# Supplementary material for: Alveolar regeneration through a Krt8+ transitional stem cell state that persists in human lung fibrosis
Source: Nat Commun. 2020 Jul 16;11:3559. doi: 10.1038/s41467-020-17358-3 (PMC7366678; doi:10.1038/s41467-020-17358-3)
Supplement: Supplementary file 4 — Supplementary Data 1 [file 41467_2020_17358_MOESM4_ESM.xlsx]

## Sheet: Legend
This table contains a list of differentially expressed genes across cell types from the whole lung data set as derived by using the Seurat FindAllMarkers() function.
gene	Gene symbol
p_val	P-value (Two-sided wilcoxon test)
avg_logFC	Average log foldchange
pct.1	Percent expressed in cell type
pct.2	Percent expressed in all others
p_val_adj	P-value adjusted for multiple testing
cluster	Louvain cluster ID
annotated cluster	Annotated Louvain cluster
cell type	Cell type
meta cell type identity	Meta cell type identity

## Sheet: Supplementary Table 1
gene	p_val	avg_logFC	pct.1	pct.2	p_val_adj	cluster	annotated cluster	cell type	meta cell type identity
1100001G20Rik	0	1.77349	0.54	0.106	0	0	AM (Bleo)	Alveolar macrophages	Macrophages
Chi3l3	0	1.76942	0.903	0.304	0	0	AM (Bleo)	Alveolar macrophages	Macrophages
Car4	0	1.52878	0.266	0.048	0	0	AM (Bleo)	Alveolar macrophages	Macrophages
F7	0	1.38066	0.423	0.124	0	0	AM (Bleo)	Alveolar macrophages	Macrophages
Ctsk	1.72479e-282	1.36501	0.284	0.069	4.03601e-278	0	AM (Bleo)	Alveolar macrophages	Macrophages
Ear2	0	1.35681	0.487	0.131	0	0	AM (Bleo)	Alveolar macrophages	Macrophages
Atp6v0d2	0	1.35038	0.49	0.14	0	0	AM (Bleo)	Alveolar macrophages	Macrophages
Il18	1.06204e-269	1.30145	0.259	0.057	2.48517e-265	0	AM (Bleo)	Alveolar macrophages	Macrophages
1600029D21Rik	2.1195e-244	1.21237	0.271	0.07	4.95964e-240	0	AM (Bleo)	Alveolar macrophages	Macrophages
1810033B17Rik	4.76217e-227	1.18456	0.261	0.073	1.11435e-222	0	AM (Bleo)	Alveolar macrophages	Macrophages
Clec4n	0	1.17428	0.437	0.155	0	0	AM (Bleo)	Alveolar macrophages	Macrophages
Cd302	4.08978e-303	1.10223	0.429	0.182	9.57008e-299	0	AM (Bleo)	Alveolar macrophages	Macrophages
Ccl6	0	1.07191	0.839	0.403	0	0	AM (Bleo)	Alveolar macrophages	Macrophages
Cd9	0	1.03952	0.74	0.39	0	0	AM (Bleo)	Alveolar macrophages	Macrophages
Mrc1	0	1.01587	0.515	0.216	0	0	AM (Bleo)	Alveolar macrophages	Macrophages
Msrb1	2.54175e-287	1.01528	0.456	0.201	5.9477e-283	0	AM (Bleo)	Alveolar macrophages	Macrophages
Ms4a8a	8.00479e-138	0.99721	0.171	0.046	1.87312e-133	0	AM (Bleo)	Alveolar macrophages	Macrophages
Spp1	0	0.976374	0.862	0.451	0	0	AM (Bleo)	Alveolar macrophages	Macrophages
Fth1	0	0.964929	0.991	0.847	0	0	AM (Bleo)	Alveolar macrophages	Macrophages
Klhdc4	1.14482e-131	0.955059	0.17	0.05	2.67888e-127	0	AM (Bleo)	Alveolar macrophages	Macrophages
Gm10116	0	0.933542	0.887	0.568	0	0	AM (Bleo)	Alveolar macrophages	Macrophages
Hebp1	1.81122e-124	0.930481	0.175	0.057	4.23825e-120	0	AM (Bleo)	Alveolar macrophages	Macrophages
Mpeg1	3.39812e-202	0.925358	0.406	0.19	7.95161e-198	0	AM (Bleo)	Alveolar macrophages	Macrophages
Fn1	3.13561e-219	0.919496	0.432	0.197	7.33732e-215	0	AM (Bleo)	Alveolar macrophages	Macrophages
Lpl	5.29565e-275	0.911601	0.514	0.242	1.23918e-270	0	AM (Bleo)	Alveolar macrophages	Macrophages
Ctsd	0	0.897863	0.84	0.461	0	0	AM (Bleo)	Alveolar macrophages	Macrophages
Ltc4s	3.46025e-128	0.893657	0.213	0.075	8.09699e-124	0	AM (Bleo)	Alveolar macrophages	Macrophages
Ctss	0	0.875728	0.951	0.542	0	0	AM (Bleo)	Alveolar macrophages	Macrophages
Lyz2	0	0.860602	0.998	0.835	0	0	AM (Bleo)	Alveolar macrophages	Macrophages
Ftl1	1.68437e-280	0.848913	0.593	0.324	3.94143e-276	0	AM (Bleo)	Alveolar macrophages	Macrophages
Lipa	2.54122e-130	0.840907	0.275	0.13	5.94645e-126	0	AM (Bleo)	Alveolar macrophages	Macrophages
Acp5	2.80739e-124	0.836307	0.256	0.119	6.56929e-120	0	AM (Bleo)	Alveolar macrophages	Macrophages
Pld3	1.83207e-129	0.827938	0.281	0.138	4.28705e-125	0	AM (Bleo)	Alveolar macrophages	Macrophages
Abcg1	1.32012e-114	0.809278	0.21	0.09	3.08909e-110	0	AM (Bleo)	Alveolar macrophages	Macrophages
Mertk	2.02186e-108	0.808955	0.201	0.084	4.73115e-104	0	AM (Bleo)	Alveolar macrophages	Macrophages
Tnfaip2	1.15243e-87	0.801106	0.147	0.056	2.69669e-83	0	AM (Bleo)	Alveolar macrophages	Macrophages
Sgk1	1.09472e-113	0.800545	0.261	0.13	2.56165e-109	0	AM (Bleo)	Alveolar macrophages	Macrophages
Snx10	1.59582e-90	0.767458	0.197	0.096	3.73423e-86	0	AM (Bleo)	Alveolar macrophages	Macrophages
Plek	1.0305e-105	0.755187	0.285	0.154	2.41138e-101	0	AM (Bleo)	Alveolar macrophages	Macrophages
Clec4a2	4.1396e-92	0.751792	0.224	0.108	9.68667e-88	0	AM (Bleo)	Alveolar macrophages	Macrophages
Dbi	9.44993e-225	0.750204	0.513	0.342	2.21128e-220	0	AM (Bleo)	Alveolar macrophages	Macrophages
Tyrobp	2.02154e-287	0.74714	0.687	0.375	4.73041e-283	0	AM (Bleo)	Alveolar macrophages	Macrophages
Ncf1	6.14419e-92	0.738705	0.216	0.112	1.43774e-87	0	AM (Bleo)	Alveolar macrophages	Macrophages
Cd300lf	6.28412e-78	0.737521	0.185	0.089	1.47048e-73	0	AM (Bleo)	Alveolar macrophages	Macrophages
Itgb2	3.6337e-101	0.728301	0.26	0.14	8.50286e-97	0	AM (Bleo)	Alveolar macrophages	Macrophages
Cybb	1.30589e-110	0.720822	0.341	0.187	3.05578e-106	0	AM (Bleo)	Alveolar macrophages	Macrophages
Cd44	1.03475e-100	0.716258	0.267	0.147	2.4213e-96	0	AM (Bleo)	Alveolar macrophages	Macrophages
Idh1	1.21284e-78	0.702365	0.165	0.089	2.83805e-74	0	AM (Bleo)	Alveolar macrophages	Macrophages
Gda	7.77603e-85	0.699663	0.235	0.121	1.81959e-80	0	AM (Bleo)	Alveolar macrophages	Macrophages
Fabp4	1.07861e-51	0.685998	0.129	0.059	2.52395e-47	0	AM (Bleo)	Alveolar macrophages	Macrophages
Fcer1g	1.50848e-224	0.682634	0.616	0.352	3.52985e-220	0	AM (Bleo)	Alveolar macrophages	Macrophages
Itgax	9.4783e-63	0.678097	0.124	0.058	2.21792e-58	0	AM (Bleo)	Alveolar macrophages	Macrophages
Fxyd5	5.58719e-148	0.653909	0.495	0.308	1.3074e-143	0	AM (Bleo)	Alveolar macrophages	Macrophages
Laptm5	9.50699e-165	0.652941	0.53	0.334	2.22464e-160	0	AM (Bleo)	Alveolar macrophages	Macrophages
Tbc1d20	3.13944e-55	0.640757	0.128	0.067	7.3463e-51	0	AM (Bleo)	Alveolar macrophages	Macrophages
Nceh1	1.21293e-67	0.640292	0.183	0.103	2.83825e-63	0	AM (Bleo)	Alveolar macrophages	Macrophages
Lilrb4	3.05132e-90	0.639243	0.331	0.185	7.14009e-86	0	AM (Bleo)	Alveolar macrophages	Macrophages
Csf2rb	4.59409e-55	0.639054	0.132	0.065	1.07502e-50	0	AM (Bleo)	Alveolar macrophages	Macrophages
Aprt	7.38796e-75	0.636663	0.248	0.15	1.72878e-70	0	AM (Bleo)	Alveolar macrophages	Macrophages
Cyba	4.28914e-177	0.632513	0.568	0.36	1.00366e-172	0	AM (Bleo)	Alveolar macrophages	Macrophages
Alox5ap	9.15653e-113	0.632219	0.438	0.255	2.14263e-108	0	AM (Bleo)	Alveolar macrophages	Macrophages
Bst1	3.14337e-57	0.630957	0.137	0.065	7.35548e-53	0	AM (Bleo)	Alveolar macrophages	Macrophages
Fam96a	2.32732e-76	0.630024	0.218	0.13	5.44593e-72	0	AM (Bleo)	Alveolar macrophages	Macrophages
Axl	1.34188e-58	0.626295	0.125	0.056	3.14e-54	0	AM (Bleo)	Alveolar macrophages	Macrophages
Sla	1.53898e-61	0.614835	0.185	0.098	3.6012e-57	0	AM (Bleo)	Alveolar macrophages	Macrophages
Psap	2.3661e-202	0.614599	0.639	0.407	5.53667e-198	0	AM (Bleo)	Alveolar macrophages	Macrophages
Tmem14c	4.70868e-72	0.61001	0.222	0.142	1.10183e-67	0	AM (Bleo)	Alveolar macrophages	Macrophages
Cstb	9.87343e-159	0.608983	0.533	0.347	2.31038e-154	0	AM (Bleo)	Alveolar macrophages	Macrophages
Adipor2	3.01834e-52	0.603692	0.157	0.087	7.06291e-48	0	AM (Bleo)	Alveolar macrophages	Macrophages
Sat1	1.73151e-125	0.60234	0.425	0.296	4.05174e-121	0	AM (Bleo)	Alveolar macrophages	Macrophages
S100a1	2.50198e-73	0.602074	0.231	0.149	5.85464e-69	0	AM (Bleo)	Alveolar macrophages	Macrophages
AF251705	9.08782e-53	0.600331	0.167	0.094	2.12655e-48	0	AM (Bleo)	Alveolar macrophages	Macrophages
Cd68	6.20575e-84	0.599701	0.319	0.191	1.45214e-79	0	AM (Bleo)	Alveolar macrophages	Macrophages
Sirpb1c	1.20777e-44	0.595877	0.106	0.046	2.82618e-40	0	AM (Bleo)	Alveolar macrophages	Macrophages
Cd63	8.8949e-149	0.593612	0.524	0.349	2.08141e-144	0	AM (Bleo)	Alveolar macrophages	Macrophages
Atp6v1e1	1.67992e-84	0.584586	0.277	0.187	3.93101e-80	0	AM (Bleo)	Alveolar macrophages	Macrophages
Creg1	3.22101e-97	0.584528	0.341	0.241	7.53716e-93	0	AM (Bleo)	Alveolar macrophages	Macrophages
Trf	3.90059e-63	0.570139	0.233	0.149	9.12737e-59	0	AM (Bleo)	Alveolar macrophages	Macrophages
Csf2ra	1.62351e-49	0.56681	0.178	0.109	3.79901e-45	0	AM (Bleo)	Alveolar macrophages	Macrophages
Pygl	4.89393e-44	0.566006	0.125	0.068	1.14518e-39	0	AM (Bleo)	Alveolar macrophages	Macrophages
Ap1s2	2.00685e-46	0.564583	0.148	0.08	4.69603e-42	0	AM (Bleo)	Alveolar macrophages	Macrophages
2009-09-01	9.73303e-41	0.561477	0.105	0.055	2.27753e-36	0	AM (Bleo)	Alveolar macrophages	Macrophages
Txn1	1.25693e-125	0.558598	0.483	0.363	2.94121e-121	0	AM (Bleo)	Alveolar macrophages	Macrophages
Sirpa	3.0109e-44	0.556093	0.144	0.082	7.0455e-40	0	AM (Bleo)	Alveolar macrophages	Macrophages
Blvra	2.14553e-43	0.55608	0.138	0.083	5.02054e-39	0	AM (Bleo)	Alveolar macrophages	Macrophages
Taldo1	1.07637e-78	0.55432	0.304	0.208	2.5187e-74	0	AM (Bleo)	Alveolar macrophages	Macrophages
Ptpn1	2.20348e-54	0.553661	0.209	0.134	5.15614e-50	0	AM (Bleo)	Alveolar macrophages	Macrophages
Clec4a3	4.45131e-39	0.551457	0.127	0.067	1.04161e-34	0	AM (Bleo)	Alveolar macrophages	Macrophages
Mt1	2.02128e-163	0.550084	0.552	0.344	4.72979e-159	0	AM (Bleo)	Alveolar macrophages	Macrophages
Mmp19	3.64898e-36	0.54947	0.102	0.052	8.53862e-32	0	AM (Bleo)	Alveolar macrophages	Macrophages
Rnf149	4.12063e-37	0.545361	0.106	0.058	9.64227e-33	0	AM (Bleo)	Alveolar macrophages	Macrophages
Naaa	3.54161e-52	0.542729	0.183	0.11	8.28737e-48	0	AM (Bleo)	Alveolar macrophages	Macrophages
Dab2	5.40089e-60	0.540673	0.256	0.159	1.26381e-55	0	AM (Bleo)	Alveolar macrophages	Macrophages
Snx1	8.55915e-49	0.539281	0.151	0.098	2.00284e-44	0	AM (Bleo)	Alveolar macrophages	Macrophages
Gngt2	7.13266e-54	0.535993	0.198	0.111	1.66904e-49	0	AM (Bleo)	Alveolar macrophages	Macrophages
Gns	5.00861e-44	0.532606	0.133	0.083	1.17201e-39	0	AM (Bleo)	Alveolar macrophages	Macrophages
Slfn2	5.18991e-76	0.530389	0.34	0.225	1.21444e-71	0	AM (Bleo)	Alveolar macrophages	Macrophages
Reep5	1.35896e-56	0.529142	0.213	0.151	3.17996e-52	0	AM (Bleo)	Alveolar macrophages	Macrophages
4930506M07Rik	6.54724e-45	0.528694	0.132	0.077	1.53205e-40	0	AM (Bleo)	Alveolar macrophages	Macrophages
Comt	4.65586e-49	0.523894	0.166	0.112	1.08947e-44	0	AM (Bleo)	Alveolar macrophages	Macrophages
Plin2	8.67816e-47	0.516004	0.226	0.152	2.03069e-42	0	AM (Bleo)	Alveolar macrophages	Macrophages
Cd84	2.75703e-39	0.511844	0.183	0.118	6.45146e-35	0	AM (Bleo)	Alveolar macrophages	Macrophages
Prr13	2.03136e-54	0.506503	0.212	0.147	4.75338e-50	0	AM (Bleo)	Alveolar macrophages	Macrophages
Ccr1	4.89137e-36	0.502153	0.139	0.085	1.14458e-31	0	AM (Bleo)	Alveolar macrophages	Macrophages
Prdx5	2.15758e-70	0.501333	0.315	0.228	5.04874e-66	0	AM (Bleo)	Alveolar macrophages	Macrophages
Wfdc17	2.40629e-189	0.499358	0.542	0.296	5.63072e-185	0	AM (Bleo)	Alveolar macrophages	Macrophages
Etfb	1.35148e-60	0.491675	0.219	0.169	3.16246e-56	0	AM (Bleo)	Alveolar macrophages	Macrophages
Coro1b	4.55637e-50	0.491393	0.2	0.14	1.06619e-45	0	AM (Bleo)	Alveolar macrophages	Macrophages
Asah1	1.14976e-45	0.490825	0.168	0.117	2.69043e-41	0	AM (Bleo)	Alveolar macrophages	Macrophages
Tkt	8.1135e-46	0.490362	0.15	0.103	1.89856e-41	0	AM (Bleo)	Alveolar macrophages	Macrophages
Eci2	1.42252e-31	0.48135	0.125	0.08	3.3287e-27	0	AM (Bleo)	Alveolar macrophages	Macrophages
Slc6a6	5.34531e-47	0.480861	0.174	0.12	1.2508e-42	0	AM (Bleo)	Alveolar macrophages	Macrophages
Fabp5	2.42545e-58	0.479473	0.327	0.222	5.67555e-54	0	AM (Bleo)	Alveolar macrophages	Macrophages
Abhd12	8.72756e-31	0.479093	0.106	0.064	2.04225e-26	0	AM (Bleo)	Alveolar macrophages	Macrophages
Smpdl3a	1.63228e-38	0.473359	0.177	0.12	3.81955e-34	0	AM (Bleo)	Alveolar macrophages	Macrophages
Cd47	6.01917e-69	0.471813	0.325	0.235	1.40849e-64	0	AM (Bleo)	Alveolar macrophages	Macrophages
Baz1a	1.00276e-24	0.47127	0.108	0.064	2.34645e-20	0	AM (Bleo)	Alveolar macrophages	Macrophages
Anxa2	3.15181e-104	0.470582	0.506	0.393	7.37523e-100	0	AM (Bleo)	Alveolar macrophages	Macrophages
Fuca1	3.02721e-41	0.469095	0.17	0.119	7.08368e-37	0	AM (Bleo)	Alveolar macrophages	Macrophages
Cd164	3.6881e-33	0.461565	0.132	0.086	8.63016e-29	0	AM (Bleo)	Alveolar macrophages	Macrophages
Nampt	1.46254e-32	0.45955	0.112	0.074	3.42235e-28	0	AM (Bleo)	Alveolar macrophages	Macrophages
Tgfbi	1.21077e-42	0.459115	0.257	0.177	2.8332e-38	0	AM (Bleo)	Alveolar macrophages	Macrophages
Pirb	3.7671e-31	0.458023	0.127	0.079	8.81501e-27	0	AM (Bleo)	Alveolar macrophages	Macrophages
Atp6v0e	1.03144e-56	0.455589	0.281	0.217	2.41357e-52	0	AM (Bleo)	Alveolar macrophages	Macrophages
Dpep2	1.18994e-28	0.449949	0.111	0.069	2.78445e-24	0	AM (Bleo)	Alveolar macrophages	Macrophages
Net1	6.96997e-34	0.448719	0.12	0.073	1.63097e-29	0	AM (Bleo)	Alveolar macrophages	Macrophages
Cox5a	1.7999e-67	0.448372	0.324	0.255	4.21177e-63	0	AM (Bleo)	Alveolar macrophages	Macrophages
Sh3bgrl	2.48509e-52	0.442603	0.272	0.213	5.8151e-48	0	AM (Bleo)	Alveolar macrophages	Macrophages
Capza2	2.18068e-58	0.438857	0.323	0.243	5.10279e-54	0	AM (Bleo)	Alveolar macrophages	Macrophages
Ncf2	2.48233e-28	0.438726	0.109	0.065	5.80865e-24	0	AM (Bleo)	Alveolar macrophages	Macrophages
Mcl1	5.55714e-35	0.431302	0.171	0.128	1.30037e-30	0	AM (Bleo)	Alveolar macrophages	Macrophages
Leprot	3.03943e-32	0.419448	0.154	0.111	7.11227e-28	0	AM (Bleo)	Alveolar macrophages	Macrophages
Apbb1ip	1.07312e-32	0.419052	0.164	0.109	2.5111e-28	0	AM (Bleo)	Alveolar macrophages	Macrophages
Spi1	2.59405e-27	0.418712	0.132	0.095	6.07007e-23	0	AM (Bleo)	Alveolar macrophages	Macrophages
Adam10	1.47797e-29	0.417299	0.143	0.106	3.45846e-25	0	AM (Bleo)	Alveolar macrophages	Macrophages
Ramp1	1.54064e-27	0.415668	0.12	0.082	3.60511e-23	0	AM (Bleo)	Alveolar macrophages	Macrophages
Gp49a	4.59058e-28	0.4146	0.166	0.114	1.0742e-23	0	AM (Bleo)	Alveolar macrophages	Macrophages
Clta	1.29032e-62	0.413705	0.318	0.254	3.01935e-58	0	AM (Bleo)	Alveolar macrophages	Macrophages
Lrp1	5.32084e-28	0.413464	0.131	0.095	1.24508e-23	0	AM (Bleo)	Alveolar macrophages	Macrophages
Zmiz1	4.3346e-27	0.411671	0.122	0.081	1.0143e-22	0	AM (Bleo)	Alveolar macrophages	Macrophages
Lcp1	3.23326e-64	0.411323	0.341	0.251	7.56583e-60	0	AM (Bleo)	Alveolar macrophages	Macrophages
Tmsb4x	0	0.408623	0.983	0.902	0	0	AM (Bleo)	Alveolar macrophages	Macrophages
Hist1h2bc	2.49311e-34	0.407533	0.162	0.128	5.83389e-30	0	AM (Bleo)	Alveolar macrophages	Macrophages
AI607873	1.42132e-23	0.407147	0.115	0.076	3.32588e-19	0	AM (Bleo)	Alveolar macrophages	Macrophages
Glrx	3.95513e-24	0.401809	0.106	0.07	9.255e-20	0	AM (Bleo)	Alveolar macrophages	Macrophages
Pon2	1.76576e-27	0.400998	0.12	0.09	4.13188e-23	0	AM (Bleo)	Alveolar macrophages	Macrophages
App	1.59104e-76	0.400129	0.447	0.372	3.72303e-72	0	AM (Bleo)	Alveolar macrophages	Macrophages
Tpd52	3.37941e-33	0.398033	0.17	0.134	7.90781e-29	0	AM (Bleo)	Alveolar macrophages	Macrophages
Iqgap1	1.80162e-72	0.396607	0.385	0.321	4.21579e-68	0	AM (Bleo)	Alveolar macrophages	Macrophages
Rassf4	1.84549e-24	0.395383	0.104	0.071	4.31845e-20	0	AM (Bleo)	Alveolar macrophages	Macrophages
Plgrkt	1.32262e-33	0.394431	0.122	0.082	3.09493e-29	0	AM (Bleo)	Alveolar macrophages	Macrophages
Igsf6	1.14329e-26	0.39385	0.105	0.07	2.6753e-22	0	AM (Bleo)	Alveolar macrophages	Macrophages
Zeb2	5.67507e-29	0.393011	0.154	0.114	1.32797e-24	0	AM (Bleo)	Alveolar macrophages	Macrophages
Camk1	1.72046e-26	0.391364	0.113	0.074	4.02588e-22	0	AM (Bleo)	Alveolar macrophages	Macrophages
Pgd	7.18052e-26	0.391243	0.12	0.089	1.68024e-21	0	AM (Bleo)	Alveolar macrophages	Macrophages
Atp6v1a	9.87167e-37	0.390822	0.189	0.153	2.30997e-32	0	AM (Bleo)	Alveolar macrophages	Macrophages
Arpc5	1.49103e-67	0.389399	0.387	0.321	3.48902e-63	0	AM (Bleo)	Alveolar macrophages	Macrophages
Calr	4.3151e-68	0.388615	0.408	0.34	1.00973e-63	0	AM (Bleo)	Alveolar macrophages	Macrophages
Myof	1.81891e-27	0.386264	0.133	0.104	4.25626e-23	0	AM (Bleo)	Alveolar macrophages	Macrophages
Vim	3.53932e-77	0.383129	0.578	0.425	8.28201e-73	0	AM (Bleo)	Alveolar macrophages	Macrophages
Picalm	4.27521e-31	0.380905	0.138	0.105	1.0004e-26	0	AM (Bleo)	Alveolar macrophages	Macrophages
Atp5g3	9.51088e-46	0.3807	0.25	0.213	2.22555e-41	0	AM (Bleo)	Alveolar macrophages	Macrophages
M6pr	4.60033e-34	0.379503	0.178	0.138	1.07648e-29	0	AM (Bleo)	Alveolar macrophages	Macrophages
Klf4	2.64939e-24	0.376605	0.119	0.078	6.19958e-20	0	AM (Bleo)	Alveolar macrophages	Macrophages
Lamp1	1.79529e-35	0.375801	0.208	0.171	4.20097e-31	0	AM (Bleo)	Alveolar macrophages	Macrophages
Pld4	2.91892e-21	0.374949	0.112	0.079	6.83027e-17	0	AM (Bleo)	Alveolar macrophages	Macrophages
Ucp2	1.52565e-44	0.373998	0.242	0.193	3.57002e-40	0	AM (Bleo)	Alveolar macrophages	Macrophages
Hcfc1r1	1.7422e-26	0.372111	0.104	0.079	4.07674e-22	0	AM (Bleo)	Alveolar macrophages	Macrophages
Ctsc	2.05665e-51	0.370015	0.323	0.257	4.81255e-47	0	AM (Bleo)	Alveolar macrophages	Macrophages
Ctsa	7.19859e-35	0.369618	0.234	0.182	1.68447e-30	0	AM (Bleo)	Alveolar macrophages	Macrophages
Lamtor2	7.25107e-25	0.367937	0.123	0.094	1.69675e-20	0	AM (Bleo)	Alveolar macrophages	Macrophages
Cmpk1	3.67882e-29	0.366646	0.132	0.103	8.60845e-25	0	AM (Bleo)	Alveolar macrophages	Macrophages
Rexo2	2.33615e-27	0.361563	0.148	0.12	5.46659e-23	0	AM (Bleo)	Alveolar macrophages	Macrophages
Cyth4	5.29187e-20	0.360741	0.117	0.083	1.2383e-15	0	AM (Bleo)	Alveolar macrophages	Macrophages
Dhrs7	9.84621e-24	0.357505	0.106	0.082	2.30401e-19	0	AM (Bleo)	Alveolar macrophages	Macrophages
Man2b1	6.52186e-24	0.356854	0.139	0.111	1.52611e-19	0	AM (Bleo)	Alveolar macrophages	Macrophages
Grn	8.66763e-31	0.354285	0.282	0.225	2.02823e-26	0	AM (Bleo)	Alveolar macrophages	Macrophages
Erp29	1.37673e-27	0.35277	0.192	0.156	3.22155e-23	0	AM (Bleo)	Alveolar macrophages	Macrophages
Bnip3l	6.00604e-30	0.352153	0.154	0.125	1.40541e-25	0	AM (Bleo)	Alveolar macrophages	Macrophages
Fcgr3	1.18472e-27	0.350452	0.234	0.179	2.77226e-23	0	AM (Bleo)	Alveolar macrophages	Macrophages
Glud1	3.90843e-22	0.350164	0.106	0.076	9.14573e-18	0	AM (Bleo)	Alveolar macrophages	Macrophages
Rtn4	6.96125e-21	0.348239	0.105	0.082	1.62893e-16	0	AM (Bleo)	Alveolar macrophages	Macrophages
Arpc1b	2.93283e-50	0.345963	0.368	0.299	6.86281e-46	0	AM (Bleo)	Alveolar macrophages	Macrophages
Serpinb6a	1.0347e-23	0.344605	0.131	0.107	2.42119e-19	0	AM (Bleo)	Alveolar macrophages	Macrophages
S100a11	5.57716e-93	0.344049	0.521	0.428	1.30505e-88	0	AM (Bleo)	Alveolar macrophages	Macrophages
Ptpn6	5.4926e-20	0.340547	0.152	0.116	1.28527e-15	0	AM (Bleo)	Alveolar macrophages	Macrophages
Akr1a1	2.88572e-50	0.34046	0.319	0.282	6.75259e-46	0	AM (Bleo)	Alveolar macrophages	Macrophages
Capg	5.1976e-23	0.338141	0.201	0.157	1.21624e-18	0	AM (Bleo)	Alveolar macrophages	Macrophages
Arpc2	1.38462e-72	0.333729	0.58	0.491	3.24e-68	0	AM (Bleo)	Alveolar macrophages	Macrophages
Atp6ap2	1.76573e-28	0.333095	0.149	0.126	4.13181e-24	0	AM (Bleo)	Alveolar macrophages	Macrophages
Atpif1	1.24959e-48	0.331214	0.357	0.315	2.92405e-44	0	AM (Bleo)	Alveolar macrophages	Macrophages
Cox6b1	2.64232e-58	0.328776	0.419	0.38	6.18302e-54	0	AM (Bleo)	Alveolar macrophages	Macrophages
Cyb5r3	1.31406e-38	0.328411	0.21	0.186	3.0749e-34	0	AM (Bleo)	Alveolar macrophages	Macrophages
Aplp2	5.64276e-40	0.327965	0.278	0.237	1.32041e-35	0	AM (Bleo)	Alveolar macrophages	Macrophages
Hcls1	4.96327e-16	0.327669	0.121	0.092	1.16141e-11	0	AM (Bleo)	Alveolar macrophages	Macrophages
Msr1	5.2055e-21	0.326352	0.166	0.116	1.21809e-16	0	AM (Bleo)	Alveolar macrophages	Macrophages
Lyn	1.27251e-18	0.325981	0.119	0.087	2.97768e-14	0	AM (Bleo)	Alveolar macrophages	Macrophages
Canx	1.003e-51	0.325973	0.31	0.273	2.34702e-47	0	AM (Bleo)	Alveolar macrophages	Macrophages
Ifi30	2.87472e-32	0.325312	0.274	0.22	6.72686e-28	0	AM (Bleo)	Alveolar macrophages	Macrophages
Pitpna	2.8839e-20	0.325199	0.131	0.106	6.74833e-16	0	AM (Bleo)	Alveolar macrophages	Macrophages
Ostf1	4.72541e-34	0.32311	0.197	0.17	1.10575e-29	0	AM (Bleo)	Alveolar macrophages	Macrophages
Nme1	4.76197e-34	0.321269	0.194	0.161	1.1143e-29	0	AM (Bleo)	Alveolar macrophages	Macrophages
Cndp2	1.67338e-22	0.320996	0.125	0.102	3.91571e-18	0	AM (Bleo)	Alveolar macrophages	Macrophages
Tmed5	1.33277e-22	0.320412	0.138	0.11	3.11867e-18	0	AM (Bleo)	Alveolar macrophages	Macrophages
S100a10	1.35411e-46	0.318862	0.407	0.329	3.16862e-42	0	AM (Bleo)	Alveolar macrophages	Macrophages
Slc25a5	8.90574e-60	0.318537	0.448	0.4	2.08394e-55	0	AM (Bleo)	Alveolar macrophages	Macrophages
Lrrfip1	7.78899e-25	0.316952	0.18	0.149	1.82262e-20	0	AM (Bleo)	Alveolar macrophages	Macrophages
Chmp3	8.64298e-24	0.316458	0.124	0.101	2.02246e-19	0	AM (Bleo)	Alveolar macrophages	Macrophages
Hexa	3.77136e-23	0.316303	0.166	0.137	8.82497e-19	0	AM (Bleo)	Alveolar macrophages	Macrophages
Fcgr2b	2.03861e-29	0.315852	0.201	0.158	4.77036e-25	0	AM (Bleo)	Alveolar macrophages	Macrophages
Chmp2a	2.75048e-33	0.313138	0.195	0.179	6.43612e-29	0	AM (Bleo)	Alveolar macrophages	Macrophages
Gpx1	1.85143e-77	0.311751	0.6	0.498	4.33234e-73	0	AM (Bleo)	Alveolar macrophages	Macrophages
Bcl2a1d	3.2171e-16	0.310805	0.103	0.072	7.52802e-12	0	AM (Bleo)	Alveolar macrophages	Macrophages
Aldoa	8.09896e-40	0.309269	0.275	0.252	1.89516e-35	0	AM (Bleo)	Alveolar macrophages	Macrophages
Gnai2	2.02417e-31	0.307322	0.217	0.188	4.73656e-27	0	AM (Bleo)	Alveolar macrophages	Macrophages
Cytip	5.70644e-16	0.306624	0.102	0.077	1.33531e-11	0	AM (Bleo)	Alveolar macrophages	Macrophages
Rnh1	3.83193e-28	0.304354	0.172	0.156	8.96671e-24	0	AM (Bleo)	Alveolar macrophages	Macrophages
Atp6ap1	4.24834e-17	0.30384	0.115	0.096	9.94111e-13	0	AM (Bleo)	Alveolar macrophages	Macrophages
Esd	1.85683e-28	0.301749	0.156	0.14	4.34498e-24	0	AM (Bleo)	Alveolar macrophages	Macrophages
Shfm1	1.25272e-52	0.30083	0.392	0.356	2.93137e-48	0	AM (Bleo)	Alveolar macrophages	Macrophages
Atp5l	7.14148e-29	0.300517	0.18	0.159	1.67111e-24	0	AM (Bleo)	Alveolar macrophages	Macrophages
Sdcbp	3.81468e-33	0.293954	0.242	0.216	8.92636e-29	0	AM (Bleo)	Alveolar macrophages	Macrophages
Atp6v1b2	2.10179e-19	0.293037	0.114	0.099	4.9182e-15	0	AM (Bleo)	Alveolar macrophages	Macrophages
Ctsl	8.1295e-131	0.290395	0.475	0.314	1.9023e-126	0	AM (Bleo)	Alveolar macrophages	Macrophages
Nme2	1.51331e-20	0.289903	0.147	0.123	3.54114e-16	0	AM (Bleo)	Alveolar macrophages	Macrophages
Soat1	2.66036e-21	0.288673	0.107	0.094	6.22524e-17	0	AM (Bleo)	Alveolar macrophages	Macrophages
Scamp2	1.34071e-15	0.286477	0.106	0.093	3.13726e-11	0	AM (Bleo)	Alveolar macrophages	Macrophages
Tmem256	4.78144e-35	0.285353	0.202	0.19	1.11886e-30	0	AM (Bleo)	Alveolar macrophages	Macrophages
Pet100	7.09543e-23	0.283304	0.111	0.097	1.66033e-18	0	AM (Bleo)	Alveolar macrophages	Macrophages
Cox4i1	2.42466e-61	0.282479	0.513	0.467	5.6737e-57	0	AM (Bleo)	Alveolar macrophages	Macrophages
Ctsz	5.93683e-29	0.280922	0.284	0.241	1.38922e-24	0	AM (Bleo)	Alveolar macrophages	Macrophages
Cap1	1.00641e-17	0.279777	0.137	0.121	2.35499e-13	0	AM (Bleo)	Alveolar macrophages	Macrophages
H2-DMb1	9.21943e-15	0.279253	0.124	0.091	2.15735e-10	0	AM (Bleo)	Alveolar macrophages	Macrophages
Mrpl33	3.04212e-27	0.278143	0.196	0.18	7.11856e-23	0	AM (Bleo)	Alveolar macrophages	Macrophages
Cox7b	2.07628e-39	0.27721	0.271	0.258	4.8585e-35	0	AM (Bleo)	Alveolar macrophages	Macrophages
Pdia3	1.55788e-52	0.273081	0.351	0.333	3.64545e-48	0	AM (Bleo)	Alveolar macrophages	Macrophages
Tmem50a	1.83337e-37	0.273022	0.278	0.255	4.29008e-33	0	AM (Bleo)	Alveolar macrophages	Macrophages
Sh3glb1	5.83786e-25	0.271964	0.165	0.148	1.36606e-20	0	AM (Bleo)	Alveolar macrophages	Macrophages
Rrbp1	1.41305e-36	0.269225	0.259	0.24	3.30654e-32	0	AM (Bleo)	Alveolar macrophages	Macrophages
Atp6v0d1	2.7867e-22	0.268966	0.12	0.109	6.52087e-18	0	AM (Bleo)	Alveolar macrophages	Macrophages
Cd48	9.38773e-15	0.268674	0.105	0.087	2.19673e-10	0	AM (Bleo)	Alveolar macrophages	Macrophages
Arg1	1.0375e-61	0.265731	0.263	0.165	2.42775e-57	0	AM (Bleo)	Alveolar macrophages	Macrophages
Atp6v1d	2.37972e-21	0.265281	0.141	0.124	5.56855e-17	0	AM (Bleo)	Alveolar macrophages	Macrophages
Bcap31	1.45098e-25	0.264355	0.14	0.135	3.39529e-21	0	AM (Bleo)	Alveolar macrophages	Macrophages
Psma6	3.64257e-25	0.262262	0.168	0.15	8.52362e-21	0	AM (Bleo)	Alveolar macrophages	Macrophages
Cfp	2.37752e-15	0.260643	0.134	0.106	5.56341e-11	0	AM (Bleo)	Alveolar macrophages	Macrophages
Hspa4	7.33918e-20	0.260171	0.125	0.114	1.71737e-15	0	AM (Bleo)	Alveolar macrophages	Macrophages
Ndufv3	1.23236e-22	0.2589	0.173	0.154	2.88371e-18	0	AM (Bleo)	Alveolar macrophages	Macrophages
Gabarap	8.67958e-37	0.256687	0.284	0.276	2.03102e-32	0	AM (Bleo)	Alveolar macrophages	Macrophages
Gm10221	5.37488e-29	0.256679	0.192	0.18	1.25772e-24	0	AM (Bleo)	Alveolar macrophages	Macrophages
Bcl2a1b	2.78792e-16	0.256507	0.173	0.138	6.52374e-12	0	AM (Bleo)	Alveolar macrophages	Macrophages
Gltp	3.77414e-15	0.255065	0.106	0.087	8.8315e-11	0	AM (Bleo)	Alveolar macrophages	Macrophages
Gsto1	8.62109e-15	0.254653	0.116	0.097	2.01733e-10	0	AM (Bleo)	Alveolar macrophages	Macrophages
Uqcrb	5.88557e-40	0.251427	0.252	0.242	1.37722e-35	0	AM (Bleo)	Alveolar macrophages	Macrophages
Stx7	2.58549e-17	0.25116	0.112	0.104	6.05005e-13	0	AM (Bleo)	Alveolar macrophages	Macrophages
Sftpc	0	3.13681	0.997	0.565	0	1	AT2 cells	Alveolar epithelium	Alveolar epithelium
Sftpa1	0	2.8516	0.989	0.262	0	1	AT2 cells	Alveolar epithelium	Alveolar epithelium
Slc34a2	0	2.82356	0.915	0.096	0	1	AT2 cells	Alveolar epithelium	Alveolar epithelium
Sftpb	0	2.68025	0.987	0.259	0	1	AT2 cells	Alveolar epithelium	Alveolar epithelium
Cxcl15	0	2.66677	0.915	0.11	0	1	AT2 cells	Alveolar epithelium	Alveolar epithelium
Hc	0	2.66349	0.734	0.04	0	1	AT2 cells	Alveolar epithelium	Alveolar epithelium
Chi3l1	0	2.44544	0.798	0.073	0	1	AT2 cells	Alveolar epithelium	Alveolar epithelium
Lyz1	0	2.32085	0.399	0.116	0	1	AT2 cells	Alveolar epithelium	Alveolar epithelium
Scd1	0	2.31061	0.776	0.102	0	1	AT2 cells	Alveolar epithelium	Alveolar epithelium
Lamp3	0	2.25714	0.692	0.054	0	1	AT2 cells	Alveolar epithelium	Alveolar epithelium
Sfta2	0	2.22838	0.632	0.044	0	1	AT2 cells	Alveolar epithelium	Alveolar epithelium
S100g	0	2.22032	0.575	0.034	0	1	AT2 cells	Alveolar epithelium	Alveolar epithelium
Sftpd	0	2.19004	0.926	0.156	0	1	AT2 cells	Alveolar epithelium	Alveolar epithelium
Napsa	0	1.86722	0.754	0.133	0	1	AT2 cells	Alveolar epithelium	Alveolar epithelium
Lpcat1	0	1.80146	0.509	0.055	0	1	AT2 cells	Alveolar epithelium	Alveolar epithelium
Lgi3	0	1.78408	0.371	0.016	0	1	AT2 cells	Alveolar epithelium	Alveolar epithelium
Fasn	0	1.66546	0.417	0.036	0	1	AT2 cells	Alveolar epithelium	Alveolar epithelium
Dram1	0	1.62572	0.482	0.063	0	1	AT2 cells	Alveolar epithelium	Alveolar epithelium
Cldn18	0	1.6186	0.47	0.047	0	1	AT2 cells	Alveolar epithelium	Alveolar epithelium
Atp1b1	0	1.59583	0.656	0.121	0	1	AT2 cells	Alveolar epithelium	Alveolar epithelium
Abca3	0	1.53919	0.37	0.038	0	1	AT2 cells	Alveolar epithelium	Alveolar epithelium
Egfl6	0	1.53438	0.3	0.017	0	1	AT2 cells	Alveolar epithelium	Alveolar epithelium
Alcam	0	1.47479	0.523	0.108	0	1	AT2 cells	Alveolar epithelium	Alveolar epithelium
Cpm	0	1.46742	0.296	0.021	0	1	AT2 cells	Alveolar epithelium	Alveolar epithelium
Ppp1r14c	0	1.44765	0.296	0.021	0	1	AT2 cells	Alveolar epithelium	Alveolar epithelium
Selenbp1	0	1.42873	0.558	0.1	0	1	AT2 cells	Alveolar epithelium	Alveolar epithelium
Ager	0	1.41866	0.512	0.067	0	1	AT2 cells	Alveolar epithelium	Alveolar epithelium
Ptprf	0	1.41264	0.332	0.036	0	1	AT2 cells	Alveolar epithelium	Alveolar epithelium
Bex4	0	1.40659	0.242	0.01	0	1	AT2 cells	Alveolar epithelium	Alveolar epithelium
Cbr2	0	1.40479	0.878	0.225	0	1	AT2 cells	Alveolar epithelium	Alveolar epithelium
Mid1ip1	0	1.39279	0.335	0.045	0	1	AT2 cells	Alveolar epithelium	Alveolar epithelium
Muc1	0	1.36192	0.315	0.041	0	1	AT2 cells	Alveolar epithelium	Alveolar epithelium
Atp8a1	0	1.35438	0.352	0.051	0	1	AT2 cells	Alveolar epithelium	Alveolar epithelium
Zdhhc3	0	1.35176	0.291	0.039	0	1	AT2 cells	Alveolar epithelium	Alveolar epithelium
Errfi1	0	1.30357	0.295	0.039	0	1	AT2 cells	Alveolar epithelium	Alveolar epithelium
Rnase4	0	1.26488	0.658	0.2	0	1	AT2 cells	Alveolar epithelium	Alveolar epithelium
Rgcc	0	1.23293	0.408	0.079	0	1	AT2 cells	Alveolar epithelium	Alveolar epithelium
Acoxl	0	1.22708	0.188	0.005	0	1	AT2 cells	Alveolar epithelium	Alveolar epithelium
Wfdc2	0	1.22589	0.733	0.167	0	1	AT2 cells	Alveolar epithelium	Alveolar epithelium
Bex2	0	1.21982	0.164	0.006	0	1	AT2 cells	Alveolar epithelium	Alveolar epithelium
Etv5	0	1.21699	0.203	0.011	0	1	AT2 cells	Alveolar epithelium	Alveolar epithelium
Ank3	0	1.20054	0.211	0.015	0	1	AT2 cells	Alveolar epithelium	Alveolar epithelium
Npc2	0	1.19807	0.929	0.522	0	1	AT2 cells	Alveolar epithelium	Alveolar epithelium
Neat1	0	1.18608	0.516	0.145	0	1	AT2 cells	Alveolar epithelium	Alveolar epithelium
Chia	2.88996e-287	1.17081	0.18	0.014	6.7625e-283	1	AT2 cells	Alveolar epithelium	Alveolar epithelium
Wbp5	0	1.16086	0.466	0.126	0	1	AT2 cells	Alveolar epithelium	Alveolar epithelium
Elovl1	0	1.15913	0.367	0.087	0	1	AT2 cells	Alveolar epithelium	Alveolar epithelium
Irx1	0	1.15859	0.187	0.01	0	1	AT2 cells	Alveolar epithelium	Alveolar epithelium
Pla2g1b	0	1.15832	0.176	0.007	0	1	AT2 cells	Alveolar epithelium	Alveolar epithelium
Prnp	0	1.15527	0.316	0.055	0	1	AT2 cells	Alveolar epithelium	Alveolar epithelium
Il33	0	1.15227	0.245	0.03	0	1	AT2 cells	Alveolar epithelium	Alveolar epithelium
Ccdc141	7.19594e-282	1.11301	0.183	0.016	1.68385e-277	1	AT2 cells	Alveolar epithelium	Alveolar epithelium
Apoc1	2.58813e-262	1.11154	0.188	0.02	6.05623e-258	1	AT2 cells	Alveolar epithelium	Alveolar epithelium
Abcd3	1.03893e-305	1.11032	0.261	0.042	2.43109e-301	1	AT2 cells	Alveolar epithelium	Alveolar epithelium
Socs2	7.50969e-291	1.10895	0.346	0.088	1.75727e-286	1	AT2 cells	Alveolar epithelium	Alveolar epithelium
Car8	6.8973e-297	1.1036	0.227	0.03	1.61397e-292	1	AT2 cells	Alveolar epithelium	Alveolar epithelium
Mettl7a1	4.22456e-304	1.09511	0.329	0.072	9.88547e-300	1	AT2 cells	Alveolar epithelium	Alveolar epithelium
Scd2	2.632e-317	1.09081	0.307	0.06	0	1	AT2 cells	Alveolar epithelium	Alveolar epithelium
Pi4k2b	1.85285e-273	1.08934	0.213	0.028	4.33566e-269	1	AT2 cells	Alveolar epithelium	Alveolar epithelium
Atp11a	9.36987e-290	1.08704	0.239	0.034	2.19255e-285	1	AT2 cells	Alveolar epithelium	Alveolar epithelium
Nkx2-1	7.64863e-284	1.07667	0.181	0.016	1.78978e-279	1	AT2 cells	Alveolar epithelium	Alveolar epithelium
Atp6v1c2	1.02411e-286	1.07053	0.182	0.016	2.39641e-282	1	AT2 cells	Alveolar epithelium	Alveolar epithelium
Ces1d	0	1.05725	0.38	0.078	0	1	AT2 cells	Alveolar epithelium	Alveolar epithelium
Kcnj15	1.01886e-271	1.05721	0.191	0.02	2.38413e-267	1	AT2 cells	Alveolar epithelium	Alveolar epithelium
Aox3	3.78911e-228	1.05225	0.172	0.021	8.86652e-224	1	AT2 cells	Alveolar epithelium	Alveolar epithelium
Acsl4	2.11903e-291	1.04904	0.312	0.074	4.95853e-287	1	AT2 cells	Alveolar epithelium	Alveolar epithelium
Rbpjl	2.20385e-290	1.04659	0.159	0.008	5.15701e-286	1	AT2 cells	Alveolar epithelium	Alveolar epithelium
Cldn3	1.4316e-299	1.04592	0.304	0.06	3.34993e-295	1	AT2 cells	Alveolar epithelium	Alveolar epithelium
Enpep	1.01378e-286	1.03926	0.155	0.008	2.37223e-282	1	AT2 cells	Alveolar epithelium	Alveolar epithelium
Slc12a2	2.14814e-236	1.03817	0.2	0.029	5.02664e-232	1	AT2 cells	Alveolar epithelium	Alveolar epithelium
Tspan11	7.57688e-297	1.03713	0.172	0.011	1.77299e-292	1	AT2 cells	Alveolar epithelium	Alveolar epithelium
Lrp2	3.08151e-263	1.03644	0.167	0.013	7.21073e-259	1	AT2 cells	Alveolar epithelium	Alveolar epithelium
Cat	4.59911e-269	1.02212	0.277	0.059	1.07619e-264	1	AT2 cells	Alveolar epithelium	Alveolar epithelium
Tgoln1	1.0543e-278	1.01763	0.368	0.107	2.46706e-274	1	AT2 cells	Alveolar epithelium	Alveolar epithelium
Cd36	0	1.014	0.599	0.172	0	1	AT2 cells	Alveolar epithelium	Alveolar epithelium
Sdc1	9.4501e-256	1.00917	0.228	0.039	2.21132e-251	1	AT2 cells	Alveolar epithelium	Alveolar epithelium
Lpin2	1.22966e-236	1.00367	0.254	0.053	2.8774e-232	1	AT2 cells	Alveolar epithelium	Alveolar epithelium
Itih4	9.42305e-250	1.00253	0.131	0.006	2.20499e-245	1	AT2 cells	Alveolar epithelium	Alveolar epithelium
Cyp2b10	5.0334e-214	0.997264	0.173	0.023	1.17781e-209	1	AT2 cells	Alveolar epithelium	Alveolar epithelium
Tmem243	1.4477e-262	0.993793	0.172	0.015	3.38762e-258	1	AT2 cells	Alveolar epithelium	Alveolar epithelium
Ppp1r9a	1.25467e-218	0.987454	0.153	0.015	2.93593e-214	1	AT2 cells	Alveolar epithelium	Alveolar epithelium
Chchd10	0	0.981174	0.352	0.083	0	1	AT2 cells	Alveolar epithelium	Alveolar epithelium
Phldb2	9.98998e-219	0.968775	0.229	0.044	2.33765e-214	1	AT2 cells	Alveolar epithelium	Alveolar epithelium
Prr15l	3.88697e-244	0.964681	0.251	0.05	9.09551e-240	1	AT2 cells	Alveolar epithelium	Alveolar epithelium
Lrrk2	6.49567e-220	0.961498	0.169	0.02	1.51999e-215	1	AT2 cells	Alveolar epithelium	Alveolar epithelium
Snx25	2.94436e-225	0.9573	0.144	0.011	6.88979e-221	1	AT2 cells	Alveolar epithelium	Alveolar epithelium
Mlc1	2.31624e-257	0.949615	0.138	0.007	5.41999e-253	1	AT2 cells	Alveolar epithelium	Alveolar epithelium
Cox6a2	2.63085e-235	0.947828	0.136	0.009	6.15619e-231	1	AT2 cells	Alveolar epithelium	Alveolar epithelium
Prrg3	1.60541e-214	0.944286	0.144	0.014	3.75665e-210	1	AT2 cells	Alveolar epithelium	Alveolar epithelium
Gpr116	0	0.940746	0.371	0.077	0	1	AT2 cells	Alveolar epithelium	Alveolar epithelium
Acot7	5.4928e-207	0.937821	0.22	0.046	1.28532e-202	1	AT2 cells	Alveolar epithelium	Alveolar epithelium
Myh14	1.3853e-207	0.921141	0.175	0.025	3.2416e-203	1	AT2 cells	Alveolar epithelium	Alveolar epithelium
Lcn2	0	0.915022	0.407	0.09	0	1	AT2 cells	Alveolar epithelium	Alveolar epithelium
Npw	1.6419e-243	0.912714	0.133	0.008	3.84204e-239	1	AT2 cells	Alveolar epithelium	Alveolar epithelium
Snhg11	3.35866e-201	0.9027	0.12	0.008	7.85927e-197	1	AT2 cells	Alveolar epithelium	Alveolar epithelium
mt-Nd2	0	0.901617	0.817	0.443	0	1	AT2 cells	Alveolar epithelium	Alveolar epithelium
C6	2.37563e-188	0.889708	0.122	0.01	5.55896e-184	1	AT2 cells	Alveolar epithelium	Alveolar epithelium
Aqp5	3.37274e-187	0.886157	0.158	0.022	7.89221e-183	1	AT2 cells	Alveolar epithelium	Alveolar epithelium
Oat	6.77801e-195	0.879497	0.23	0.056	1.58605e-190	1	AT2 cells	Alveolar epithelium	Alveolar epithelium
Cmtm8	4.09523e-186	0.863755	0.159	0.024	9.58284e-182	1	AT2 cells	Alveolar epithelium	Alveolar epithelium
Exosc7	1.11262e-192	0.862732	0.198	0.04	2.60352e-188	1	AT2 cells	Alveolar epithelium	Alveolar epithelium
Cadm1	6.41653e-190	0.861276	0.173	0.028	1.50147e-185	1	AT2 cells	Alveolar epithelium	Alveolar epithelium
Fgfr2	3.64193e-211	0.860598	0.126	0.009	8.52212e-207	1	AT2 cells	Alveolar epithelium	Alveolar epithelium
Adk	7.74279e-184	0.857332	0.174	0.031	1.81181e-179	1	AT2 cells	Alveolar epithelium	Alveolar epithelium
Acly	1.08626e-166	0.857242	0.214	0.054	2.54185e-162	1	AT2 cells	Alveolar epithelium	Alveolar epithelium
Ahcyl2	4.23222e-183	0.854752	0.137	0.016	9.9034e-179	1	AT2 cells	Alveolar epithelium	Alveolar epithelium
Gas6	2.57146e-216	0.84297	0.226	0.046	6.01721e-212	1	AT2 cells	Alveolar epithelium	Alveolar epithelium
Sdc4	1.45118e-221	0.833433	0.347	0.111	3.39577e-217	1	AT2 cells	Alveolar epithelium	Alveolar epithelium
Arhgef38	1.33656e-201	0.830411	0.114	0.007	3.12755e-197	1	AT2 cells	Alveolar epithelium	Alveolar epithelium
Gclc	1.03219e-197	0.817012	0.241	0.06	2.41533e-193	1	AT2 cells	Alveolar epithelium	Alveolar epithelium
Gde1	5.0384e-177	0.805224	0.238	0.067	1.17899e-172	1	AT2 cells	Alveolar epithelium	Alveolar epithelium
Slc31a1	5.71378e-156	0.804282	0.182	0.042	1.33702e-151	1	AT2 cells	Alveolar epithelium	Alveolar epithelium
Smim6	2.77229e-156	0.771429	0.127	0.017	6.48717e-152	1	AT2 cells	Alveolar epithelium	Alveolar epithelium
Pmvk	1.12245e-125	0.765188	0.18	0.049	2.62652e-121	1	AT2 cells	Alveolar epithelium	Alveolar epithelium
Atp7b	1.87177e-172	0.764719	0.11	0.008	4.37994e-168	1	AT2 cells	Alveolar epithelium	Alveolar epithelium
Malat1	0	0.764247	0.953	0.749	0	1	AT2 cells	Alveolar epithelium	Alveolar epithelium
Gstt1	6.68127e-150	0.763794	0.126	0.019	1.56342e-145	1	AT2 cells	Alveolar epithelium	Alveolar epithelium
Ctsh	1.49463e-278	0.763664	0.612	0.286	3.49743e-274	1	AT2 cells	Alveolar epithelium	Alveolar epithelium
Nedd4l	5.09876e-144	0.763028	0.124	0.018	1.19311e-139	1	AT2 cells	Alveolar epithelium	Alveolar epithelium
Ang	7.02409e-145	0.762669	0.148	0.028	1.64364e-140	1	AT2 cells	Alveolar epithelium	Alveolar epithelium
Cdh1	7.88797e-153	0.758194	0.18	0.043	1.84579e-148	1	AT2 cells	Alveolar epithelium	Alveolar epithelium
Pfkfb2	1.30445e-148	0.741527	0.124	0.018	3.05241e-144	1	AT2 cells	Alveolar epithelium	Alveolar epithelium
Acot1	3.417e-148	0.739979	0.113	0.013	7.99579e-144	1	AT2 cells	Alveolar epithelium	Alveolar epithelium
Slc15a2	6.26909e-147	0.737383	0.118	0.015	1.46697e-142	1	AT2 cells	Alveolar epithelium	Alveolar epithelium
Abhd2	8.14414e-132	0.725816	0.142	0.028	1.90573e-127	1	AT2 cells	Alveolar epithelium	Alveolar epithelium
Secisbp2l	1.19796e-143	0.725543	0.215	0.064	2.80322e-139	1	AT2 cells	Alveolar epithelium	Alveolar epithelium
Lmo7	2.35286e-140	0.71817	0.179	0.045	5.5057e-136	1	AT2 cells	Alveolar epithelium	Alveolar epithelium
Myo5c	2.91252e-128	0.717229	0.111	0.017	6.8153e-124	1	AT2 cells	Alveolar epithelium	Alveolar epithelium
Nkd1	1.43372e-163	0.717039	0.114	0.011	3.3549e-159	1	AT2 cells	Alveolar epithelium	Alveolar epithelium
Fdps	6.98151e-117	0.712287	0.17	0.047	1.63367e-112	1	AT2 cells	Alveolar epithelium	Alveolar epithelium
Ctnnb1	5.14346e-151	0.699958	0.3	0.116	1.20357e-146	1	AT2 cells	Alveolar epithelium	Alveolar epithelium
Acsl5	4.76305e-119	0.698109	0.179	0.052	1.11455e-114	1	AT2 cells	Alveolar epithelium	Alveolar epithelium
Prdx6	1.37571e-229	0.687226	0.464	0.188	3.21915e-225	1	AT2 cells	Alveolar epithelium	Alveolar epithelium
Tmem50b	1.41618e-112	0.683034	0.145	0.037	3.31386e-108	1	AT2 cells	Alveolar epithelium	Alveolar epithelium
Grb14	2.36291e-121	0.679717	0.105	0.015	5.52921e-117	1	AT2 cells	Alveolar epithelium	Alveolar epithelium
Gprc5a	2.94389e-109	0.678736	0.129	0.029	6.8887e-105	1	AT2 cells	Alveolar epithelium	Alveolar epithelium
Scnn1a	5.5501e-112	0.675747	0.134	0.031	1.29872e-107	1	AT2 cells	Alveolar epithelium	Alveolar epithelium
Herpud1	5.82434e-124	0.673994	0.215	0.072	1.36289e-119	1	AT2 cells	Alveolar epithelium	Alveolar epithelium
H2afj	1.55837e-177	0.672558	0.383	0.163	3.64657e-173	1	AT2 cells	Alveolar epithelium	Alveolar epithelium
Scp2	1.94078e-157	0.670528	0.351	0.15	4.54142e-153	1	AT2 cells	Alveolar epithelium	Alveolar epithelium
Pon3	3.93755e-100	0.664129	0.182	0.063	9.21387e-96	1	AT2 cells	Alveolar epithelium	Alveolar epithelium
Npnt	2.17279e-114	0.662441	0.121	0.023	5.08433e-110	1	AT2 cells	Alveolar epithelium	Alveolar epithelium
mt-Nd4	2.43844e-276	0.65397	0.77	0.468	5.70594e-272	1	AT2 cells	Alveolar epithelium	Alveolar epithelium
Spint2	1.81937e-129	0.651453	0.173	0.047	4.25732e-125	1	AT2 cells	Alveolar epithelium	Alveolar epithelium
Chka	3.43022e-106	0.651447	0.12	0.025	8.02672e-102	1	AT2 cells	Alveolar epithelium	Alveolar epithelium
Iah1	2.49722e-126	0.635301	0.19	0.058	5.8435e-122	1	AT2 cells	Alveolar epithelium	Alveolar epithelium
Mbip	4.58508e-111	0.634891	0.131	0.03	1.07291e-106	1	AT2 cells	Alveolar epithelium	Alveolar epithelium
Lyz2	0	0.632564	0.995	0.836	0	1	AT2 cells	Alveolar epithelium	Alveolar epithelium
Car2	3.74338e-133	0.631748	0.131	0.025	8.75951e-129	1	AT2 cells	Alveolar epithelium	Alveolar epithelium
Hp	1.27788e-292	0.628972	0.448	0.159	2.99023e-288	1	AT2 cells	Alveolar epithelium	Alveolar epithelium
Cystm1	2.795e-133	0.628084	0.188	0.053	6.54029e-129	1	AT2 cells	Alveolar epithelium	Alveolar epithelium
Ptplad1	5.65626e-104	0.627816	0.132	0.033	1.32356e-99	1	AT2 cells	Alveolar epithelium	Alveolar epithelium
Col6a1	1.34663e-119	0.626246	0.144	0.033	3.15111e-115	1	AT2 cells	Alveolar epithelium	Alveolar epithelium
Hdc	8.89836e-83	0.617024	0.113	0.027	2.08222e-78	1	AT2 cells	Alveolar epithelium	Alveolar epithelium
Clic3	2.56894e-103	0.611534	0.138	0.035	6.01133e-99	1	AT2 cells	Alveolar epithelium	Alveolar epithelium
Adam19	3.67834e-116	0.609445	0.103	0.016	8.60732e-112	1	AT2 cells	Alveolar epithelium	Alveolar epithelium
Smim1	2.17045e-101	0.599382	0.107	0.021	5.07886e-97	1	AT2 cells	Alveolar epithelium	Alveolar epithelium
Nupr1	7.90636e-149	0.597029	0.326	0.132	1.85009e-144	1	AT2 cells	Alveolar epithelium	Alveolar epithelium
Cited2	1.1757e-89	0.593372	0.11	0.025	2.75115e-85	1	AT2 cells	Alveolar epithelium	Alveolar epithelium
Tinagl1	4.24669e-121	0.593227	0.127	0.026	9.93724e-117	1	AT2 cells	Alveolar epithelium	Alveolar epithelium
Cebpa	1.17087e-87	0.583415	0.128	0.036	2.73985e-83	1	AT2 cells	Alveolar epithelium	Alveolar epithelium
Nucb2	2.941e-90	0.568299	0.201	0.081	6.88193e-86	1	AT2 cells	Alveolar epithelium	Alveolar epithelium
Epcam	3.08363e-83	0.568055	0.131	0.038	7.2157e-79	1	AT2 cells	Alveolar epithelium	Alveolar epithelium
Tspan2	7.65263e-90	0.566517	0.101	0.021	1.79072e-85	1	AT2 cells	Alveolar epithelium	Alveolar epithelium
Idh2	1.66531e-81	0.562408	0.151	0.054	3.89682e-77	1	AT2 cells	Alveolar epithelium	Alveolar epithelium
Slc39a8	5.70396e-137	0.558209	0.129	0.025	1.33473e-132	1	AT2 cells	Alveolar epithelium	Alveolar epithelium
Ngfrap1	1.95136e-95	0.5461	0.163	0.054	4.56617e-91	1	AT2 cells	Alveolar epithelium	Alveolar epithelium
Insig1	1.06626e-85	0.538047	0.105	0.024	2.49506e-81	1	AT2 cells	Alveolar epithelium	Alveolar epithelium
Pcnt	3.49803e-87	0.536536	0.126	0.036	8.1854e-83	1	AT2 cells	Alveolar epithelium	Alveolar epithelium
Phlda1	1.21434e-72	0.533927	0.123	0.038	2.84156e-68	1	AT2 cells	Alveolar epithelium	Alveolar epithelium
Oaz2	1.60089e-90	0.531834	0.136	0.04	3.74609e-86	1	AT2 cells	Alveolar epithelium	Alveolar epithelium
Icam1	1.18479e-79	0.52688	0.164	0.061	2.77241e-75	1	AT2 cells	Alveolar epithelium	Alveolar epithelium
Bcam	2.7138e-97	0.525688	0.117	0.027	6.3503e-93	1	AT2 cells	Alveolar epithelium	Alveolar epithelium
Uhrf1bp1l	5.12909e-80	0.519311	0.121	0.036	1.20021e-75	1	AT2 cells	Alveolar epithelium	Alveolar epithelium
Mgst1	8.86476e-168	0.511726	0.468	0.227	2.07435e-163	1	AT2 cells	Alveolar epithelium	Alveolar epithelium
Tnfaip1	1.25368e-68	0.510606	0.102	0.03	2.9336e-64	1	AT2 cells	Alveolar epithelium	Alveolar epithelium
Mtch1	2.45465e-83	0.510106	0.104	0.027	5.74388e-79	1	AT2 cells	Alveolar epithelium	Alveolar epithelium
Tmem30a	1.16191e-85	0.509179	0.256	0.124	2.71886e-81	1	AT2 cells	Alveolar epithelium	Alveolar epithelium
Emp2	3.34622e-143	0.50644	0.209	0.065	7.83016e-139	1	AT2 cells	Alveolar epithelium	Alveolar epithelium
Ptgs1	7.63296e-60	0.503316	0.127	0.046	1.78611e-55	1	AT2 cells	Alveolar epithelium	Alveolar epithelium
Pik3ca	2.80497e-60	0.498381	0.104	0.032	6.56362e-56	1	AT2 cells	Alveolar epithelium	Alveolar epithelium
Lrg1	1.56977e-80	0.496153	0.226	0.1	3.67327e-76	1	AT2 cells	Alveolar epithelium	Alveolar epithelium
Carkd	1.76462e-83	0.495337	0.17	0.066	4.12921e-79	1	AT2 cells	Alveolar epithelium	Alveolar epithelium
Eif4h	4.02432e-96	0.492185	0.215	0.092	9.4169e-92	1	AT2 cells	Alveolar epithelium	Alveolar epithelium
Cd200	7.38392e-134	0.492178	0.221	0.077	1.72784e-129	1	AT2 cells	Alveolar epithelium	Alveolar epithelium
Nrp1	3.72678e-103	0.491974	0.248	0.106	8.72066e-99	1	AT2 cells	Alveolar epithelium	Alveolar epithelium
Brd7	1.28585e-71	0.489429	0.163	0.068	3.00889e-67	1	AT2 cells	Alveolar epithelium	Alveolar epithelium
Serpinb6b	8.1159e-92	0.489406	0.142	0.043	1.89912e-87	1	AT2 cells	Alveolar epithelium	Alveolar epithelium
Tceal8	5.13352e-60	0.486401	0.113	0.04	1.20124e-55	1	AT2 cells	Alveolar epithelium	Alveolar epithelium
Tns1	4.80523e-58	0.485003	0.118	0.043	1.12442e-53	1	AT2 cells	Alveolar epithelium	Alveolar epithelium
Pdlim2	2.53004e-75	0.484407	0.12	0.038	5.92029e-71	1	AT2 cells	Alveolar epithelium	Alveolar epithelium
Arf6	8.66593e-61	0.484237	0.153	0.064	2.02783e-56	1	AT2 cells	Alveolar epithelium	Alveolar epithelium
Bsg	8.92021e-110	0.483092	0.338	0.172	2.08733e-105	1	AT2 cells	Alveolar epithelium	Alveolar epithelium
Rai14	5.81302e-68	0.482516	0.109	0.032	1.36025e-63	1	AT2 cells	Alveolar epithelium	Alveolar epithelium
Atp1a1	5.11293e-66	0.477194	0.182	0.084	1.19643e-61	1	AT2 cells	Alveolar epithelium	Alveolar epithelium
Avpi1	5.6683e-79	0.474694	0.137	0.046	1.32638e-74	1	AT2 cells	Alveolar epithelium	Alveolar epithelium
Hmgcs1	4.27021e-54	0.457862	0.116	0.043	9.99229e-50	1	AT2 cells	Alveolar epithelium	Alveolar epithelium
Dcxr	8.76539e-64	0.457683	0.173	0.075	2.0511e-59	1	AT2 cells	Alveolar epithelium	Alveolar epithelium
Map1lc3a	1.62766e-66	0.455459	0.105	0.032	3.80872e-62	1	AT2 cells	Alveolar epithelium	Alveolar epithelium
Foxp1	4.86235e-88	0.453979	0.183	0.071	1.13779e-83	1	AT2 cells	Alveolar epithelium	Alveolar epithelium
Taok3	9.60482e-76	0.453678	0.199	0.091	2.24753e-71	1	AT2 cells	Alveolar epithelium	Alveolar epithelium
Sult1a1	6.60534e-78	0.449541	0.141	0.049	1.54565e-73	1	AT2 cells	Alveolar epithelium	Alveolar epithelium
Hsd17b10	1.11051e-61	0.447809	0.14	0.057	2.5986e-57	1	AT2 cells	Alveolar epithelium	Alveolar epithelium
Aldh2	1.3668e-77	0.444544	0.233	0.112	3.19832e-73	1	AT2 cells	Alveolar epithelium	Alveolar epithelium
Npc1	9.3114e-53	0.438196	0.121	0.049	2.17887e-48	1	AT2 cells	Alveolar epithelium	Alveolar epithelium
Tmbim6	3.64761e-92	0.436086	0.439	0.264	8.53541e-88	1	AT2 cells	Alveolar epithelium	Alveolar epithelium
Entpd1	4.61351e-65	0.432571	0.121	0.041	1.07956e-60	1	AT2 cells	Alveolar epithelium	Alveolar epithelium
Epas1	2.2453e-86	0.417528	0.163	0.059	5.25401e-82	1	AT2 cells	Alveolar epithelium	Alveolar epithelium
Eci1	9.84254e-49	0.406757	0.101	0.038	2.30316e-44	1	AT2 cells	Alveolar epithelium	Alveolar epithelium
Vamp8	4.54716e-90	0.405418	0.443	0.268	1.06403e-85	1	AT2 cells	Alveolar epithelium	Alveolar epithelium
Atp2a2	7.283e-43	0.404993	0.128	0.059	1.70422e-38	1	AT2 cells	Alveolar epithelium	Alveolar epithelium
Irf2bp2	2.42409e-48	0.403306	0.125	0.055	5.67237e-44	1	AT2 cells	Alveolar epithelium	Alveolar epithelium
Slc43a2	2.69684e-39	0.402199	0.114	0.051	6.31062e-35	1	AT2 cells	Alveolar epithelium	Alveolar epithelium
Acaa2	1.21618e-50	0.400594	0.132	0.058	2.84587e-46	1	AT2 cells	Alveolar epithelium	Alveolar epithelium
Ccz1	8.09761e-53	0.399684	0.118	0.047	1.89484e-48	1	AT2 cells	Alveolar epithelium	Alveolar epithelium
Nedd4	1.14341e-66	0.398127	0.165	0.072	2.67559e-62	1	AT2 cells	Alveolar epithelium	Alveolar epithelium
Ldhb	8.93648e-48	0.394814	0.163	0.079	2.09114e-43	1	AT2 cells	Alveolar epithelium	Alveolar epithelium
Fkbp4	7.74026e-52	0.392574	0.134	0.056	1.81122e-47	1	AT2 cells	Alveolar epithelium	Alveolar epithelium
Por	1.45216e-56	0.388204	0.173	0.082	3.39807e-52	1	AT2 cells	Alveolar epithelium	Alveolar epithelium
mt-Nd5	3.79712e-115	0.382996	0.719	0.5	8.88525e-111	1	AT2 cells	Alveolar epithelium	Alveolar epithelium
Arl6ip1	8.5459e-101	0.376089	0.478	0.293	1.99974e-96	1	AT2 cells	Alveolar epithelium	Alveolar epithelium
mt-Nd1	4.53171e-113	0.373487	0.833	0.653	1.06042e-108	1	AT2 cells	Alveolar epithelium	Alveolar epithelium
Crip2	9.24922e-115	0.365991	0.241	0.103	2.16432e-110	1	AT2 cells	Alveolar epithelium	Alveolar epithelium
Pura	3.23697e-40	0.350658	0.107	0.047	7.5745e-36	1	AT2 cells	Alveolar epithelium	Alveolar epithelium
Soat1	9.70853e-50	0.346991	0.171	0.087	2.2718e-45	1	AT2 cells	Alveolar epithelium	Alveolar epithelium
Klf9	4.35279e-42	0.345886	0.124	0.061	1.01855e-37	1	AT2 cells	Alveolar epithelium	Alveolar epithelium
Suclg1	3.50375e-47	0.345141	0.165	0.088	8.19878e-43	1	AT2 cells	Alveolar epithelium	Alveolar epithelium
H1f0	5.50331e-44	0.344904	0.121	0.056	1.28777e-39	1	AT2 cells	Alveolar epithelium	Alveolar epithelium
Dstn	3.98542e-72	0.340015	0.313	0.182	9.32588e-68	1	AT2 cells	Alveolar epithelium	Alveolar epithelium
Cnn2	3.55951e-66	0.338195	0.195	0.092	8.32925e-62	1	AT2 cells	Alveolar epithelium	Alveolar epithelium
Glul	2.05205e-61	0.336779	0.244	0.137	4.8018e-57	1	AT2 cells	Alveolar epithelium	Alveolar epithelium
Hmgn1	2.81173e-58	0.333106	0.256	0.147	6.57944e-54	1	AT2 cells	Alveolar epithelium	Alveolar epithelium
Tsc22d1	6.29161e-60	0.331828	0.143	0.061	1.47224e-55	1	AT2 cells	Alveolar epithelium	Alveolar epithelium
Ppic	4.27559e-54	0.331359	0.118	0.047	1.00049e-49	1	AT2 cells	Alveolar epithelium	Alveolar epithelium
Ralbp1	9.71906e-38	0.329065	0.166	0.092	2.27426e-33	1	AT2 cells	Alveolar epithelium	Alveolar epithelium
mt-Cytb	2.67159e-124	0.325616	0.876	0.711	6.25152e-120	1	AT2 cells	Alveolar epithelium	Alveolar epithelium
Apoa1bp	9.37488e-34	0.324261	0.129	0.068	2.19372e-29	1	AT2 cells	Alveolar epithelium	Alveolar epithelium
Actn4	2.96897e-51	0.32255	0.191	0.105	6.94738e-47	1	AT2 cells	Alveolar epithelium	Alveolar epithelium
Sod1	2.09029e-60	0.322357	0.281	0.167	4.89127e-56	1	AT2 cells	Alveolar epithelium	Alveolar epithelium
Vimp	9.43039e-54	0.320201	0.27	0.162	2.20671e-49	1	AT2 cells	Alveolar epithelium	Alveolar epithelium
Tmem59	6.87539e-60	0.319683	0.288	0.171	1.60884e-55	1	AT2 cells	Alveolar epithelium	Alveolar epithelium
Zbtb20	5.79889e-37	0.318864	0.108	0.049	1.35694e-32	1	AT2 cells	Alveolar epithelium	Alveolar epithelium
Anxa6	5.87942e-34	0.313795	0.103	0.048	1.37578e-29	1	AT2 cells	Alveolar epithelium	Alveolar epithelium
Apc	4.21129e-39	0.311254	0.108	0.051	9.85443e-35	1	AT2 cells	Alveolar epithelium	Alveolar epithelium
Rpl21	3.32139e-103	0.302292	0.551	0.361	7.77205e-99	1	AT2 cells	Alveolar epithelium	Alveolar epithelium
Usp8	7.39502e-47	0.30129	0.168	0.089	1.73043e-42	1	AT2 cells	Alveolar epithelium	Alveolar epithelium
Cers2	6.46778e-37	0.298119	0.132	0.068	1.51346e-32	1	AT2 cells	Alveolar epithelium	Alveolar epithelium
Ddx17	2.56875e-33	0.290065	0.108	0.052	6.01088e-29	1	AT2 cells	Alveolar epithelium	Alveolar epithelium
mt-Nd6	1.10591e-35	0.288685	0.191	0.115	2.58782e-31	1	AT2 cells	Alveolar epithelium	Alveolar epithelium
Hsd17b4	7.98957e-32	0.285296	0.103	0.051	1.86956e-27	1	AT2 cells	Alveolar epithelium	Alveolar epithelium
Rnf181	1.27033e-32	0.281432	0.101	0.05	2.97257e-28	1	AT2 cells	Alveolar epithelium	Alveolar epithelium
Stard3nl	3.00602e-33	0.277656	0.102	0.05	7.03408e-29	1	AT2 cells	Alveolar epithelium	Alveolar epithelium
Azin1	1.9484e-31	0.276811	0.108	0.056	4.55926e-27	1	AT2 cells	Alveolar epithelium	Alveolar epithelium
Wls	8.40382e-39	0.273614	0.141	0.076	1.96649e-34	1	AT2 cells	Alveolar epithelium	Alveolar epithelium
Anapc13	2.10097e-42	0.264249	0.193	0.116	4.91627e-38	1	AT2 cells	Alveolar epithelium	Alveolar epithelium
Tecr	5.45676e-33	0.262972	0.14	0.079	1.27688e-28	1	AT2 cells	Alveolar epithelium	Alveolar epithelium
Vapa	1.92977e-39	0.260389	0.149	0.083	4.51566e-35	1	AT2 cells	Alveolar epithelium	Alveolar epithelium
Polr2e	6.90232e-37	0.254048	0.132	0.072	1.61514e-32	1	AT2 cells	Alveolar epithelium	Alveolar epithelium
Rdx	1.38347e-47	0.253117	0.185	0.103	3.23732e-43	1	AT2 cells	Alveolar epithelium	Alveolar epithelium
Arg1	0	2.24664	0.699	0.129	0	2	M2 macrophages	Monocyte derived macrophages	Macrophages
Apoe	0	1.39098	0.94	0.524	0	2	M2 macrophages	Monocyte derived macrophages	Macrophages
Spp1	0	1.34549	0.915	0.454	0	2	M2 macrophages	Monocyte derived macrophages	Macrophages
Wfdc17	0	1.33175	0.788	0.279	0	2	M2 macrophages	Monocyte derived macrophages	Macrophages
Ecm1	0	1.31338	0.439	0.096	0	2	M2 macrophages	Monocyte derived macrophages	Macrophages
Ctsl	0	1.19182	0.753	0.293	0	2	M2 macrophages	Monocyte derived macrophages	Macrophages
Msr1	3.4682e-248	1.14234	0.376	0.099	8.11558e-244	2	M2 macrophages	Monocyte derived macrophages	Macrophages
C1qb	0	1.14224	0.765	0.263	0	2	M2 macrophages	Monocyte derived macrophages	Macrophages
Srgn	0	1.12684	0.64	0.262	0	2	M2 macrophages	Monocyte derived macrophages	Macrophages
Ctss	0	1.1018	0.968	0.548	0	2	M2 macrophages	Monocyte derived macrophages	Macrophages
C1qc	0	1.079	0.636	0.207	0	2	M2 macrophages	Monocyte derived macrophages	Macrophages
Ftl1	0	1.05962	0.72	0.318	0	2	M2 macrophages	Monocyte derived macrophages	Macrophages
Chi3l3	3.47966e-249	1.03964	0.664	0.337	8.14241e-245	2	M2 macrophages	Monocyte derived macrophages	Macrophages
Lgals3	0	1.03257	0.811	0.373	0	2	M2 macrophages	Monocyte derived macrophages	Macrophages
C1qa	3.4407e-261	0.995083	0.46	0.145	8.05123e-257	2	M2 macrophages	Monocyte derived macrophages	Macrophages
Lgmn	3.54014e-269	0.977956	0.515	0.182	8.28394e-265	2	M2 macrophages	Monocyte derived macrophages	Macrophages
S100a4	4.52944e-305	0.977474	0.548	0.185	1.05989e-300	2	M2 macrophages	Monocyte derived macrophages	Macrophages
Apoc2	1.56358e-162	0.97231	0.198	0.037	3.65878e-158	2	M2 macrophages	Monocyte derived macrophages	Macrophages
Grn	1.14827e-257	0.901134	0.531	0.205	2.68696e-253	2	M2 macrophages	Monocyte derived macrophages	Macrophages
Mrc1	1.41138e-246	0.873464	0.551	0.219	3.30263e-242	2	M2 macrophages	Monocyte derived macrophages	Macrophages
Gm10116	0	0.848911	0.898	0.573	0	2	M2 macrophages	Monocyte derived macrophages	Macrophages
Alox5ap	5.32789e-259	0.843105	0.596	0.245	1.24673e-254	2	M2 macrophages	Monocyte derived macrophages	Macrophages
Fcer1g	0	0.839733	0.759	0.345	0	2	M2 macrophages	Monocyte derived macrophages	Macrophages
Trem2	1.08645e-181	0.839419	0.343	0.106	2.5423e-177	2	M2 macrophages	Monocyte derived macrophages	Macrophages
Gp49a	2.27613e-164	0.838693	0.321	0.102	5.32615e-160	2	M2 macrophages	Monocyte derived macrophages	Macrophages
Tmem37	1.04469e-134	0.83086	0.22	0.057	2.44457e-130	2	M2 macrophages	Monocyte derived macrophages	Macrophages
Cd300lf	2.39997e-165	0.828245	0.288	0.082	5.61592e-161	2	M2 macrophages	Monocyte derived macrophages	Macrophages
Cstb	1.93588e-269	0.821611	0.672	0.339	4.52996e-265	2	M2 macrophages	Monocyte derived macrophages	Macrophages
Cd68	1.13831e-213	0.814407	0.477	0.179	2.66364e-209	2	M2 macrophages	Monocyte derived macrophages	Macrophages
Ctsd	0	0.798457	0.836	0.469	0	2	M2 macrophages	Monocyte derived macrophages	Macrophages
Tgfbi	4.90923e-192	0.792425	0.437	0.163	1.14876e-187	2	M2 macrophages	Monocyte derived macrophages	Macrophages
Lilrb4	2.97483e-203	0.79031	0.465	0.176	6.9611e-199	2	M2 macrophages	Monocyte derived macrophages	Macrophages
Tyrobp	0	0.788157	0.77	0.374	0	2	M2 macrophages	Monocyte derived macrophages	Macrophages
Ms4a6d	1.03998e-151	0.785247	0.301	0.096	2.43356e-147	2	M2 macrophages	Monocyte derived macrophages	Macrophages
Gpnmb	1.22097e-167	0.784411	0.305	0.093	2.85708e-163	2	M2 macrophages	Monocyte derived macrophages	Macrophages
F13a1	7.31868e-96	0.774808	0.153	0.038	1.71257e-91	2	M2 macrophages	Monocyte derived macrophages	Macrophages
Cd63	1.17883e-239	0.765984	0.67	0.34	2.75846e-235	2	M2 macrophages	Monocyte derived macrophages	Macrophages
Ctsb	0	0.757424	0.798	0.433	0	2	M2 macrophages	Monocyte derived macrophages	Macrophages
Fcgr3	9.794e-177	0.75506	0.425	0.163	2.2918e-172	2	M2 macrophages	Monocyte derived macrophages	Macrophages
Cd302	3.12088e-167	0.752032	0.444	0.186	7.30286e-163	2	M2 macrophages	Monocyte derived macrophages	Macrophages
Rbm3	2.53897e-120	0.749357	0.239	0.073	5.94118e-116	2	M2 macrophages	Monocyte derived macrophages	Macrophages
Dpep2	1.73895e-122	0.748889	0.218	0.061	4.06915e-118	2	M2 macrophages	Monocyte derived macrophages	Macrophages
1100001G20Rik	3.40712e-131	0.745671	0.341	0.132	7.97266e-127	2	M2 macrophages	Monocyte derived macrophages	Macrophages
Itgam	2.48172e-93	0.739916	0.212	0.071	5.80722e-89	2	M2 macrophages	Monocyte derived macrophages	Macrophages
Hexb	7.78253e-140	0.738988	0.357	0.137	1.82111e-135	2	M2 macrophages	Monocyte derived macrophages	Macrophages
Lgals1	2.17647e-271	0.738002	0.699	0.337	5.09295e-267	2	M2 macrophages	Monocyte derived macrophages	Macrophages
Fn1	3.21369e-198	0.73093	0.488	0.197	7.52004e-194	2	M2 macrophages	Monocyte derived macrophages	Macrophages
Msrb1	1.97211e-156	0.715249	0.464	0.206	4.61474e-152	2	M2 macrophages	Monocyte derived macrophages	Macrophages
Vim	2.53122e-219	0.712228	0.733	0.414	5.92306e-215	2	M2 macrophages	Monocyte derived macrophages	Macrophages
Emp1	4.54356e-105	0.70365	0.21	0.064	1.06319e-100	2	M2 macrophages	Monocyte derived macrophages	Macrophages
AA467197	5.30847e-100	0.703495	0.245	0.088	1.24218e-95	2	M2 macrophages	Monocyte derived macrophages	Macrophages
Ltc4s	3.01527e-124	0.698187	0.24	0.075	7.05573e-120	2	M2 macrophages	Monocyte derived macrophages	Macrophages
Cyba	6.20086e-228	0.695806	0.683	0.354	1.451e-223	2	M2 macrophages	Monocyte derived macrophages	Macrophages
Acp5	1.07741e-140	0.690935	0.322	0.115	2.52114e-136	2	M2 macrophages	Monocyte derived macrophages	Macrophages
Smpdl3a	8.60895e-117	0.676258	0.295	0.11	2.01449e-112	2	M2 macrophages	Monocyte derived macrophages	Macrophages
F7	1.00092e-160	0.660454	0.363	0.135	2.34214e-156	2	M2 macrophages	Monocyte derived macrophages	Macrophages
Dab2	2.44884e-130	0.66002	0.368	0.151	5.7303e-126	2	M2 macrophages	Monocyte derived macrophages	Macrophages
Ctsa	4.21194e-136	0.658905	0.397	0.169	9.85594e-132	2	M2 macrophages	Monocyte derived macrophages	Macrophages
Fcgr2b	3.14518e-126	0.655771	0.355	0.145	7.35972e-122	2	M2 macrophages	Monocyte derived macrophages	Macrophages
Nme2	4.10847e-110	0.655189	0.29	0.111	9.61382e-106	2	M2 macrophages	Monocyte derived macrophages	Macrophages
Crip1	5.86263e-198	0.651414	0.773	0.485	1.37186e-193	2	M2 macrophages	Monocyte derived macrophages	Macrophages
Clec4a2	3.92944e-119	0.649678	0.287	0.105	9.19488e-115	2	M2 macrophages	Monocyte derived macrophages	Macrophages
Mt1	1.87204e-208	0.649063	0.651	0.339	4.38058e-204	2	M2 macrophages	Monocyte derived macrophages	Macrophages
Igsf6	5.55407e-84	0.641876	0.19	0.063	1.29965e-79	2	M2 macrophages	Monocyte derived macrophages	Macrophages
S100a6	3.97163e-252	0.634722	0.69	0.338	9.29361e-248	2	M2 macrophages	Monocyte derived macrophages	Macrophages
Aprt	3.30242e-109	0.628297	0.338	0.144	7.72766e-105	2	M2 macrophages	Monocyte derived macrophages	Macrophages
Emp3	6.90418e-102	0.622406	0.384	0.183	1.61558e-97	2	M2 macrophages	Monocyte derived macrophages	Macrophages
Pycard	3.15885e-116	0.618088	0.298	0.114	7.3917e-112	2	M2 macrophages	Monocyte derived macrophages	Macrophages
Gda	2.1946e-105	0.616793	0.294	0.118	5.13537e-101	2	M2 macrophages	Monocyte derived macrophages	Macrophages
Pf4	4.35969e-48	0.613389	0.156	0.065	1.02017e-43	2	M2 macrophages	Monocyte derived macrophages	Macrophages
Plek	1.12956e-123	0.605782	0.357	0.15	2.64317e-119	2	M2 macrophages	Monocyte derived macrophages	Macrophages
Lrp1	5.34401e-87	0.598463	0.23	0.087	1.2505e-82	2	M2 macrophages	Monocyte derived macrophages	Macrophages
Glrx	4.14421e-74	0.591056	0.183	0.064	9.69745e-70	2	M2 macrophages	Monocyte derived macrophages	Macrophages
Rnh1	1.42498e-85	0.585073	0.313	0.144	3.33445e-81	2	M2 macrophages	Monocyte derived macrophages	Macrophages
Esd	1.11257e-81	0.581427	0.287	0.129	2.60341e-77	2	M2 macrophages	Monocyte derived macrophages	Macrophages
Fxyd5	5.29166e-147	0.580672	0.574	0.304	1.23825e-142	2	M2 macrophages	Monocyte derived macrophages	Macrophages
Fam96a	8.24677e-94	0.576754	0.294	0.125	1.92974e-89	2	M2 macrophages	Monocyte derived macrophages	Macrophages
Pkm	6.77042e-94	0.575494	0.374	0.185	1.58428e-89	2	M2 macrophages	Monocyte derived macrophages	Macrophages
Ms4a6c	4.3774e-123	0.572109	0.316	0.125	1.02431e-118	2	M2 macrophages	Monocyte derived macrophages	Macrophages
Hmox1	2.47845e-50	0.571344	0.11	0.034	5.79958e-46	2	M2 macrophages	Monocyte derived macrophages	Macrophages
Syngr1	9.27703e-64	0.559599	0.115	0.031	2.17083e-59	2	M2 macrophages	Monocyte derived macrophages	Macrophages
S100a10	1.11803e-131	0.554113	0.571	0.316	2.6162e-127	2	M2 macrophages	Monocyte derived macrophages	Macrophages
Lmna	3.94898e-55	0.554028	0.224	0.104	9.24061e-51	2	M2 macrophages	Monocyte derived macrophages	Macrophages
Sat1	2.05393e-132	0.553993	0.534	0.289	4.80619e-128	2	M2 macrophages	Monocyte derived macrophages	Macrophages
Adssl1	1.62015e-53	0.551384	0.125	0.041	3.79115e-49	2	M2 macrophages	Monocyte derived macrophages	Macrophages
Fth1	0	0.551334	0.986	0.851	0	2	M2 macrophages	Monocyte derived macrophages	Macrophages
Sh3glb1	4.51739e-85	0.545514	0.301	0.136	1.05707e-80	2	M2 macrophages	Monocyte derived macrophages	Macrophages
Gpx1	7.46669e-187	0.543428	0.755	0.486	1.74721e-182	2	M2 macrophages	Monocyte derived macrophages	Macrophages
Ccr1	4.36839e-71	0.542094	0.204	0.08	1.0222e-66	2	M2 macrophages	Monocyte derived macrophages	Macrophages
Capg	4.53812e-97	0.537755	0.327	0.147	1.06192e-92	2	M2 macrophages	Monocyte derived macrophages	Macrophages
Pld3	2.61866e-101	0.536459	0.316	0.138	6.12767e-97	2	M2 macrophages	Monocyte derived macrophages	Macrophages
Eno1	3.55803e-76	0.534941	0.316	0.154	8.32579e-72	2	M2 macrophages	Monocyte derived macrophages	Macrophages
Sirpb1c	1.00356e-68	0.531961	0.143	0.044	2.34832e-64	2	M2 macrophages	Monocyte derived macrophages	Macrophages
Ccl6	1.17145e-208	0.526209	0.742	0.42	2.74119e-204	2	M2 macrophages	Monocyte derived macrophages	Macrophages
Clec4d	2.63964e-63	0.521735	0.123	0.036	6.17675e-59	2	M2 macrophages	Monocyte derived macrophages	Macrophages
Ctsk	2.19336e-44	0.517311	0.178	0.082	5.13245e-40	2	M2 macrophages	Monocyte derived macrophages	Macrophages
Csf2ra	1.15262e-83	0.516421	0.249	0.104	2.69713e-79	2	M2 macrophages	Monocyte derived macrophages	Macrophages
Tspo	1.90544e-90	0.511691	0.482	0.279	4.45873e-86	2	M2 macrophages	Monocyte derived macrophages	Macrophages
Emilin2	7.35695e-67	0.509354	0.112	0.029	1.72153e-62	2	M2 macrophages	Monocyte derived macrophages	Macrophages
Thbs1	8.63663e-52	0.508061	0.117	0.039	2.02097e-47	2	M2 macrophages	Monocyte derived macrophages	Macrophages
Psap	3.15403e-171	0.502502	0.697	0.407	7.38044e-167	2	M2 macrophages	Monocyte derived macrophages	Macrophages
Mir22hg	9.08234e-57	0.501379	0.131	0.043	2.12527e-52	2	M2 macrophages	Monocyte derived macrophages	Macrophages
C3ar1	1.07571e-47	0.500422	0.144	0.057	2.51716e-43	2	M2 macrophages	Monocyte derived macrophages	Macrophages
Emb	4.79488e-56	0.498137	0.272	0.139	1.122e-51	2	M2 macrophages	Monocyte derived macrophages	Macrophages
Ssr4	1.43524e-58	0.491405	0.31	0.166	3.35847e-54	2	M2 macrophages	Monocyte derived macrophages	Macrophages
Cd84	4.45901e-76	0.489081	0.254	0.113	1.04341e-71	2	M2 macrophages	Monocyte derived macrophages	Macrophages
Atp5l	2.5098e-68	0.488766	0.299	0.149	5.87294e-64	2	M2 macrophages	Monocyte derived macrophages	Macrophages
Cndp2	1.2344e-57	0.48762	0.212	0.095	2.88849e-53	2	M2 macrophages	Monocyte derived macrophages	Macrophages
Sh3bgrl3	8.88152e-145	0.487482	0.681	0.416	2.07828e-140	2	M2 macrophages	Monocyte derived macrophages	Macrophages
Spi1	1.30921e-84	0.484154	0.223	0.087	3.06354e-80	2	M2 macrophages	Monocyte derived macrophages	Macrophages
Mertk	6.58539e-72	0.479099	0.21	0.086	1.54098e-67	2	M2 macrophages	Monocyte derived macrophages	Macrophages
Sepp1	5.11451e-73	0.478651	0.452	0.267	1.1968e-68	2	M2 macrophages	Monocyte derived macrophages	Macrophages
Dbi	8.22095e-84	0.47625	0.543	0.342	1.9237e-79	2	M2 macrophages	Monocyte derived macrophages	Macrophages
Arrdc4	1.75274e-60	0.475444	0.108	0.03	4.1014e-56	2	M2 macrophages	Monocyte derived macrophages	Macrophages
Man2b1	5.64603e-63	0.473349	0.229	0.103	1.32117e-58	2	M2 macrophages	Monocyte derived macrophages	Macrophages
Akr1a1	6.10783e-79	0.473004	0.46	0.27	1.42923e-74	2	M2 macrophages	Monocyte derived macrophages	Macrophages
Pla2g7	3.91685e-73	0.469816	0.2	0.08	9.16543e-69	2	M2 macrophages	Monocyte derived macrophages	Macrophages
Zeb2	1.25579e-54	0.468303	0.225	0.108	2.93855e-50	2	M2 macrophages	Monocyte derived macrophages	Macrophages
Plaur	9.00723e-57	0.466188	0.146	0.053	2.10769e-52	2	M2 macrophages	Monocyte derived macrophages	Macrophages
Clec4n	4.39088e-96	0.464222	0.346	0.168	1.02747e-91	2	M2 macrophages	Monocyte derived macrophages	Macrophages
Cd14	5.08533e-44	0.4631	0.168	0.075	1.18997e-39	2	M2 macrophages	Monocyte derived macrophages	Macrophages
Ap1s2	1.29819e-51	0.460611	0.179	0.079	3.03776e-47	2	M2 macrophages	Monocyte derived macrophages	Macrophages
Akirin1	1.75512e-53	0.456369	0.103	0.03	4.10699e-49	2	M2 macrophages	Monocyte derived macrophages	Macrophages
Mef2a	2.91e-63	0.453781	0.224	0.101	6.80939e-59	2	M2 macrophages	Monocyte derived macrophages	Macrophages
Lyz2	0	0.451964	0.997	0.838	0	2	M2 macrophages	Monocyte derived macrophages	Macrophages
Sgpl1	7.03175e-56	0.450378	0.154	0.058	1.64543e-51	2	M2 macrophages	Monocyte derived macrophages	Macrophages
Mafb	1.50342e-51	0.450372	0.132	0.048	3.518e-47	2	M2 macrophages	Monocyte derived macrophages	Macrophages
Pgam1	4.91585e-54	0.448818	0.105	0.03	1.15031e-49	2	M2 macrophages	Monocyte derived macrophages	Macrophages
Txn1	9.48383e-80	0.447542	0.555	0.359	2.21922e-75	2	M2 macrophages	Monocyte derived macrophages	Macrophages
Ccl9	6.57159e-77	0.446926	0.284	0.139	1.53775e-72	2	M2 macrophages	Monocyte derived macrophages	Macrophages
Asah1	1.4075e-51	0.446731	0.229	0.112	3.29355e-47	2	M2 macrophages	Monocyte derived macrophages	Macrophages
1110007C09Rik	6.36728e-48	0.446296	0.158	0.066	1.48994e-43	2	M2 macrophages	Monocyte derived macrophages	Macrophages
Arpc1b	3.96987e-87	0.444398	0.493	0.289	9.28949e-83	2	M2 macrophages	Monocyte derived macrophages	Macrophages
Atp6ap2	5.60524e-53	0.444228	0.239	0.118	1.31163e-48	2	M2 macrophages	Monocyte derived macrophages	Macrophages
AF251705	9.0135e-56	0.443255	0.204	0.092	2.10916e-51	2	M2 macrophages	Monocyte derived macrophages	Macrophages
Cotl1	1.70223e-80	0.442199	0.338	0.173	3.98323e-76	2	M2 macrophages	Monocyte derived macrophages	Macrophages
Eif4ebp1	1.60908e-51	0.440978	0.155	0.062	3.76525e-47	2	M2 macrophages	Monocyte derived macrophages	Macrophages
Plin2	1.44357e-65	0.439736	0.292	0.148	3.37796e-61	2	M2 macrophages	Monocyte derived macrophages	Macrophages
Ggh	1.39969e-42	0.43527	0.139	0.057	3.27529e-38	2	M2 macrophages	Monocyte derived macrophages	Macrophages
AI607873	2.59572e-54	0.435226	0.171	0.072	6.07398e-50	2	M2 macrophages	Monocyte derived macrophages	Macrophages
Psmd8	4.38631e-48	0.433517	0.237	0.121	1.0264e-43	2	M2 macrophages	Monocyte derived macrophages	Macrophages
Ms4a8a	2.71209e-61	0.433197	0.142	0.051	6.34628e-57	2	M2 macrophages	Monocyte derived macrophages	Macrophages
Lamtor1	1.50086e-39	0.432147	0.181	0.088	3.51201e-35	2	M2 macrophages	Monocyte derived macrophages	Macrophages
Clta	8.6208e-62	0.431195	0.413	0.247	2.01727e-57	2	M2 macrophages	Monocyte derived macrophages	Macrophages
Tpt1	2.48636e-59	0.430536	0.339	0.19	5.81808e-55	2	M2 macrophages	Monocyte derived macrophages	Macrophages
B4galt1	1.17714e-44	0.423012	0.159	0.069	2.75452e-40	2	M2 macrophages	Monocyte derived macrophages	Macrophages
Pirb	6.59379e-62	0.421691	0.182	0.075	1.54295e-57	2	M2 macrophages	Monocyte derived macrophages	Macrophages
Clec5a	2.93599e-50	0.419653	0.127	0.046	6.87021e-46	2	M2 macrophages	Monocyte derived macrophages	Macrophages
Mmp19	2.00673e-47	0.414316	0.13	0.05	4.69576e-43	2	M2 macrophages	Monocyte derived macrophages	Macrophages
Tuba1c	1.40379e-40	0.412595	0.185	0.09	3.28487e-36	2	M2 macrophages	Monocyte derived macrophages	Macrophages
Cd9	7.77698e-114	0.410608	0.631	0.407	1.81981e-109	2	M2 macrophages	Monocyte derived macrophages	Macrophages
Slc6a6	1.04551e-60	0.409255	0.241	0.116	2.44649e-56	2	M2 macrophages	Monocyte derived macrophages	Macrophages
Rpl10a	1.62578e-43	0.408669	0.165	0.074	3.80433e-39	2	M2 macrophages	Monocyte derived macrophages	Macrophages
Prdx5	2.18333e-65	0.404089	0.388	0.223	5.109e-61	2	M2 macrophages	Monocyte derived macrophages	Macrophages
Rps13	6.47677e-54	0.403546	0.203	0.094	1.51556e-49	2	M2 macrophages	Monocyte derived macrophages	Macrophages
Mkrn1	5.54455e-47	0.403167	0.177	0.081	1.29742e-42	2	M2 macrophages	Monocyte derived macrophages	Macrophages
Slfn2	4.7858e-89	0.397521	0.408	0.221	1.11988e-84	2	M2 macrophages	Monocyte derived macrophages	Macrophages
Tbxas1	1.04254e-38	0.396204	0.111	0.042	2.43955e-34	2	M2 macrophages	Monocyte derived macrophages	Macrophages
Dtnbp1	6.95753e-37	0.395875	0.11	0.043	1.62806e-32	2	M2 macrophages	Monocyte derived macrophages	Macrophages
Mfsd1	3.44311e-35	0.393742	0.131	0.057	8.05687e-31	2	M2 macrophages	Monocyte derived macrophages	Macrophages
Pdpn	9.95124e-45	0.392733	0.117	0.043	2.32859e-40	2	M2 macrophages	Monocyte derived macrophages	Macrophages
Arpc2	1.2206e-91	0.392244	0.687	0.483	2.85621e-87	2	M2 macrophages	Monocyte derived macrophages	Macrophages
Snx5	1.56361e-45	0.391411	0.218	0.112	3.65884e-41	2	M2 macrophages	Monocyte derived macrophages	Macrophages
Ldha	5.70706e-48	0.390789	0.373	0.23	1.33545e-43	2	M2 macrophages	Monocyte derived macrophages	Macrophages
Pkib	5.41771e-45	0.389457	0.127	0.049	1.26774e-40	2	M2 macrophages	Monocyte derived macrophages	Macrophages
Ctsz	1.59047e-72	0.388694	0.403	0.231	3.72169e-68	2	M2 macrophages	Monocyte derived macrophages	Macrophages
Bst1	3.94011e-56	0.38708	0.158	0.064	9.21985e-52	2	M2 macrophages	Monocyte derived macrophages	Macrophages
Pitpna	4.25701e-51	0.385892	0.207	0.1	9.9614e-47	2	M2 macrophages	Monocyte derived macrophages	Macrophages
Pon2	4.90195e-48	0.385755	0.183	0.085	1.14706e-43	2	M2 macrophages	Monocyte derived macrophages	Macrophages
Fcgr1	9.68539e-34	0.384691	0.11	0.045	2.26638e-29	2	M2 macrophages	Monocyte derived macrophages	Macrophages
Snhg3	9.29541e-50	0.382203	0.144	0.058	2.17513e-45	2	M2 macrophages	Monocyte derived macrophages	Macrophages
Atp6v0d2	7.65771e-108	0.381562	0.333	0.16	1.7919e-103	2	M2 macrophages	Monocyte derived macrophages	Macrophages
Bola2	4.48249e-43	0.381498	0.23	0.122	1.0489e-38	2	M2 macrophages	Monocyte derived macrophages	Macrophages
Ifi30	1.51098e-75	0.380851	0.382	0.212	3.5357e-71	2	M2 macrophages	Monocyte derived macrophages	Macrophages
Lamp2	3.88652e-45	0.380459	0.314	0.185	9.09447e-41	2	M2 macrophages	Monocyte derived macrophages	Macrophages
Laptm5	1.64442e-98	0.379932	0.555	0.336	3.84794e-94	2	M2 macrophages	Monocyte derived macrophages	Macrophages
Gm10221	1.28397e-52	0.375738	0.305	0.171	3.00449e-48	2	M2 macrophages	Monocyte derived macrophages	Macrophages
Smim4	5.66855e-38	0.371961	0.105	0.039	1.32644e-33	2	M2 macrophages	Monocyte derived macrophages	Macrophages
Gusb	2.99178e-43	0.371146	0.202	0.102	7.00076e-39	2	M2 macrophages	Monocyte derived macrophages	Macrophages
Camk1	4.70181e-39	0.370235	0.154	0.071	1.10022e-34	2	M2 macrophages	Monocyte derived macrophages	Macrophages
Idh1	3.15968e-42	0.369181	0.182	0.089	7.39365e-38	2	M2 macrophages	Monocyte derived macrophages	Macrophages
Dusp3	2.22012e-34	0.362453	0.145	0.069	5.19509e-30	2	M2 macrophages	Monocyte derived macrophages	Macrophages
Mif	2.56522e-40	0.361814	0.269	0.155	6.00262e-36	2	M2 macrophages	Monocyte derived macrophages	Macrophages
Tomm20	3.19159e-33	0.356259	0.125	0.056	7.46833e-29	2	M2 macrophages	Monocyte derived macrophages	Macrophages
App	2.967e-60	0.356029	0.537	0.366	6.94278e-56	2	M2 macrophages	Monocyte derived macrophages	Macrophages
Prelid1	7.59216e-42	0.355953	0.223	0.119	1.77657e-37	2	M2 macrophages	Monocyte derived macrophages	Macrophages
Alg5	2.07545e-34	0.355594	0.114	0.048	4.85655e-30	2	M2 macrophages	Monocyte derived macrophages	Macrophages
Mocs2	6.26327e-31	0.353748	0.138	0.066	1.46561e-26	2	M2 macrophages	Monocyte derived macrophages	Macrophages
Myo5a	3.8975e-34	0.352804	0.144	0.069	9.12015e-30	2	M2 macrophages	Monocyte derived macrophages	Macrophages
Sgk1	4.68323e-78	0.352722	0.272	0.132	1.09588e-73	2	M2 macrophages	Monocyte derived macrophages	Macrophages
Ncf1	1.58962e-48	0.349928	0.219	0.113	3.71972e-44	2	M2 macrophages	Monocyte derived macrophages	Macrophages
Tpd52	3.0093e-39	0.349072	0.233	0.129	7.04175e-35	2	M2 macrophages	Monocyte derived macrophages	Macrophages
Adam10	1.55998e-39	0.347401	0.197	0.102	3.65035e-35	2	M2 macrophages	Monocyte derived macrophages	Macrophages
Sh3bgrl	9.63509e-54	0.344129	0.349	0.208	2.25461e-49	2	M2 macrophages	Monocyte derived macrophages	Macrophages
Cox4i1	7.66146e-58	0.340545	0.621	0.459	1.79278e-53	2	M2 macrophages	Monocyte derived macrophages	Macrophages
Hebp1	1.27516e-55	0.339685	0.149	0.061	2.98388e-51	2	M2 macrophages	Monocyte derived macrophages	Macrophages
1810033B17Rik	3.70936e-54	0.338912	0.18	0.083	8.6799e-50	2	M2 macrophages	Monocyte derived macrophages	Macrophages
Cd53	3.27119e-73	0.338794	0.294	0.152	7.65458e-69	2	M2 macrophages	Monocyte derived macrophages	Macrophages
Rgs10	1.95926e-44	0.337321	0.196	0.099	4.58466e-40	2	M2 macrophages	Monocyte derived macrophages	Macrophages
Abca1	3.39698e-41	0.337267	0.101	0.037	7.94893e-37	2	M2 macrophages	Monocyte derived macrophages	Macrophages
Plgrkt	2.39528e-31	0.337093	0.156	0.08	5.60496e-27	2	M2 macrophages	Monocyte derived macrophages	Macrophages
Gna13	7.8014e-37	0.334913	0.138	0.063	1.82553e-32	2	M2 macrophages	Monocyte derived macrophages	Macrophages
Havcr2	2.36966e-41	0.334504	0.116	0.046	5.54501e-37	2	M2 macrophages	Monocyte derived macrophages	Macrophages
Gm17087	4.07419e-37	0.334476	0.104	0.041	9.53361e-33	2	M2 macrophages	Monocyte derived macrophages	Macrophages
Mrpl20	8.72649e-29	0.333858	0.166	0.089	2.042e-24	2	M2 macrophages	Monocyte derived macrophages	Macrophages
Nus1	2.28938e-32	0.331887	0.114	0.049	5.35714e-28	2	M2 macrophages	Monocyte derived macrophages	Macrophages
Gsto1	2.8714e-42	0.328954	0.185	0.092	6.71908e-38	2	M2 macrophages	Monocyte derived macrophages	Macrophages
Gng5	1.09315e-37	0.327675	0.317	0.199	2.55798e-33	2	M2 macrophages	Monocyte derived macrophages	Macrophages
Ndufb8	1.31141e-37	0.327296	0.263	0.155	3.0687e-33	2	M2 macrophages	Monocyte derived macrophages	Macrophages
Sh3bp5	1.05226e-40	0.327097	0.101	0.038	2.46229e-36	2	M2 macrophages	Monocyte derived macrophages	Macrophages
Atp6v1e1	6.37622e-47	0.325378	0.313	0.185	1.49203e-42	2	M2 macrophages	Monocyte derived macrophages	Macrophages
Rps16	3.26796e-54	0.323059	0.321	0.186	7.64702e-50	2	M2 macrophages	Monocyte derived macrophages	Macrophages
Ccl2	1.90321e-31	0.322314	0.119	0.054	4.45352e-27	2	M2 macrophages	Monocyte derived macrophages	Macrophages
Nme1	1.63517e-42	0.322046	0.269	0.155	3.82631e-38	2	M2 macrophages	Monocyte derived macrophages	Macrophages
Il18	2.06005e-43	0.321789	0.15	0.07	4.82052e-39	2	M2 macrophages	Monocyte derived macrophages	Macrophages
Txndc17	2.74193e-43	0.319325	0.249	0.14	6.41612e-39	2	M2 macrophages	Monocyte derived macrophages	Macrophages
Vps29	5.88383e-32	0.318034	0.185	0.1	1.37682e-27	2	M2 macrophages	Monocyte derived macrophages	Macrophages
Mpp1	1.70265e-24	0.317741	0.11	0.053	3.98421e-20	2	M2 macrophages	Monocyte derived macrophages	Macrophages
Rap1b	1.57526e-28	0.317701	0.158	0.084	3.68611e-24	2	M2 macrophages	Monocyte derived macrophages	Macrophages
Ostf1	3.56936e-48	0.317145	0.285	0.163	8.3523e-44	2	M2 macrophages	Monocyte derived macrophages	Macrophages
Klhl6	4.24956e-43	0.316385	0.107	0.041	9.94398e-39	2	M2 macrophages	Monocyte derived macrophages	Macrophages
Mtdh	6.49718e-39	0.315793	0.249	0.144	1.52034e-34	2	M2 macrophages	Monocyte derived macrophages	Macrophages
Lamp1	3.45998e-50	0.31504	0.289	0.165	8.09634e-46	2	M2 macrophages	Monocyte derived macrophages	Macrophages
Itgb2	2.44378e-79	0.314207	0.281	0.141	5.71843e-75	2	M2 macrophages	Monocyte derived macrophages	Macrophages
Fermt3	4.11515e-45	0.312766	0.183	0.092	9.62945e-41	2	M2 macrophages	Monocyte derived macrophages	Macrophages
Lamtor4	3.10089e-33	0.312749	0.147	0.072	7.25607e-29	2	M2 macrophages	Monocyte derived macrophages	Macrophages
Emr1	7.78619e-37	0.312107	0.113	0.047	1.82197e-32	2	M2 macrophages	Monocyte derived macrophages	Macrophages
Coro1c	8.63743e-35	0.31168	0.122	0.054	2.02116e-30	2	M2 macrophages	Monocyte derived macrophages	Macrophages
Ube2a	3.09231e-34	0.309436	0.148	0.072	7.23601e-30	2	M2 macrophages	Monocyte derived macrophages	Macrophages
Aldoa	6.58966e-42	0.309153	0.376	0.244	1.54198e-37	2	M2 macrophages	Monocyte derived macrophages	Macrophages
Hint1	4.62922e-39	0.309131	0.388	0.257	1.08324e-34	2	M2 macrophages	Monocyte derived macrophages	Macrophages
Scand1	9.57407e-29	0.307786	0.102	0.045	2.24033e-24	2	M2 macrophages	Monocyte derived macrophages	Macrophages
Mpeg1	5.67445e-86	0.306628	0.363	0.198	1.32782e-81	2	M2 macrophages	Monocyte derived macrophages	Macrophages
Atp6v1a	1.11581e-29	0.305513	0.243	0.149	2.61099e-25	2	M2 macrophages	Monocyte derived macrophages	Macrophages
Rpl19	8.75703e-51	0.304932	0.371	0.232	2.04915e-46	2	M2 macrophages	Monocyte derived macrophages	Macrophages
Lrrc58	7.20592e-80	0.304876	0.765	0.61	1.68618e-75	2	M2 macrophages	Monocyte derived macrophages	Macrophages
Apobec1	1.69075e-31	0.30403	0.132	0.064	3.95637e-27	2	M2 macrophages	Monocyte derived macrophages	Macrophages
Furin	2.90089e-28	0.303659	0.104	0.046	6.78809e-24	2	M2 macrophages	Monocyte derived macrophages	Macrophages
Tmem50a	2.69731e-43	0.300317	0.38	0.246	6.31171e-39	2	M2 macrophages	Monocyte derived macrophages	Macrophages
Nptn	6.32893e-28	0.299953	0.195	0.113	1.48097e-23	2	M2 macrophages	Monocyte derived macrophages	Macrophages
Klhdc4	2.22334e-37	0.298956	0.125	0.056	5.20262e-33	2	M2 macrophages	Monocyte derived macrophages	Macrophages
Mt2	2.13936e-124	0.298142	0.294	0.12	5.00611e-120	2	M2 macrophages	Monocyte derived macrophages	Macrophages
Anxa4	2.65052e-19	0.29756	0.176	0.109	6.20222e-15	2	M2 macrophages	Monocyte derived macrophages	Macrophages
Ap2s1	7.94651e-31	0.296676	0.175	0.095	1.85948e-26	2	M2 macrophages	Monocyte derived macrophages	Macrophages
Cox5b	4.39998e-38	0.296403	0.358	0.234	1.0296e-33	2	M2 macrophages	Monocyte derived macrophages	Macrophages
Capza2	3.4165e-51	0.295888	0.382	0.24	7.99462e-47	2	M2 macrophages	Monocyte derived macrophages	Macrophages
Tmem14c	3.19073e-33	0.295671	0.238	0.142	7.46632e-29	2	M2 macrophages	Monocyte derived macrophages	Macrophages
Lipa	1.90692e-61	0.294869	0.255	0.134	4.46218e-57	2	M2 macrophages	Monocyte derived macrophages	Macrophages
Tcirg1	1.14483e-32	0.292683	0.121	0.055	2.6789e-28	2	M2 macrophages	Monocyte derived macrophages	Macrophages
Clec12a	3.41373e-24	0.291064	0.103	0.049	7.98812e-20	2	M2 macrophages	Monocyte derived macrophages	Macrophages
Gabarap	3.73561e-35	0.290215	0.391	0.267	8.74132e-31	2	M2 macrophages	Monocyte derived macrophages	Macrophages
Arpc5	5.28927e-60	0.289695	0.48	0.314	1.23769e-55	2	M2 macrophages	Monocyte derived macrophages	Macrophages
Pygl	1.12069e-41	0.289628	0.145	0.067	2.62241e-37	2	M2 macrophages	Monocyte derived macrophages	Macrophages
Ncf2	2.97002e-28	0.289447	0.128	0.064	6.94984e-24	2	M2 macrophages	Monocyte derived macrophages	Macrophages
Capns1	6.71065e-31	0.286777	0.287	0.183	1.57029e-26	2	M2 macrophages	Monocyte derived macrophages	Macrophages
Hcst	3.6288e-39	0.286619	0.109	0.045	8.4914e-35	2	M2 macrophages	Monocyte derived macrophages	Macrophages
Eci2	1.84738e-25	0.286357	0.146	0.079	4.32286e-21	2	M2 macrophages	Monocyte derived macrophages	Macrophages
Rgs2	6.99634e-38	0.286246	0.195	0.106	1.63714e-33	2	M2 macrophages	Monocyte derived macrophages	Macrophages
Abhd12	2.43042e-47	0.285868	0.141	0.062	5.68718e-43	2	M2 macrophages	Monocyte derived macrophages	Macrophages
Rrbp1	8.15971e-46	0.285737	0.364	0.231	1.90937e-41	2	M2 macrophages	Monocyte derived macrophages	Macrophages
Arpc4	8.65131e-39	0.285639	0.202	0.11	2.02441e-34	2	M2 macrophages	Monocyte derived macrophages	Macrophages
Slirp	8.06347e-18	0.284184	0.171	0.107	1.88685e-13	2	M2 macrophages	Monocyte derived macrophages	Macrophages
H3f3a	1.14569e-43	0.284144	0.375	0.243	2.68092e-39	2	M2 macrophages	Monocyte derived macrophages	Macrophages
Ear2	5.08098e-70	0.284078	0.283	0.156	1.18895e-65	2	M2 macrophages	Monocyte derived macrophages	Macrophages
Rtn4	2.201e-23	0.283423	0.143	0.079	5.15033e-19	2	M2 macrophages	Monocyte derived macrophages	Macrophages
Shfm1	7.56561e-50	0.282214	0.503	0.347	1.77035e-45	2	M2 macrophages	Monocyte derived macrophages	Macrophages
Wdr26	5.65136e-21	0.281971	0.169	0.101	1.32242e-16	2	M2 macrophages	Monocyte derived macrophages	Macrophages
Cox7c	9.69847e-27	0.280883	0.28	0.184	2.26944e-22	2	M2 macrophages	Monocyte derived macrophages	Macrophages
Gm11273	3.08582e-32	0.280226	0.256	0.157	7.22081e-28	2	M2 macrophages	Monocyte derived macrophages	Macrophages
Cox5a	6.71961e-46	0.279774	0.387	0.251	1.57239e-41	2	M2 macrophages	Monocyte derived macrophages	Macrophages
Tmem256	1.52997e-28	0.278952	0.282	0.183	3.58012e-24	2	M2 macrophages	Monocyte derived macrophages	Macrophages
Anxa2	2.50536e-48	0.277358	0.548	0.392	5.86255e-44	2	M2 macrophages	Monocyte derived macrophages	Macrophages
Eps8	1.34334e-11	0.277061	0.114	0.07	3.14341e-07	2	M2 macrophages	Monocyte derived macrophages	Macrophages
Gm10036	2.89845e-37	0.277041	0.263	0.159	6.78238e-33	2	M2 macrophages	Monocyte derived macrophages	Macrophages
Gng2	9.71244e-23	0.275546	0.102	0.05	2.27271e-18	2	M2 macrophages	Monocyte derived macrophages	Macrophages
Mcl1	1.28061e-33	0.275427	0.215	0.125	2.99663e-29	2	M2 macrophages	Monocyte derived macrophages	Macrophages
Cox6b1	2.09684e-41	0.274156	0.516	0.372	4.90661e-37	2	M2 macrophages	Monocyte derived macrophages	Macrophages
Myeov2	1.13869e-30	0.272982	0.263	0.166	2.66453e-26	2	M2 macrophages	Monocyte derived macrophages	Macrophages
Taldo1	2.28171e-36	0.272937	0.323	0.208	5.3392e-32	2	M2 macrophages	Monocyte derived macrophages	Macrophages
Brk1	1.62661e-26	0.27271	0.215	0.131	3.80627e-22	2	M2 macrophages	Monocyte derived macrophages	Macrophages
Ndufv3	5.61719e-31	0.271498	0.243	0.149	1.31442e-26	2	M2 macrophages	Monocyte derived macrophages	Macrophages
1810058I24Rik	3.3143e-32	0.27077	0.154	0.081	7.75546e-28	2	M2 macrophages	Monocyte derived macrophages	Macrophages
Anxa5	1.02758e-46	0.268471	0.401	0.263	2.40454e-42	2	M2 macrophages	Monocyte derived macrophages	Macrophages
Bcap29	2.99959e-21	0.268394	0.105	0.053	7.01904e-17	2	M2 macrophages	Monocyte derived macrophages	Macrophages
Creg1	7.08493e-40	0.267103	0.366	0.241	1.65787e-35	2	M2 macrophages	Monocyte derived macrophages	Macrophages
Ms4a7	4.02555e-24	0.266902	0.121	0.065	9.4198e-20	2	M2 macrophages	Monocyte derived macrophages	Macrophages
Capn2	4.65165e-24	0.266238	0.113	0.057	1.08849e-19	2	M2 macrophages	Monocyte derived macrophages	Macrophages
Nampt	7.68374e-20	0.265874	0.13	0.073	1.798e-15	2	M2 macrophages	Monocyte derived macrophages	Macrophages
Psma2	9.86015e-31	0.265601	0.336	0.227	2.30727e-26	2	M2 macrophages	Monocyte derived macrophages	Macrophages
Gm11808	1.10048e-43	0.265187	0.331	0.208	2.57512e-39	2	M2 macrophages	Monocyte derived macrophages	Macrophages
Bnip2	3.43281e-26	0.264946	0.222	0.138	8.03277e-22	2	M2 macrophages	Monocyte derived macrophages	Macrophages
Nfic	4.39435e-17	0.264111	0.106	0.058	1.02828e-12	2	M2 macrophages	Monocyte derived macrophages	Macrophages
Psmb6	5.29643e-26	0.264107	0.283	0.188	1.23936e-21	2	M2 macrophages	Monocyte derived macrophages	Macrophages
Fabp5	3.35586e-55	0.263274	0.358	0.221	7.85272e-51	2	M2 macrophages	Monocyte derived macrophages	Macrophages
Gm7536	5.49267e-41	0.262554	0.368	0.242	1.28528e-36	2	M2 macrophages	Monocyte derived macrophages	Macrophages
Rap2b	5.22659e-24	0.262384	0.114	0.059	1.22302e-19	2	M2 macrophages	Monocyte derived macrophages	Macrophages
2001-03-01	7.38821e-30	0.261856	0.115	0.055	1.72884e-25	2	M2 macrophages	Monocyte derived macrophages	Macrophages
Twf1	5.57431e-16	0.26054	0.119	0.069	1.30439e-11	2	M2 macrophages	Monocyte derived macrophages	Macrophages
Rnf7	8.89807e-20	0.260037	0.15	0.088	2.08215e-15	2	M2 macrophages	Monocyte derived macrophages	Macrophages
Blvra	2.50593e-28	0.25973	0.152	0.083	5.86388e-24	2	M2 macrophages	Monocyte derived macrophages	Macrophages
Sec11c	2.19983e-29	0.2597	0.252	0.159	5.14761e-25	2	M2 macrophages	Monocyte derived macrophages	Macrophages
Ptpn1	6.89828e-39	0.259398	0.231	0.134	1.6142e-34	2	M2 macrophages	Monocyte derived macrophages	Macrophages
Rpl7a	2.13503e-36	0.258905	0.189	0.103	4.99598e-32	2	M2 macrophages	Monocyte derived macrophages	Macrophages
Snx2	9.35781e-43	0.258275	0.209	0.114	2.18973e-38	2	M2 macrophages	Monocyte derived macrophages	Macrophages
Cnih4	1.99851e-20	0.258272	0.149	0.087	4.67651e-16	2	M2 macrophages	Monocyte derived macrophages	Macrophages
Cox7b	9.61494e-28	0.258266	0.359	0.251	2.2499e-23	2	M2 macrophages	Monocyte derived macrophages	Macrophages
Rps25	6.45787e-57	0.257668	0.716	0.559	1.51114e-52	2	M2 macrophages	Monocyte derived macrophages	Macrophages
Rpl30	5.56585e-33	0.257316	0.298	0.193	1.30241e-28	2	M2 macrophages	Monocyte derived macrophages	Macrophages
Csf1r	1.48911e-29	0.256638	0.14	0.074	3.48452e-25	2	M2 macrophages	Monocyte derived macrophages	Macrophages
Atp6v1f	3.06512e-32	0.256499	0.285	0.183	7.17237e-28	2	M2 macrophages	Monocyte derived macrophages	Macrophages
Fos	1.70901e-34	0.255423	0.241	0.145	3.99907e-30	2	M2 macrophages	Monocyte derived macrophages	Macrophages
Timm8b	7.28965e-18	0.254635	0.159	0.098	1.70578e-13	2	M2 macrophages	Monocyte derived macrophages	Macrophages
Ctsc	1.22108e-31	0.254634	0.368	0.255	2.85732e-27	2	M2 macrophages	Monocyte derived macrophages	Macrophages
Atg3	5.76251e-24	0.253525	0.164	0.095	1.34843e-19	2	M2 macrophages	Monocyte derived macrophages	Macrophages
Actb	2.16039e-165	0.253274	0.968	0.892	5.05532e-161	2	M2 macrophages	Monocyte derived macrophages	Macrophages
Atp5g3	2.14619e-31	0.253027	0.314	0.208	5.02208e-27	2	M2 macrophages	Monocyte derived macrophages	Macrophages
Nceh1	2.01478e-32	0.252335	0.186	0.105	4.71458e-28	2	M2 macrophages	Monocyte derived macrophages	Macrophages
Gm10123	3.02177e-36	0.252253	0.337	0.222	7.07094e-32	2	M2 macrophages	Monocyte derived macrophages	Macrophages
Ifnar2	1.38194e-17	0.251754	0.12	0.068	3.23374e-13	2	M2 macrophages	Monocyte derived macrophages	Macrophages
Cyfip1	3.97796e-16	0.251018	0.138	0.084	9.30843e-12	2	M2 macrophages	Monocyte derived macrophages	Macrophages
Man2a1	8.58877e-20	0.250971	0.108	0.058	2.00977e-15	2	M2 macrophages	Monocyte derived macrophages	Macrophages
Mmp12	0	2.39016	0.328	0.042	0	3	resolution macrophages	Monocyte derived macrophages	Macrophages
Ctsl	0	1.69166	0.768	0.299	0	3	resolution macrophages	Monocyte derived macrophages	Macrophages
Gpnmb	0	1.67345	0.445	0.087	0	3	resolution macrophages	Monocyte derived macrophages	Macrophages
Apoe	0	1.6361	0.94	0.531	0	3	resolution macrophages	Monocyte derived macrophages	Macrophages
Fabp5	0	1.54071	0.659	0.202	0	3	resolution macrophages	Monocyte derived macrophages	Macrophages
Ctsb	0	1.46484	0.912	0.431	0	3	resolution macrophages	Monocyte derived macrophages	Macrophages
Mfge8	5.33403e-168	1.43535	0.206	0.04	1.24816e-163	3	resolution macrophages	Monocyte derived macrophages	Macrophages
Ctsd	0	1.36658	0.91	0.47	0	3	resolution macrophages	Monocyte derived macrophages	Macrophages
Spp1	0	1.35555	0.902	0.462	0	3	resolution macrophages	Monocyte derived macrophages	Macrophages
Trem2	0	1.35352	0.455	0.102	0	3	resolution macrophages	Monocyte derived macrophages	Macrophages
Wfdc17	0	1.2624	0.757	0.289	0	3	resolution macrophages	Monocyte derived macrophages	Macrophages
Ccl9	9.74723e-188	1.18101	0.402	0.133	2.28085e-183	3	resolution macrophages	Monocyte derived macrophages	Macrophages
Lgals3	0	1.1779	0.803	0.381	0	3	resolution macrophages	Monocyte derived macrophages	Macrophages
Ctss	0	1.17338	0.974	0.555	0	3	resolution macrophages	Monocyte derived macrophages	Macrophages
Ms4a7	2.90183e-169	1.16126	0.262	0.056	6.79028e-165	3	resolution macrophages	Monocyte derived macrophages	Macrophages
Psap	0	1.1382	0.837	0.401	0	3	resolution macrophages	Monocyte derived macrophages	Macrophages
Igf1	2.40943e-182	1.13018	0.254	0.047	5.63807e-178	3	resolution macrophages	Monocyte derived macrophages	Macrophages
C1qc	0	1.11466	0.629	0.214	0	3	resolution macrophages	Monocyte derived macrophages	Macrophages
Creg1	9.10397e-287	1.1049	0.586	0.227	2.13033e-282	3	resolution macrophages	Monocyte derived macrophages	Macrophages
C1qb	0	1.08128	0.723	0.273	0	3	resolution macrophages	Monocyte derived macrophages	Macrophages
Prdx1	4.8952e-268	1.06696	0.678	0.425	1.14548e-263	3	resolution macrophages	Monocyte derived macrophages	Macrophages
Cd68	1.48109e-260	1.05432	0.533	0.18	3.46575e-256	3	resolution macrophages	Monocyte derived macrophages	Macrophages
C1qa	7.58918e-219	1.05405	0.468	0.15	1.77587e-214	3	resolution macrophages	Monocyte derived macrophages	Macrophages
Gm10116	0	1.03009	0.932	0.576	0	3	resolution macrophages	Monocyte derived macrophages	Macrophages
Lipa	1.40695e-200	1.02971	0.408	0.125	3.29226e-196	3	resolution macrophages	Monocyte derived macrophages	Macrophages
Lyz2	0	0.989634	0.996	0.841	0	3	resolution macrophages	Monocyte derived macrophages	Macrophages
Pla2g7	8.36245e-154	0.98344	0.289	0.076	1.95681e-149	3	resolution macrophages	Monocyte derived macrophages	Macrophages
Fth1	0	0.976178	0.992	0.852	0	3	resolution macrophages	Monocyte derived macrophages	Macrophages
Atp6v0d2	6.96201e-198	0.967899	0.455	0.154	1.62911e-193	3	resolution macrophages	Monocyte derived macrophages	Macrophages
Cd63	1.73165e-302	0.965302	0.71	0.342	4.05207e-298	3	resolution macrophages	Monocyte derived macrophages	Macrophages
Ftl1	1.29512e-253	0.964365	0.673	0.328	3.03059e-249	3	resolution macrophages	Monocyte derived macrophages	Macrophages
Syngr1	1.65255e-129	0.953968	0.167	0.028	3.86698e-125	3	resolution macrophages	Monocyte derived macrophages	Macrophages
Lpl	6.30585e-165	0.949342	0.532	0.25	1.47557e-160	3	resolution macrophages	Monocyte derived macrophages	Macrophages
Pld3	5.89239e-153	0.935542	0.384	0.136	1.37882e-148	3	resolution macrophages	Monocyte derived macrophages	Macrophages
Lgmn	3.72972e-192	0.925374	0.487	0.189	8.72755e-188	3	resolution macrophages	Monocyte derived macrophages	Macrophages
Cstb	8.40411e-247	0.920912	0.681	0.343	1.96656e-242	3	resolution macrophages	Monocyte derived macrophages	Macrophages
Ccl6	1.63215e-285	0.883233	0.794	0.421	3.81922e-281	3	resolution macrophages	Monocyte derived macrophages	Macrophages
Tyrobp	0	0.880014	0.796	0.378	0	3	resolution macrophages	Monocyte derived macrophages	Macrophages
Hexa	1.03104e-136	0.878942	0.352	0.125	2.41264e-132	3	resolution macrophages	Monocyte derived macrophages	Macrophages
Clec4d	1.88574e-102	0.871456	0.164	0.034	4.41264e-98	3	resolution macrophages	Monocyte derived macrophages	Macrophages
Fabp4	1.2659e-101	0.859238	0.208	0.056	2.96221e-97	3	resolution macrophages	Monocyte derived macrophages	Macrophages
Mmp19	1.26042e-65	0.858231	0.157	0.049	2.94938e-61	3	resolution macrophages	Monocyte derived macrophages	Macrophages
Atf3	1.62989e-99	0.853307	0.142	0.025	3.81395e-95	3	resolution macrophages	Monocyte derived macrophages	Macrophages
Cd84	5.45292e-136	0.844108	0.33	0.109	1.27598e-131	3	resolution macrophages	Monocyte derived macrophages	Macrophages
Ctsz	2.90887e-169	0.823646	0.516	0.226	6.80675e-165	3	resolution macrophages	Monocyte derived macrophages	Macrophages
Rnf128	1.58884e-99	0.820955	0.143	0.026	3.7179e-95	3	resolution macrophages	Monocyte derived macrophages	Macrophages
Hexb	4.98118e-111	0.814294	0.351	0.141	1.1656e-106	3	resolution macrophages	Monocyte derived macrophages	Macrophages
Lhfpl2	2.92572e-101	0.809204	0.131	0.021	6.84618e-97	3	resolution macrophages	Monocyte derived macrophages	Macrophages
Fcgr3	3.3177e-116	0.754556	0.401	0.169	7.76342e-112	3	resolution macrophages	Monocyte derived macrophages	Macrophages
Gp49a	5.42032e-106	0.750649	0.297	0.107	1.26835e-101	3	resolution macrophages	Monocyte derived macrophages	Macrophages
Lilrb4	3.75186e-140	0.747816	0.442	0.183	8.77935e-136	3	resolution macrophages	Monocyte derived macrophages	Macrophages
AF251705	2.69147e-96	0.747163	0.262	0.09	6.29803e-92	3	resolution macrophages	Monocyte derived macrophages	Macrophages
Acp5	5.15562e-99	0.739508	0.311	0.119	1.20641e-94	3	resolution macrophages	Monocyte derived macrophages	Macrophages
Adam8	3.57583e-89	0.736505	0.142	0.029	8.36743e-85	3	resolution macrophages	Monocyte derived macrophages	Macrophages
Myo5a	8.57183e-83	0.736201	0.206	0.065	2.00581e-78	3	resolution macrophages	Monocyte derived macrophages	Macrophages
Ctsk	3.73809e-37	0.730707	0.178	0.084	8.74712e-33	3	resolution macrophages	Monocyte derived macrophages	Macrophages
Msr1	6.78756e-108	0.707798	0.302	0.108	1.58829e-103	3	resolution macrophages	Monocyte derived macrophages	Macrophages
Mpeg1	3.47768e-125	0.707258	0.443	0.195	8.13778e-121	3	resolution macrophages	Monocyte derived macrophages	Macrophages
Lrpap1	1.07477e-66	0.703218	0.224	0.088	2.51497e-62	3	resolution macrophages	Monocyte derived macrophages	Macrophages
Ctsa	2.79019e-110	0.701589	0.395	0.172	6.52905e-106	3	resolution macrophages	Monocyte derived macrophages	Macrophages
Grn	2.68087e-112	0.692017	0.452	0.215	6.27323e-108	3	resolution macrophages	Monocyte derived macrophages	Macrophages
Myof	7.97462e-80	0.691873	0.251	0.096	1.86606e-75	3	resolution macrophages	Monocyte derived macrophages	Macrophages
Rnf149	3.11514e-68	0.691738	0.175	0.055	7.28942e-64	3	resolution macrophages	Monocyte derived macrophages	Macrophages
Bcl2a1b	1.1567e-107	0.688442	0.332	0.128	2.70669e-103	3	resolution macrophages	Monocyte derived macrophages	Macrophages
Clec4n	4.52294e-73	0.687543	0.35	0.171	1.05837e-68	3	resolution macrophages	Monocyte derived macrophages	Macrophages
Cyba	5.66243e-185	0.681425	0.672	0.36	1.32501e-180	3	resolution macrophages	Monocyte derived macrophages	Macrophages
Slc11a1	1.09309e-68	0.674981	0.115	0.025	2.55783e-64	3	resolution macrophages	Monocyte derived macrophages	Macrophages
Apobec1	5.90659e-64	0.670558	0.181	0.061	1.38214e-59	3	resolution macrophages	Monocyte derived macrophages	Macrophages
Plin2	1.06532e-84	0.6688	0.332	0.147	2.49285e-80	3	resolution macrophages	Monocyte derived macrophages	Macrophages
Esd	1.03815e-73	0.667327	0.296	0.131	2.42928e-69	3	resolution macrophages	Monocyte derived macrophages	Macrophages
Cybb	3.67107e-118	0.666929	0.425	0.186	8.59031e-114	3	resolution macrophages	Monocyte derived macrophages	Macrophages
Atp6v1a	9.05152e-74	0.664094	0.313	0.145	2.11805e-69	3	resolution macrophages	Monocyte derived macrophages	Macrophages
Mafb	1.71863e-68	0.66214	0.161	0.048	4.02161e-64	3	resolution macrophages	Monocyte derived macrophages	Macrophages
Atp6v1e1	6.07202e-84	0.654934	0.375	0.183	1.42085e-79	3	resolution macrophages	Monocyte derived macrophages	Macrophages
C3ar1	5.41346e-61	0.653594	0.169	0.057	1.26675e-56	3	resolution macrophages	Monocyte derived macrophages	Macrophages
Akr1a1	1.93809e-99	0.647707	0.491	0.271	4.53514e-95	3	resolution macrophages	Monocyte derived macrophages	Macrophages
Mertk	2.84828e-70	0.633215	0.228	0.086	6.66498e-66	3	resolution macrophages	Monocyte derived macrophages	Macrophages
Blvrb	1.54536e-58	0.613134	0.159	0.053	3.61613e-54	3	resolution macrophages	Monocyte derived macrophages	Macrophages
F7	3.73263e-73	0.605686	0.312	0.142	8.73435e-69	3	resolution macrophages	Monocyte derived macrophages	Macrophages
Gusb	8.73651e-61	0.60043	0.237	0.101	2.04434e-56	3	resolution macrophages	Monocyte derived macrophages	Macrophages
Litaf	7.06587e-59	0.591017	0.211	0.085	1.65341e-54	3	resolution macrophages	Monocyte derived macrophages	Macrophages
Capg	1.61019e-76	0.584566	0.326	0.15	3.76785e-72	3	resolution macrophages	Monocyte derived macrophages	Macrophages
Itgb2	2.92344e-78	0.582082	0.313	0.141	6.84084e-74	3	resolution macrophages	Monocyte derived macrophages	Macrophages
Vat1	3.1238e-51	0.573812	0.116	0.033	7.3097e-47	3	resolution macrophages	Monocyte derived macrophages	Macrophages
Itgax	3.68863e-65	0.569076	0.172	0.057	8.63139e-61	3	resolution macrophages	Monocyte derived macrophages	Macrophages
Hpgds	1.52968e-48	0.568841	0.103	0.027	3.57945e-44	3	resolution macrophages	Monocyte derived macrophages	Macrophages
Il1rn	2.90691e-34	0.549618	0.106	0.037	6.80217e-30	3	resolution macrophages	Monocyte derived macrophages	Macrophages
B2m	8.96525e-233	0.537121	0.935	0.745	2.09787e-228	3	resolution macrophages	Monocyte derived macrophages	Macrophages
Rilpl2	7.14767e-42	0.533262	0.109	0.034	1.67256e-37	3	resolution macrophages	Monocyte derived macrophages	Macrophages
Man2b1	7.36368e-52	0.531003	0.231	0.105	1.7231e-47	3	resolution macrophages	Monocyte derived macrophages	Macrophages
Ptplad2	4.87016e-38	0.53021	0.115	0.039	1.13962e-33	3	resolution macrophages	Monocyte derived macrophages	Macrophages
Anxa1	3.73293e-58	0.52484	0.43	0.259	8.73506e-54	3	resolution macrophages	Monocyte derived macrophages	Macrophages
Slc15a3	3.87177e-43	0.524436	0.119	0.039	9.05994e-39	3	resolution macrophages	Monocyte derived macrophages	Macrophages
H2-D1	1.64323e-149	0.517651	0.83	0.615	3.84516e-145	3	resolution macrophages	Monocyte derived macrophages	Macrophages
Abca1	1.64533e-35	0.511112	0.107	0.037	3.85008e-31	3	resolution macrophages	Monocyte derived macrophages	Macrophages
Cotl1	1.60139e-61	0.5094	0.341	0.175	3.74724e-57	3	resolution macrophages	Monocyte derived macrophages	Macrophages
Fcer1g	3.9533e-154	0.507443	0.659	0.358	9.25073e-150	3	resolution macrophages	Monocyte derived macrophages	Macrophages
Lamp1	4.11048e-48	0.504054	0.308	0.165	9.61852e-44	3	resolution macrophages	Monocyte derived macrophages	Macrophages
Ly86	2.92026e-53	0.503449	0.211	0.09	6.83341e-49	3	resolution macrophages	Monocyte derived macrophages	Macrophages
Rnh1	1.17051e-43	0.50252	0.279	0.149	2.73899e-39	3	resolution macrophages	Monocyte derived macrophages	Macrophages
Anxa4	7.72508e-42	0.500346	0.219	0.107	1.80767e-37	3	resolution macrophages	Monocyte derived macrophages	Macrophages
Ninj1	1.628e-44	0.496065	0.132	0.046	3.80952e-40	3	resolution macrophages	Monocyte derived macrophages	Macrophages
Snx5	1.19376e-46	0.489356	0.235	0.112	2.79339e-42	3	resolution macrophages	Monocyte derived macrophages	Macrophages
Lgals1	2.9166e-144	0.487925	0.638	0.347	6.82484e-140	3	resolution macrophages	Monocyte derived macrophages	Macrophages
Smpdl3a	1.99562e-50	0.480481	0.245	0.117	4.66975e-46	3	resolution macrophages	Monocyte derived macrophages	Macrophages
Sdcbp	3.21949e-64	0.471429	0.38	0.207	7.5336e-60	3	resolution macrophages	Monocyte derived macrophages	Macrophages
P2rx4	9.27558e-37	0.469499	0.131	0.051	2.17048e-32	3	resolution macrophages	Monocyte derived macrophages	Macrophages
Bst1	2.31217e-37	0.468022	0.155	0.066	5.41047e-33	3	resolution macrophages	Monocyte derived macrophages	Macrophages
Sgpl1	1.99618e-37	0.465818	0.146	0.06	4.67105e-33	3	resolution macrophages	Monocyte derived macrophages	Macrophages
Anxa5	1.95446e-62	0.46143	0.445	0.262	4.57343e-58	3	resolution macrophages	Monocyte derived macrophages	Macrophages
Cxcl16	3.53515e-31	0.460432	0.167	0.08	8.27226e-27	3	resolution macrophages	Monocyte derived macrophages	Macrophages
Lat2	1.42658e-43	0.458809	0.127	0.044	3.3382e-39	3	resolution macrophages	Monocyte derived macrophages	Macrophages
Sgk1	1.01681e-53	0.453923	0.272	0.134	2.37933e-49	3	resolution macrophages	Monocyte derived macrophages	Macrophages
Scpep1	6.11228e-39	0.453806	0.146	0.058	1.43027e-34	3	resolution macrophages	Monocyte derived macrophages	Macrophages
Hist1h2bc	1.25183e-41	0.453136	0.241	0.123	2.92929e-37	3	resolution macrophages	Monocyte derived macrophages	Macrophages
Timp2	2.38941e-40	0.452218	0.178	0.081	5.59122e-36	3	resolution macrophages	Monocyte derived macrophages	Macrophages
Csf2ra	8.90298e-47	0.450866	0.227	0.108	2.0833e-42	3	resolution macrophages	Monocyte derived macrophages	Macrophages
Slamf7	3.59166e-49	0.449846	0.106	0.03	8.40447e-45	3	resolution macrophages	Monocyte derived macrophages	Macrophages
Ms4a6d	3.44819e-48	0.444292	0.223	0.104	8.06876e-44	3	resolution macrophages	Monocyte derived macrophages	Macrophages
Tmem37	1.18605e-42	0.440843	0.157	0.064	2.77537e-38	3	resolution macrophages	Monocyte derived macrophages	Macrophages
Ptpre	1.69029e-34	0.440152	0.139	0.058	3.95528e-30	3	resolution macrophages	Monocyte derived macrophages	Macrophages
Nampt	3.88062e-33	0.437359	0.157	0.072	9.08066e-29	3	resolution macrophages	Monocyte derived macrophages	Macrophages
Plek	1.5705e-48	0.436244	0.297	0.158	3.67497e-44	3	resolution macrophages	Monocyte derived macrophages	Macrophages
Nceh1	6.20558e-34	0.435041	0.205	0.105	1.45211e-29	3	resolution macrophages	Monocyte derived macrophages	Macrophages
Clec12a	1.77666e-25	0.434721	0.114	0.049	4.15739e-21	3	resolution macrophages	Monocyte derived macrophages	Macrophages
Pf4	5.84974e-41	0.434529	0.157	0.066	1.36884e-36	3	resolution macrophages	Monocyte derived macrophages	Macrophages
Gngt2	5.06244e-43	0.433865	0.227	0.112	1.18461e-38	3	resolution macrophages	Monocyte derived macrophages	Macrophages
Gm2a	1.74672e-48	0.433778	0.274	0.141	4.08733e-44	3	resolution macrophages	Monocyte derived macrophages	Macrophages
Ccr1	1.24453e-39	0.430582	0.182	0.084	2.9122e-35	3	resolution macrophages	Monocyte derived macrophages	Macrophages
Abhd12	2.46256e-28	0.427737	0.139	0.063	5.7624e-24	3	resolution macrophages	Monocyte derived macrophages	Macrophages
Tmem106a	2.59468e-31	0.41371	0.113	0.044	6.07155e-27	3	resolution macrophages	Monocyte derived macrophages	Macrophages
Txn1	2.31384e-44	0.411678	0.52	0.365	5.41437e-40	3	resolution macrophages	Monocyte derived macrophages	Macrophages
Pdpn	3.0927e-30	0.409669	0.113	0.045	7.23691e-26	3	resolution macrophages	Monocyte derived macrophages	Macrophages
Serpinb6a	8.60617e-26	0.404689	0.191	0.104	2.01384e-21	3	resolution macrophages	Monocyte derived macrophages	Macrophages
Lamp2	2.19699e-39	0.40253	0.319	0.187	5.14095e-35	3	resolution macrophages	Monocyte derived macrophages	Macrophages
Gns	1.56742e-30	0.39712	0.168	0.082	3.66777e-26	3	resolution macrophages	Monocyte derived macrophages	Macrophages
Hspa5	1.42745e-39	0.394927	0.525	0.382	3.34024e-35	3	resolution macrophages	Monocyte derived macrophages	Macrophages
Pkib	2.54208e-28	0.394151	0.12	0.051	5.94846e-24	3	resolution macrophages	Monocyte derived macrophages	Macrophages
Ccr5	1.32974e-37	0.392684	0.137	0.057	3.1116e-33	3	resolution macrophages	Monocyte derived macrophages	Macrophages
Igsf6	3.9277e-30	0.392163	0.147	0.068	9.19082e-26	3	resolution macrophages	Monocyte derived macrophages	Macrophages
Ifi30	3.26627e-40	0.390957	0.356	0.216	7.64308e-36	3	resolution macrophages	Monocyte derived macrophages	Macrophages
Ggh	6.22879e-28	0.390673	0.131	0.059	1.45754e-23	3	resolution macrophages	Monocyte derived macrophages	Macrophages
Eps8	2.86705e-23	0.389863	0.139	0.069	6.70889e-19	3	resolution macrophages	Monocyte derived macrophages	Macrophages
Cndp2	1.8129e-27	0.388427	0.186	0.098	4.24219e-23	3	resolution macrophages	Monocyte derived macrophages	Macrophages
Itm2b	5.79385e-59	0.386692	0.701	0.537	1.35576e-54	3	resolution macrophages	Monocyte derived macrophages	Macrophages
Itgam	1.63771e-40	0.385122	0.169	0.076	3.83224e-36	3	resolution macrophages	Monocyte derived macrophages	Macrophages
Clec4a2	5.03057e-31	0.385098	0.21	0.113	1.17715e-26	3	resolution macrophages	Monocyte derived macrophages	Macrophages
Atp6ap2	3.11367e-32	0.384901	0.223	0.121	7.28599e-28	3	resolution macrophages	Monocyte derived macrophages	Macrophages
Tpp1	7.07004e-23	0.383029	0.137	0.068	1.65439e-18	3	resolution macrophages	Monocyte derived macrophages	Macrophages
Ifi204	6.44152e-14	0.382888	0.109	0.06	1.50732e-09	3	resolution macrophages	Monocyte derived macrophages	Macrophages
Calr	1.54152e-36	0.38247	0.484	0.337	3.60715e-32	3	resolution macrophages	Monocyte derived macrophages	Macrophages
Atp6v1b2	1.52859e-27	0.379154	0.18	0.095	3.5769e-23	3	resolution macrophages	Monocyte derived macrophages	Macrophages
Psmd1	7.13578e-20	0.378118	0.134	0.072	1.66977e-15	3	resolution macrophages	Monocyte derived macrophages	Macrophages
Rtn4	6.68291e-27	0.377499	0.157	0.079	1.5638e-22	3	resolution macrophages	Monocyte derived macrophages	Macrophages
Zeb2	1.25115e-42	0.376112	0.221	0.11	2.92769e-38	3	resolution macrophages	Monocyte derived macrophages	Macrophages
Il7r	7.82197e-67	0.374162	0.153	0.053	1.83034e-62	3	resolution macrophages	Monocyte derived macrophages	Macrophages
Fcgr1	1.7072e-22	0.372343	0.105	0.046	3.99485e-18	3	resolution macrophages	Monocyte derived macrophages	Macrophages
Emp3	1.16056e-42	0.369643	0.327	0.19	2.7157e-38	3	resolution macrophages	Monocyte derived macrophages	Macrophages
4930506M07Rik	1.13426e-21	0.365514	0.148	0.078	2.65417e-17	3	resolution macrophages	Monocyte derived macrophages	Macrophages
Msrb1	3.999e-59	0.360797	0.378	0.216	9.35767e-55	3	resolution macrophages	Monocyte derived macrophages	Macrophages
Cd53	6.59524e-44	0.359171	0.282	0.155	1.54329e-39	3	resolution macrophages	Monocyte derived macrophages	Macrophages
Sepp1	1.46443e-24	0.358178	0.389	0.275	3.42676e-20	3	resolution macrophages	Monocyte derived macrophages	Macrophages
Vim	1.58287e-74	0.355573	0.641	0.426	3.70393e-70	3	resolution macrophages	Monocyte derived macrophages	Macrophages
Blvra	1.0135e-26	0.354544	0.16	0.083	2.3716e-22	3	resolution macrophages	Monocyte derived macrophages	Macrophages
Pirb	1.42895e-30	0.349357	0.16	0.079	3.34374e-26	3	resolution macrophages	Monocyte derived macrophages	Macrophages
Rap2b	1.77729e-25	0.349341	0.126	0.059	4.15885e-21	3	resolution macrophages	Monocyte derived macrophages	Macrophages
Cd9	2.81572e-88	0.347344	0.619	0.411	6.58878e-84	3	resolution macrophages	Monocyte derived macrophages	Macrophages
Casp1	5.30533e-26	0.346859	0.107	0.046	1.24145e-21	3	resolution macrophages	Monocyte derived macrophages	Macrophages
S100a1	2.13752e-19	0.346356	0.232	0.152	5.00179e-15	3	resolution macrophages	Monocyte derived macrophages	Macrophages
Apoc2	2.11633e-30	0.339993	0.111	0.046	4.95221e-26	3	resolution macrophages	Monocyte derived macrophages	Macrophages
Arg1	7.70319e-38	0.338962	0.288	0.167	1.80255e-33	3	resolution macrophages	Monocyte derived macrophages	Macrophages
Cd52	1.33273e-67	0.338025	0.51	0.316	3.11858e-63	3	resolution macrophages	Monocyte derived macrophages	Macrophages
Rnf13	9.71492e-21	0.337706	0.138	0.072	2.27329e-16	3	resolution macrophages	Monocyte derived macrophages	Macrophages
Dab2	1.68869e-28	0.336883	0.266	0.162	3.95154e-24	3	resolution macrophages	Monocyte derived macrophages	Macrophages
Rgs10	1.22716e-29	0.334721	0.19	0.101	2.87155e-25	3	resolution macrophages	Monocyte derived macrophages	Macrophages
Tpd52	7.60081e-21	0.333596	0.216	0.132	1.77859e-16	3	resolution macrophages	Monocyte derived macrophages	Macrophages
Laptm5	1.14877e-62	0.333128	0.532	0.341	2.68813e-58	3	resolution macrophages	Monocyte derived macrophages	Macrophages
Atp6v0e	3.80659e-35	0.331703	0.342	0.215	8.90743e-31	3	resolution macrophages	Monocyte derived macrophages	Macrophages
Atp6v1c1	1.83102e-30	0.329309	0.135	0.061	4.28459e-26	3	resolution macrophages	Monocyte derived macrophages	Macrophages
Ucp2	5.52707e-32	0.326861	0.307	0.19	1.29333e-27	3	resolution macrophages	Monocyte derived macrophages	Macrophages
Sat1	1.1861e-45	0.326459	0.458	0.298	2.77548e-41	3	resolution macrophages	Monocyte derived macrophages	Macrophages
Rab7	2.16892e-20	0.325565	0.231	0.145	5.07527e-16	3	resolution macrophages	Monocyte derived macrophages	Macrophages
Soat1	6.32588e-17	0.325441	0.156	0.091	1.48025e-12	3	resolution macrophages	Monocyte derived macrophages	Macrophages
Csf1r	1.15415e-27	0.324278	0.15	0.074	2.70071e-23	3	resolution macrophages	Monocyte derived macrophages	Macrophages
Tnfaip2	3.65158e-24	0.320061	0.126	0.061	8.54469e-20	3	resolution macrophages	Monocyte derived macrophages	Macrophages
Atp6v1f	3.51082e-28	0.316102	0.293	0.184	8.21532e-24	3	resolution macrophages	Monocyte derived macrophages	Macrophages
Lgals3bp	6.26556e-23	0.315615	0.157	0.084	1.46614e-18	3	resolution macrophages	Monocyte derived macrophages	Macrophages
Tcirg1	1.49513e-24	0.314926	0.12	0.056	3.49861e-20	3	resolution macrophages	Monocyte derived macrophages	Macrophages
AI607873	1.09772e-19	0.313982	0.141	0.076	2.56867e-15	3	resolution macrophages	Monocyte derived macrophages	Macrophages
Sirpa	8.5208e-37	0.31334	0.171	0.082	1.99387e-32	3	resolution macrophages	Monocyte derived macrophages	Macrophages
Sh3bgrl3	1.68132e-49	0.312967	0.597	0.426	3.9343e-45	3	resolution macrophages	Monocyte derived macrophages	Macrophages
Cd302	1.28143e-38	0.311719	0.327	0.198	2.99855e-34	3	resolution macrophages	Monocyte derived macrophages	Macrophages
Camk1	3.85031e-13	0.309623	0.127	0.074	9.00972e-09	3	resolution macrophages	Monocyte derived macrophages	Macrophages
Asah1	1.09682e-20	0.309461	0.195	0.116	2.56655e-16	3	resolution macrophages	Monocyte derived macrophages	Macrophages
Glipr1	4.29407e-28	0.308873	0.106	0.044	1.00481e-23	3	resolution macrophages	Monocyte derived macrophages	Macrophages
Bst2	1.24447e-20	0.30752	0.17	0.097	2.91206e-16	3	resolution macrophages	Monocyte derived macrophages	Macrophages
Tmem50a	2.05e-35	0.307328	0.381	0.248	4.79701e-31	3	resolution macrophages	Monocyte derived macrophages	Macrophages
Pkm	1.09759e-25	0.306688	0.299	0.193	2.56836e-21	3	resolution macrophages	Monocyte derived macrophages	Macrophages
Tgfbr1	2.36719e-15	0.303216	0.103	0.054	5.53922e-11	3	resolution macrophages	Monocyte derived macrophages	Macrophages
Il10rb	3.59553e-20	0.298779	0.119	0.061	8.41353e-16	3	resolution macrophages	Monocyte derived macrophages	Macrophages
Dpep2	3.74575e-18	0.298326	0.129	0.069	8.76506e-14	3	resolution macrophages	Monocyte derived macrophages	Macrophages
Bola2	6.60412e-23	0.296057	0.21	0.125	1.54536e-18	3	resolution macrophages	Monocyte derived macrophages	Macrophages
Ecm1	5.92535e-33	0.292171	0.212	0.117	1.38653e-28	3	resolution macrophages	Monocyte derived macrophages	Macrophages
Emr1	6.10936e-19	0.291635	0.101	0.049	1.42959e-14	3	resolution macrophages	Monocyte derived macrophages	Macrophages
Gabarap	1.02552e-30	0.291153	0.394	0.268	2.39971e-26	3	resolution macrophages	Monocyte derived macrophages	Macrophages
Tmed3	4.48814e-17	0.290989	0.134	0.075	1.05022e-12	3	resolution macrophages	Monocyte derived macrophages	Macrophages
Gng12	4.46208e-16	0.290844	0.109	0.057	1.04413e-11	3	resolution macrophages	Monocyte derived macrophages	Macrophages
Psmb6	1.13793e-16	0.288968	0.273	0.19	2.66276e-12	3	resolution macrophages	Monocyte derived macrophages	Macrophages
Crip1	3.23383e-83	0.288042	0.704	0.494	7.56716e-79	3	resolution macrophages	Monocyte derived macrophages	Macrophages
Alas1	8.96329e-16	0.284932	0.198	0.127	2.09741e-11	3	resolution macrophages	Monocyte derived macrophages	Macrophages
Atp6ap1	1.39156e-17	0.282733	0.16	0.094	3.25624e-13	3	resolution macrophages	Monocyte derived macrophages	Macrophages
Atp6v0b	5.44755e-28	0.282685	0.272	0.169	1.27473e-23	3	resolution macrophages	Monocyte derived macrophages	Macrophages
Grb2	2.03461e-17	0.281064	0.17	0.102	4.76099e-13	3	resolution macrophages	Monocyte derived macrophages	Macrophages
4632428N05Rik	5.73888e-26	0.280761	0.119	0.056	1.3429e-21	3	resolution macrophages	Monocyte derived macrophages	Macrophages
Rrbp1	2.51432e-23	0.280015	0.341	0.235	5.8835e-19	3	resolution macrophages	Monocyte derived macrophages	Macrophages
Rab8b	2.32774e-17	0.279374	0.127	0.069	5.44691e-13	3	resolution macrophages	Monocyte derived macrophages	Macrophages
Ncf1	2.12952e-28	0.277659	0.204	0.116	4.98309e-24	3	resolution macrophages	Monocyte derived macrophages	Macrophages
Cd14	5.21789e-15	0.276384	0.133	0.079	1.22099e-10	3	resolution macrophages	Monocyte derived macrophages	Macrophages
Hmox2	3.65708e-16	0.272846	0.136	0.078	8.55756e-12	3	resolution macrophages	Monocyte derived macrophages	Macrophages
Cd36	1.57105e-12	0.271545	0.281	0.206	3.67625e-08	3	resolution macrophages	Monocyte derived macrophages	Macrophages
Prdx5	1.91748e-29	0.266549	0.345	0.229	4.48691e-25	3	resolution macrophages	Monocyte derived macrophages	Macrophages
Pycard	3.45933e-28	0.266215	0.211	0.123	8.09482e-24	3	resolution macrophages	Monocyte derived macrophages	Macrophages
1110007C09Rik	4.19239e-19	0.266084	0.129	0.069	9.81019e-15	3	resolution macrophages	Monocyte derived macrophages	Macrophages
Idh1	5.08472e-14	0.265528	0.151	0.092	1.18983e-09	3	resolution macrophages	Monocyte derived macrophages	Macrophages
Gpx1	9.8035e-46	0.262727	0.653	0.498	2.29402e-41	3	resolution macrophages	Monocyte derived macrophages	Macrophages
Unc93b1	3.09151e-18	0.25592	0.157	0.092	7.23414e-14	3	resolution macrophages	Monocyte derived macrophages	Macrophages
Mocs2	9.53268e-12	0.255605	0.116	0.069	2.23065e-07	3	resolution macrophages	Monocyte derived macrophages	Macrophages
Degs1	8.19292e-14	0.255589	0.168	0.107	1.91714e-09	3	resolution macrophages	Monocyte derived macrophages	Macrophages
Oxct1	7.78762e-17	0.254856	0.149	0.087	1.8223e-12	3	resolution macrophages	Monocyte derived macrophages	Macrophages
Rhoc	6.59865e-20	0.252943	0.109	0.054	1.54408e-15	3	resolution macrophages	Monocyte derived macrophages	Macrophages
Ccl17	0	2.13102	0.316	0.043	0	4	DCs	Dendritic cells	Dendritic cells
Mgl2	2.41102e-291	1.8053	0.24	0.024	5.64179e-287	4	DCs	Dendritic cells	Dendritic cells
H2-Eb1	0	1.65079	0.735	0.258	0	4	DCs	Dendritic cells	Dendritic cells
H2-Ab1	0	1.6231	0.799	0.352	0	4	DCs	Dendritic cells	Dendritic cells
H2-Aa	0	1.5581	0.781	0.338	0	4	DCs	Dendritic cells	Dendritic cells
AA467197	9.45385e-187	1.31699	0.3	0.087	2.2122e-182	4	DCs	Dendritic cells	Dendritic cells
Cd74	0	1.22999	0.802	0.453	0	4	DCs	Dendritic cells	Dendritic cells
S100a4	4.0675e-279	1.21845	0.518	0.193	9.51796e-275	4	DCs	Dendritic cells	Dendritic cells
Ccr2	2.04465e-156	1.17449	0.294	0.091	4.78449e-152	4	DCs	Dendritic cells	Dendritic cells
H2-DMa	1.02215e-180	1.12678	0.349	0.133	2.39183e-176	4	DCs	Dendritic cells	Dendritic cells
Plbd1	5.80194e-110	1.05336	0.198	0.051	1.35765e-105	4	DCs	Dendritic cells	Dendritic cells
H2-DMb2	3.70965e-93	1.01887	0.126	0.024	8.68058e-89	4	DCs	Dendritic cells	Dendritic cells
H2-DMb1	2.8895e-97	0.968679	0.221	0.086	6.76142e-93	4	DCs	Dendritic cells	Dendritic cells
Cst3	7.8151e-283	0.868511	0.801	0.547	1.82873e-278	4	DCs	Dendritic cells	Dendritic cells
Ifi30	4.05137e-134	0.85525	0.386	0.214	9.4802e-130	4	DCs	Dendritic cells	Dendritic cells
Cfp	4.62124e-84	0.839148	0.239	0.099	1.08137e-79	4	DCs	Dendritic cells	Dendritic cells
Amica1	7.79945e-63	0.817893	0.123	0.032	1.82507e-58	4	DCs	Dendritic cells	Dendritic cells
Fcgr2b	1.17721e-78	0.774874	0.283	0.154	2.75468e-74	4	DCs	Dendritic cells	Dendritic cells
mt-Rnr2	5.70639e-146	0.742873	0.939	0.934	1.3353e-141	4	DCs	Dendritic cells	Dendritic cells
Bcl2a1d	1.05696e-48	0.738341	0.162	0.069	2.4733e-44	4	DCs	Dendritic cells	Dendritic cells
Ccl9	7.16994e-68	0.73726	0.276	0.142	1.67777e-63	4	DCs	Dendritic cells	Dendritic cells
Cd52	6.926e-157	0.719845	0.549	0.314	1.62068e-152	4	DCs	Dendritic cells	Dendritic cells
Gm2a	2.01597e-66	0.713138	0.255	0.142	4.71736e-62	4	DCs	Dendritic cells	Dendritic cells
Syngr2	1.64286e-51	0.699434	0.174	0.086	3.8443e-47	4	DCs	Dendritic cells	Dendritic cells
Atox1	1.42792e-112	0.6745	0.447	0.325	3.34134e-108	4	DCs	Dendritic cells	Dendritic cells
Ap1s2	2.71285e-34	0.642157	0.148	0.082	6.34807e-30	4	DCs	Dendritic cells	Dendritic cells
Ly86	2.42823e-38	0.631146	0.182	0.093	5.68206e-34	4	DCs	Dendritic cells	Dendritic cells
Crip1	3.89496e-162	0.63063	0.707	0.494	9.1142e-158	4	DCs	Dendritic cells	Dendritic cells
Ccr5	1.62119e-32	0.622041	0.12	0.058	3.79357e-28	4	DCs	Dendritic cells	Dendritic cells
Lsp1	2.37315e-52	0.61168	0.272	0.153	5.55318e-48	4	DCs	Dendritic cells	Dendritic cells
Id2	3.05706e-78	0.60387	0.361	0.252	7.15352e-74	4	DCs	Dendritic cells	Dendritic cells
Sh3bgrl3	1.13226e-116	0.578182	0.568	0.428	2.64948e-112	4	DCs	Dendritic cells	Dendritic cells
Alox5ap	1.09703e-68	0.56495	0.417	0.263	2.56705e-64	4	DCs	Dendritic cells	Dendritic cells
S100a6	7.37842e-134	0.563554	0.583	0.352	1.72655e-129	4	DCs	Dendritic cells	Dendritic cells
Pld4	1.13148e-22	0.534934	0.137	0.079	2.64766e-18	4	DCs	Dendritic cells	Dendritic cells
Rgs2	9.12677e-27	0.528678	0.173	0.109	2.13566e-22	4	DCs	Dendritic cells	Dendritic cells
Rps11	7.01362e-128	0.515645	0.651	0.539	1.64119e-123	4	DCs	Dendritic cells	Dendritic cells
Evi2a	3.48245e-25	0.515525	0.116	0.064	8.14892e-21	4	DCs	Dendritic cells	Dendritic cells
Bcl2a1b	6.39941e-26	0.504498	0.207	0.137	1.49746e-21	4	DCs	Dendritic cells	Dendritic cells
Mmp12	8.77252e-54	0.503337	0.143	0.055	2.05277e-49	4	DCs	Dendritic cells	Dendritic cells
Rps7	3.85664e-68	0.500643	0.444	0.339	9.02453e-64	4	DCs	Dendritic cells	Dendritic cells
Ms4a6c	1.09575e-32	0.497884	0.215	0.135	2.56404e-28	4	DCs	Dendritic cells	Dendritic cells
Gpx1	9.9282e-103	0.494651	0.614	0.501	2.3232e-98	4	DCs	Dendritic cells	Dendritic cells
Cotl1	1.50601e-36	0.49208	0.257	0.181	3.52406e-32	4	DCs	Dendritic cells	Dendritic cells
H2afy	9.27822e-27	0.488534	0.155	0.104	2.1711e-22	4	DCs	Dendritic cells	Dendritic cells
Clec4n	7.89143e-33	0.487664	0.262	0.177	1.84659e-28	4	DCs	Dendritic cells	Dendritic cells
Aif1	9.22613e-21	0.476377	0.141	0.08	2.15891e-16	4	DCs	Dendritic cells	Dendritic cells
Gm9493	2.01693e-58	0.469609	0.399	0.316	4.71962e-54	4	DCs	Dendritic cells	Dendritic cells
Cyth4	5.45087e-21	0.468626	0.137	0.083	1.2755e-16	4	DCs	Dendritic cells	Dendritic cells
Fxyd5	5.41054e-53	0.466241	0.435	0.318	1.26607e-48	4	DCs	Dendritic cells	Dendritic cells
Rps4x	3.21333e-97	0.463849	0.594	0.482	7.5192e-93	4	DCs	Dendritic cells	Dendritic cells
Fcer1g	1.70116e-68	0.450774	0.546	0.366	3.98072e-64	4	DCs	Dendritic cells	Dendritic cells
Zeb2	8.37785e-23	0.450156	0.155	0.115	1.96042e-18	4	DCs	Dendritic cells	Dendritic cells
Ptpn6	2.20008e-25	0.442021	0.178	0.115	5.1482e-21	4	DCs	Dendritic cells	Dendritic cells
Srgn	6.05841e-60	0.440056	0.411	0.284	1.41767e-55	4	DCs	Dendritic cells	Dendritic cells
Arpc1b	2.10771e-44	0.431364	0.367	0.302	4.93205e-40	4	DCs	Dendritic cells	Dendritic cells
Rps25	3.26326e-100	0.430744	0.65	0.566	7.63603e-96	4	DCs	Dendritic cells	Dendritic cells
Rps24	7.27784e-87	0.427838	0.602	0.489	1.70302e-82	4	DCs	Dendritic cells	Dendritic cells
Rps9	4.10559e-110	0.424224	0.748	0.644	9.60708e-106	4	DCs	Dendritic cells	Dendritic cells
Ccdc12	4.60635e-16	0.423554	0.125	0.086	1.07789e-11	4	DCs	Dendritic cells	Dendritic cells
Cd53	3.49239e-22	0.423459	0.218	0.16	8.17219e-18	4	DCs	Dendritic cells	Dendritic cells
Gnb2l1	1.13951e-68	0.422957	0.43	0.361	2.66645e-64	4	DCs	Dendritic cells	Dendritic cells
Lilrb4	1.32298e-27	0.42141	0.263	0.195	3.09577e-23	4	DCs	Dendritic cells	Dendritic cells
Rassf4	3.84851e-16	0.420793	0.111	0.072	9.00552e-12	4	DCs	Dendritic cells	Dendritic cells
Cd48	6.62884e-17	0.41805	0.133	0.086	1.55115e-12	4	DCs	Dendritic cells	Dendritic cells
Gm7536	2.00549e-40	0.418011	0.29	0.249	4.69285e-36	4	DCs	Dendritic cells	Dendritic cells
Rps15	4.562e-78	0.415162	0.568	0.476	1.06751e-73	4	DCs	Dendritic cells	Dendritic cells
Rpl26	3.14487e-72	0.414485	0.567	0.49	7.35899e-68	4	DCs	Dendritic cells	Dendritic cells
Tpt1	5.85431e-29	0.414337	0.248	0.199	1.36991e-24	4	DCs	Dendritic cells	Dendritic cells
Gm10275	5.68442e-48	0.413368	0.337	0.267	1.33015e-43	4	DCs	Dendritic cells	Dendritic cells
Ywhah	3.74831e-20	0.412576	0.152	0.122	8.77105e-16	4	DCs	Dendritic cells	Dendritic cells
Rps15a	2.00101e-90	0.411984	0.643	0.532	4.68236e-86	4	DCs	Dendritic cells	Dendritic cells
Gm6472	2.89674e-70	0.410566	0.47	0.39	6.77837e-66	4	DCs	Dendritic cells	Dendritic cells
Capza2	4.83812e-36	0.409201	0.3	0.248	1.13212e-31	4	DCs	Dendritic cells	Dendritic cells
Gm9843	8.64332e-101	0.408572	0.654	0.587	2.02254e-96	4	DCs	Dendritic cells	Dendritic cells
Eno1	1.1954e-24	0.408283	0.217	0.163	2.79724e-20	4	DCs	Dendritic cells	Dendritic cells
Tgfbi	1.31234e-24	0.406594	0.243	0.181	3.07088e-20	4	DCs	Dendritic cells	Dendritic cells
Rps21	7.06698e-65	0.403721	0.508	0.435	1.65367e-60	4	DCs	Dendritic cells	Dendritic cells
Rplp2	1.57414e-90	0.402926	0.597	0.502	3.68349e-86	4	DCs	Dendritic cells	Dendritic cells
mt-Rnr1	1.85461e-29	0.402675	0.208	0.203	4.33978e-25	4	DCs	Dendritic cells	Dendritic cells
Gdi2	4.36536e-31	0.399213	0.237	0.201	1.02149e-26	4	DCs	Dendritic cells	Dendritic cells
Rpl23a-ps3	9.65999e-36	0.398234	0.311	0.252	2.26044e-31	4	DCs	Dendritic cells	Dendritic cells
Ndufa6	2.41445e-38	0.398062	0.266	0.236	5.64982e-34	4	DCs	Dendritic cells	Dendritic cells
Tmsb4x	5.24705e-185	0.397791	0.974	0.905	1.22781e-180	4	DCs	Dendritic cells	Dendritic cells
Clec4a2	1.43325e-16	0.39735	0.157	0.117	3.3538e-12	4	DCs	Dendritic cells	Dendritic cells
Rplp0	3.84126e-91	0.396547	0.611	0.534	8.98855e-87	4	DCs	Dendritic cells	Dendritic cells
Spi1	5.02478e-18	0.396388	0.13	0.096	1.1758e-13	4	DCs	Dendritic cells	Dendritic cells
Pitpna	2.25289e-17	0.389156	0.142	0.106	5.27177e-13	4	DCs	Dendritic cells	Dendritic cells
Vasp	2.04492e-15	0.386609	0.122	0.087	4.78512e-11	4	DCs	Dendritic cells	Dendritic cells
Rpl30	2.31637e-33	0.386608	0.243	0.199	5.4203e-29	4	DCs	Dendritic cells	Dendritic cells
Hexb	3.1392e-17	0.386365	0.201	0.152	7.34573e-13	4	DCs	Dendritic cells	Dendritic cells
Rpl35a	5.11661e-75	0.38557	0.563	0.495	1.19729e-70	4	DCs	Dendritic cells	Dendritic cells
Mkrn1	7.8898e-17	0.382811	0.119	0.086	1.84621e-12	4	DCs	Dendritic cells	Dendritic cells
Rps18	1.33111e-86	0.381855	0.613	0.537	3.11479e-82	4	DCs	Dendritic cells	Dendritic cells
Pycard	4.57644e-16	0.379502	0.171	0.126	1.07089e-11	4	DCs	Dendritic cells	Dendritic cells
Stx7	5.80945e-17	0.378766	0.137	0.103	1.35941e-12	4	DCs	Dendritic cells	Dendritic cells
Rps26	1.61235e-72	0.375545	0.615	0.54	3.77289e-68	4	DCs	Dendritic cells	Dendritic cells
Rpl18	3.89841e-48	0.373461	0.378	0.322	9.12228e-44	4	DCs	Dendritic cells	Dendritic cells
Tyrobp	5.2694e-55	0.373341	0.556	0.395	1.23304e-50	4	DCs	Dendritic cells	Dendritic cells
Wdr89	3.64605e-73	0.372881	0.603	0.52	8.53175e-69	4	DCs	Dendritic cells	Dendritic cells
Actr3	5.03302e-30	0.372192	0.245	0.205	1.17773e-25	4	DCs	Dendritic cells	Dendritic cells
Actb	6.38493e-153	0.370822	0.959	0.894	1.49407e-148	4	DCs	Dendritic cells	Dendritic cells
Rpl32	4.50439e-97	0.37068	0.721	0.646	1.05403e-92	4	DCs	Dendritic cells	Dendritic cells
Rpsa	8.16213e-49	0.367766	0.38	0.317	1.90994e-44	4	DCs	Dendritic cells	Dendritic cells
Lyn	4.40362e-14	0.367549	0.113	0.089	1.03045e-09	4	DCs	Dendritic cells	Dendritic cells
Eef1b2	4.43399e-38	0.36702	0.332	0.283	1.03755e-33	4	DCs	Dendritic cells	Dendritic cells
Rpl7	3.41952e-44	0.365315	0.372	0.325	8.00169e-40	4	DCs	Dendritic cells	Dendritic cells
Lrrc58	1.4773e-73	0.365237	0.72	0.616	3.45689e-69	4	DCs	Dendritic cells	Dendritic cells
Tspo	3.66247e-41	0.364595	0.323	0.293	8.57017e-37	4	DCs	Dendritic cells	Dendritic cells
Gm10073	1.32115e-61	0.362067	0.576	0.504	3.09149e-57	4	DCs	Dendritic cells	Dendritic cells
Rps16	1.94798e-27	0.360813	0.241	0.194	4.55827e-23	4	DCs	Dendritic cells	Dendritic cells
Naaa	1.23658e-13	0.359993	0.16	0.114	2.8936e-09	4	DCs	Dendritic cells	Dendritic cells
Cd14	5.6084e-14	0.359902	0.104	0.081	1.31237e-09	4	DCs	Dendritic cells	Dendritic cells
Rpl6	8.01905e-42	0.355295	0.38	0.336	1.87646e-37	4	DCs	Dendritic cells	Dendritic cells
Arpc2	7.24191e-59	0.352334	0.573	0.494	1.69461e-54	4	DCs	Dendritic cells	Dendritic cells
Ccr1	4.58379e-12	0.352291	0.116	0.089	1.07261e-07	4	DCs	Dendritic cells	Dendritic cells
Rps26-ps1	2.68397e-42	0.352279	0.44	0.386	6.28048e-38	4	DCs	Dendritic cells	Dendritic cells
Rplp1	8.99766e-94	0.350172	0.745	0.674	2.10545e-89	4	DCs	Dendritic cells	Dendritic cells
Rps3a1	1.66365e-74	0.349243	0.618	0.55	3.89293e-70	4	DCs	Dendritic cells	Dendritic cells
Eef1a1	1.55366e-77	0.34844	0.664	0.613	3.63558e-73	4	DCs	Dendritic cells	Dendritic cells
Sla	1.2231e-12	0.344521	0.143	0.104	2.86205e-08	4	DCs	Dendritic cells	Dendritic cells
Ifngr1	6.63836e-24	0.343762	0.206	0.164	1.55338e-19	4	DCs	Dendritic cells	Dendritic cells
Gp49a	1.52835e-11	0.34359	0.148	0.118	3.57633e-07	4	DCs	Dendritic cells	Dendritic cells
Erp29	3.58276e-17	0.343472	0.199	0.157	8.38366e-13	4	DCs	Dendritic cells	Dendritic cells
Rpl34	2.39851e-58	0.342176	0.545	0.48	5.61251e-54	4	DCs	Dendritic cells	Dendritic cells
Rgs10	4.00455e-14	0.340005	0.132	0.105	9.37066e-10	4	DCs	Dendritic cells	Dendritic cells
Ptpn1	1.26163e-12	0.339217	0.171	0.139	2.95221e-08	4	DCs	Dendritic cells	Dendritic cells
Atp5e	5.10313e-41	0.337648	0.364	0.328	1.19413e-36	4	DCs	Dendritic cells	Dendritic cells
Rpl29	7.59399e-31	0.336965	0.271	0.24	1.77699e-26	4	DCs	Dendritic cells	Dendritic cells
Rpl39	2.6134e-50	0.33653	0.439	0.385	6.11535e-46	4	DCs	Dendritic cells	Dendritic cells
Rps5	2.37499e-65	0.332722	0.61	0.54	5.55747e-61	4	DCs	Dendritic cells	Dendritic cells
Btf3	4.96514e-25	0.331139	0.243	0.21	1.16184e-20	4	DCs	Dendritic cells	Dendritic cells
Pabpc1	2.82881e-48	0.329324	0.513	0.459	6.61942e-44	4	DCs	Dendritic cells	Dendritic cells
Ptprc	5.37784e-16	0.328629	0.264	0.206	1.25841e-11	4	DCs	Dendritic cells	Dendritic cells
Cxcl16	1.00189e-11	0.324655	0.107	0.084	2.34443e-07	4	DCs	Dendritic cells	Dendritic cells
Rpl14	8.15839e-57	0.321692	0.447	0.406	1.90906e-52	4	DCs	Dendritic cells	Dendritic cells
Rpl4	9.41961e-66	0.319549	0.554	0.497	2.20419e-61	4	DCs	Dendritic cells	Dendritic cells
Grb2	1.98171e-12	0.318892	0.127	0.105	4.6372e-08	4	DCs	Dendritic cells	Dendritic cells
Csf2ra	1.37227e-12	0.318465	0.134	0.114	3.21112e-08	4	DCs	Dendritic cells	Dendritic cells
Hspe1	1.85262e-20	0.31797	0.195	0.17	4.33512e-16	4	DCs	Dendritic cells	Dendritic cells
Itgam	2.47558e-10	0.31391	0.106	0.081	5.79285e-06	4	DCs	Dendritic cells	Dendritic cells
Coro1a	4.27271e-08	0.312734	0.108	0.075	0.000999814	4	DCs	Dendritic cells	Dendritic cells
Emp3	2.55752e-17	0.312197	0.23	0.197	5.9846e-13	4	DCs	Dendritic cells	Dendritic cells
Rps23	1.03901e-23	0.308064	0.211	0.19	2.43127e-19	4	DCs	Dendritic cells	Dendritic cells
0610009D07Rik	6.4871e-14	0.307824	0.122	0.102	1.51798e-09	4	DCs	Dendritic cells	Dendritic cells
Mrpl52	6.01255e-21	0.306967	0.2	0.178	1.40694e-16	4	DCs	Dendritic cells	Dendritic cells
Unc93b1	4.09798e-11	0.306944	0.118	0.095	9.58927e-07	4	DCs	Dendritic cells	Dendritic cells
Rpl8	2.04087e-62	0.304154	0.521	0.476	4.77565e-58	4	DCs	Dendritic cells	Dendritic cells
Hcls1	2.42043e-08	0.303297	0.123	0.093	0.000566381	4	DCs	Dendritic cells	Dendritic cells
Rpl22	1.95751e-47	0.303106	0.466	0.431	4.58057e-43	4	DCs	Dendritic cells	Dendritic cells
Fam96a	1.22095e-12	0.302315	0.166	0.136	2.85703e-08	4	DCs	Dendritic cells	Dendritic cells
Ctsz	6.40583e-19	0.301175	0.275	0.243	1.49896e-14	4	DCs	Dendritic cells	Dendritic cells
Smdt1	1.18537e-19	0.30115	0.196	0.179	2.77376e-15	4	DCs	Dendritic cells	Dendritic cells
Rps14	8.13305e-76	0.301097	0.739	0.685	1.90313e-71	4	DCs	Dendritic cells	Dendritic cells
Rpl19	3.23919e-28	0.300664	0.262	0.241	7.5797e-24	4	DCs	Dendritic cells	Dendritic cells
Arpc4	4.11078e-13	0.299778	0.14	0.116	9.61921e-09	4	DCs	Dendritic cells	Dendritic cells
Sec61b	1.88087e-35	0.29885	0.267	0.252	4.40124e-31	4	DCs	Dendritic cells	Dendritic cells
Rps13	4.93871e-14	0.298748	0.117	0.101	1.15566e-09	4	DCs	Dendritic cells	Dendritic cells
Fau	1.76981e-16	0.297482	0.115	0.1	4.14135e-12	4	DCs	Dendritic cells	Dendritic cells
Psmb8	5.45703e-15	0.293704	0.199	0.16	1.27694e-10	4	DCs	Dendritic cells	Dendritic cells
Rps10	1.50681e-33	0.293036	0.339	0.303	3.52594e-29	4	DCs	Dendritic cells	Dendritic cells
Gm8730	1.18588e-33	0.291816	0.338	0.311	2.77495e-29	4	DCs	Dendritic cells	Dendritic cells
Ear2	1.8533e-11	0.291508	0.209	0.163	4.33671e-07	4	DCs	Dendritic cells	Dendritic cells
Rpl37	2.65167e-48	0.290489	0.527	0.484	6.2049e-44	4	DCs	Dendritic cells	Dendritic cells
Rps17	3.01933e-29	0.289977	0.35	0.321	7.06522e-25	4	DCs	Dendritic cells	Dendritic cells
Selplg	2.22929e-09	0.289059	0.116	0.092	5.21653e-05	4	DCs	Dendritic cells	Dendritic cells
Fcgr3	5.787e-15	0.287958	0.208	0.183	1.35416e-10	4	DCs	Dendritic cells	Dendritic cells
Rpl35	2.86778e-42	0.283854	0.496	0.466	6.7106e-38	4	DCs	Dendritic cells	Dendritic cells
Arhgap30	3.19752e-09	0.283806	0.123	0.104	7.48219e-05	4	DCs	Dendritic cells	Dendritic cells
Prelid1	7.84297e-15	0.283782	0.141	0.126	1.83525e-10	4	DCs	Dendritic cells	Dendritic cells
Gm10288	2.42445e-50	0.283401	0.429	0.41	5.67322e-46	4	DCs	Dendritic cells	Dendritic cells
Cyba	4.58941e-19	0.281789	0.44	0.376	1.07392e-14	4	DCs	Dendritic cells	Dendritic cells
H3f3a	1.59624e-23	0.281393	0.276	0.252	3.73521e-19	4	DCs	Dendritic cells	Dendritic cells
Gm10036	6.16245e-19	0.280503	0.182	0.166	1.44201e-14	4	DCs	Dendritic cells	Dendritic cells
Cox8a	1.15913e-35	0.279099	0.387	0.366	2.71237e-31	4	DCs	Dendritic cells	Dendritic cells
Mbnl1	9.0765e-12	0.278572	0.186	0.164	2.1239e-07	4	DCs	Dendritic cells	Dendritic cells
Cdk2ap2	1.77671e-14	0.277418	0.159	0.147	4.15751e-10	4	DCs	Dendritic cells	Dendritic cells
Tmem176a	2.62613e-14	0.275308	0.149	0.126	6.14514e-10	4	DCs	Dendritic cells	Dendritic cells
Rps10-ps1	5.42085e-31	0.275136	0.299	0.27	1.26848e-26	4	DCs	Dendritic cells	Dendritic cells
H2afz	1.4757e-16	0.273234	0.151	0.129	3.45313e-12	4	DCs	Dendritic cells	Dendritic cells
Emb	1.89699e-15	0.272844	0.164	0.149	4.43895e-11	4	DCs	Dendritic cells	Dendritic cells
Nptn	9.07908e-13	0.272618	0.123	0.12	2.1245e-08	4	DCs	Dendritic cells	Dendritic cells
Rpsa-ps10	8.53469e-26	0.272484	0.256	0.233	1.99712e-21	4	DCs	Dendritic cells	Dendritic cells
Gm2000	7.25098e-31	0.27159	0.25	0.237	1.69673e-26	4	DCs	Dendritic cells	Dendritic cells
Gm10269	6.60372e-45	0.271498	0.456	0.432	1.54527e-40	4	DCs	Dendritic cells	Dendritic cells
Nme2	4.0341e-13	0.271439	0.136	0.125	9.4398e-09	4	DCs	Dendritic cells	Dendritic cells
Polr1d	2.65992e-11	0.271245	0.117	0.111	6.22421e-07	4	DCs	Dendritic cells	Dendritic cells
Cdc42	4.18106e-29	0.270482	0.378	0.357	9.78368e-25	4	DCs	Dendritic cells	Dendritic cells
Brk1	1.56657e-17	0.270028	0.149	0.137	3.66577e-13	4	DCs	Dendritic cells	Dendritic cells
C1qb	1.22732e-31	0.269181	0.407	0.296	2.87193e-27	4	DCs	Dendritic cells	Dendritic cells
Cox7a2l	1.94979e-20	0.268557	0.209	0.191	4.5625e-16	4	DCs	Dendritic cells	Dendritic cells
Rpl23	1.20613e-27	0.267319	0.279	0.272	2.82235e-23	4	DCs	Dendritic cells	Dendritic cells
Ccnd1	1.30698e-07	0.265398	0.106	0.088	0.00305832	4	DCs	Dendritic cells	Dendritic cells
Cox7b	1.48403e-30	0.265172	0.255	0.26	3.47262e-26	4	DCs	Dendritic cells	Dendritic cells
Lcp1	4.6962e-24	0.265095	0.279	0.259	1.09891e-19	4	DCs	Dendritic cells	Dendritic cells
Vim	6.30216e-37	0.264438	0.536	0.433	1.47471e-32	4	DCs	Dendritic cells	Dendritic cells
Bola2	4.61256e-16	0.264411	0.134	0.131	1.07934e-11	4	DCs	Dendritic cells	Dendritic cells
Gm10132	3.34963e-13	0.264124	0.107	0.098	7.83813e-09	4	DCs	Dendritic cells	Dendritic cells
Bnip2	4.80405e-12	0.26407	0.154	0.145	1.12415e-07	4	DCs	Dendritic cells	Dendritic cells
Rpl13a	3.2479e-74	0.261713	0.671	0.624	7.60008e-70	4	DCs	Dendritic cells	Dendritic cells
Arhgdib	1.34601e-20	0.258679	0.277	0.232	3.14967e-16	4	DCs	Dendritic cells	Dendritic cells
Tpm3	6.34157e-36	0.258362	0.455	0.413	1.48393e-31	4	DCs	Dendritic cells	Dendritic cells
Eef1g	1.20119e-19	0.257693	0.181	0.174	2.81078e-15	4	DCs	Dendritic cells	Dendritic cells
Samhd1	4.03953e-09	0.255349	0.123	0.107	9.45249e-05	4	DCs	Dendritic cells	Dendritic cells
Pfn1	1.2846e-35	0.255265	0.481	0.44	3.00596e-31	4	DCs	Dendritic cells	Dendritic cells
Tln1	4.71102e-18	0.255104	0.165	0.159	1.10238e-13	4	DCs	Dendritic cells	Dendritic cells
Rps2	1.36524e-33	0.252626	0.411	0.387	3.19467e-29	4	DCs	Dendritic cells	Dendritic cells
Skap2	7.5485e-09	0.251514	0.109	0.088	0.000176635	4	DCs	Dendritic cells	Dendritic cells
Rpl36	4.33091e-34	0.250613	0.387	0.367	1.01343e-29	4	DCs	Dendritic cells	Dendritic cells
Rpl21	9.72612e-33	0.250061	0.401	0.377	2.27591e-28	4	DCs	Dendritic cells	Dendritic cells
Ms4a4b	0	2.26695	0.334	0.019	0	5	T-lymphocytes	T cells	T cells
Il7r	0	2.0575	0.344	0.044	0	5	T-lymphocytes	T cells	T cells
Cd3d	0	1.93749	0.319	0.025	0	5	T-lymphocytes	T cells	T cells
Trac	0	1.8552	0.235	0.011	1.82573e-306	5	T-lymphocytes	T cells	T cells
Cd3g	2.05665e-249	1.67211	0.262	0.026	4.81256e-245	5	T-lymphocytes	T cells	T cells
Trbc2	0	1.591	0.452	0.057	0	5	T-lymphocytes	T cells	T cells
Ptprcap	4.75643e-234	1.58914	0.289	0.04	1.11301e-229	5	T-lymphocytes	T cells	T cells
Gimap4	2.86822e-170	1.47263	0.202	0.027	6.71164e-166	5	T-lymphocytes	T cells	T cells
Ets1	3.98992e-181	1.45339	0.248	0.045	9.33641e-177	5	T-lymphocytes	T cells	T cells
Nkg7	4.03884e-139	1.4326	0.145	0.014	9.45088e-135	5	T-lymphocytes	T cells	T cells
Pdcd4	3.645e-174	1.41423	0.267	0.07	8.5293e-170	5	T-lymphocytes	T cells	T cells
2001-09-01	1.44027e-161	1.40473	0.2	0.027	3.37024e-157	5	T-lymphocytes	T cells	T cells
AW112010	7.33783e-156	1.36995	0.254	0.072	1.71705e-151	5	T-lymphocytes	T cells	T cells
Trbc1	1.61891e-173	1.36153	0.233	0.033	3.78824e-169	5	T-lymphocytes	T cells	T cells
Lat	6.41623e-146	1.346	0.184	0.026	1.5014e-141	5	T-lymphocytes	T cells	T cells
Skap1	1.31658e-131	1.33098	0.15	0.015	3.0808e-127	5	T-lymphocytes	T cells	T cells
Thy1	1.45338e-145	1.33027	0.198	0.031	3.40092e-141	5	T-lymphocytes	T cells	T cells
H2-Q7	9.7406e-149	1.32592	0.21	0.048	2.2793e-144	5	T-lymphocytes	T cells	T cells
Lef1	8.04359e-126	1.31629	0.124	0.011	1.8822e-121	5	T-lymphocytes	T cells	T cells
Ms4a6b	3.04452e-131	1.30815	0.254	0.077	7.12417e-127	5	T-lymphocytes	T cells	T cells
Icos	1.8071e-143	1.29348	0.107	0.004	4.22861e-139	5	T-lymphocytes	T cells	T cells
Gimap6	1.03051e-136	1.29052	0.194	0.034	2.4114e-132	5	T-lymphocytes	T cells	T cells
Cd2	1.38867e-111	1.26464	0.175	0.038	3.24949e-107	5	T-lymphocytes	T cells	T cells
Tmsb10	0	1.2466	0.716	0.393	0	5	T-lymphocytes	T cells	T cells
Rac2	2.22773e-159	1.22562	0.295	0.105	5.21288e-155	5	T-lymphocytes	T cells	T cells
Shisa5	7.39609e-205	1.2194	0.37	0.169	1.73069e-200	5	T-lymphocytes	T cells	T cells
Cd3e	4.32638e-117	1.20622	0.13	0.016	1.01237e-112	5	T-lymphocytes	T cells	T cells
Il2rg	2.57815e-128	1.19299	0.219	0.069	6.03287e-124	5	T-lymphocytes	T cells	T cells
Hcst	1.9452e-110	1.16511	0.168	0.044	4.55178e-106	5	T-lymphocytes	T cells	T cells
Lck	1.77666e-107	1.16393	0.155	0.024	4.15739e-103	5	T-lymphocytes	T cells	T cells
Ltb	2.01131e-107	1.16045	0.117	0.011	4.70647e-103	5	T-lymphocytes	T cells	T cells
Ablim1	6.55322e-91	1.14598	0.146	0.037	1.53345e-86	5	T-lymphocytes	T cells	T cells
Gm9846	2.00658e-302	1.13666	0.642	0.408	4.6954e-298	5	T-lymphocytes	T cells	T cells
Limd2	5.01186e-99	1.1332	0.165	0.044	1.17277e-94	5	T-lymphocytes	T cells	T cells
Rapgef6	8.20164e-95	1.11381	0.171	0.054	1.91918e-90	5	T-lymphocytes	T cells	T cells
Gimap1	2.09983e-89	1.09572	0.127	0.02	4.91359e-85	5	T-lymphocytes	T cells	T cells
Gm10275	6.92112e-217	1.09555	0.464	0.261	1.61954e-212	5	T-lymphocytes	T cells	T cells
Itgb7	1.9327e-82	1.07183	0.115	0.021	4.52253e-78	5	T-lymphocytes	T cells	T cells
Ptprc	1.50591e-155	1.0687	0.393	0.199	3.52382e-151	5	T-lymphocytes	T cells	T cells
Rps15a	0	1.05951	0.764	0.527	0	5	T-lymphocytes	T cells	T cells
Ccl5	1.7519e-66	1.0592	0.148	0.044	4.09943e-62	5	T-lymphocytes	T cells	T cells
Sp100	2.05896e-75	1.00141	0.157	0.062	4.81797e-71	5	T-lymphocytes	T cells	T cells
Cd8b1	1.25238e-68	0.997327	0.121	0.025	2.93058e-64	5	T-lymphocytes	T cells	T cells
Rpl13a	0	0.991906	0.835	0.616	0	5	T-lymphocytes	T cells	T cells
Gimap9	7.06595e-68	0.974608	0.103	0.019	1.65343e-63	5	T-lymphocytes	T cells	T cells
Tcf7	1.57306e-70	0.96187	0.126	0.028	3.68097e-66	5	T-lymphocytes	T cells	T cells
Cd52	4.60285e-179	0.954441	0.555	0.317	1.07707e-174	5	T-lymphocytes	T cells	T cells
Gm7808	3.28414e-165	0.939035	0.435	0.268	7.68489e-161	5	T-lymphocytes	T cells	T cells
Crlf3	1.19241e-58	0.918991	0.133	0.051	2.79024e-54	5	T-lymphocytes	T cells	T cells
Rps24	4.59171e-247	0.903885	0.682	0.486	1.07446e-242	5	T-lymphocytes	T cells	T cells
Gm6472	2.76449e-215	0.897717	0.575	0.386	6.46891e-211	5	T-lymphocytes	T cells	T cells
Fyb	9.15102e-75	0.896226	0.204	0.111	2.14134e-70	5	T-lymphocytes	T cells	T cells
Mndal	9.59715e-63	0.893094	0.169	0.073	2.24573e-58	5	T-lymphocytes	T cells	T cells
Fkbp3	1.38828e-85	0.887448	0.219	0.118	3.24858e-81	5	T-lymphocytes	T cells	T cells
Tmem66	2.31243e-76	0.879487	0.175	0.086	5.41109e-72	5	T-lymphocytes	T cells	T cells
Rps7	4.63091e-172	0.875493	0.51	0.337	1.08363e-167	5	T-lymphocytes	T cells	T cells
Gm9493	6.76038e-176	0.874547	0.485	0.313	1.58193e-171	5	T-lymphocytes	T cells	T cells
Jak1	3.26551e-83	0.861664	0.227	0.128	7.6413e-79	5	T-lymphocytes	T cells	T cells
Ly6c2	8.43838e-37	0.859889	0.101	0.046	1.97458e-32	5	T-lymphocytes	T cells	T cells
Rpl18a	1.08904e-235	0.859447	0.702	0.511	2.54835e-231	5	T-lymphocytes	T cells	T cells
Ifi203	1.28273e-53	0.853994	0.129	0.054	3.0016e-49	5	T-lymphocytes	T cells	T cells
Hmha1	3.33436e-61	0.85356	0.139	0.06	7.8024e-57	5	T-lymphocytes	T cells	T cells
Prrc2c	2.644e-82	0.847418	0.245	0.157	6.18695e-78	5	T-lymphocytes	T cells	T cells
Ctla2a	9.86721e-58	0.833457	0.161	0.056	2.30893e-53	5	T-lymphocytes	T cells	T cells
Ptpn18	1.45715e-70	0.830116	0.194	0.098	3.40972e-66	5	T-lymphocytes	T cells	T cells
Arhgdib	4.41129e-113	0.829648	0.369	0.228	1.03224e-108	5	T-lymphocytes	T cells	T cells
Rps20	1.38808e-193	0.827578	0.563	0.426	3.24811e-189	5	T-lymphocytes	T cells	T cells
Kmt2a	3.28729e-47	0.824344	0.117	0.053	7.69225e-43	5	T-lymphocytes	T cells	T cells
Sh3kbp1	1.92423e-48	0.823026	0.126	0.061	4.50269e-44	5	T-lymphocytes	T cells	T cells
Ccnd2	6.4692e-45	0.811915	0.126	0.051	1.51379e-40	5	T-lymphocytes	T cells	T cells
Rps14	1.03577e-296	0.8113	0.852	0.68	2.4237e-292	5	T-lymphocytes	T cells	T cells
Coro1a	3.67778e-59	0.808484	0.16	0.072	8.606e-55	5	T-lymphocytes	T cells	T cells
Rpl23a-ps3	5.70504e-119	0.80242	0.371	0.249	1.33498e-114	5	T-lymphocytes	T cells	T cells
Rps18	3.34853e-209	0.796433	0.686	0.534	7.83556e-205	5	T-lymphocytes	T cells	T cells
Rpsa	4.766e-143	0.796328	0.448	0.315	1.11524e-138	5	T-lymphocytes	T cells	T cells
Cnn2	2.38646e-62	0.795122	0.177	0.098	5.58432e-58	5	T-lymphocytes	T cells	T cells
Rplp2	4.33705e-202	0.79354	0.654	0.5	1.01487e-197	5	T-lymphocytes	T cells	T cells
Gltscr2	4.66704e-79	0.782597	0.231	0.142	1.09209e-74	5	T-lymphocytes	T cells	T cells
Rpsa-ps10	2.00273e-110	0.779822	0.341	0.228	4.68639e-106	5	T-lymphocytes	T cells	T cells
Uba52	9.36083e-107	0.779706	0.3	0.206	2.19043e-102	5	T-lymphocytes	T cells	T cells
Rplp0	1.75852e-220	0.770784	0.682	0.531	4.11494e-216	5	T-lymphocytes	T cells	T cells
Wdr89	6.52105e-206	0.769055	0.667	0.517	1.52593e-201	5	T-lymphocytes	T cells	T cells
Rps3a1	1.2017e-220	0.766967	0.685	0.548	2.81198e-216	5	T-lymphocytes	T cells	T cells
Rpl22l1	5.4962e-114	0.764031	0.359	0.25	1.28611e-109	5	T-lymphocytes	T cells	T cells
H2-K1	1.57264e-167	0.762656	0.562	0.439	3.67998e-163	5	T-lymphocytes	T cells	T cells
Rpl4	1.65859e-206	0.759286	0.64	0.493	3.8811e-202	5	T-lymphocytes	T cells	T cells
Rps15	3.39233e-195	0.757258	0.617	0.475	7.93804e-191	5	T-lymphocytes	T cells	T cells
Gm8730	1.33285e-137	0.757175	0.432	0.306	3.11887e-133	5	T-lymphocytes	T cells	T cells
Rps5	1.91399e-201	0.756399	0.688	0.537	4.47874e-197	5	T-lymphocytes	T cells	T cells
Rpl13	3.25161e-113	0.752996	0.326	0.241	7.60877e-109	5	T-lymphocytes	T cells	T cells
Orc5	3.53949e-93	0.751494	0.289	0.196	8.28241e-89	5	T-lymphocytes	T cells	T cells
Srpk1	1.27517e-47	0.749461	0.102	0.043	2.98389e-43	5	T-lymphocytes	T cells	T cells
Junb	3.94387e-76	0.74869	0.231	0.151	9.22866e-72	5	T-lymphocytes	T cells	T cells
Rpl9-ps6	7.61174e-118	0.746047	0.378	0.275	1.78115e-113	5	T-lymphocytes	T cells	T cells
Gm11808	3.64928e-94	0.743563	0.297	0.213	8.53932e-90	5	T-lymphocytes	T cells	T cells
Rps3	4.05352e-224	0.740619	0.727	0.6	9.48524e-220	5	T-lymphocytes	T cells	T cells
Rps11	1.22873e-200	0.733904	0.695	0.538	2.87523e-196	5	T-lymphocytes	T cells	T cells
Selplg	9.47441e-55	0.73239	0.164	0.089	2.21701e-50	5	T-lymphocytes	T cells	T cells
Rps21	2.79378e-160	0.724958	0.548	0.434	6.53745e-156	5	T-lymphocytes	T cells	T cells
Macf1	1.13972e-62	0.720206	0.184	0.129	2.66694e-58	5	T-lymphocytes	T cells	T cells
Atp1b3	4.24679e-76	0.719709	0.2	0.132	9.93749e-72	5	T-lymphocytes	T cells	T cells
Leprotl1	2.31071e-52	0.718762	0.142	0.079	5.40706e-48	5	T-lymphocytes	T cells	T cells
Rps28	6.31413e-150	0.71679	0.514	0.408	1.47751e-145	5	T-lymphocytes	T cells	T cells
Rps4x	1.53569e-170	0.712838	0.619	0.482	3.5935e-166	5	T-lymphocytes	T cells	T cells
Stat1	6.01364e-40	0.711821	0.116	0.063	1.40719e-35	5	T-lymphocytes	T cells	T cells
Rpl32	7.22081e-220	0.710937	0.787	0.644	1.68967e-215	5	T-lymphocytes	T cells	T cells
Id2	5.60681e-89	0.709897	0.325	0.255	1.31199e-84	5	T-lymphocytes	T cells	T cells
Rps10	1.12532e-120	0.707402	0.403	0.3	2.63325e-116	5	T-lymphocytes	T cells	T cells
Rpl8	1.63458e-172	0.706492	0.597	0.472	3.82492e-168	5	T-lymphocytes	T cells	T cells
Rpl21	1.62467e-135	0.704565	0.492	0.372	3.80173e-131	5	T-lymphocytes	T cells	T cells
Eef1b2	2.89742e-104	0.704505	0.377	0.281	6.77996e-100	5	T-lymphocytes	T cells	T cells
Elf1	2.45498e-45	0.702551	0.134	0.085	5.74466e-41	5	T-lymphocytes	T cells	T cells
Stk17b	3.45334e-40	0.700048	0.119	0.06	8.08082e-36	5	T-lymphocytes	T cells	T cells
Rps26-ps1	1.96861e-116	0.700014	0.495	0.384	4.60654e-112	5	T-lymphocytes	T cells	T cells
Rps10-ps1	4.11953e-99	0.698104	0.352	0.268	9.63969e-95	5	T-lymphocytes	T cells	T cells
Gm10036	3.42025e-72	0.697609	0.238	0.164	8.00338e-68	5	T-lymphocytes	T cells	T cells
Rpl39	1.11831e-127	0.694373	0.499	0.382	2.61685e-123	5	T-lymphocytes	T cells	T cells
Rpl18	9.73493e-130	0.693226	0.429	0.32	2.27797e-125	5	T-lymphocytes	T cells	T cells
Rpl34	4.33203e-162	0.691756	0.608	0.477	1.0137e-157	5	T-lymphocytes	T cells	T cells
Rpl36	2.47684e-129	0.690102	0.461	0.363	5.7958e-125	5	T-lymphocytes	T cells	T cells
Cdkn1b	3.04626e-47	0.686964	0.144	0.075	7.12825e-43	5	T-lymphocytes	T cells	T cells
Rpl13a-ps1	3.99528e-49	0.686597	0.118	0.074	9.34895e-45	5	T-lymphocytes	T cells	T cells
Rps16	6.60205e-74	0.684693	0.268	0.193	1.54488e-69	5	T-lymphocytes	T cells	T cells
Mir682	1.10263e-152	0.683461	0.595	0.494	2.58016e-148	5	T-lymphocytes	T cells	T cells
Rplp1	7.56694e-197	0.683033	0.784	0.673	1.77066e-192	5	T-lymphocytes	T cells	T cells
Rps3a2	1.2485e-87	0.68154	0.282	0.213	2.92148e-83	5	T-lymphocytes	T cells	T cells
Rpl30	8.58295e-78	0.678588	0.268	0.198	2.00841e-73	5	T-lymphocytes	T cells	T cells
Rps19	1.50914e-188	0.677039	0.781	0.649	3.53138e-184	5	T-lymphocytes	T cells	T cells
Smc4	8.57087e-44	0.675707	0.173	0.112	2.00558e-39	5	T-lymphocytes	T cells	T cells
Apobec3	5.63383e-39	0.674126	0.109	0.055	1.31832e-34	5	T-lymphocytes	T cells	T cells
Rpl6	1.00737e-118	0.673264	0.428	0.334	2.35724e-114	5	T-lymphocytes	T cells	T cells
Rpl9	7.70868e-86	0.67302	0.264	0.201	1.80383e-81	5	T-lymphocytes	T cells	T cells
Gmfg	1.24137e-41	0.671349	0.151	0.093	2.90481e-37	5	T-lymphocytes	T cells	T cells
Gm10073	9.60128e-151	0.670549	0.607	0.503	2.2467e-146	5	T-lymphocytes	T cells	T cells
Rpl3	1.3599e-100	0.667686	0.368	0.287	3.18216e-96	5	T-lymphocytes	T cells	T cells
Rps26	4.95607e-144	0.656712	0.655	0.539	1.15972e-139	5	T-lymphocytes	T cells	T cells
Gm7536	4.48264e-93	0.652844	0.33	0.248	1.04894e-88	5	T-lymphocytes	T cells	T cells
Gm10288	8.38462e-133	0.646514	0.499	0.406	1.962e-128	5	T-lymphocytes	T cells	T cells
Arid4a	1.79958e-29	0.643621	0.105	0.067	4.21101e-25	5	T-lymphocytes	T cells	T cells
Rpl14	1.50786e-123	0.639498	0.486	0.405	3.52839e-119	5	T-lymphocytes	T cells	T cells
Fnbp1	2.8556e-34	0.633187	0.105	0.064	6.6821e-30	5	T-lymphocytes	T cells	T cells
Eef1a1	1.37055e-183	0.632947	0.726	0.611	3.2071e-179	5	T-lymphocytes	T cells	T cells
Anp32a	7.17233e-83	0.618927	0.329	0.254	1.67832e-78	5	T-lymphocytes	T cells	T cells
Gm5428	5.04378e-56	0.613509	0.161	0.125	1.18025e-51	5	T-lymphocytes	T cells	T cells
Btg1	6.55833e-50	0.612214	0.145	0.107	1.53465e-45	5	T-lymphocytes	T cells	T cells
Cd37	4.35655e-32	0.611646	0.105	0.05	1.01943e-27	5	T-lymphocytes	T cells	T cells
Srrm2	6.02344e-65	0.611538	0.252	0.201	1.40948e-60	5	T-lymphocytes	T cells	T cells
Ddx5	1.79625e-130	0.611382	0.513	0.431	4.20323e-126	5	T-lymphocytes	T cells	T cells
Cep110	1.25302e-26	0.610744	0.105	0.071	2.93208e-22	5	T-lymphocytes	T cells	T cells
Rpl19	3.35146e-83	0.607882	0.3	0.24	7.84241e-79	5	T-lymphocytes	T cells	T cells
Rpl29	2.5911e-84	0.607377	0.299	0.239	6.06316e-80	5	T-lymphocytes	T cells	T cells
Gm8186	9.77037e-61	0.607166	0.215	0.16	2.28627e-56	5	T-lymphocytes	T cells	T cells
Gnb2l1	4.02256e-116	0.604921	0.44	0.361	9.4128e-112	5	T-lymphocytes	T cells	T cells
Rpl7	1.70177e-106	0.603777	0.403	0.324	3.98215e-102	5	T-lymphocytes	T cells	T cells
Rps8	1.02783e-83	0.603679	0.302	0.239	2.40512e-79	5	T-lymphocytes	T cells	T cells
Ifngr1	4.79689e-51	0.602804	0.197	0.165	1.12247e-46	5	T-lymphocytes	T cells	T cells
Rpl35a	5.17204e-134	0.597687	0.572	0.495	1.21026e-129	5	T-lymphocytes	T cells	T cells
Rpl22	1.11403e-118	0.597628	0.507	0.429	2.60682e-114	5	T-lymphocytes	T cells	T cells
Samd9l	1.05439e-30	0.59615	0.101	0.058	2.46727e-26	5	T-lymphocytes	T cells	T cells
Sf3b1	8.08883e-60	0.594132	0.252	0.199	1.89279e-55	5	T-lymphocytes	T cells	T cells
Snrpg	4.2236e-52	0.592616	0.165	0.126	9.88322e-48	5	T-lymphocytes	T cells	T cells
Zfp36l1	6.74361e-54	0.592105	0.186	0.14	1.57801e-49	5	T-lymphocytes	T cells	T cells
Tpr	9.23192e-45	0.591013	0.182	0.15	2.16027e-40	5	T-lymphocytes	T cells	T cells
Rpl37	3.53091e-120	0.581098	0.563	0.483	8.26233e-116	5	T-lymphocytes	T cells	T cells
Gm10269	2.96476e-106	0.575778	0.501	0.43	6.93753e-102	5	T-lymphocytes	T cells	T cells
Pabpc1	1.92386e-111	0.574544	0.538	0.459	4.50182e-107	5	T-lymphocytes	T cells	T cells
Gm10132	8.04556e-38	0.573451	0.128	0.097	1.88266e-33	5	T-lymphocytes	T cells	T cells
Gm9843	7.14533e-138	0.573244	0.698	0.585	1.67201e-133	5	T-lymphocytes	T cells	T cells
Psmb8	3.29445e-45	0.566443	0.22	0.159	7.70901e-41	5	T-lymphocytes	T cells	T cells
Gas5	7.82101e-76	0.55698	0.26	0.214	1.83012e-71	5	T-lymphocytes	T cells	T cells
Rpl35	5.43575e-118	0.556839	0.528	0.465	1.27197e-113	5	T-lymphocytes	T cells	T cells
Atrx	1.15162e-36	0.555082	0.175	0.147	2.69479e-32	5	T-lymphocytes	T cells	T cells
Acin1	5.76274e-56	0.554327	0.218	0.175	1.34848e-51	5	T-lymphocytes	T cells	T cells
Cdk2ap2	2.17549e-50	0.553323	0.192	0.145	5.09065e-46	5	T-lymphocytes	T cells	T cells
Rps23	2.26795e-66	0.550085	0.227	0.19	5.30699e-62	5	T-lymphocytes	T cells	T cells
Tpt1	1.17654e-63	0.545512	0.236	0.2	2.75311e-59	5	T-lymphocytes	T cells	T cells
Rps25	4.70442e-124	0.543522	0.651	0.567	1.10084e-119	5	T-lymphocytes	T cells	T cells
Ifi27l2a	1.72914e-37	0.539818	0.232	0.182	4.04618e-33	5	T-lymphocytes	T cells	T cells
Rps9	8.05292e-140	0.535142	0.735	0.646	1.88438e-135	5	T-lymphocytes	T cells	T cells
Rpl23	1.51771e-77	0.532715	0.312	0.27	3.55144e-73	5	T-lymphocytes	T cells	T cells
Emb	2.53945e-51	0.531862	0.168	0.149	5.94232e-47	5	T-lymphocytes	T cells	T cells
Eif3e	5.99053e-46	0.528127	0.171	0.132	1.40178e-41	5	T-lymphocytes	T cells	T cells
H2-T23	2.14778e-41	0.526663	0.14	0.102	5.02581e-37	5	T-lymphocytes	T cells	T cells
Eef1g	2.77144e-57	0.523862	0.207	0.173	6.48516e-53	5	T-lymphocytes	T cells	T cells
Gm2000	3.47424e-67	0.520719	0.266	0.237	8.12971e-63	5	T-lymphocytes	T cells	T cells
Gm10263	4.76291e-42	0.518545	0.144	0.113	1.11452e-37	5	T-lymphocytes	T cells	T cells
Rpl26	1.3175e-105	0.517633	0.559	0.491	3.08295e-101	5	T-lymphocytes	T cells	T cells
Ankrd11	2.90305e-26	0.517491	0.108	0.081	6.79314e-22	5	T-lymphocytes	T cells	T cells
Snrpf	7.66866e-40	0.513234	0.156	0.123	1.79447e-35	5	T-lymphocytes	T cells	T cells
1500012F01Rik	2.2949e-34	0.511153	0.108	0.076	5.37008e-30	5	T-lymphocytes	T cells	T cells
Sfrs18	1.1767e-37	0.508431	0.144	0.125	2.75347e-33	5	T-lymphocytes	T cells	T cells
Npm1	1.02522e-72	0.507742	0.285	0.242	2.39901e-68	5	T-lymphocytes	T cells	T cells
Rps17	4.00851e-80	0.507265	0.361	0.32	9.37991e-76	5	T-lymphocytes	T cells	T cells
Naca	1.05584e-75	0.499247	0.291	0.253	2.47066e-71	5	T-lymphocytes	T cells	T cells
Prpf4b	1.18984e-26	0.493689	0.117	0.085	2.78422e-22	5	T-lymphocytes	T cells	T cells
Sltm	1.68129e-34	0.493108	0.125	0.101	3.93421e-30	5	T-lymphocytes	T cells	T cells
Rpl11	8.1335e-46	0.492278	0.145	0.123	1.90324e-41	5	T-lymphocytes	T cells	T cells
Supt4a	3.35623e-26	0.491905	0.105	0.076	7.85358e-22	5	T-lymphocytes	T cells	T cells
Prpf38b	2.12175e-41	0.491421	0.177	0.155	4.96489e-37	5	T-lymphocytes	T cells	T cells
Xrn2	5.88786e-34	0.489042	0.14	0.113	1.37776e-29	5	T-lymphocytes	T cells	T cells
Rps2	3.04706e-100	0.488067	0.43	0.387	7.13011e-96	5	T-lymphocytes	T cells	T cells
Rgs10	2.60055e-32	0.484293	0.126	0.106	6.08528e-28	5	T-lymphocytes	T cells	T cells
Ramp1	7.2608e-32	0.480398	0.103	0.085	1.69903e-27	5	T-lymphocytes	T cells	T cells
Pnn	2.25022e-32	0.480282	0.17	0.146	5.26552e-28	5	T-lymphocytes	T cells	T cells
Samhd1	6.29535e-31	0.480039	0.131	0.107	1.47311e-26	5	T-lymphocytes	T cells	T cells
Cd53	2.15686e-37	0.478778	0.196	0.162	5.04704e-33	5	T-lymphocytes	T cells	T cells
Tsc22d4	1.0793e-35	0.478724	0.132	0.111	2.52555e-31	5	T-lymphocytes	T cells	T cells
Akap13	1.80072e-35	0.476408	0.152	0.126	4.21369e-31	5	T-lymphocytes	T cells	T cells
Eif3h	6.82112e-41	0.47524	0.171	0.145	1.59614e-36	5	T-lymphocytes	T cells	T cells
Hmgb2	2.14104e-30	0.475168	0.179	0.126	5.01004e-26	5	T-lymphocytes	T cells	T cells
Rsrc2	1.85078e-36	0.473973	0.123	0.104	4.33083e-32	5	T-lymphocytes	T cells	T cells
Thrap3	5.46437e-36	0.472838	0.14	0.121	1.27866e-31	5	T-lymphocytes	T cells	T cells
Ddx21	2.26199e-24	0.471288	0.105	0.091	5.29305e-20	5	T-lymphocytes	T cells	T cells
Cytip	1.94042e-23	0.469926	0.105	0.078	4.54057e-19	5	T-lymphocytes	T cells	T cells
Rpl27a	4.94665e-44	0.46622	0.152	0.132	1.15752e-39	5	T-lymphocytes	T cells	T cells
Rps13	6.41274e-34	0.464495	0.117	0.102	1.50058e-29	5	T-lymphocytes	T cells	T cells
Slfn2	2.92352e-45	0.459408	0.274	0.234	6.84103e-41	5	T-lymphocytes	T cells	T cells
Nfkbia	1.39734e-49	0.454784	0.232	0.223	3.26978e-45	5	T-lymphocytes	T cells	T cells
Mbnl1	9.62658e-47	0.45368	0.185	0.165	2.25262e-42	5	T-lymphocytes	T cells	T cells
Gm10076	4.47638e-98	0.451164	0.604	0.567	1.04747e-93	5	T-lymphocytes	T cells	T cells
Ncl	3.69177e-67	0.448494	0.35	0.325	8.63875e-63	5	T-lymphocytes	T cells	T cells
Grcc10	8.78106e-37	0.448335	0.106	0.092	2.05477e-32	5	T-lymphocytes	T cells	T cells
Hp1bp3	3.88375e-35	0.445146	0.144	0.134	9.08797e-31	5	T-lymphocytes	T cells	T cells
Cnbp	1.54999e-53	0.444958	0.235	0.217	3.62698e-49	5	T-lymphocytes	T cells	T cells
Ppp2r5c	1.82012e-31	0.444544	0.113	0.088	4.25907e-27	5	T-lymphocytes	T cells	T cells
Ier2	1.23979e-39	0.442372	0.143	0.12	2.90111e-35	5	T-lymphocytes	T cells	T cells
Ncor1	1.34739e-31	0.439607	0.11	0.094	3.1529e-27	5	T-lymphocytes	T cells	T cells
mt-Rnr2	1.62592e-117	0.437401	0.963	0.933	3.80466e-113	5	T-lymphocytes	T cells	T cells
Rab8a	1.91144e-23	0.436423	0.105	0.086	4.47276e-19	5	T-lymphocytes	T cells	T cells
Sdf4	5.26387e-36	0.434682	0.113	0.112	1.23174e-31	5	T-lymphocytes	T cells	T cells
Psme2b	9.58035e-38	0.434387	0.163	0.142	2.2418e-33	5	T-lymphocytes	T cells	T cells
Arhgap30	1.59542e-25	0.431786	0.125	0.104	3.73328e-21	5	T-lymphocytes	T cells	T cells
Rbm25	1.75344e-52	0.43053	0.224	0.213	4.10304e-48	5	T-lymphocytes	T cells	T cells
Ly6e	4.0992e-81	0.427762	0.51	0.45	9.59213e-77	5	T-lymphocytes	T cells	T cells
Ptp4a2	5.22569e-50	0.427606	0.206	0.197	1.22281e-45	5	T-lymphocytes	T cells	T cells
Pfn1	5.1763e-81	0.425145	0.472	0.441	1.21125e-76	5	T-lymphocytes	T cells	T cells
Psme2	4.75625e-33	0.421545	0.143	0.123	1.11296e-28	5	T-lymphocytes	T cells	T cells
Rpl38	2.06772e-37	0.418223	0.157	0.149	4.83846e-33	5	T-lymphocytes	T cells	T cells
Rpl41	7.31051e-105	0.415839	0.851	0.815	1.71066e-100	5	T-lymphocytes	T cells	T cells
Eif4a2	2.07784e-34	0.410858	0.103	0.096	4.86214e-30	5	T-lymphocytes	T cells	T cells
Cox7a2l	4.40033e-48	0.407727	0.196	0.192	1.02968e-43	5	T-lymphocytes	T cells	T cells
Pfdn5	2.2161e-71	0.407237	0.24	0.249	5.18568e-67	5	T-lymphocytes	T cells	T cells
2410006H16Rik	3.34243e-25	0.40475	0.124	0.107	7.82128e-21	5	T-lymphocytes	T cells	T cells
Ddx46	6.75026e-28	0.400404	0.107	0.092	1.57956e-23	5	T-lymphocytes	T cells	T cells
Fermt3	4.04647e-24	0.40008	0.111	0.099	9.46873e-20	5	T-lymphocytes	T cells	T cells
Serbp1	1.36295e-70	0.396474	0.358	0.338	3.1893e-66	5	T-lymphocytes	T cells	T cells
Lsp1	2.05206e-34	0.395806	0.196	0.159	4.80181e-30	5	T-lymphocytes	T cells	T cells
Actr3	5.7052e-52	0.392779	0.231	0.206	1.33502e-47	5	T-lymphocytes	T cells	T cells
Nipbl	1.49193e-23	0.391967	0.101	0.101	3.49111e-19	5	T-lymphocytes	T cells	T cells
Rbm39	2.63542e-54	0.390584	0.281	0.268	6.16688e-50	5	T-lymphocytes	T cells	T cells
Nap1l4	1.90263e-27	0.388863	0.109	0.106	4.45215e-23	5	T-lymphocytes	T cells	T cells
Snw1	2.79143e-37	0.385862	0.123	0.122	6.53194e-33	5	T-lymphocytes	T cells	T cells
Kmt2e	9.17392e-21	0.384157	0.12	0.107	2.1467e-16	5	T-lymphocytes	T cells	T cells
Srsf3	8.75303e-40	0.382721	0.148	0.151	2.04821e-35	5	T-lymphocytes	T cells	T cells
Myl12b	1.1881e-63	0.382139	0.3	0.284	2.78015e-59	5	T-lymphocytes	T cells	T cells
Bzw1	4.6739e-36	0.380177	0.15	0.147	1.09369e-31	5	T-lymphocytes	T cells	T cells
Snrnp70	5.50841e-35	0.37703	0.153	0.14	1.28897e-30	5	T-lymphocytes	T cells	T cells
H2-D1	7.44248e-75	0.376874	0.679	0.626	1.74154e-70	5	T-lymphocytes	T cells	T cells
Abracl	1.36581e-34	0.375259	0.139	0.13	3.196e-30	5	T-lymphocytes	T cells	T cells
Vasp	3.13582e-20	0.375155	0.103	0.088	7.33781e-16	5	T-lymphocytes	T cells	T cells
Hcls1	1.53217e-19	0.374322	0.106	0.094	3.58528e-15	5	T-lymphocytes	T cells	T cells
Bclaf1	2.98839e-28	0.372468	0.121	0.119	6.99282e-24	5	T-lymphocytes	T cells	T cells
Psme1	9.4358e-41	0.372026	0.169	0.165	2.20798e-36	5	T-lymphocytes	T cells	T cells
Ube2b	1.35925e-38	0.369874	0.141	0.145	3.18065e-34	5	T-lymphocytes	T cells	T cells
Hnrnpm	1.12479e-37	0.366734	0.185	0.182	2.63202e-33	5	T-lymphocytes	T cells	T cells
Hnrnpc	1.0659e-41	0.364884	0.203	0.201	2.49422e-37	5	T-lymphocytes	T cells	T cells
Fgfr1op2	3.56625e-33	0.355078	0.138	0.133	8.34503e-29	5	T-lymphocytes	T cells	T cells
B2m	2.72786e-94	0.353562	0.85	0.753	6.38319e-90	5	T-lymphocytes	T cells	T cells
Lsm4	2.16775e-28	0.353552	0.109	0.105	5.07253e-24	5	T-lymphocytes	T cells	T cells
Ubb	5.83813e-73	0.353462	0.608	0.592	1.36612e-68	5	T-lymphocytes	T cells	T cells
Tln1	5.77471e-34	0.352555	0.165	0.16	1.35128e-29	5	T-lymphocytes	T cells	T cells
Tbrg1	2.33404e-26	0.350797	0.117	0.117	5.46164e-22	5	T-lymphocytes	T cells	T cells
Cdk11b	4.17245e-30	0.346371	0.123	0.119	9.76353e-26	5	T-lymphocytes	T cells	T cells
2810474O19Rik	3.56657e-28	0.345103	0.103	0.105	8.34578e-24	5	T-lymphocytes	T cells	T cells
Xist	4.46853e-28	0.340772	0.142	0.142	1.04564e-23	5	T-lymphocytes	T cells	T cells
Nop10	2.95619e-37	0.340622	0.142	0.148	6.91749e-33	5	T-lymphocytes	T cells	T cells
Ppp1ca	4.54278e-38	0.337791	0.172	0.172	1.06301e-33	5	T-lymphocytes	T cells	T cells
Syf2	5.68137e-34	0.33091	0.114	0.124	1.32944e-29	5	T-lymphocytes	T cells	T cells
Dnaja1	1.31945e-28	0.324108	0.142	0.142	3.08751e-24	5	T-lymphocytes	T cells	T cells
Hnrnpf	5.86165e-31	0.323694	0.14	0.138	1.37163e-26	5	T-lymphocytes	T cells	T cells
Eef1d	2.18009e-31	0.32298	0.128	0.134	5.10142e-27	5	T-lymphocytes	T cells	T cells
Eef2	5.74107e-49	0.32296	0.262	0.257	1.34341e-44	5	T-lymphocytes	T cells	T cells
Srsf11	5.20892e-34	0.322717	0.144	0.146	1.21889e-29	5	T-lymphocytes	T cells	T cells
Cbx1	4.27227e-23	0.322314	0.103	0.098	9.99712e-19	5	T-lymphocytes	T cells	T cells
Chd4	1.53671e-36	0.321732	0.161	0.175	3.5959e-32	5	T-lymphocytes	T cells	T cells
G3bp2	5.86589e-29	0.321449	0.122	0.125	1.37262e-24	5	T-lymphocytes	T cells	T cells
Uqcrh	6.86546e-54	0.316111	0.235	0.248	1.60652e-49	5	T-lymphocytes	T cells	T cells
Paip2	1.71719e-32	0.315017	0.134	0.133	4.01823e-28	5	T-lymphocytes	T cells	T cells
Cfl1	1.66106e-54	0.313022	0.295	0.297	3.88688e-50	5	T-lymphocytes	T cells	T cells
D4Wsu53e	3.46594e-53	0.312707	0.207	0.219	8.1103e-49	5	T-lymphocytes	T cells	T cells
Sptssa	5.7688e-25	0.30731	0.101	0.103	1.3499e-20	5	T-lymphocytes	T cells	T cells
Dnajc8	8.40409e-28	0.306265	0.14	0.14	1.96656e-23	5	T-lymphocytes	T cells	T cells
Sri	3.01737e-36	0.304567	0.152	0.161	7.06065e-32	5	T-lymphocytes	T cells	T cells
Luc7l3	1.32138e-28	0.298857	0.111	0.111	3.09203e-24	5	T-lymphocytes	T cells	T cells
Srsf5	4.99654e-35	0.297831	0.175	0.188	1.16919e-30	5	T-lymphocytes	T cells	T cells
Polr1d	1.33741e-23	0.296818	0.105	0.111	3.12954e-19	5	T-lymphocytes	T cells	T cells
Rpl7a	3.54987e-28	0.295212	0.107	0.11	8.3067e-24	5	T-lymphocytes	T cells	T cells
Cotl1	8.92265e-32	0.29518	0.194	0.185	2.0879e-27	5	T-lymphocytes	T cells	T cells
Tmem50a	5.2028e-54	0.294666	0.234	0.258	1.21745e-49	5	T-lymphocytes	T cells	T cells
Nol7	3.69269e-27	0.293974	0.128	0.135	8.64089e-23	5	T-lymphocytes	T cells	T cells
Tubb5	2.45728e-32	0.291622	0.169	0.17	5.75004e-28	5	T-lymphocytes	T cells	T cells
Btf3	8.97915e-49	0.288136	0.191	0.214	2.10112e-44	5	T-lymphocytes	T cells	T cells
Pafah1b1	4.52663e-30	0.286483	0.126	0.143	1.05923e-25	5	T-lymphocytes	T cells	T cells
Prkar1a	6.36721e-26	0.28632	0.113	0.111	1.48993e-21	5	T-lymphocytes	T cells	T cells
Rsl1d1	8.92468e-25	0.285306	0.092	0.102	2.08838e-20	5	T-lymphocytes	T cells	T cells
Sf3b2	1.29401e-41	0.284722	0.149	0.172	3.02797e-37	5	T-lymphocytes	T cells	T cells
Tcf25	1.61274e-35	0.284404	0.152	0.18	3.77381e-31	5	T-lymphocytes	T cells	T cells
Ssb	9.92693e-40	0.283837	0.181	0.189	2.3229e-35	5	T-lymphocytes	T cells	T cells
Rpl37a	8.29723e-33	0.277493	0.108	0.115	1.94155e-28	5	T-lymphocytes	T cells	T cells
Txnip	3.65449e-27	0.277452	0.142	0.139	8.55151e-23	5	T-lymphocytes	T cells	T cells
Tsc22d3	2.85169e-24	0.275957	0.127	0.126	6.67296e-20	5	T-lymphocytes	T cells	T cells
Oaz1	1.74111e-45	0.274675	0.176	0.202	4.0742e-41	5	T-lymphocytes	T cells	T cells
Eif3i	2.03325e-25	0.274511	0.101	0.109	4.7578e-21	5	T-lymphocytes	T cells	T cells
Pak2	3.35116e-22	0.273994	0.096	0.104	7.84172e-18	5	T-lymphocytes	T cells	T cells
Son	2.65038e-46	0.273254	0.231	0.261	6.20189e-42	5	T-lymphocytes	T cells	T cells
Apbb1ip	1.96792e-18	0.272341	0.111	0.115	4.60494e-14	5	T-lymphocytes	T cells	T cells
Gstp1	1.8382e-26	0.270711	0.113	0.123	4.30138e-22	5	T-lymphocytes	T cells	T cells
Hn1	1.42462e-24	0.268099	0.109	0.108	3.33362e-20	5	T-lymphocytes	T cells	T cells
Mif	3.84102e-38	0.266327	0.144	0.166	8.988e-34	5	T-lymphocytes	T cells	T cells
2007-09-01	5.22757e-46	0.265621	0.194	0.225	1.22325e-41	5	T-lymphocytes	T cells	T cells
Lcp1	3.37033e-46	0.262869	0.249	0.261	7.88657e-42	5	T-lymphocytes	T cells	T cells
Tapbp	2.00624e-24	0.261955	0.095	0.109	4.6946e-20	5	T-lymphocytes	T cells	T cells
Hnrnpa2b1	7.91761e-62	0.261825	0.405	0.426	1.85272e-57	5	T-lymphocytes	T cells	T cells
Srrm1	1.65179e-31	0.261691	0.145	0.159	3.8652e-27	5	T-lymphocytes	T cells	T cells
Celf2	6.62422e-23	0.259731	0.097	0.103	1.55007e-18	5	T-lymphocytes	T cells	T cells
Eif3k	2.88114e-31	0.258774	0.159	0.18	6.74187e-27	5	T-lymphocytes	T cells	T cells
S100a10	3.51361e-49	0.256171	0.325	0.337	8.22186e-45	5	T-lymphocytes	T cells	T cells
Vps28	1.26189e-25	0.255649	0.103	0.111	2.95283e-21	5	T-lymphocytes	T cells	T cells
Snrpd3	7.2338e-38	0.254601	0.149	0.158	1.69271e-33	5	T-lymphocytes	T cells	T cells
Mdh1	3.61545e-32	0.251774	0.117	0.138	8.46015e-28	5	T-lymphocytes	T cells	T cells
mt-Rnr1	2.68074e-33	0.250766	0.19	0.204	6.27292e-29	5	T-lymphocytes	T cells	T cells
Ywhaz	2.90612e-39	0.250177	0.157	0.179	6.80032e-35	5	T-lymphocytes	T cells	T cells
Fabp1	0	2.2651	0.332	0.005	0	6	AMs (PBS)	Alveolar macrophages	Macrophages
Ear1	0	2.06012	0.354	0.015	0	6	AMs (PBS)	Alveolar macrophages	Macrophages
Krt79	6.27463e-322	1.79241	0.247	0.005	1.46826e-317	6	AMs (PBS)	Alveolar macrophages	Macrophages
Ear2	0	1.67064	0.642	0.146	0	6	AMs (PBS)	Alveolar macrophages	Macrophages
1600029D21Rik	1.13065e-290	1.63526	0.458	0.074	2.64571e-286	6	AMs (PBS)	Alveolar macrophages	Macrophages
Abcg1	6.44281e-250	1.56037	0.446	0.087	1.50762e-245	6	AMs (PBS)	Alveolar macrophages	Macrophages
Cidec	4.24236e-249	1.53065	0.193	0.004	9.92713e-245	6	AMs (PBS)	Alveolar macrophages	Macrophages
Cebpb	4.09929e-161	1.48869	0.25	0.036	9.59235e-157	6	AMs (PBS)	Alveolar macrophages	Macrophages
Chi3l3	0	1.48722	0.957	0.338	0	6	AMs (PBS)	Alveolar macrophages	Macrophages
Marco	3.70835e-172	1.46332	0.245	0.027	8.67755e-168	6	AMs (PBS)	Alveolar macrophages	Macrophages
Cd44	1.24055e-233	1.4362	0.513	0.144	2.90288e-229	6	AMs (PBS)	Alveolar macrophages	Macrophages
Acaa1b	2.73781e-193	1.39611	0.157	0.004	6.40648e-189	6	AMs (PBS)	Alveolar macrophages	Macrophages
Lmo4	6.00391e-146	1.32283	0.317	0.076	1.40492e-141	6	AMs (PBS)	Alveolar macrophages	Macrophages
Cd9	0	1.31695	0.831	0.407	0	6	AMs (PBS)	Alveolar macrophages	Macrophages
Ltc4s	3.90219e-166	1.28264	0.354	0.077	9.13113e-162	6	AMs (PBS)	Alveolar macrophages	Macrophages
Ccl6	0	1.25195	0.891	0.427	0	6	AMs (PBS)	Alveolar macrophages	Macrophages
Il18	8.43315e-144	1.21673	0.316	0.066	1.97336e-139	6	AMs (PBS)	Alveolar macrophages	Macrophages
Cd164	6.65673e-135	1.20668	0.307	0.082	1.55767e-130	6	AMs (PBS)	Alveolar macrophages	Macrophages
Fpr1	9.75203e-125	1.18689	0.169	0.015	2.28197e-120	6	AMs (PBS)	Alveolar macrophages	Macrophages
Tcf7l2	2.11474e-103	1.17577	0.193	0.033	4.9485e-99	6	AMs (PBS)	Alveolar macrophages	Macrophages
Adipor2	9.70724e-124	1.1563	0.314	0.084	2.2715e-119	6	AMs (PBS)	Alveolar macrophages	Macrophages
Cdc42ep3	3.52576e-98	1.14569	0.245	0.061	8.25028e-94	6	AMs (PBS)	Alveolar macrophages	Macrophages
1810033B17Rik	3.15043e-130	1.13827	0.331	0.081	7.37201e-126	6	AMs (PBS)	Alveolar macrophages	Macrophages
Nceh1	1.79482e-110	1.12545	0.328	0.102	4.19989e-106	6	AMs (PBS)	Alveolar macrophages	Macrophages
Atp6v0d2	1.85886e-175	1.11826	0.512	0.16	4.34973e-171	6	AMs (PBS)	Alveolar macrophages	Macrophages
Cd2	2.04743e-121	1.1126	0.23	0.037	4.79099e-117	6	AMs (PBS)	Alveolar macrophages	Macrophages
Serpinb1a	2.23162e-99	1.09769	0.209	0.037	5.22198e-95	6	AMs (PBS)	Alveolar macrophages	Macrophages
Axl	9.01377e-97	1.09547	0.23	0.055	2.10922e-92	6	AMs (PBS)	Alveolar macrophages	Macrophages
Gal	2.84901e-136	1.08794	0.126	0.005	6.66669e-132	6	AMs (PBS)	Alveolar macrophages	Macrophages
Sgk1	3.09757e-110	1.08094	0.378	0.133	7.2483e-106	6	AMs (PBS)	Alveolar macrophages	Macrophages
Tnfaip2	9.0358e-92	1.07901	0.236	0.058	2.11438e-87	6	AMs (PBS)	Alveolar macrophages	Macrophages
Lpin1	4.98956e-85	1.06596	0.137	0.018	1.16756e-80	6	AMs (PBS)	Alveolar macrophages	Macrophages
Krt19	4.32343e-100	1.0503	0.236	0.053	1.01168e-95	6	AMs (PBS)	Alveolar macrophages	Macrophages
Cybb	3.96814e-141	1.04414	0.493	0.19	9.28545e-137	6	AMs (PBS)	Alveolar macrophages	Macrophages
Net1	8.07679e-81	1.03151	0.235	0.071	1.88997e-76	6	AMs (PBS)	Alveolar macrophages	Macrophages
Ms4a8a	1.58e-97	1.01695	0.235	0.051	3.6972e-93	6	AMs (PBS)	Alveolar macrophages	Macrophages
Abcd2	5.22756e-90	1.01004	0.157	0.023	1.22325e-85	6	AMs (PBS)	Alveolar macrophages	Macrophages
Klhdc4	5.92606e-79	1.00299	0.216	0.055	1.3867e-74	6	AMs (PBS)	Alveolar macrophages	Macrophages
Hsd3b7	3.72773e-72	1.00001	0.165	0.036	8.72289e-68	6	AMs (PBS)	Alveolar macrophages	Macrophages
Pygl	1.49907e-82	0.998789	0.23	0.066	3.50781e-78	6	AMs (PBS)	Alveolar macrophages	Macrophages
Cytip	1.2982e-84	0.997481	0.255	0.072	3.03779e-80	6	AMs (PBS)	Alveolar macrophages	Macrophages
Nabp1	6.82808e-76	0.990738	0.168	0.033	1.59777e-71	6	AMs (PBS)	Alveolar macrophages	Macrophages
Trf	2.33915e-94	0.956476	0.376	0.148	5.47361e-90	6	AMs (PBS)	Alveolar macrophages	Macrophages
Hebp1	3.49675e-70	0.95562	0.218	0.062	8.1824e-66	6	AMs (PBS)	Alveolar macrophages	Macrophages
1100001G20Rik	2.0568e-155	0.954693	0.454	0.136	4.81291e-151	6	AMs (PBS)	Alveolar macrophages	Macrophages
Siglec5	3.75433e-96	0.93581	0.106	0.006	8.78513e-92	6	AMs (PBS)	Alveolar macrophages	Macrophages
Slpi	1.09681e-134	0.921066	0.338	0.088	2.56654e-130	6	AMs (PBS)	Alveolar macrophages	Macrophages
Fos	1.03675e-87	0.91203	0.356	0.144	2.42599e-83	6	AMs (PBS)	Alveolar macrophages	Macrophages
Sirpa	1.09176e-65	0.909016	0.24	0.082	2.55471e-61	6	AMs (PBS)	Alveolar macrophages	Macrophages
Car4	4.0249e-74	0.904019	0.23	0.063	9.41826e-70	6	AMs (PBS)	Alveolar macrophages	Macrophages
Ptpn12	6.35711e-63	0.898544	0.167	0.04	1.48756e-58	6	AMs (PBS)	Alveolar macrophages	Macrophages
AI504432	1.70437e-59	0.885576	0.132	0.025	3.98824e-55	6	AMs (PBS)	Alveolar macrophages	Macrophages
Fam129a	1.06677e-52	0.885224	0.147	0.039	2.49624e-48	6	AMs (PBS)	Alveolar macrophages	Macrophages
Mrc1	6.30735e-143	0.883365	0.563	0.232	1.47592e-138	6	AMs (PBS)	Alveolar macrophages	Macrophages
Flna	3.3978e-59	0.881198	0.214	0.079	7.95086e-55	6	AMs (PBS)	Alveolar macrophages	Macrophages
Reep5	1.3788e-80	0.870685	0.342	0.149	3.22639e-76	6	AMs (PBS)	Alveolar macrophages	Macrophages
Mpeg1	4.4903e-97	0.86576	0.46	0.201	1.05073e-92	6	AMs (PBS)	Alveolar macrophages	Macrophages
Slc7a2	7.74719e-46	0.841134	0.14	0.04	1.81284e-41	6	AMs (PBS)	Alveolar macrophages	Macrophages
Baz1a	6.03329e-58	0.840524	0.199	0.063	1.41179e-53	6	AMs (PBS)	Alveolar macrophages	Macrophages
Flt1	3.34977e-53	0.833903	0.133	0.028	7.83846e-49	6	AMs (PBS)	Alveolar macrophages	Macrophages
Lilra5	1.70481e-65	0.833789	0.106	0.013	3.98925e-61	6	AMs (PBS)	Alveolar macrophages	Macrophages
Plin2	6.79588e-68	0.832555	0.342	0.152	1.59023e-63	6	AMs (PBS)	Alveolar macrophages	Macrophages
Itgax	2.61131e-54	0.818045	0.189	0.059	6.11046e-50	6	AMs (PBS)	Alveolar macrophages	Macrophages
Snx10	2.33444e-62	0.81586	0.261	0.099	5.4626e-58	6	AMs (PBS)	Alveolar macrophages	Macrophages
Itpripl2	4.52657e-47	0.811503	0.159	0.049	1.05922e-42	6	AMs (PBS)	Alveolar macrophages	Macrophages
Itgal	1.75927e-47	0.811461	0.116	0.024	4.11669e-43	6	AMs (PBS)	Alveolar macrophages	Macrophages
Dhrs7b	1.45198e-51	0.811055	0.109	0.022	3.39764e-47	6	AMs (PBS)	Alveolar macrophages	Macrophages
Sort1	3.80282e-40	0.805024	0.136	0.045	8.89859e-36	6	AMs (PBS)	Alveolar macrophages	Macrophages
Pnpla8	7.45635e-49	0.805024	0.185	0.062	1.74479e-44	6	AMs (PBS)	Alveolar macrophages	Macrophages
Pparg	2.49907e-59	0.797522	0.12	0.02	5.84782e-55	6	AMs (PBS)	Alveolar macrophages	Macrophages
Pla2g15	6.83977e-47	0.791248	0.128	0.032	1.60051e-42	6	AMs (PBS)	Alveolar macrophages	Macrophages
Txnip	1.13024e-54	0.790651	0.292	0.133	2.64476e-50	6	AMs (PBS)	Alveolar macrophages	Macrophages
Olr1	2.15519e-56	0.780781	0.126	0.023	5.04315e-52	6	AMs (PBS)	Alveolar macrophages	Macrophages
Bcl2a1a	2.84687e-50	0.771551	0.176	0.054	6.66167e-46	6	AMs (PBS)	Alveolar macrophages	Macrophages
Cpt1a	3.69463e-36	0.763193	0.126	0.039	8.64543e-32	6	AMs (PBS)	Alveolar macrophages	Macrophages
Abhd12	4.84797e-44	0.755125	0.178	0.064	1.13442e-39	6	AMs (PBS)	Alveolar macrophages	Macrophages
Tmed5	3.32333e-46	0.753091	0.246	0.107	7.77658e-42	6	AMs (PBS)	Alveolar macrophages	Macrophages
Lima1	5.23905e-36	0.750745	0.139	0.051	1.22594e-31	6	AMs (PBS)	Alveolar macrophages	Macrophages
C5ar1	1.88816e-45	0.745611	0.142	0.041	4.41828e-41	6	AMs (PBS)	Alveolar macrophages	Macrophages
Naaa	1.71041e-43	0.743597	0.247	0.112	4.00236e-39	6	AMs (PBS)	Alveolar macrophages	Macrophages
Gadd45g	2.02486e-44	0.740424	0.215	0.095	4.73818e-40	6	AMs (PBS)	Alveolar macrophages	Macrophages
Gpcpd1	1.09031e-37	0.738185	0.142	0.048	2.55133e-33	6	AMs (PBS)	Alveolar macrophages	Macrophages
Csf2rb	5.75681e-34	0.728888	0.17	0.067	1.34709e-29	6	AMs (PBS)	Alveolar macrophages	Macrophages
Iqgap1	9.93775e-79	0.728669	0.526	0.319	2.32543e-74	6	AMs (PBS)	Alveolar macrophages	Macrophages
2009-09-01	1.57779e-33	0.725	0.151	0.056	3.69203e-29	6	AMs (PBS)	Alveolar macrophages	Macrophages
Dusp1	8.00263e-35	0.709508	0.19	0.085	1.87261e-30	6	AMs (PBS)	Alveolar macrophages	Macrophages
Tsc22d3	1.79227e-39	0.706671	0.25	0.12	4.1939e-35	6	AMs (PBS)	Alveolar macrophages	Macrophages
Cd47	3.63713e-83	0.70578	0.458	0.235	8.51088e-79	6	AMs (PBS)	Alveolar macrophages	Macrophages
Lrp1	3.37477e-28	0.701964	0.186	0.095	7.89697e-24	6	AMs (PBS)	Alveolar macrophages	Macrophages
Lpl	3.96206e-85	0.701306	0.518	0.259	9.27121e-81	6	AMs (PBS)	Alveolar macrophages	Macrophages
Sh2d1b1	5.63617e-35	0.699884	0.105	0.029	1.31886e-30	6	AMs (PBS)	Alveolar macrophages	Macrophages
Bst1	2.6362e-33	0.668675	0.167	0.068	6.1687e-29	6	AMs (PBS)	Alveolar macrophages	Macrophages
Aprt	2.54119e-42	0.661074	0.297	0.154	5.94639e-38	6	AMs (PBS)	Alveolar macrophages	Macrophages
Gda	1.08043e-31	0.656033	0.245	0.127	2.52821e-27	6	AMs (PBS)	Alveolar macrophages	Macrophages
Abhd5	1.02545e-22	0.650999	0.102	0.039	2.39955e-18	6	AMs (PBS)	Alveolar macrophages	Macrophages
Pld3	1.15915e-43	0.646763	0.296	0.146	2.7124e-39	6	AMs (PBS)	Alveolar macrophages	Macrophages
Apbb1ip	1.51101e-30	0.644198	0.222	0.11	3.53576e-26	6	AMs (PBS)	Alveolar macrophages	Macrophages
Evl	1.26921e-31	0.639225	0.123	0.04	2.96995e-27	6	AMs (PBS)	Alveolar macrophages	Macrophages
Gsr	2.03377e-30	0.632971	0.127	0.044	4.75901e-26	6	AMs (PBS)	Alveolar macrophages	Macrophages
Cebpa	3.8958e-24	0.628145	0.108	0.042	9.11617e-20	6	AMs (PBS)	Alveolar macrophages	Macrophages
Laptm5	3.37143e-75	0.62788	0.575	0.344	7.88914e-71	6	AMs (PBS)	Alveolar macrophages	Macrophages
Mgll	3.80002e-34	0.620508	0.116	0.034	8.89205e-30	6	AMs (PBS)	Alveolar macrophages	Macrophages
Gsap	3.89989e-25	0.614853	0.103	0.035	9.12575e-21	6	AMs (PBS)	Alveolar macrophages	Macrophages
Colgalt1	1.50708e-31	0.614677	0.135	0.055	3.52656e-27	6	AMs (PBS)	Alveolar macrophages	Macrophages
Clec4a3	8.85183e-30	0.614003	0.163	0.069	2.07133e-25	6	AMs (PBS)	Alveolar macrophages	Macrophages
Rexo2	2.11708e-34	0.607656	0.232	0.118	4.95396e-30	6	AMs (PBS)	Alveolar macrophages	Macrophages
Ccnd2	1.07907e-36	0.606837	0.15	0.051	2.52503e-32	6	AMs (PBS)	Alveolar macrophages	Macrophages
Ramp1	8.05119e-38	0.605625	0.199	0.081	1.88398e-33	6	AMs (PBS)	Alveolar macrophages	Macrophages
Tob1	1.79978e-27	0.600244	0.103	0.037	4.21148e-23	6	AMs (PBS)	Alveolar macrophages	Macrophages
Sulf2	7.62151e-24	0.599011	0.116	0.044	1.78343e-19	6	AMs (PBS)	Alveolar macrophages	Macrophages
Anxa2	1.26164e-71	0.596419	0.596	0.396	2.95225e-67	6	AMs (PBS)	Alveolar macrophages	Macrophages
Msrb1	5.74759e-60	0.594109	0.407	0.219	1.34494e-55	6	AMs (PBS)	Alveolar macrophages	Macrophages
Lamtor2	9.34769e-28	0.593244	0.187	0.093	2.18736e-23	6	AMs (PBS)	Alveolar macrophages	Macrophages
Blvra	2.06558e-30	0.589518	0.184	0.084	4.83346e-26	6	AMs (PBS)	Alveolar macrophages	Macrophages
Pilra	4.33604e-27	0.58726	0.127	0.049	1.01463e-22	6	AMs (PBS)	Alveolar macrophages	Macrophages
Tmem14c	2.82202e-33	0.579566	0.26	0.145	6.60352e-29	6	AMs (PBS)	Alveolar macrophages	Macrophages
Phlda1	5.12837e-21	0.578343	0.106	0.043	1.20004e-16	6	AMs (PBS)	Alveolar macrophages	Macrophages
F10	7.05739e-24	0.578039	0.116	0.045	1.65143e-19	6	AMs (PBS)	Alveolar macrophages	Macrophages
Dhrs3	1.33417e-25	0.575819	0.133	0.059	3.12196e-21	6	AMs (PBS)	Alveolar macrophages	Macrophages
Cd300lf	8.86756e-24	0.573255	0.187	0.095	2.07501e-19	6	AMs (PBS)	Alveolar macrophages	Macrophages
Mapk3	2.44516e-21	0.57186	0.133	0.064	5.72168e-17	6	AMs (PBS)	Alveolar macrophages	Macrophages
F7	1.4868e-45	0.571091	0.31	0.146	3.47911e-41	6	AMs (PBS)	Alveolar macrophages	Macrophages
Itgb2	1.36024e-28	0.568125	0.27	0.147	3.18297e-24	6	AMs (PBS)	Alveolar macrophages	Macrophages
Glul	5.84871e-30	0.56724	0.254	0.143	1.3686e-25	6	AMs (PBS)	Alveolar macrophages	Macrophages
Xbp1	2.91784e-27	0.560405	0.188	0.093	6.82774e-23	6	AMs (PBS)	Alveolar macrophages	Macrophages
Dock10	2.74959e-19	0.556772	0.109	0.048	6.43403e-15	6	AMs (PBS)	Alveolar macrophages	Macrophages
Lcp1	7.84782e-44	0.555315	0.419	0.253	1.83639e-39	6	AMs (PBS)	Alveolar macrophages	Macrophages
Atp6v1b2	1.31473e-20	0.554476	0.178	0.097	3.07647e-16	6	AMs (PBS)	Alveolar macrophages	Macrophages
Mertk	4.85118e-28	0.553619	0.193	0.092	1.13518e-23	6	AMs (PBS)	Alveolar macrophages	Macrophages
Runx1	1.62505e-24	0.552428	0.134	0.058	3.80263e-20	6	AMs (PBS)	Alveolar macrophages	Macrophages
Acox1	5.06584e-21	0.550226	0.101	0.041	1.18541e-16	6	AMs (PBS)	Alveolar macrophages	Macrophages
Lamp1	4.1936e-27	0.549965	0.282	0.17	9.81302e-23	6	AMs (PBS)	Alveolar macrophages	Macrophages
Snx1	1.36027e-29	0.549639	0.196	0.099	3.18303e-25	6	AMs (PBS)	Alveolar macrophages	Macrophages
Bzw2	7.79905e-21	0.547898	0.131	0.057	1.82498e-16	6	AMs (PBS)	Alveolar macrophages	Macrophages
4930506M07Rik	9.49543e-19	0.547881	0.152	0.08	2.22193e-14	6	AMs (PBS)	Alveolar macrophages	Macrophages
Vim	2.05708e-78	0.540741	0.682	0.43	4.81356e-74	6	AMs (PBS)	Alveolar macrophages	Macrophages
Lrrfip1	1.97327e-27	0.535912	0.246	0.148	4.61746e-23	6	AMs (PBS)	Alveolar macrophages	Macrophages
Slc6a6	4.3735e-23	0.529732	0.213	0.122	1.0234e-18	6	AMs (PBS)	Alveolar macrophages	Macrophages
Pros1	7.82641e-24	0.529309	0.108	0.044	1.83138e-19	6	AMs (PBS)	Alveolar macrophages	Macrophages
Lmna	4.88256e-27	0.526559	0.207	0.11	1.14252e-22	6	AMs (PBS)	Alveolar macrophages	Macrophages
Hsd17b4	1.0398e-25	0.526475	0.123	0.053	2.43314e-21	6	AMs (PBS)	Alveolar macrophages	Macrophages
Taldo1	3.26975e-38	0.526142	0.347	0.212	7.65122e-34	6	AMs (PBS)	Alveolar macrophages	Macrophages
Rab32	2.00541e-18	0.522331	0.104	0.046	4.69265e-14	6	AMs (PBS)	Alveolar macrophages	Macrophages
Sh3bgrl	3.87148e-32	0.520715	0.337	0.214	9.05926e-28	6	AMs (PBS)	Alveolar macrophages	Macrophages
Plaur	3.21716e-24	0.515118	0.129	0.057	7.52815e-20	6	AMs (PBS)	Alveolar macrophages	Macrophages
Bcl2a1d	8.32357e-30	0.514581	0.166	0.071	1.94772e-25	6	AMs (PBS)	Alveolar macrophages	Macrophages
Tbca	8.23641e-25	0.51236	0.212	0.133	1.92732e-20	6	AMs (PBS)	Alveolar macrophages	Macrophages
Klf10	1.59294e-21	0.510737	0.111	0.043	3.72748e-17	6	AMs (PBS)	Alveolar macrophages	Macrophages
Fabp4	6.06085e-28	0.507952	0.152	0.063	1.41824e-23	6	AMs (PBS)	Alveolar macrophages	Macrophages
Mgst3	2.78493e-24	0.505019	0.119	0.049	6.51675e-20	6	AMs (PBS)	Alveolar macrophages	Macrophages
Chp1	2.2474e-18	0.504051	0.128	0.062	5.25892e-14	6	AMs (PBS)	Alveolar macrophages	Macrophages
Ccdc88a	8.10267e-13	0.503891	0.102	0.052	1.89602e-08	6	AMs (PBS)	Alveolar macrophages	Macrophages
Tmsb10	1.06252e-59	0.496741	0.599	0.402	2.4863e-55	6	AMs (PBS)	Alveolar macrophages	Macrophages
Jund	2.65378e-18	0.494495	0.112	0.055	6.20985e-14	6	AMs (PBS)	Alveolar macrophages	Macrophages
Gns	4.01958e-17	0.492581	0.15	0.085	9.40582e-13	6	AMs (PBS)	Alveolar macrophages	Macrophages
Ppt1	4.38575e-23	0.492519	0.181	0.094	1.02626e-18	6	AMs (PBS)	Alveolar macrophages	Macrophages
Hist1h2bc	2.23078e-21	0.491695	0.214	0.128	5.22002e-17	6	AMs (PBS)	Alveolar macrophages	Macrophages
Gm26924	4.21273e-16	0.491352	0.348	0.275	9.85779e-12	6	AMs (PBS)	Alveolar macrophages	Macrophages
Rac1	1.01059e-21	0.491157	0.165	0.09	2.36478e-17	6	AMs (PBS)	Alveolar macrophages	Macrophages
Tmsb4x	6.42801e-208	0.490914	0.986	0.906	1.50415e-203	6	AMs (PBS)	Alveolar macrophages	Macrophages
Dst	1.12436e-14	0.483468	0.104	0.049	2.631e-10	6	AMs (PBS)	Alveolar macrophages	Macrophages
Ncf1	3.33029e-18	0.482411	0.202	0.119	7.79289e-14	6	AMs (PBS)	Alveolar macrophages	Macrophages
Glud1	2.17684e-20	0.481749	0.147	0.076	5.09381e-16	6	AMs (PBS)	Alveolar macrophages	Macrophages
Sirpb1c	1.13271e-15	0.479731	0.109	0.05	2.65055e-11	6	AMs (PBS)	Alveolar macrophages	Macrophages
Csf2ra	2.28981e-24	0.478462	0.19	0.112	5.35815e-20	6	AMs (PBS)	Alveolar macrophages	Macrophages
Fam49b	7.56652e-14	0.474674	0.117	0.061	1.77057e-09	6	AMs (PBS)	Alveolar macrophages	Macrophages
Nmt1	5.22588e-13	0.472028	0.124	0.082	1.22285e-08	6	AMs (PBS)	Alveolar macrophages	Macrophages
Camk2d	2.14594e-19	0.471924	0.102	0.046	5.0215e-15	6	AMs (PBS)	Alveolar macrophages	Macrophages
Rtn3	8.15093e-18	0.467608	0.198	0.126	1.90732e-13	6	AMs (PBS)	Alveolar macrophages	Macrophages
Cap1	1.37929e-17	0.46723	0.187	0.119	3.22755e-13	6	AMs (PBS)	Alveolar macrophages	Macrophages
Tagln2	2.02551e-33	0.466889	0.377	0.254	4.73969e-29	6	AMs (PBS)	Alveolar macrophages	Macrophages
Rassf4	1.97255e-16	0.466592	0.142	0.072	4.61576e-12	6	AMs (PBS)	Alveolar macrophages	Macrophages
Hexa	9.46992e-19	0.463761	0.221	0.137	2.21596e-14	6	AMs (PBS)	Alveolar macrophages	Macrophages
Cdk2ap2	3.15922e-28	0.460244	0.245	0.143	7.39256e-24	6	AMs (PBS)	Alveolar macrophages	Macrophages
Myh9	5.87625e-18	0.456871	0.234	0.149	1.37504e-13	6	AMs (PBS)	Alveolar macrophages	Macrophages
Ctsk	3.81421e-26	0.456794	0.183	0.086	8.92526e-22	6	AMs (PBS)	Alveolar macrophages	Macrophages
Cox17	2.22851e-19	0.454806	0.219	0.14	5.21472e-15	6	AMs (PBS)	Alveolar macrophages	Macrophages
Slc15a3	2.85974e-18	0.45441	0.103	0.041	6.6918e-14	6	AMs (PBS)	Alveolar macrophages	Macrophages
1810037I17Rik	1.94445e-20	0.453804	0.288	0.193	4.55002e-16	6	AMs (PBS)	Alveolar macrophages	Macrophages
S100a1	6.07502e-23	0.45345	0.24	0.154	1.42156e-18	6	AMs (PBS)	Alveolar macrophages	Macrophages
Zfp36l2	1.3274e-15	0.453443	0.124	0.062	3.10612e-11	6	AMs (PBS)	Alveolar macrophages	Macrophages
Cd302	1.80648e-27	0.450249	0.327	0.202	4.22716e-23	6	AMs (PBS)	Alveolar macrophages	Macrophages
Ncf2	1.31578e-13	0.442371	0.112	0.067	3.07892e-09	6	AMs (PBS)	Alveolar macrophages	Macrophages
Camk1	7.11328e-13	0.441869	0.126	0.076	1.66451e-08	6	AMs (PBS)	Alveolar macrophages	Macrophages
Myadm	8.86e-18	0.440394	0.108	0.057	2.07324e-13	6	AMs (PBS)	Alveolar macrophages	Macrophages
Ech1	2.06213e-18	0.439913	0.152	0.082	4.82539e-14	6	AMs (PBS)	Alveolar macrophages	Macrophages
Pdlim1	2.69912e-17	0.439085	0.127	0.067	6.31594e-13	6	AMs (PBS)	Alveolar macrophages	Macrophages
Rps28	5.93911e-34	0.438653	0.554	0.408	1.38975e-29	6	AMs (PBS)	Alveolar macrophages	Macrophages
Atp6ap1	3.85103e-13	0.437868	0.15	0.096	9.0114e-09	6	AMs (PBS)	Alveolar macrophages	Macrophages
Celf2	4.40531e-12	0.433774	0.157	0.1	1.03084e-07	6	AMs (PBS)	Alveolar macrophages	Macrophages
Comt	5.42928e-18	0.433385	0.188	0.115	1.27045e-13	6	AMs (PBS)	Alveolar macrophages	Macrophages
Lsp1	2.364e-28	0.431723	0.279	0.156	5.53175e-24	6	AMs (PBS)	Alveolar macrophages	Macrophages
Pon2	3.53872e-14	0.430971	0.152	0.09	8.28061e-10	6	AMs (PBS)	Alveolar macrophages	Macrophages
Mir682	1.69123e-40	0.430023	0.637	0.493	3.95747e-36	6	AMs (PBS)	Alveolar macrophages	Macrophages
BC005537	1.1406e-15	0.428438	0.183	0.123	2.669e-11	6	AMs (PBS)	Alveolar macrophages	Macrophages
Acaa1a	3.41005e-11	0.427359	0.125	0.075	7.97951e-07	6	AMs (PBS)	Alveolar macrophages	Macrophages
Mpc2	6.78154e-17	0.426994	0.197	0.121	1.58688e-12	6	AMs (PBS)	Alveolar macrophages	Macrophages
Tmbim1	2.45676e-14	0.426616	0.101	0.048	5.74882e-10	6	AMs (PBS)	Alveolar macrophages	Macrophages
Pet100	3.64953e-12	0.426313	0.153	0.096	8.53991e-08	6	AMs (PBS)	Alveolar macrophages	Macrophages
Emc7	4.39797e-15	0.425787	0.144	0.094	1.02913e-10	6	AMs (PBS)	Alveolar macrophages	Macrophages
Atp6v0b	3.08697e-21	0.424462	0.256	0.173	7.22352e-17	6	AMs (PBS)	Alveolar macrophages	Macrophages
Magt1	3.12045e-16	0.424027	0.122	0.071	7.30186e-12	6	AMs (PBS)	Alveolar macrophages	Macrophages
Hsp90b1	4.82926e-35	0.422271	0.584	0.455	1.13005e-30	6	AMs (PBS)	Alveolar macrophages	Macrophages
Hpcal1	1.62691e-12	0.420783	0.128	0.076	3.80698e-08	6	AMs (PBS)	Alveolar macrophages	Macrophages
Alox5ap	1.95466e-34	0.420475	0.433	0.267	4.57391e-30	6	AMs (PBS)	Alveolar macrophages	Macrophages
Ptms	7.3788e-14	0.420279	0.146	0.1	1.72664e-09	6	AMs (PBS)	Alveolar macrophages	Macrophages
Nap1l1	1.76543e-16	0.418657	0.136	0.078	4.1311e-12	6	AMs (PBS)	Alveolar macrophages	Macrophages
Rab5c	6.81006e-10	0.416955	0.101	0.062	1.59355e-05	6	AMs (PBS)	Alveolar macrophages	Macrophages
Irf2bp2	3.02802e-13	0.414977	0.111	0.059	7.08556e-09	6	AMs (PBS)	Alveolar macrophages	Macrophages
Cndp2	5.21121e-12	0.414745	0.152	0.102	1.21942e-07	6	AMs (PBS)	Alveolar macrophages	Macrophages
Picalm	2.75805e-13	0.414149	0.162	0.106	6.45383e-09	6	AMs (PBS)	Alveolar macrophages	Macrophages
Eif3a	8.48033e-17	0.412063	0.287	0.205	1.9844e-12	6	AMs (PBS)	Alveolar macrophages	Macrophages
Rock2	1.40979e-12	0.411644	0.111	0.069	3.29892e-08	6	AMs (PBS)	Alveolar macrophages	Macrophages
Spi1	2.17203e-15	0.405408	0.163	0.096	5.08254e-11	6	AMs (PBS)	Alveolar macrophages	Macrophages
Abracl	8.08843e-15	0.40495	0.209	0.128	1.89269e-10	6	AMs (PBS)	Alveolar macrophages	Macrophages
Fxyd5	1.2594e-31	0.403773	0.477	0.32	2.94699e-27	6	AMs (PBS)	Alveolar macrophages	Macrophages
Canx	2.29949e-20	0.402798	0.363	0.273	5.38081e-16	6	AMs (PBS)	Alveolar macrophages	Macrophages
Cltc	5.30264e-10	0.398337	0.147	0.099	1.24082e-05	6	AMs (PBS)	Alveolar macrophages	Macrophages
AF251705	7.2714e-12	0.397112	0.167	0.099	1.70151e-07	6	AMs (PBS)	Alveolar macrophages	Macrophages
Gnb1	6.25183e-13	0.395932	0.116	0.073	1.46293e-08	6	AMs (PBS)	Alveolar macrophages	Macrophages
Stk17b	2.90483e-12	0.39578	0.116	0.06	6.7973e-08	6	AMs (PBS)	Alveolar macrophages	Macrophages
Plek	9.52553e-19	0.394464	0.258	0.163	2.22897e-14	6	AMs (PBS)	Alveolar macrophages	Macrophages
Idh1	2.17986e-14	0.391123	0.157	0.094	5.10087e-10	6	AMs (PBS)	Alveolar macrophages	Macrophages
Sdcbp	1.78887e-20	0.388949	0.311	0.214	4.18596e-16	6	AMs (PBS)	Alveolar macrophages	Macrophages
Serp1	5.00263e-16	0.388468	0.243	0.17	1.17061e-11	6	AMs (PBS)	Alveolar macrophages	Macrophages
Pitpna	1.02566e-10	0.386232	0.152	0.107	2.40004e-06	6	AMs (PBS)	Alveolar macrophages	Macrophages
Ptbp3	5.19595e-11	0.385785	0.191	0.127	1.21585e-06	6	AMs (PBS)	Alveolar macrophages	Macrophages
Diap1	2.23626e-11	0.385372	0.156	0.098	5.23286e-07	6	AMs (PBS)	Alveolar macrophages	Macrophages
Syk	1.83e-13	0.385107	0.106	0.054	4.28221e-09	6	AMs (PBS)	Alveolar macrophages	Macrophages
Atp6v1e1	3.075e-15	0.384908	0.27	0.192	7.19549e-11	6	AMs (PBS)	Alveolar macrophages	Macrophages
Atxn10	1.70071e-13	0.381509	0.128	0.083	3.97967e-09	6	AMs (PBS)	Alveolar macrophages	Macrophages
Rap1b	4.50831e-13	0.38012	0.14	0.088	1.05495e-08	6	AMs (PBS)	Alveolar macrophages	Macrophages
Atp6v0d1	6.32563e-11	0.380033	0.159	0.108	1.4802e-06	6	AMs (PBS)	Alveolar macrophages	Macrophages
Mcl1	3.35454e-14	0.377201	0.191	0.129	7.84963e-10	6	AMs (PBS)	Alveolar macrophages	Macrophages
Sfpq	6.44898e-08	0.375663	0.128	0.087	0.00150906	6	AMs (PBS)	Alveolar macrophages	Macrophages
Etfb	4.36024e-17	0.372472	0.245	0.171	1.0203e-12	6	AMs (PBS)	Alveolar macrophages	Macrophages
Eif5b	1.01781e-10	0.37229	0.218	0.163	2.38168e-06	6	AMs (PBS)	Alveolar macrophages	Macrophages
Krcc1	2.3109e-09	0.367888	0.136	0.09	5.40752e-05	6	AMs (PBS)	Alveolar macrophages	Macrophages
Shfm1	2.68275e-18	0.365961	0.451	0.356	6.27764e-14	6	AMs (PBS)	Alveolar macrophages	Macrophages
Klf4	1.10722e-11	0.362174	0.137	0.08	2.5909e-07	6	AMs (PBS)	Alveolar macrophages	Macrophages
Clic4	1.41223e-14	0.361637	0.153	0.093	3.30463e-10	6	AMs (PBS)	Alveolar macrophages	Macrophages
Arpc5	2.34241e-20	0.360652	0.434	0.323	5.48125e-16	6	AMs (PBS)	Alveolar macrophages	Macrophages
Ywhab	5.70779e-15	0.358351	0.277	0.199	1.33562e-10	6	AMs (PBS)	Alveolar macrophages	Macrophages
Pcbp1	1.58607e-09	0.357994	0.112	0.072	3.7114e-05	6	AMs (PBS)	Alveolar macrophages	Macrophages
Hprt	3.08786e-12	0.356396	0.147	0.099	7.22559e-08	6	AMs (PBS)	Alveolar macrophages	Macrophages
Llph	1.80577e-11	0.356045	0.112	0.068	4.22551e-07	6	AMs (PBS)	Alveolar macrophages	Macrophages
Cmpk1	3.58995e-09	0.355838	0.149	0.104	8.40049e-05	6	AMs (PBS)	Alveolar macrophages	Macrophages
Prr13	2.4979e-15	0.355445	0.227	0.15	5.84509e-11	6	AMs (PBS)	Alveolar macrophages	Macrophages
Mrps15	4.56105e-10	0.354993	0.126	0.079	1.06729e-05	6	AMs (PBS)	Alveolar macrophages	Macrophages
Hspa8	1.26728e-19	0.351957	0.437	0.332	2.96544e-15	6	AMs (PBS)	Alveolar macrophages	Macrophages
Actr2	3.26749e-13	0.351788	0.254	0.183	7.64593e-09	6	AMs (PBS)	Alveolar macrophages	Macrophages
Gabarap	1.12598e-17	0.350797	0.357	0.273	2.6348e-13	6	AMs (PBS)	Alveolar macrophages	Macrophages
Cox5a	9.53485e-17	0.350615	0.348	0.258	2.23116e-12	6	AMs (PBS)	Alveolar macrophages	Macrophages
Ost4	8.349e-14	0.350047	0.2	0.142	1.95367e-09	6	AMs (PBS)	Alveolar macrophages	Macrophages
Trappc2l	7.489e-10	0.348228	0.127	0.083	1.75243e-05	6	AMs (PBS)	Alveolar macrophages	Macrophages
Bcl2a1b	2.34525e-15	0.347044	0.219	0.138	5.48789e-11	6	AMs (PBS)	Alveolar macrophages	Macrophages
Txn1	5.03074e-28	0.345066	0.485	0.371	1.17719e-23	6	AMs (PBS)	Alveolar macrophages	Macrophages
Nucb2	3.96277e-09	0.342683	0.128	0.091	9.27289e-05	6	AMs (PBS)	Alveolar macrophages	Macrophages
Cyb5r3	4.30844e-14	0.341288	0.257	0.185	1.00818e-09	6	AMs (PBS)	Alveolar macrophages	Macrophages
Ctnnb1	7.14369e-08	0.340607	0.176	0.132	0.00167162	6	AMs (PBS)	Alveolar macrophages	Macrophages
Mycbp2	2.16034e-12	0.340449	0.118	0.066	5.05521e-08	6	AMs (PBS)	Alveolar macrophages	Macrophages
Gm4204	2.04925e-09	0.340087	0.174	0.128	4.79525e-05	6	AMs (PBS)	Alveolar macrophages	Macrophages
Sypl	3.89949e-10	0.334114	0.12	0.09	9.1248e-06	6	AMs (PBS)	Alveolar macrophages	Macrophages
Ier3ip1	2.51239e-11	0.329116	0.204	0.14	5.879e-07	6	AMs (PBS)	Alveolar macrophages	Macrophages
Gnai2	1.0556e-12	0.328821	0.252	0.188	2.4701e-08	6	AMs (PBS)	Alveolar macrophages	Macrophages
Atp1b3	1.39548e-11	0.328399	0.184	0.134	3.26543e-07	6	AMs (PBS)	Alveolar macrophages	Macrophages
Zmiz1	6.01466e-08	0.32614	0.121	0.084	0.00140743	6	AMs (PBS)	Alveolar macrophages	Macrophages
Pgd	3.75711e-06	0.321197	0.119	0.091	0.0879164	6	AMs (PBS)	Alveolar macrophages	Macrophages
Fcgrt	1.7652e-12	0.319111	0.101	0.05	4.13056e-08	6	AMs (PBS)	Alveolar macrophages	Macrophages
Pak2	6.44035e-13	0.313883	0.149	0.101	1.50704e-08	6	AMs (PBS)	Alveolar macrophages	Macrophages
Soat1	3.6816e-09	0.311627	0.138	0.093	8.61494e-05	6	AMs (PBS)	Alveolar macrophages	Macrophages
Dstn	6.38775e-12	0.311258	0.25	0.192	1.49473e-07	6	AMs (PBS)	Alveolar macrophages	Macrophages
Hspe1	8.63218e-11	0.311172	0.227	0.169	2.01993e-06	6	AMs (PBS)	Alveolar macrophages	Macrophages
Arhgap30	1.60291e-07	0.310325	0.154	0.103	0.0037508	6	AMs (PBS)	Alveolar macrophages	Macrophages
Anxa5	3.97574e-15	0.309832	0.347	0.271	9.30323e-11	6	AMs (PBS)	Alveolar macrophages	Macrophages
Plgrkt	1.69185e-09	0.309289	0.133	0.084	3.95893e-05	6	AMs (PBS)	Alveolar macrophages	Macrophages
Gngt2	4.04172e-11	0.308594	0.182	0.117	9.45761e-07	6	AMs (PBS)	Alveolar macrophages	Macrophages
Ccnl1	9.81349e-11	0.305884	0.127	0.086	2.29636e-06	6	AMs (PBS)	Alveolar macrophages	Macrophages
Qk	7.81038e-06	0.303121	0.111	0.078	0.182763	6	AMs (PBS)	Alveolar macrophages	Macrophages
Emc2	2.06653e-07	0.303083	0.113	0.07	0.00483568	6	AMs (PBS)	Alveolar macrophages	Macrophages
Mien1	2.17751e-09	0.30077	0.129	0.083	5.09538e-05	6	AMs (PBS)	Alveolar macrophages	Macrophages
M6pr	3.63654e-09	0.299447	0.187	0.14	8.50951e-05	6	AMs (PBS)	Alveolar macrophages	Macrophages
Srp14	3.59018e-09	0.299036	0.204	0.162	8.40102e-05	6	AMs (PBS)	Alveolar macrophages	Macrophages
Aplp2	6.42491e-10	0.29883	0.303	0.239	1.50343e-05	6	AMs (PBS)	Alveolar macrophages	Macrophages
Romo1	1.60315e-10	0.298408	0.198	0.155	3.75136e-06	6	AMs (PBS)	Alveolar macrophages	Macrophages
Chmp5	2.35758e-10	0.298159	0.158	0.116	5.51674e-06	6	AMs (PBS)	Alveolar macrophages	Macrophages
Lipa	2.52669e-13	0.298157	0.211	0.141	5.91246e-09	6	AMs (PBS)	Alveolar macrophages	Macrophages
Mgst1	4.69041e-13	0.297517	0.337	0.246	1.09756e-08	6	AMs (PBS)	Alveolar macrophages	Macrophages
Ctsa	6.02294e-08	0.296877	0.252	0.184	0.00140937	6	AMs (PBS)	Alveolar macrophages	Macrophages
Leprot	3.16694e-08	0.293706	0.158	0.113	0.000741063	6	AMs (PBS)	Alveolar macrophages	Macrophages
Tyrobp	2.63017e-58	0.293232	0.611	0.397	6.15459e-54	6	AMs (PBS)	Alveolar macrophages	Macrophages
Rps8	5.36925e-13	0.293213	0.294	0.24	1.2564e-08	6	AMs (PBS)	Alveolar macrophages	Macrophages
Top1	6.39e-07	0.293181	0.157	0.119	0.0149526	6	AMs (PBS)	Alveolar macrophages	Macrophages
Capza2	8.81737e-11	0.29164	0.316	0.248	2.06326e-06	6	AMs (PBS)	Alveolar macrophages	Macrophages
Acbd5	3.73984e-08	0.290715	0.103	0.072	0.000875123	6	AMs (PBS)	Alveolar macrophages	Macrophages
Actb	8.69093e-74	0.287605	0.962	0.895	2.03368e-69	6	AMs (PBS)	Alveolar macrophages	Macrophages
Rbms1	4.781e-05	0.287563	0.137	0.108	1	6	AMs (PBS)	Alveolar macrophages	Macrophages
Yeats4	5.05882e-07	0.287325	0.111	0.078	0.0118376	6	AMs (PBS)	Alveolar macrophages	Macrophages
Anp32b	1.56756e-09	0.286652	0.142	0.101	3.66808e-05	6	AMs (PBS)	Alveolar macrophages	Macrophages
Uqcr11	3.6044e-12	0.286501	0.261	0.212	8.4343e-08	6	AMs (PBS)	Alveolar macrophages	Macrophages
Adipor1	1.09713e-06	0.285786	0.113	0.087	0.0256729	6	AMs (PBS)	Alveolar macrophages	Macrophages
Tbcb	2.23802e-07	0.284642	0.147	0.113	0.00523697	6	AMs (PBS)	Alveolar macrophages	Macrophages
Prdx1	2.49182e-31	0.28427	0.544	0.438	5.83085e-27	6	AMs (PBS)	Alveolar macrophages	Macrophages
Atp6v0e	8.9341e-15	0.283632	0.289	0.221	2.09058e-10	6	AMs (PBS)	Alveolar macrophages	Macrophages
Riok3	1.35672e-05	0.282419	0.112	0.085	0.317471	6	AMs (PBS)	Alveolar macrophages	Macrophages
Bnip3l	1.12128e-08	0.281388	0.177	0.126	0.000262379	6	AMs (PBS)	Alveolar macrophages	Macrophages
Ndufa4	5.14285e-13	0.28022	0.345	0.272	1.20343e-08	6	AMs (PBS)	Alveolar macrophages	Macrophages
Wdr1	1.24608e-05	0.279352	0.119	0.087	0.291582	6	AMs (PBS)	Alveolar macrophages	Macrophages
Cd53	2.2075e-09	0.278361	0.219	0.161	5.16555e-05	6	AMs (PBS)	Alveolar macrophages	Macrophages
Capg	4.17742e-14	0.277787	0.232	0.159	9.77517e-10	6	AMs (PBS)	Alveolar macrophages	Macrophages
2010107E04Rik	2.7014e-10	0.277447	0.308	0.249	6.32127e-06	6	AMs (PBS)	Alveolar macrophages	Macrophages
Bola2	5.79739e-10	0.276964	0.171	0.129	1.35659e-05	6	AMs (PBS)	Alveolar macrophages	Macrophages
H2-DMa	8.03229e-12	0.276129	0.219	0.144	1.87956e-07	6	AMs (PBS)	Alveolar macrophages	Macrophages
Atp6v1g1	2.79107e-11	0.275398	0.276	0.214	6.5311e-07	6	AMs (PBS)	Alveolar macrophages	Macrophages
Eif3j2	9.14122e-07	0.274214	0.116	0.081	0.0213905	6	AMs (PBS)	Alveolar macrophages	Macrophages
Creg1	1.16074e-13	0.274001	0.324	0.248	2.71612e-09	6	AMs (PBS)	Alveolar macrophages	Macrophages
Actn1	3.04606e-05	0.273046	0.124	0.088	0.712778	6	AMs (PBS)	Alveolar macrophages	Macrophages
Laptm4a	7.96948e-13	0.272721	0.305	0.238	1.86486e-08	6	AMs (PBS)	Alveolar macrophages	Macrophages
App	5.69173e-16	0.268969	0.466	0.376	1.33186e-11	6	AMs (PBS)	Alveolar macrophages	Macrophages
Asah1	2.6913e-07	0.267177	0.157	0.12	0.00629764	6	AMs (PBS)	Alveolar macrophages	Macrophages
Wdr89	8.71629e-24	0.266959	0.635	0.52	2.03961e-19	6	AMs (PBS)	Alveolar macrophages	Macrophages
Serf2	2.52092e-08	0.262279	0.24	0.185	0.000589896	6	AMs (PBS)	Alveolar macrophages	Macrophages
Tmco1	2.01849e-09	0.26119	0.151	0.112	4.72327e-05	6	AMs (PBS)	Alveolar macrophages	Macrophages
Pdia6	5.708e-07	0.261057	0.236	0.188	0.0133567	6	AMs (PBS)	Alveolar macrophages	Macrophages
Rock1	6.23179e-07	0.260499	0.106	0.089	0.0145824	6	AMs (PBS)	Alveolar macrophages	Macrophages
S100a10	2.3385e-14	0.259477	0.441	0.332	5.47209e-10	6	AMs (PBS)	Alveolar macrophages	Macrophages
Stk38	5.22061e-07	0.255993	0.114	0.079	0.0122162	6	AMs (PBS)	Alveolar macrophages	Macrophages
Rab14	1.47147e-06	0.255284	0.218	0.177	0.0344323	6	AMs (PBS)	Alveolar macrophages	Macrophages
Cyba	3.2847e-25	0.254992	0.509	0.375	7.68619e-21	6	AMs (PBS)	Alveolar macrophages	Macrophages
Ctsc	9.38528e-12	0.252897	0.338	0.261	2.19616e-07	6	AMs (PBS)	Alveolar macrophages	Macrophages
Tmem256	1.91572e-08	0.252463	0.23	0.189	0.000448279	6	AMs (PBS)	Alveolar macrophages	Macrophages
Ctsd	3.851e-80	0.25209	0.713	0.49	9.01135e-76	6	AMs (PBS)	Alveolar macrophages	Macrophages
Scgb1a1	0	3.14815	0.996	0.86	0	7	Club cells	Club cells	Club cells
Retnla	0	2.68658	0.575	0.167	0	7	Club cells	Club cells	Club cells
Scgb3a2	0	2.58038	0.762	0.108	0	7	Club cells	Club cells	Club cells
Cyp2f2	0	2.46366	0.843	0.122	0	7	Club cells	Club cells	Club cells
Hp	0	2.12328	0.825	0.162	0	7	Club cells	Club cells	Club cells
Cbr2	0	1.95005	0.926	0.262	0	7	Club cells	Club cells	Club cells
Selenbp1	0	1.67468	0.686	0.122	0	7	Club cells	Club cells	Club cells
Wfdc2	0	1.44387	0.804	0.198	0	7	Club cells	Club cells	Club cells
Prdx6	4.85902e-297	1.42244	0.717	0.195	1.13701e-292	7	Club cells	Club cells	Club cells
Ces1d	1.0142e-286	1.39396	0.552	0.09	2.37323e-282	7	Club cells	Club cells	Club cells
Aldh1a1	0	1.35735	0.511	0.067	7.61831e-306	7	Club cells	Club cells	Club cells
Fmo3	2.46718e-265	1.2855	0.282	0.011	5.77321e-261	7	Club cells	Club cells	Club cells
Cp	2.9049e-237	1.2638	0.424	0.058	6.79748e-233	7	Club cells	Club cells	Club cells
Mgst1	1.32144e-235	1.23139	0.704	0.233	3.09217e-231	7	Club cells	Club cells	Club cells
B430010I23Rik	2.1006e-212	1.17525	0.227	0.009	4.9154e-208	7	Club cells	Club cells	Club cells
Por	9.44701e-194	1.12483	0.431	0.079	2.2106e-189	7	Club cells	Club cells	Club cells
Gsta3	1.92077e-225	1.05733	0.302	0.025	4.49461e-221	7	Club cells	Club cells	Club cells
Aldh1a7	3.70108e-163	1.04387	0.241	0.021	8.66052e-159	7	Club cells	Club cells	Club cells
Aox3	2.36357e-163	1.03242	0.259	0.027	5.53075e-159	7	Club cells	Club cells	Club cells
Sec14l3	8.68319e-239	1.01725	0.531	0.11	2.03187e-234	7	Club cells	Club cells	Club cells
Alas1	1.16646e-160	1.00711	0.473	0.12	2.72952e-156	7	Club cells	Club cells	Club cells
Cyp4b1	1.57752e-229	0.967311	0.344	0.042	3.69141e-225	7	Club cells	Club cells	Club cells
Gsta4	1.00553e-186	0.938371	0.311	0.04	2.35293e-182	7	Club cells	Club cells	Club cells
Cldn10	3.73852e-206	0.933823	0.216	0.008	8.74815e-202	7	Club cells	Club cells	Club cells
Scgb1c1	6.50364e-167	0.918931	0.207	0.013	1.52185e-162	7	Club cells	Club cells	Club cells
Pigr	2.03311e-150	0.891619	0.185	0.011	4.75749e-146	7	Club cells	Club cells	Club cells
Mettl7a1	8.03927e-155	0.888537	0.383	0.085	1.88119e-150	7	Club cells	Club cells	Club cells
Cxcl17	3.59098e-124	0.880478	0.259	0.044	8.40288e-120	7	Club cells	Club cells	Club cells
Pon1	1.46343e-158	0.846122	0.192	0.011	3.42443e-154	7	Club cells	Club cells	Club cells
Ldhb	5.59192e-168	0.842174	0.38	0.076	1.30851e-163	7	Club cells	Club cells	Club cells
Atp1b1	4.22649e-210	0.836194	0.566	0.156	9.88998e-206	7	Club cells	Club cells	Club cells
Gabrp	6.99362e-168	0.78686	0.171	0.005	1.63651e-163	7	Club cells	Club cells	Club cells
Gstm1	2.22701e-133	0.776976	0.382	0.099	5.2112e-129	7	Club cells	Club cells	Club cells
Tspan1	4.48954e-132	0.771166	0.227	0.031	1.05055e-127	7	Club cells	Club cells	Club cells
Fmo2	1.54296e-227	0.758227	0.396	0.066	3.61053e-223	7	Club cells	Club cells	Club cells
Scgb3a1	1.7689e-74	0.721977	0.294	0.088	4.13923e-70	7	Club cells	Club cells	Club cells
Gstm2	6.61638e-105	0.712633	0.188	0.025	1.54823e-100	7	Club cells	Club cells	Club cells
Hes1	9.57706e-83	0.667155	0.202	0.041	2.24103e-78	7	Club cells	Club cells	Club cells
Slc16a11	2.92822e-92	0.641599	0.125	0.008	6.85202e-88	7	Club cells	Club cells	Club cells
5330417C22Rik	6.77497e-77	0.633191	0.125	0.013	1.58534e-72	7	Club cells	Club cells	Club cells
Lypd2	1.75675e-96	0.633147	0.131	0.011	4.11079e-92	7	Club cells	Club cells	Club cells
Ccdc153	7.49765e-66	0.619931	0.161	0.036	1.75445e-61	7	Club cells	Club cells	Club cells
Dcxr	6.23951e-90	0.610532	0.281	0.077	1.46005e-85	7	Club cells	Club cells	Club cells
Chia	1.25622e-30	0.610331	0.105	0.027	2.93954e-26	7	Club cells	Club cells	Club cells
Scnn1b	6.38293e-91	0.604763	0.109	0.005	1.49361e-86	7	Club cells	Club cells	Club cells
mt-Nd2	3.78155e-72	0.586954	0.743	0.468	8.84882e-68	7	Club cells	Club cells	Club cells
8430408G22Rik	8.32514e-89	0.557294	0.13	0.013	1.94808e-84	7	Club cells	Club cells	Club cells
Krt19	1.05869e-79	0.537435	0.206	0.055	2.47734e-75	7	Club cells	Club cells	Club cells
Gstk1	3.48615e-80	0.529919	0.132	0.016	8.15759e-76	7	Club cells	Club cells	Club cells
BC048546	2.00777e-71	0.52661	0.102	0.009	4.69819e-67	7	Club cells	Club cells	Club cells
Cyb5	2.24265e-115	0.520959	0.493	0.191	5.24781e-111	7	Club cells	Club cells	Club cells
Atp6v1c2	2.7682e-59	0.519214	0.139	0.027	6.47758e-55	7	Club cells	Club cells	Club cells
Mtus1	7.3703e-62	0.512491	0.156	0.033	1.72465e-57	7	Club cells	Club cells	Club cells
Cd55	1.25985e-95	0.508962	0.191	0.038	2.94804e-91	7	Club cells	Club cells	Club cells
Muc1	4.0688e-85	0.507468	0.228	0.061	9.521e-81	7	Club cells	Club cells	Club cells
Cldn3	4.98053e-99	0.507178	0.264	0.076	1.16544e-94	7	Club cells	Club cells	Club cells
Tmem176a	7.48175e-89	0.49866	0.341	0.12	1.75073e-84	7	Club cells	Club cells	Club cells
Prr15l	2.4547e-78	0.493203	0.222	0.063	5.744e-74	7	Club cells	Club cells	Club cells
Ppap2b	3.89166e-92	0.475832	0.163	0.026	9.10648e-88	7	Club cells	Club cells	Club cells
Dynlrb2	3.70042e-48	0.470688	0.146	0.041	8.65899e-44	7	Club cells	Club cells	Club cells
[truncated: 12,695 more rows]
