# Supplementary material for: Alveolar regeneration through a Krt8+ transitional stem cell state that persists in human lung fibrosis
Source: Nat Commun. 2020 Jul 16;11:3559. doi: 10.1038/s41467-020-17358-3 (PMC7366678; doi:10.1038/s41467-020-17358-3)
Supplement: Supplementary file 5 — Supplementary Data 2 [file 41467_2020_17358_MOESM5_ESM.xlsx]

## Sheet: overview
The sheets in this file contain the realtime regression results for 26 different cell types
Each sheet contains the following information:
Column name	Description
gene	Gene symbol
pval	P-value (as calculated using likelihood ratio test of two binomial models)
adj_pval	P-value adjusted for multiple testing (Benjamini-Hochberg)
muc4169_PBS_d14	Likelihood of detection (> 0) across all cells of a given cell type and mouse sample
…

## Sheet: alv_epithelium
gene	pval	adj_pval	muc4169_PBS_d14	muc4170_PBS_d21	muc4171_Bleo_d7	muc4172_PBS_d10	muc4173_PBS_d10	muc4631_Bleo_d3	muc4632_Bleo_d7	muc4633_Bleo_d7	muc4634_Bleo_d7	muc4635_Bleo_d10	muc4636_Bleo_d10	muc4637_Bleo_d14	muc4638_Bleo_d21	muc4639_Bleo_d21	muc4640_PBS_d28	muc4641_Bleo_d28	muc4642_Bleo_d28	muc4643_Bleo_d3	muc4644_PBS_d3	muc4645_Bleo_d7	muc4646_Bleo_d10	muc4647_Bleo_d14	muc4648_Bleo_d21	muc4649_Bleo_d21	muc4653_Bleo_d3	muc4655_Bleo_d14	muc4656_Bleo_d14	muc4657_PBS_d21
Spp1	1	1	0.00655021834061135	0.0104166666666667	0.323529411764706	0.036319612590799	0.00860585197934595	0.137931034482759	0.476923076923077	0.348314606741573	0.229974160206718	0.409836065573771	0.516666666666667	0.5	0.44578313253012	0.479166666666667	0.217391304347826	0.341176470588235	0.522727272727273	0.182692307692308	0.225352112676056	0.414634146341463	0.843373493975904	0.303571428571429	0.194444444444444	0.612903225806452	0.157894736842105	0.461538461538462	0.441176470588235	0.0945273631840796
S100a6	1.45085e-89	9.02359e-86	0.0655021834061135	0.09375	0.362745098039216	0.0653753026634383	0.0395869191049914	0.137931034482759	0.446153846153846	0.449438202247191	0.237726098191214	0.672131147540984	0.533333333333333	0.310344827586207	0.349397590361446	0.375	0.0843989769820972	0.152941176470588	0.340909090909091	0.240384615384615	0.0422535211267606	0.48780487804878	0.819277108433735	0.553571428571429	0.277777777777778	0.451612903225806	0.0526315789473684	0.538461538461538	0.632352941176471	0.054726368159204
Cdkn1a	1.37565e-82	5.70392e-79	0.0895196506550218	0.118055555555556	0.490196078431373	0.0823244552058111	0.0636833046471601	0.551724137931034	0.507692307692308	0.674157303370786	0.503875968992248	0.573770491803279	0.483333333333333	0.586206896551724	0.325301204819277	0.208333333333333	0.0843989769820972	0.229411764705882	0.272727272727273	0.634615384615385	0.0422535211267606	0.51219512195122	0.566265060240964	0.428571428571429	0.305555555555556	0.258064516129032	0.0263157894736842	0.435897435897436	0.5	0.0746268656716418
Hc	6.57159e-77	2.0436e-73	0.801310043668122	0.666666666666667	0.333333333333333	0.73365617433414	0.777969018932874	0.275862068965517	0.2	0.202247191011236	0.175710594315245	0.0983606557377049	0.0833333333333333	0.189655172413793	0.325301204819277	0.291666666666667	0.718670076726343	0.576470588235294	0.340909090909091	0.192307692307692	0.732394366197183	0.146341463414634	0.0602409638554217	0.0892857142857143	0.305555555555556	0.129032258064516	0.723684210526316	0.153846153846154	0.161764705882353	0.706467661691542
Anxa1	4.7796e-74	1.18907e-70	0.0873362445414847	0.09375	0.343137254901961	0.0653753026634383	0.0877796901893287	0.413793103448276	0.446153846153846	0.539325842696629	0.325581395348837	0.491803278688525	0.616666666666667	0.379310344827586	0.349397590361446	0.354166666666667	0.0537084398976982	0.2	0.431818181818182	0.471153846153846	0.028169014084507	0.51219512195122	0.614457831325301	0.535714285714286	0.305555555555556	0.451612903225806	0.0394736842105263	0.41025641025641	0.588235294117647	0.0945273631840796
Lgals3	3.76786e-66	7.81141e-63	0.146288209606987	0.104166666666667	0.352941176470588	0.0726392251815981	0.0895008605851979	0.275862068965517	0.492307692307692	0.50561797752809	0.289405684754522	0.524590163934426	0.616666666666667	0.396551724137931	0.349397590361446	0.375	0.0767263427109974	0.111764705882353	0.204545454545455	0.360576923076923	0.0704225352112676	0.463414634146341	0.819277108433735	0.678571428571429	0.25	0.419354838709677	0.0526315789473684	0.564102564102564	0.514705882352941	0.0945273631840796
2200002D01Rik	6.84647e-63	1.21662e-59	0.0262008733624454	0.0104166666666667	0.196078431372549	0.0338983050847458	0.0275387263339071	0.172413793103448	0.215384615384615	0.258426966292135	0.13953488372093	0.311475409836066	0.283333333333333	0.206896551724138	0.192771084337349	0.166666666666667	0.0127877237851662	0.0647058823529412	0.159090909090909	0.221153846153846	0	0.292682926829268	0.457831325301205	0.357142857142857	0.277777777777778	0.258064516129032	0	0.179487179487179	0.426470588235294	0.0199004975124378
Tnfrsf12a	2.71167e-61	4.21631e-58	0.0196506550218341	0.0243055555555556	0.245098039215686	0.0169491525423729	0.0189328743545611	0.137931034482759	0.2	0.348314606741573	0.0956072351421189	0.344262295081967	0.45	0.275862068965517	0.120481927710843	0.1875	0.010230179028133	0.0529411764705882	0.0454545454545455	0.173076923076923	0.028169014084507	0.268292682926829	0.44578313253012	0.214285714285714	0.138888888888889	0.161290322580645	0	0.153846153846154	0.264705882352941	0.0199004975124378
Cbr2	5.09121e-45	7.03662e-42	0.95414847161572	0.909722222222222	0.509803921568627	0.852300242130751	0.967297762478485	0.689655172413793	0.230769230769231	0.348314606741573	0.478036175710594	0.180327868852459	0.233333333333333	0.293103448275862	0.469879518072289	0.375	0.826086956521739	0.588235294117647	0.431818181818182	0.350961538461538	0.788732394366197	0.24390243902439	0.204819277108434	0.0892857142857143	0.25	0.225806451612903	0.789473684210526	0.333333333333333	0.117647058823529	0.895522388059702
Fn1	3.07237e-41	3.82173e-38	0.00436681222707424	0.0208333333333333	0.0882352941176471	0.00484261501210654	0.00344234079173838	0	0.169230769230769	0.101123595505618	0.0723514211886305	0.0983606557377049	0.166666666666667	0.103448275862069	0.216867469879518	0.145833333333333	0.0332480818414322	0.0823529411764706	0.0909090909090909	0.0480769230769231	0	0.0731707317073171	0.469879518072289	0.125	0.0555555555555556	0.225806451612903	0.0526315789473684	0.282051282051282	0.117647058823529	0.00995024875621891
Ifi27l2a	1.89578e-39	2.14379e-36	0.0152838427947598	0.03125	0.254901960784314	0.026634382566586	0.0154905335628227	0.103448275862069	0.138461538461538	0.0561797752808989	0.403100775193798	0.0655737704918033	0.1	0.0517241379310345	0.036144578313253	0.0416666666666667	0.0255754475703325	0.0294117647058824	0.0681818181818182	0.259615384615385	0.028169014084507	0.170731707317073	0.144578313253012	0.0178571428571429	0.0555555555555556	0	0.0263157894736842	0.102564102564103	0.0294117647058824	0.0199004975124378
Ccng1	7.05836e-39	7.31658e-36	0.0502183406113537	0.0277777777777778	0.313725490196078	0.0387409200968523	0.0395869191049914	0.275862068965517	0.2	0.382022471910112	0.232558139534884	0.19672131147541	0.233333333333333	0.293103448275862	0.228915662650602	0.270833333333333	0.0255754475703325	0.147058823529412	0.227272727272727	0.288461538461538	0.0985915492957746	0.292682926829268	0.240963855421687	0.160714285714286	0.305555555555556	0.0645161290322581	0.0526315789473684	0.256410256410256	0.161764705882353	0.0497512437810945
Lgi3	1.3273e-38	1.27002e-36	0.465065502183406	0.357638888888889	0.196078431372549	0.387409200968523	0.354561101549053	0.241379310344828	0.138461538461538	0.112359550561798	0.0775193798449612	0.0327868852459016	0.0333333333333333	0.137931034482759	0.180722891566265	0.125	0.337595907928389	0.317647058823529	0.113636363636364	0.110576923076923	0.394366197183099	0.146341463414634	0.072289156626506	0.0178571428571429	0.0555555555555556	0.0967741935483871	0.381578947368421	0.0512820512820513	0.0441176470588235	0.27363184079602
Krt7	2.05072e-39	1.82206e-35	0.0764192139737991	0.0659722222222222	0.235294117647059	0.0532687651331719	0.0602409638554217	0.206896551724138	0.169230769230769	0.415730337078652	0.149870801033592	0.278688524590164	0.3	0.362068965517241	0.156626506024096	0.229166666666667	0.0537084398976982	0.111764705882353	0.181818181818182	0.211538461538462	0.0422535211267606	0.439024390243902	0.481927710843373	0.517857142857143	0.25	0.193548387096774	0.0263157894736842	0.179487179487179	0.441176470588235	0.0646766169154229
Slc34a2	1.62179e-35	1.3449e-32	0.925764192139738	0.850694444444444	0.549019607843137	0.944309927360775	0.95697074010327	0.482758620689655	0.384615384615385	0.348314606741573	0.44702842377261	0.163934426229508	0.266666666666667	0.396551724137931	0.493975903614458	0.416666666666667	0.902813299232737	0.729411764705882	0.454545454545455	0.548076923076923	0.957746478873239	0.317073170731707	0.289156626506024	0.142857142857143	0.472222222222222	0.258064516129032	0.960526315789474	0.461538461538462	0.264705882352941	0.880597014925373
Akap5	2.2081e-34	1.71666e-31	0.00873362445414847	0.00694444444444444	0.176470588235294	0.0242130750605327	0.0172117039586919	0.0344827586206897	0.107692307692308	0.280898876404494	0.0284237726098191	0.131147540983607	0.133333333333333	0.241379310344828	0.156626506024096	0.104166666666667	0.00767263427109974	0.0764705882352941	0.0909090909090909	0.0336538461538462	0	0.146341463414634	0.156626506024096	0.25	0.277777777777778	0.129032258064516	0	0.128205128205128	0.264705882352941	0.0597014925373134
Cpm	2.92593e-34	2.14092e-32	0.362445414847162	0.267361111111111	0.0784313725490196	0.278450363196126	0.351118760757315	0.103448275862069	0.0769230769230769	0.157303370786517	0.0697674418604651	0.0491803278688525	0.0166666666666667	0.0689655172413793	0.072289156626506	0.104166666666667	0.260869565217391	0.147058823529412	0.0909090909090909	0.0576923076923077	0.394366197183099	0.0975609756097561	0.0602409638554217	0.0535714285714286	0.0833333333333333	0.0645161290322581	0.355263157894737	0.0769230769230769	0.0147058823529412	0.238805970149254
Krt18	2.69558e-33	1.8628e-30	0.122270742358079	0.0833333333333333	0.372549019607843	0.108958837772397	0.113597246127367	0.275862068965517	0.276923076923077	0.449438202247191	0.276485788113695	0.426229508196721	0.316666666666667	0.241379310344828	0.253012048192771	0.3125	0.0639386189258312	0.164705882352941	0.272727272727273	0.408653846153846	0.0704225352112676	0.317073170731707	0.481927710843373	0.428571428571429	0.333333333333333	0.419354838709677	0.0657894736842105	0.307692307692308	0.470588235294118	0.0845771144278607
Mgp	3.21624e-32	2.10562e-29	0.0480349344978166	0.0763888888888889	0.117647058823529	0.0314769975786925	0.0172117039586919	0.0344827586206897	0.215384615384615	0.247191011235955	0.304909560723514	0.163934426229508	0.0833333333333333	0.137931034482759	0.108433734939759	0.125	0.107416879795396	0.0235294117647059	0.0454545454545455	0.0432692307692308	0	0.0487804878048781	0.686746987951807	0.125	0.0833333333333333	0.0967741935483871	0.0263157894736842	0.205128205128205	0.0735294117647059	0.0398009950248756
Ctss	1	1	0.0786026200873362	0.111111111111111	0.264705882352941	0.0677966101694915	0.0413080895008606	0.0344827586206897	0.415384615384615	0.168539325842697	0.229974160206718	0.39344262295082	0.433333333333333	0.344827586206897	0.325301204819277	0.541666666666667	0.184143222506394	0.223529411764706	0.272727272727273	0.182692307692308	0.126760563380282	0.195121951219512	0.590361445783133	0.178571428571429	0.0555555555555556	0.354838709677419	0.0921052631578947	0.358974358974359	0.205882352941176	0.0597014925373134
Cldn4	2.24929e-31	1.33233e-28	0	0	0.0784313725490196	0.00242130750605327	0	0.103448275862069	0.0307692307692308	0.0898876404494382	0.0258397932816537	0.147540983606557	0.1	0.0172413793103448	0.072289156626506	0.0416666666666667	0	0.00588235294117647	0.0454545454545455	0.0721153846153846	0	0.121951219512195	0.337349397590361	0.142857142857143	0.0277777777777778	0.032258064516129	0	0.128205128205128	0.132352941176471	0
Acoxl	7.75891e-31	4.38696e-28	0.253275109170306	0.149305555555556	0.137254901960784	0.184019370460048	0.216867469879518	0.172413793103448	0.0769230769230769	0.0674157303370786	0.0387596899224806	0	0.0166666666666667	0.0172413793103448	0.0240963855421687	0.0208333333333333	0.18925831202046	0.0352941176470588	0	0.0480769230769231	0.169014084507042	0.0975609756097561	0	0	0	0	0.144736842105263	0.0512820512820513	0	0.189054726368159
Chi3l1	9.82864e-30	5.31558e-27	0.873362445414847	0.732638888888889	0.529411764705882	0.815980629539952	0.876075731497418	0.551724137931034	0.323076923076923	0.325842696629214	0.48578811369509	0.114754098360656	0.35	0.413793103448276	0.349397590361446	0.333333333333333	0.754475703324808	0.611764705882353	0.272727272727273	0.615384615384615	0.690140845070423	0.292682926829268	0.132530120481928	0.0714285714285714	0.388888888888889	0.0967741935483871	0.644736842105263	0.256410256410256	0.176470588235294	0.840796019900497
S100g	1.82551e-29	9.46146e-28	0.58296943231441	0.548611111111111	0.284313725490196	0.639225181598063	0.724612736660929	0.172413793103448	0.184615384615385	0.247191011235955	0.224806201550388	0.229508196721311	0.116666666666667	0.327586206896552	0.265060240963855	0.1875	0.51150895140665	0.364705882352941	0.363636363636364	0.1875	0.323943661971831	0.219512195121951	0.253012048192771	0.25	0.222222222222222	0.193548387096774	0.328947368421053	0.205128205128205	0.205882352941176	0.527363184079602
Sfta2	2.11322e-29	1.05145e-26	0.703056768558952	0.600694444444444	0.264705882352941	0.680387409200969	0.738382099827883	0.241379310344828	0.2	0.292134831460674	0.268733850129199	0.147540983606557	0.233333333333333	0.241379310344828	0.385542168674699	0.333333333333333	0.560102301790281	0.364705882352941	0.340909090909091	0.326923076923077	0.450704225352113	0.219512195121951	0.228915662650602	0.232142857142857	0.361111111111111	0.225806451612903	0.407894736842105	0.41025641025641	0.117647058823529	0.597014925373134
Bex2	4.84877e-29	2.31977e-26	0.148471615720524	0.131944444444444	0.0686274509803922	0.205811138014528	0.232358003442341	0	0.0153846153846154	0.0337078651685393	0.0155038759689922	0.0819672131147541	0.0166666666666667	0.0344827586206897	0.036144578313253	0.0416666666666667	0.127877237851662	0.00588235294117647	0	0.0528846153846154	0.154929577464789	0	0.072289156626506	0.0357142857142857	0	0	0.131578947368421	0	0	0.194029850746269
C1qb	2.27224e-28	1.04683e-26	0.0152838427947598	0.0138888888888889	0.176470588235294	0.0121065375302663	0.00344234079173838	0.0344827586206897	0.230769230769231	0.146067415730337	0.116279069767442	0.131147540983607	0.15	0.0689655172413793	0.0481927710843374	0.166666666666667	0.0434782608695652	0.1	0.113636363636364	0.115384615384615	0.0704225352112676	0.121951219512195	0.457831325301205	0.0714285714285714	0	0.161290322580645	0.0263157894736842	0.179487179487179	0.132352941176471	0.00995024875621891
Hbegf	3.04329e-28	1.35198e-25	0.0109170305676856	0.0138888888888889	0.196078431372549	0.0217917675544794	0.0103270223752151	0.103448275862069	0.123076923076923	0.224719101123595	0.0956072351421189	0.19672131147541	0.1	0.103448275862069	0.0481927710843374	0.0208333333333333	0.00767263427109974	0.0352941176470588	0.0681818181818182	0.115384615384615	0	0.170731707317073	0.240963855421687	0.142857142857143	0.111111111111111	0.0967741935483871	0	0.0769230769230769	0.191176470588235	0.0199004975124378
Wfdc17	1.08783e-27	4.66604e-25	0.00655021834061135	0	0.117647058823529	0.0145278450363196	0.00516351118760757	0.0689655172413793	0.138461538461538	0.0786516853932584	0.0671834625322997	0.147540983606557	0.0833333333333333	0.120689655172414	0.108433734939759	0.125	0.0562659846547315	0.0588235294117647	0.0681818181818182	0.0625	0	0.0487804878048781	0.44578313253012	0.125	0.0277777777777778	0.225806451612903	0.0657894736842105	0.282051282051282	0.117647058823529	0.00497512437810945
Cyr61	2.55518e-27	1.05946e-24	0.00655021834061135	0.00347222222222222	0.127450980392157	0.0121065375302663	0.00860585197934595	0.0689655172413793	0.0923076923076923	0.146067415730337	0.0542635658914729	0.163934426229508	0.166666666666667	0.0862068965517241	0.0240963855421687	0.0416666666666667	0.0127877237851662	0	0.0454545454545455	0.0288461538461538	0	0.0487804878048781	0.265060240963855	0.178571428571429	0.111111111111111	0.0967741935483871	0	0.0512820512820513	0.132352941176471	0.00995024875621891
Tmem37	7.16541e-27	2.87518e-24	0.0545851528384279	0.0277777777777778	0.235294117647059	0.0338983050847458	0.0309810671256454	0.103448275862069	0.153846153846154	0.191011235955056	0.142118863049096	0.147540983606557	0.3	0.241379310344828	0.120481927710843	0.166666666666667	0.0332480818414322	0.0411764705882353	0.0909090909090909	0.144230769230769	0.0140845070422535	0.195121951219512	0.325301204819277	0.25	0.194444444444444	0.129032258064516	0.0131578947368421	0.179487179487179	0.205882352941176	0.0696517412935323
Rps27l	2.08717e-26	8.11322e-24	0.240174672489083	0.142361111111111	0.490196078431373	0.157384987893462	0.19104991394148	0.379310344827586	0.461538461538462	0.539325842696629	0.457364341085271	0.426229508196721	0.416666666666667	0.568965517241379	0.373493975903614	0.229166666666667	0.112531969309463	0.276470588235294	0.409090909090909	0.610576923076923	0.0422535211267606	0.585365853658537	0.542168674698795	0.428571428571429	0.5	0.354838709677419	0.0394736842105263	0.358974358974359	0.323529411764706	0.164179104477612
Mt2	1.35855e-25	5.12089e-23	0.0196506550218341	0.0451388888888889	0.0882352941176471	0.0242130750605327	0.0309810671256454	0.0344827586206897	0.107692307692308	0.123595505617978	0.0956072351421189	0.360655737704918	0.166666666666667	0.0862068965517241	0.0843373493975904	0.166666666666667	0.0460358056265985	0.0823529411764706	0.136363636363636	0.105769230769231	0	0.0975609756097561	0.626506024096386	0.321428571428571	0.166666666666667	0.129032258064516	0.0263157894736842	0.230769230769231	0.161764705882353	0.0945273631840796
Ctsd	1	1	0.194323144104804	0.163194444444444	0.450980392156863	0.142857142857143	0.125645438898451	0.172413793103448	0.307692307692308	0.393258426966292	0.284237726098191	0.377049180327869	0.4	0.327586206896552	0.409638554216867	0.395833333333333	0.199488491048593	0.370588235294118	0.522727272727273	0.259615384615385	0.183098591549296	0.365853658536585	0.746987951807229	0.339285714285714	0.388888888888889	0.483870967741935	0.197368421052632	0.435897435897436	0.441176470588235	0.114427860696517
Ppp1r14c	7.83981e-24	2.78627e-22	0.338427947598253	0.284722222222222	0.245098039215686	0.302663438256659	0.38209982788296	0.275862068965517	0.0461538461538462	0.0561797752808989	0.0956072351421189	0.0327868852459016	0.0666666666666667	0.120689655172414	0.0602409638554217	0.166666666666667	0.18925831202046	0.170588235294118	0.136363636363636	0.0913461538461538	0.225352112676056	0.024390243902439	0.072289156626506	0.0714285714285714	0.0833333333333333	0	0.25	0.102564102564103	0.0147058823529412	0.26865671641791
Ly6c1	1.1339e-23	3.91795e-21	0.124454148471616	0.121527777777778	0.274509803921569	0.0871670702179177	0.101549053356282	0.0689655172413793	0.153846153846154	0.415730337078652	0.255813953488372	0.19672131147541	0.433333333333333	0.362068965517241	0.253012048192771	0.416666666666667	0.0946291560102302	0.170588235294118	0.204545454545455	0.350961538461538	0.112676056338028	0.414634146341463	0.457831325301205	0.392857142857143	0.222222222222222	0.129032258064516	0.0394736842105263	0.333333333333333	0.367647058823529	0.0646766169154229
Eno1	1.36729e-23	4.59669e-21	0.0327510917030568	0.0381944444444444	0.166666666666667	0.026634382566586	0.0189328743545611	0.0689655172413793	0.169230769230769	0.146067415730337	0.10077519379845	0.0983606557377049	0.216666666666667	0.155172413793103	0.0963855421686747	0.166666666666667	0.020460358056266	0.0411764705882353	0.0909090909090909	0.115384615384615	0	0.146341463414634	0.289156626506024	0.214285714285714	0.166666666666667	0.0967741935483871	0	0.256410256410256	0.132352941176471	0.0248756218905473
Lgals1	2.05712e-23	6.73381e-21	0.0567685589519651	0.0486111111111111	0.264705882352941	0.0314769975786925	0.0137693631669535	0	0.307692307692308	0.146067415730337	0.144702842377261	0.147540983606557	0.183333333333333	0.103448275862069	0.108433734939759	0.208333333333333	0.0664961636828645	0.0529411764705882	0.136363636363636	0.0865384615384615	0.028169014084507	0.0975609756097561	0.493975903614458	0.107142857142857	0.111111111111111	0.0967741935483871	0.0526315789473684	0.205128205128205	0.147058823529412	0.00497512437810945
Rbm3	1.52522e-22	4.86467e-21	0.00655021834061135	0.0104166666666667	0.0882352941176471	0.0242130750605327	0.0137693631669535	0	0.107692307692308	0.134831460674157	0.041343669250646	0.163934426229508	0.166666666666667	0.0517241379310345	0.0481927710843374	0.104166666666667	0.0127877237851662	0	0.0227272727272727	0.0192307692307692	0	0.0487804878048781	0.301204819277108	0.107142857142857	0	0.129032258064516	0	0.153846153846154	0.161764705882353	0
Rnase4	5.87303e-23	1.82637e-20	0.733624454148472	0.663194444444444	0.392156862745098	0.668280871670702	0.731497418244406	0.482758620689655	0.261538461538462	0.303370786516854	0.237726098191214	0.311475409836066	0.3	0.327586206896552	0.409638554216867	0.416666666666667	0.603580562659846	0.370588235294118	0.340909090909091	0.254807692307692	0.577464788732394	0.24390243902439	0.313253012048193	0.285714285714286	0.388888888888889	0.161290322580645	0.618421052631579	0.307692307692308	0.25	0.572139303482587
Msn	7.92613e-22	2.40471e-19	0.146288209606987	0.0902777777777778	0.343137254901961	0.0944309927360775	0.0981067125645439	0.172413793103448	0.276923076923077	0.460674157303371	0.209302325581395	0.409836065573771	0.35	0.362068965517241	0.27710843373494	0.125	0.115089514066496	0.164705882352941	0.272727272727273	0.235576923076923	0.0563380281690141	0.365853658536585	0.44578313253012	0.25	0.277777777777778	0.161290322580645	0.0657894736842105	0.333333333333333	0.558823529411765	0.119402985074627
S100a4	1.12596e-21	3.33473e-20	0.00218340611353712	0.0173611111111111	0.137254901960784	0.00242130750605327	0	0.0344827586206897	0.184615384615385	0.0674157303370786	0.103359173126615	0.0819672131147541	0.0333333333333333	0.0517241379310345	0.0240963855421687	0.0208333333333333	0.010230179028133	0.0117647058823529	0.0227272727272727	0.0144230769230769	0.0140845070422535	0.0975609756097561	0.180722891566265	0.0178571428571429	0	0	0	0.128205128205128	0.0588235294117647	0.00497512437810945
Ces1d	7.75359e-21	2.24295e-18	0.480349344978166	0.395833333333333	0.245098039215686	0.351089588377724	0.435456110154905	0.206896551724138	0.107692307692308	0.179775280898876	0.131782945736434	0.114754098360656	0.1	0.155172413793103	0.132530120481928	0.270833333333333	0.314578005115089	0.258823529411765	0.0909090909090909	0.158653846153846	0.28169014084507	0.121951219512195	0.0481927710843374	0.178571428571429	0.111111111111111	0.0967741935483871	0.263157894736842	0.179487179487179	0.117647058823529	0.353233830845771
Cryab	1.24171e-20	3.51038e-18	0.0655021834061135	0.0381944444444444	0.235294117647059	0.0435835351089588	0.0533562822719449	0.241379310344828	0.246153846153846	0.348314606741573	0.149870801033592	0.180327868852459	0.15	0.241379310344828	0.144578313253012	0.0625	0.0332480818414322	0.0588235294117647	0.0909090909090909	0.317307692307692	0.0422535211267606	0.292682926829268	0.325301204819277	0.178571428571429	0.194444444444444	0.129032258064516	0.0394736842105263	0.102564102564103	0.294117647058824	0.0646766169154229
Abca3	3.2275e-20	8.92154e-18	0.46943231441048	0.336805555555556	0.196078431372549	0.341404358353511	0.364888123924269	0.103448275862069	0.0923076923076923	0.179775280898876	0.121447028423773	0.0983606557377049	0.133333333333333	0.172413793103448	0.144578313253012	0.229166666666667	0.368286445012788	0.247058823529412	0.181818181818182	0.25	0.422535211267606	0.121951219512195	0.072289156626506	0.0535714285714286	0.138888888888889	0	0.407894736842105	0.205128205128205	0.117647058823529	0.358208955223881
Mettl7a1	4.7851e-21	1.29395e-17	0.408296943231441	0.340277777777778	0.235294117647059	0.331719128329298	0.394148020654045	0.103448275862069	0.107692307692308	0.146067415730337	0.0904392764857881	0.0491803278688525	0.1	0.327586206896552	0.168674698795181	0.229166666666667	0.248081841432225	0.223529411764706	0.227272727272727	0.100961538461538	0.267605633802817	0.0731707317073171	0.036144578313253	0.0535714285714286	0.166666666666667	0.0645161290322581	0.289473684210526	0.0256410256410256	0.117647058823529	0.303482587064677
Ifitm3	4.54028e-19	1.20163e-16	0.074235807860262	0.0520833333333333	0.186274509803922	0.0532687651331719	0.0292598967297762	0.206896551724138	0.153846153846154	0.213483146067416	0.405684754521964	0.0163934426229508	0.116666666666667	0.0172413793103448	0.0843373493975904	0.104166666666667	0.061381074168798	0.0705882352941176	0.0454545454545455	0.302884615384615	0.028169014084507	0.0731707317073171	0.216867469879518	0.0892857142857143	0.0833333333333333	0.193548387096774	0.0131578947368421	0.0512820512820513	0.0588235294117647	0.0199004975124378
Ctsl	5.34274e-19	1.38455e-16	0.091703056768559	0.0972222222222222	0.215686274509804	0.0702179176755448	0.0998278829604131	0.103448275862069	0.2	0.348314606741573	0.10077519379845	0.360655737704918	0.35	0.327586206896552	0.289156626506024	0.354166666666667	0.0895140664961637	0.117647058823529	0.181818181818182	0.0913461538461538	0.0422535211267606	0.365853658536585	0.469879518072289	0.303571428571429	0.111111111111111	0.354838709677419	0.0657894736842105	0.358974358974359	0.426470588235294	0.149253731343284
Cat	7.26749e-19	1.84491e-16	0.375545851528384	0.28125	0.205882352941176	0.280871670702179	0.339070567986231	0.0689655172413793	0.0153846153846154	0.146067415730337	0.0723514211886305	0.0819672131147541	0.0666666666666667	0.0862068965517241	0.108433734939759	0.166666666666667	0.222506393861893	0.111764705882353	0.0681818181818182	0.134615384615385	0.169014084507042	0.121951219512195	0.0963855421686747	0.0535714285714286	0.0555555555555556	0.0645161290322581	0.171052631578947	0.0769230769230769	0.102941176470588	0.189054726368159
Cxcl15	8.14653e-19	2.02669e-17	0.945414847161572	0.868055555555556	0.705882352941177	0.922518159806295	0.931153184165232	0.620689655172414	0.476923076923077	0.460674157303371	0.529715762273902	0.213114754098361	0.383333333333333	0.482758620689655	0.55421686746988	0.458333333333333	0.879795396419437	0.758823529411765	0.454545454545455	0.596153846153846	0.929577464788732	0.317073170731707	0.325301204819277	0.285714285714286	0.527777777777778	0.32258064516129	0.921052631578947	0.512820512820513	0.264705882352941	0.925373134328358
Krt8	1.20616e-18	2.94184e-16	0.15938864628821	0.09375	0.245098039215686	0.0677966101694915	0.0998278829604131	0.275862068965517	0.184615384615385	0.337078651685393	0.211886304909561	0.262295081967213	0.333333333333333	0.241379310344828	0.204819277108434	0.333333333333333	0.061381074168798	0.105882352941176	0.204545454545455	0.254807692307692	0.0704225352112676	0.317073170731707	0.397590361445783	0.285714285714286	0.277777777777778	0.225806451612903	0.0394736842105263	0.282051282051282	0.485294117647059	0.0646766169154229
Aox3	1.14929e-17	2.72885e-15	0.207423580786026	0.142361111111111	0.0686274509803922	0.159806295399516	0.194492254733219	0	0	0.0224719101123595	0.0387596899224806	0.0327868852459016	0.0166666666666667	0.0344827586206897	0.072289156626506	0.166666666666667	0.153452685421995	0.0823529411764706	0.0454545454545455	0.0288461538461538	0.169014084507042	0.0487804878048781	0.0120481927710843	0.0535714285714286	0.0277777777777778	0.032258064516129	0.171052631578947	0.0512820512820513	0	0.199004975124378
Atp8a1	1.16271e-17	2.72885e-15	0.419213973799127	0.329861111111111	0.372549019607843	0.351089588377724	0.387263339070568	0.137931034482759	0.0923076923076923	0.157303370786517	0.111111111111111	0.0655737704918033	0.05	0.0862068965517241	0.240963855421687	0.208333333333333	0.329923273657289	0.258823529411765	0.113636363636364	0.0961538461538462	0.309859154929577	0.146341463414634	0.108433734939759	0.0892857142857143	0.0833333333333333	0.0645161290322581	0.368421052631579	0.0769230769230769	0.132352941176471	0.253731343283582
Retnla	2.16735e-17	4.91595e-15	0.0786026200873362	0.135416666666667	0.235294117647059	0.205811138014528	0.0550774526678141	0.172413793103448	0.338461538461538	0.202247191011236	0.452196382428941	0.245901639344262	0.15	0.293103448275862	0.289156626506024	0.208333333333333	0.115089514066496	0.176470588235294	0.227272727272727	0.322115384615385	0.126760563380282	0.195121951219512	0.614457831325301	0.196428571428571	0.0833333333333333	0.258064516129032	0.0789473684210526	0.230769230769231	0.0735294117647059	0.0796019900497512
S100a14	2.17362e-17	4.91595e-15	0.00873362445414847	0.00347222222222222	0.0588235294117647	0	0.00688468158347676	0.0344827586206897	0.123076923076923	0.112359550561798	0.020671834625323	0.114754098360656	0.15	0.0344827586206897	0.0481927710843374	0.104166666666667	0.0127877237851662	0.0117647058823529	0.0454545454545455	0.0288461538461538	0	0.0975609756097561	0.240963855421687	0.0535714285714286	0	0.161290322580645	0	0.102564102564103	0.117647058823529	0.00995024875621891
Arg1	2.48962e-17	5.53008e-15	0.00873362445414847	0.00694444444444444	0.0490196078431373	0.0121065375302663	0.00688468158347676	0.0344827586206897	0.0923076923076923	0.0786516853932584	0.0775193798449612	0.114754098360656	0.133333333333333	0.0517241379310345	0.0602409638554217	0.0416666666666667	0.0358056265984655	0	0.0454545454545455	0.0288461538461538	0	0.0975609756097561	0.385542168674699	0.0357142857142857	0.0277777777777778	0.0967741935483871	0.0131578947368421	0.205128205128205	0.102941176470588	0.0348258706467662
Sprr1a	3.014e-17	6.5774e-15	0.00655021834061135	0.00347222222222222	0.0882352941176471	0	0.00344234079173838	0	0.107692307692308	0.112359550561798	0.0310077519379845	0.0163934426229508	0.183333333333333	0.0172413793103448	0.072289156626506	0.0625	0.00255754475703325	0.0294117647058824	0.0227272727272727	0.0625	0	0.0731707317073171	0.204819277108434	0.0714285714285714	0	0.032258064516129	0	0.102564102564103	0.0882352941176471	0
Cst8	4.11891e-18	8.83363e-16	0.0873362445414847	0.0833333333333333	0.00980392156862745	0.0944309927360775	0.103270223752151	0.0344827586206897	0	0.0112359550561798	0	0.0163934426229508	0	0.0172413793103448	0	0.0416666666666667	0.0588235294117647	0.0117647058823529	0	0.00961538461538462	0.0985915492957746	0	0	0	0	0	0.0921052631578947	0	0	0.0796019900497512
Krt19	9.14403e-17	1.92784e-15	0.0720524017467249	0.0625	0.127450980392157	0.0411622276029056	0.0309810671256454	0.172413793103448	0.246153846153846	0.213483146067416	0.108527131782946	0.163934426229508	0.233333333333333	0.137931034482759	0.072289156626506	0.208333333333333	0.030690537084399	0.0352941176470588	0.136363636363636	0.1875	0	0.292682926829268	0.337349397590361	0.178571428571429	0.222222222222222	0.225806451612903	0	0.128205128205128	0.25	0.0348258706467662
Tacstd2	1.12533e-16	2.33299e-14	0.0305676855895196	0.03125	0.127450980392157	0.0193704600484262	0.0258175559380379	0.172413793103448	0.153846153846154	0.235955056179775	0.131782945736434	0.147540983606557	0.0666666666666667	0.155172413793103	0.0963855421686747	0.0416666666666667	0.0153452685421995	0.0647058823529412	0.0227272727272727	0.177884615384615	0	0.146341463414634	0.192771084337349	0.107142857142857	0.111111111111111	0.0645161290322581	0	0.0512820512820513	0.205882352941176	0.0248756218905473
Esd	8.40629e-16	1.71419e-13	0.0633187772925764	0.0451388888888889	0.254901960784314	0.062953995157385	0.0395869191049914	0.137931034482759	0.123076923076923	0.269662921348315	0.136950904392765	0.245901639344262	0.25	0.0862068965517241	0.108433734939759	0.104166666666667	0.0588235294117647	0.0352941176470588	0.0909090909090909	0.182692307692308	0.0140845070422535	0.292682926829268	0.349397590361446	0.178571428571429	0.138888888888889	0.0645161290322581	0.0394736842105263	0.256410256410256	0.161764705882353	0.0447761194029851
Bex4	1.19365e-15	2.39482e-13	0.290393013100437	0.204861111111111	0.186274509803922	0.261501210653753	0.344234079173838	0.137931034482759	0.0769230769230769	0.157303370786517	0.10594315245478	0.0983606557377049	0.0666666666666667	0.120689655172414	0.0240963855421687	0.0625	0.168797953964194	0.0352941176470588	0.0681818181818182	0.0625	0.183098591549296	0.170731707317073	0.108433734939759	0.0178571428571429	0.0833333333333333	0	0.210526315789474	0.0769230769230769	0.0588235294117647	0.194029850746269
Mid1ip1	3.00166e-15	5.92662e-13	0.414847161572052	0.322916666666667	0.303921568627451	0.351089588377724	0.395869191049914	0.206896551724138	0.153846153846154	0.146067415730337	0.152454780361757	0.0327868852459016	0.0666666666666667	0.189655172413793	0.228915662650602	0.145833333333333	0.245524296675192	0.158823529411765	0.0454545454545455	0.110576923076923	0.380281690140845	0.146341463414634	0.072289156626506	0.0714285714285714	0.0833333333333333	0.032258064516129	0.421052631578947	0.0769230769230769	0.0294117647058824	0.263681592039801
Lamp3	3.28237e-15	6.37959e-13	0.753275109170306	0.576388888888889	0.490196078431373	0.670702179176755	0.755593803786575	0.517241379310345	0.246153846153846	0.415730337078652	0.374677002583979	0.245901639344262	0.166666666666667	0.482758620689655	0.44578313253012	0.416666666666667	0.675191815856777	0.605882352941176	0.363636363636364	0.490384615384615	0.76056338028169	0.195121951219512	0.192771084337349	0.178571428571429	0.472222222222222	0.258064516129032	0.736842105263158	0.307692307692308	0.279411764705882	0.631840796019901
Cstb	4.65954e-15	8.91693e-13	0.205240174672489	0.125	0.431372549019608	0.181598062953995	0.187607573149742	0.275862068965517	0.323076923076923	0.50561797752809	0.258397932816537	0.442622950819672	0.566666666666667	0.53448275862069	0.27710843373494	0.333333333333333	0.158567774936061	0.235294117647059	0.340909090909091	0.408653846153846	0.140845070422535	0.463414634146341	0.662650602409639	0.428571428571429	0.333333333333333	0.354838709677419	0.144736842105263	0.512820512820513	0.382352941176471	0.164179104477612
Fasn	4.3367e-14	8.17336e-12	0.521834061135371	0.413194444444444	0.303921568627451	0.380145278450363	0.438898450946644	0.172413793103448	0.153846153846154	0.168539325842697	0.214470284237726	0.0655737704918033	0.116666666666667	0.206896551724138	0.253012048192771	0.354166666666667	0.342710997442455	0.435294117647059	0.204545454545455	0.221153846153846	0.338028169014085	0.268292682926829	0.120481927710843	0.0892857142857143	0.194444444444444	0.129032258064516	0.315789473684211	0.102564102564103	0.0882352941176471	0.343283582089552
C1qc	6.93869e-14	1.28821e-11	0.0196506550218341	0.00694444444444444	0.147058823529412	0.0193704600484262	0.0137693631669535	0.0344827586206897	0.0923076923076923	0.134831460674157	0.0930232558139535	0.0819672131147541	0.133333333333333	0.137931034482759	0.036144578313253	0.0833333333333333	0.0460358056265985	0.0647058823529412	0.0909090909090909	0.0576923076923077	0.0422535211267606	0.0731707317073171	0.36144578313253	0.0714285714285714	0.0277777777777778	0.0967741935483871	0.0526315789473684	0.128205128205128	0.0882352941176471	0.00497512437810945
Sfn	5.039e-14	9.21766e-11	0.037117903930131	0.0173611111111111	0.147058823529412	0.0242130750605327	0.0189328743545611	0.0689655172413793	0.0307692307692308	0.112359550561798	0.062015503875969	0.147540983606557	0.116666666666667	0.0689655172413793	0.0843373493975904	0.125	0.0179028132992327	0.0352941176470588	0.136363636363636	0.134615384615385	0.0140845070422535	0.195121951219512	0.253012048192771	0.142857142857143	0.0555555555555556	0.032258064516129	0.0263157894736842	0.102564102564103	0.279411764705882	0.00995024875621891
Saa3	8.6238e-13	1.55466e-10	0	0	0	0.00242130750605327	0	0.0344827586206897	0.0153846153846154	0.0224719101123595	0.10077519379845	0.0491803278688525	0.0666666666666667	0.0172413793103448	0.0120481927710843	0	0.0153452685421995	0.0117647058823529	0	0.0288461538461538	0.0140845070422535	0.024390243902439	0.216867469879518	0.0357142857142857	0.0277777777777778	0.032258064516129	0	0.128205128205128	0.0441176470588235	0.00995024875621891
F3	4.27077e-12	7.58916e-10	0.037117903930131	0.0347222222222222	0.0882352941176471	0.0290556900726392	0.0258175559380379	0.0689655172413793	0.123076923076923	0.134831460674157	0.0490956072351421	0.147540983606557	0.183333333333333	0.120689655172414	0.0843373493975904	0.0416666666666667	0.0230179028132992	0.00588235294117647	0.0454545454545455	0.0673076923076923	0.0140845070422535	0.0975609756097561	0.240963855421687	0.214285714285714	0.111111111111111	0.129032258064516	0.0131578947368421	0.205128205128205	0.220588235294118	0.0199004975124378
Bax	8.49217e-12	1.4878e-09	0.0305676855895196	0.0138888888888889	0.127450980392157	0.0314769975786925	0.0172117039586919	0.0689655172413793	0.0923076923076923	0.157303370786517	0.118863049095607	0.0819672131147541	0.133333333333333	0.120689655172414	0.0963855421686747	0.0416666666666667	0.0230179028132992	0.0352941176470588	0.113636363636364	0.182692307692308	0.0140845070422535	0.170731707317073	0.204819277108434	0.0892857142857143	0.166666666666667	0	0.0131578947368421	0.128205128205128	0.117647058823529	0.0199004975124378
Akr1b8	9.69568e-12	1.67506e-09	0.0174672489082969	0.0138888888888889	0.127450980392157	0.0121065375302663	0.0206540447504303	0.103448275862069	0.138461538461538	0.191011235955056	0.0568475452196382	0.0983606557377049	0.133333333333333	0.103448275862069	0.0602409638554217	0.0625	0.0051150895140665	0.0529411764705882	0.0227272727272727	0.125	0	0.0975609756097561	0.216867469879518	0.107142857142857	0.0555555555555556	0.0967741935483871	0	0.0769230769230769	0.0735294117647059	0.0248756218905473
Ly6a	9.88987e-12	1.68521e-09	0.0698689956331878	0.0798611111111111	0.127450980392157	0.0314769975786925	0.0327022375215146	0.172413793103448	0.169230769230769	0.213483146067416	0.302325581395349	0.0491803278688525	0.1	0.172413793103448	0.108433734939759	0.104166666666667	0.0664961636828645	0.0764705882352941	0.181818181818182	0.25	0.0140845070422535	0.170731707317073	0.192771084337349	0.142857142857143	0.0833333333333333	0.0645161290322581	0	0.0769230769230769	0.132352941176471	0.0447761194029851
Lpcat1	1.22119e-11	2.05275e-11	0.569868995633188	0.399305555555556	0.362745098039216	0.491525423728814	0.592082616179002	0.241379310344828	0.246153846153846	0.191011235955056	0.180878552971576	0.180327868852459	0.183333333333333	0.293103448275862	0.313253012048193	0.354166666666667	0.434782608695652	0.4	0.295454545454545	0.3125	0.605633802816901	0.195121951219512	0.27710843373494	0.25	0.277777777777778	0.225806451612903	0.526315789473684	0.41025641025641	0.220588235294118	0.477611940298507
Pla2g1b	2.01636e-11	3.34419e-09	0.213973799126638	0.149305555555556	0.0588235294117647	0.193704600484261	0.235800344234079	0.137931034482759	0.0461538461538462	0.0224719101123595	0.0697674418604651	0.0327868852459016	0.0333333333333333	0.0344827586206897	0.036144578313253	0.0833333333333333	0.0971867007672634	0.117647058823529	0.0227272727272727	0.0721153846153846	0.112676056338028	0.0975609756097561	0	0.0357142857142857	0.0833333333333333	0	0.105263157894737	0.0769230769230769	0.0441176470588235	0.154228855721393
Clu	3.17478e-11	5.1962e-09	0.192139737991266	0.125	0.313725490196078	0.142857142857143	0.151462994836489	0.275862068965517	0.353846153846154	0.303370786516854	0.242894056847545	0.114754098360656	0.283333333333333	0.293103448275862	0.313253012048193	0.229166666666667	0.117647058823529	0.317647058823529	0.386363636363636	0.346153846153846	0.112676056338028	0.341463414634146	0.457831325301205	0.482142857142857	0.333333333333333	0.32258064516129	0.0526315789473684	0.282051282051282	0.455882352941176	0.129353233830846
Sparc	4.24055e-11	6.85041e-09	0.283842794759825	0.211805555555556	0.382352941176471	0.179176755447942	0.225473321858864	0.379310344827586	0.430769230769231	0.471910112359551	0.30749354005168	0.426229508196721	0.5	0.517241379310345	0.373493975903614	0.4375	0.166240409207161	0.217647058823529	0.227272727272727	0.25	0.112676056338028	0.51219512195122	0.63855421686747	0.589285714285714	0.583333333333333	0.290322580645161	0.131578947368421	0.512820512820513	0.529411764705882	0.233830845771144
Cyp2f2	4.67282e-11	7.45196e-09	0.248908296943231	0.475694444444444	0.0392156862745098	0.176755447941889	0.163511187607573	0	0.0307692307692308	0.0449438202247191	0.0671834625322997	0.0655737704918033	0.0333333333333333	0.103448275862069	0.204819277108434	0.25	0.186700767263427	0.2	0.0909090909090909	0.0769230769230769	0.126760563380282	0.024390243902439	0.204819277108434	0.0892857142857143	0.111111111111111	0.193548387096774	0.131578947368421	0.0512820512820513	0.0735294117647059	0.338308457711443
Zdhhc3	5.20646e-11	8.19787e-09	0.366812227074236	0.253472222222222	0.215686274509804	0.280871670702179	0.332185886402754	0.103448275862069	0.0307692307692308	0.0898876404494382	0.0930232558139535	0.0491803278688525	0.05	0.172413793103448	0.0963855421686747	0.125	0.232736572890026	0.252941176470588	0.0909090909090909	0.134615384615385	0.267605633802817	0.146341463414634	0.168674698795181	0.142857142857143	0.0833333333333333	0.0645161290322581	0.263157894736842	0.153846153846154	0.117647058823529	0.223880597014925
Itgb6	5.65572e-11	8.79393e-09	0.00655021834061135	0.00694444444444444	0.0784313725490196	0.00242130750605327	0.0103270223752151	0.0344827586206897	0.0153846153846154	0.0674157303370786	0.0103359173126615	0.0819672131147541	0.1	0.0344827586206897	0.0843373493975904	0.0416666666666667	0.00255754475703325	0.0235294117647059	0.0681818181818182	0.0192307692307692	0	0.0975609756097561	0.132530120481928	0.0892857142857143	0.166666666666667	0.032258064516129	0	0.0256410256410256	0.117647058823529	0
Pon1	6.47624e-11	9.94542e-09	0.106986899563319	0.0763888888888889	0.0196078431372549	0.0653753026634383	0.0567986230636833	0	0	0	0.00775193798449612	0	0	0	0	0	0.030690537084399	0.00588235294117647	0.0227272727272727	0.00961538461538462	0.0140845070422535	0	0	0	0	0	0.0263157894736842	0	0	0.0646766169154229
Sepp1	7.6648e-11	1.16271e-08	0.541484716157205	0.465277777777778	0.343137254901961	0.428571428571429	0.545611015490534	0.172413793103448	0.338461538461538	0.269662921348315	0.191214470284238	0.163934426229508	0.166666666666667	0.344827586206897	0.168674698795181	0.270833333333333	0.411764705882353	0.211764705882353	0.0909090909090909	0.221153846153846	0.309859154929577	0.24390243902439	0.373493975903614	0.178571428571429	0.0833333333333333	0.129032258064516	0.368421052631579	0.230769230769231	0.147058823529412	0.388059701492537
Msln	1.42218e-10	2.13138e-08	0.00218340611353712	0.00347222222222222	0.0686274509803922	0.00242130750605327	0.00344234079173838	0	0.0769230769230769	0.0337078651685393	0.0129198966408269	0.131147540983607	0.0666666666666667	0.0344827586206897	0.0602409638554217	0.0208333333333333	0.0179028132992327	0.00588235294117647	0.0454545454545455	0	0.0140845070422535	0.0487804878048781	0.180722891566265	0.125	0	0.0645161290322581	0	0.0512820512820513	0.0882352941176471	0
Egfl6	2.93001e-10	4.33885e-08	0.364628820960699	0.260416666666667	0.235294117647059	0.319612590799031	0.352839931153184	0.0689655172413793	0.184615384615385	0.213483146067416	0.0671834625322997	0.0655737704918033	0.116666666666667	0.206896551724138	0.228915662650602	0.208333333333333	0.232736572890026	0.241176470588235	0.181818181818182	0.149038461538462	0.154929577464789	0.195121951219512	0.0602409638554217	0.125	0.305555555555556	0.0967741935483871	0.223684210526316	0.0256410256410256	0.0882352941176471	0.323383084577114
Itih4	3.37786e-10	4.94319e-08	0.155021834061135	0.121527777777778	0.107843137254902	0.150121065375303	0.153184165232358	0.0344827586206897	0.0153846153846154	0.0449438202247191	0.041343669250646	0.0327868852459016	0.0333333333333333	0.0172413793103448	0.0120481927710843	0.0208333333333333	0.130434782608696	0.0941176470588235	0	0.0625	0.0563380281690141	0.0731707317073171	0.0240963855421687	0	0.0277777777777778	0	0.0526315789473684	0	0	0.129353233830846
Cdkn2b	1.15318e-09	1.66795e-07	0.0218340611353712	0.00694444444444444	0.0588235294117647	0	0.00516351118760757	0	0.107692307692308	0.0449438202247191	0.00516795865633075	0.163934426229508	0.1	0.0862068965517241	0.036144578313253	0.0833333333333333	0.00767263427109974	0.0117647058823529	0.0454545454545455	0.0240384615384615	0	0.0487804878048781	0.168674698795181	0.125	0.111111111111111	0	0	0.0256410256410256	0.161764705882353	0.0248756218905473
Atp6v1c2	1.59819e-09	2.28505e-07	0.233624454148472	0.177083333333333	0.0490196078431373	0.181598062953995	0.227194492254733	0.0689655172413793	0.0307692307692308	0.0898876404494382	0.0594315245478036	0.0655737704918033	0.0333333333333333	0.0517241379310345	0.108433734939759	0.125	0.130434782608696	0.0823529411764706	0.0681818181818182	0.0288461538461538	0.126760563380282	0.0975609756097561	0.072289156626506	0.0357142857142857	0.0833333333333333	0.0645161290322581	0.105263157894737	0.0769230769230769	0.0147058823529412	0.17910447761194
Enpep	2.40668e-09	3.40189e-07	0.237991266375546	0.125	0.117647058823529	0.14043583535109	0.19104991394148	0.103448275862069	0.0153846153846154	0.112359550561798	0.0697674418604651	0	0.0166666666666667	0.0689655172413793	0.036144578313253	0.0208333333333333	0.138107416879795	0.0941176470588235	0.113636363636364	0.0769230769230769	0.0704225352112676	0.0731707317073171	0.0240963855421687	0	0	0	0.105263157894737	0	0	0.139303482587065
Etv5	4.13311e-09	5.74113e-07	0.290393013100437	0.15625	0.156862745098039	0.179176755447942	0.237521514629948	0.0689655172413793	0.0307692307692308	0.0449438202247191	0.062015503875969	0.0327868852459016	0.0166666666666667	0.0344827586206897	0.0602409638554217	0.166666666666667	0.145780051150895	0.152941176470588	0	0.110576923076923	0.183098591549296	0.0975609756097561	0.108433734939759	0.0714285714285714	0.0555555555555556	0	0.210526315789474	0.0512820512820513	0.0294117647058824	0.154228855721393
Ank3	4.15388e-09	5.74113e-07	0.264192139737991	0.152777777777778	0.0980392156862745	0.203389830508475	0.227194492254733	0.103448275862069	0.107692307692308	0.146067415730337	0.0775193798449612	0.0491803278688525	0.0666666666666667	0.0344827586206897	0.0240963855421687	0.0416666666666667	0.21227621483376	0.135294117647059	0.204545454545455	0.0913461538461538	0.197183098591549	0.121951219512195	0.0120481927710843	0.0535714285714286	0.0555555555555556	0.0645161290322581	0.223684210526316	0.102564102564103	0.0588235294117647	0.169154228855721
Cox6a2	4.96759e-09	6.79031e-07	0.176855895196507	0.107638888888889	0.0882352941176471	0.128329297820823	0.201376936316695	0	0	0.0449438202247191	0.0568475452196382	0	0.0166666666666667	0.0517241379310345	0.0240963855421687	0.0416666666666667	0.117647058823529	0.0470588235294118	0	0.0432692307692308	0.028169014084507	0.0975609756097561	0.0602409638554217	0.0178571428571429	0	0.0645161290322581	0.0526315789473684	0.0256410256410256	0.0147058823529412	0.134328358208955
Ecm1	5.74069e-09	7.76179e-07	0.0109170305676856	0	0.0588235294117647	0.00726392251815981	0.00172117039586919	0	0.0461538461538462	0.0561797752808989	0.0284237726098191	0.0819672131147541	0.1	0.0172413793103448	0.036144578313253	0.0416666666666667	0.020460358056266	0.0647058823529412	0.0681818181818182	0.0384615384615385	0	0.0487804878048781	0.313253012048193	0.0714285714285714	0.0277777777777778	0	0	0.0512820512820513	0.0588235294117647	0
Gm10800	6.94762e-09	9.29263e-08	0.00218340611353712	0	0.107843137254902	0	0.0103270223752151	0.103448275862069	0.123076923076923	0.112359550561798	0.062015503875969	0.0819672131147541	0.0333333333333333	0.0517241379310345	0.0120481927710843	0.125	0.00255754475703325	0.0529411764705882	0	0.00480769230769231	0	0.0487804878048781	0.0602409638554217	0.0357142857142857	0	0	0	0.0512820512820513	0.0294117647058824	0.00497512437810945
Emp1	7.39662e-09	9.7275e-07	0.0152838427947598	0.0138888888888889	0.0392156862745098	0.00726392251815981	0.00344234079173838	0.0344827586206897	0.123076923076923	0.101123595505618	0.0594315245478036	0.180327868852459	0.0833333333333333	0.0344827586206897	0	0.0416666666666667	0.0127877237851662	0.0117647058823529	0.0227272727272727	0.0480769230769231	0.0140845070422535	0	0.180722891566265	0.107142857142857	0	0.032258064516129	0.0394736842105263	0.102564102564103	0.0441176470588235	0.0149253731343284
Lamc2	7.46735e-09	9.7275e-07	0.0262008733624454	0.0173611111111111	0.117647058823529	0.0145278450363196	0.0275387263339071	0.103448275862069	0.0615384615384615	0.123595505617978	0.041343669250646	0.147540983606557	0.183333333333333	0.103448275862069	0.0481927710843374	0.0625	0.0153452685421995	0.0411764705882353	0.0454545454545455	0.0721153846153846	0	0.146341463414634	0.180722891566265	0.142857142857143	0.0833333333333333	0.032258064516129	0	0.0512820512820513	0.191176470588235	0.0149253731343284
Anxa3	7.50735e-09	9.7275e-07	0.220524017467249	0.138888888888889	0.372549019607843	0.130750605326877	0.163511187607573	0.482758620689655	0.276923076923077	0.606741573033708	0.27390180878553	0.278688524590164	0.483333333333333	0.379310344827586	0.156626506024096	0.3125	0.132992327365729	0.182352941176471	0.25	0.466346153846154	0.140845070422535	0.341463414634146	0.469879518072289	0.392857142857143	0.333333333333333	0.290322580645161	0.157894736842105	0.333333333333333	0.397058823529412	0.174129353233831
Fabp5	7.92191e-09	1.01588e-06	0.406113537117904	0.336805555555556	0.274509803921569	0.418886198547215	0.430292598967298	0.206896551724138	0.184615384615385	0.134831460674157	0.209302325581395	0.147540983606557	0.15	0.206896551724138	0.180722891566265	0.0833333333333333	0.250639386189258	0.241176470588235	0.181818181818182	0.153846153846154	0.154929577464789	0.24390243902439	0.144578313253012	0.0535714285714286	0.222222222222222	0.0967741935483871	0.105263157894737	0.102564102564103	0.117647058823529	0.45273631840796
Lmna	1.03015e-08	1.30756e-07	0.0524017467248908	0.0381944444444444	0.196078431372549	0.0508474576271186	0.0378657487091222	0.0344827586206897	0.123076923076923	0.202247191011236	0.108527131782946	0.131147540983607	0.15	0.155172413793103	0.132530120481928	0.1875	0.0383631713554987	0.0823529411764706	0.0681818181818182	0.0961538461538462	0	0.121951219512195	0.240963855421687	0.125	0.111111111111111	0.0645161290322581	0	0.102564102564103	0.176470588235294	0.0348258706467662
Chia	1.3422e-08	1.68642e-06	0.277292576419214	0.15625	0.0980392156862745	0.213075060532688	0.206540447504303	0.137931034482759	0.0153846153846154	0.101123595505618	0.0775193798449612	0.0327868852459016	0.0333333333333333	0.0344827586206897	0.0481927710843374	0	0.117647058823529	0.0705882352941176	0.0454545454545455	0.0721153846153846	0.197183098591549	0.0487804878048781	0.0843373493975904	0.0892857142857143	0.0555555555555556	0.032258064516129	0.184210526315789	0.0512820512820513	0	0.0298507462686567
Ifrd1	1.46123e-08	1.81762e-06	0.0502183406113537	0.0347222222222222	0.176470588235294	0.0387409200968523	0.0413080895008606	0.103448275862069	0.107692307692308	0.191011235955056	0.0801033591731266	0.213114754098361	0.15	0.137931034482759	0.072289156626506	0.0625	0.0358056265984655	0.0235294117647059	0.0909090909090909	0.0576923076923077	0.0140845070422535	0.195121951219512	0.301204819277108	0.107142857142857	0.0277777777777778	0.161290322580645	0.0263157894736842	0.128205128205128	0.205882352941176	0.0398009950248756
Gpnmb	1.72445e-08	2.12381e-07	0.00873362445414847	0.00347222222222222	0.0490196078431373	0.00242130750605327	0.00172117039586919	0	0.0307692307692308	0.0337078651685393	0.0129198966408269	0.0983606557377049	0.0666666666666667	0.0862068965517241	0.0240963855421687	0.0833333333333333	0.0281329923273657	0.0529411764705882	0.0454545454545455	0.0144230769230769	0.0140845070422535	0.024390243902439	0.349397590361446	0.0357142857142857	0	0.0645161290322581	0	0.102564102564103	0.0294117647058824	0
Ahcyl2	3.02959e-09	3.69462e-06	0.179039301310044	0.131944444444444	0.0686274509803922	0.14043583535109	0.151462994836489	0.103448275862069	0.0153846153846154	0.0786516853932584	0.0490956072351421	0	0.0333333333333333	0.0689655172413793	0.0120481927710843	0.0208333333333333	0.112531969309463	0.0882352941176471	0	0.0288461538461538	0.0563380281690141	0.024390243902439	0.0240963855421687	0.0535714285714286	0.0555555555555556	0.032258064516129	0.0657894736842105	0.0256410256410256	0	0.169154228855721
Alcam	7.65809e-08	9.24845e-06	0.61353711790393	0.513888888888889	0.431372549019608	0.566585956416465	0.55249569707401	0.448275862068966	0.276923076923077	0.382022471910112	0.227390180878553	0.213114754098361	0.233333333333333	0.310344827586207	0.373493975903614	0.229166666666667	0.442455242966752	0.388235294117647	0.340909090909091	0.293269230769231	0.71830985915493	0.170731707317073	0.265060240963855	0.214285714285714	0.361111111111111	0.193548387096774	0.671052631578947	0.230769230769231	0.264705882352941	0.402985074626866
Slpi	9.31315e-08	1.11391e-05	0.074235807860262	0.0833333333333333	0.254901960784314	0.0581113801452785	0.0636833046471601	0.310344827586207	0.138461538461538	0.157303370786517	0.27390180878553	0.131147540983607	0.133333333333333	0.189655172413793	0.168674698795181	0.0833333333333333	0.0383631713554987	0.0823529411764706	0.113636363636364	0.322115384615385	0.028169014084507	0.146341463414634	0.240963855421687	0.107142857142857	0.0833333333333333	0.0967741935483871	0	0.128205128205128	0.0588235294117647	0.0746268656716418
Tpm2	1.31208e-07	1.55438e-05	0.00218340611353712	0.00347222222222222	0.0392156862745098	0.00484261501210654	0	0	0.0461538461538462	0.0674157303370786	0.0180878552971576	0.0655737704918033	0.0666666666666667	0.0689655172413793	0.036144578313253	0.0416666666666667	0.010230179028133	0.0235294117647059	0.0681818181818182	0.0144230769230769	0	0.0975609756097561	0.0963855421686747	0.0535714285714286	0.0833333333333333	0.0645161290322581	0	0.0256410256410256	0.0735294117647059	0
Vim	1.51015e-07	1.77215e-05	0.104803493449782	0.100694444444444	0.137254901960784	0.0532687651331719	0.0275387263339071	0.0689655172413793	0.292307692307692	0.191011235955056	0.214470284237726	0.163934426229508	0.15	0.155172413793103	0.144578313253012	0.208333333333333	0.104859335038363	0.0882352941176471	0.136363636363636	0.0576923076923077	0.028169014084507	0.146341463414634	0.373493975903614	0.0892857142857143	0.111111111111111	0.161290322580645	0.0657894736842105	0.230769230769231	0.117647058823529	0.0248756218905473
Acot1	2.03041e-07	2.3604e-05	0.126637554585153	0.0868055555555556	0.0588235294117647	0.184019370460048	0.134251290877797	0.0689655172413793	0.0153846153846154	0.0337078651685393	0.0516795865633075	0	0.0166666666666667	0.0172413793103448	0	0	0.0895140664961637	0.0294117647058824	0.0227272727272727	0.0576923076923077	0.0704225352112676	0.024390243902439	0.036144578313253	0.0357142857142857	0.0277777777777778	0	0.105263157894737	0.0256410256410256	0	0.0597014925373134
Nrn1	2.29417e-07	2.64233e-05	0.0851528384279476	0.0763888888888889	0.0392156862745098	0.0944309927360775	0.0963855421686747	0	0.0153846153846154	0.0337078651685393	0.00516795865633075	0.0163934426229508	0.0333333333333333	0.0344827586206897	0.0120481927710843	0.0208333333333333	0.0690537084398977	0.00588235294117647	0.0227272727272727	0.00961538461538462	0.0563380281690141	0	0.0120481927710843	0	0	0	0.0657894736842105	0	0	0.0696517412935323
Itm2a	2.41424e-07	2.75511e-05	0.0152838427947598	0.0104166666666667	0.0980392156862745	0.00726392251815981	0.00344234079173838	0.0344827586206897	0.0461538461538462	0.0674157303370786	0.0439276485788114	0.0491803278688525	0.133333333333333	0.0689655172413793	0.0963855421686747	0.125	0.0051150895140665	0.0470588235294118	0.0227272727272727	0.0817307692307692	0.0140845070422535	0.0975609756097561	0.0602409638554217	0.0357142857142857	0.138888888888889	0	0.0131578947368421	0.102564102564103	0.0735294117647059	0.00995024875621891
Arpc2	1	1	0.279475982532751	0.288194444444444	0.441176470588235	0.198547215496368	0.194492254733219	0.379310344827586	0.384615384615385	0.617977528089888	0.37984496124031	0.459016393442623	0.45	0.362068965517241	0.313253012048193	0.5	0.214833759590793	0.258823529411765	0.318181818181818	0.350961538461538	0.140845070422535	0.48780487804878	0.506024096385542	0.517857142857143	0.361111111111111	0.483870967741935	0.131578947368421	0.641025641025641	0.411764705882353	0.248756218905473
Mt1	3.02136e-07	3.38582e-07	0.137554585152838	0.190972222222222	0.274509803921569	0.174334140435835	0.180722891566265	0.103448275862069	0.292307692307692	0.292134831460674	0.235142118863049	0.508196721311475	0.266666666666667	0.327586206896552	0.240963855421687	0.333333333333333	0.148337595907928	0.288235294117647	0.363636363636364	0.25	0.0845070422535211	0.268292682926829	0.795180722891566	0.625	0.194444444444444	0.451612903225806	0.118421052631579	0.435897435897436	0.279411764705882	0.318407960199005
Npw	3.90227e-07	4.33395e-05	0.176855895196507	0.142361111111111	0.117647058823529	0.13317191283293	0.180722891566265	0.0344827586206897	0.0307692307692308	0.0674157303370786	0.0594315245478036	0	0.0166666666666667	0.103448275862069	0.0120481927710843	0	0.0741687979539642	0.0352941176470588	0	0.0528846153846154	0.0704225352112676	0.0487804878048781	0.0240963855421687	0	0.0277777777777778	0	0.0789473684210526	0.0256410256410256	0.0294117647058824	0.114427860696517
Car8	4.8316e-07	5.31861e-05	0.246724890829694	0.211805555555556	0.215686274509804	0.184019370460048	0.299483648881239	0.137931034482759	0.0923076923076923	0.101123595505618	0.082687338501292	0.0655737704918033	0.0833333333333333	0.103448275862069	0.072289156626506	0.125	0.181585677749361	0.147058823529412	0.0227272727272727	0.0769230769230769	0.183098591549296	0.0487804878048781	0.0602409638554217	0.0178571428571429	0.111111111111111	0.0645161290322581	0.25	0.128205128205128	0.0294117647058824	0.233830845771144
Col1a1	9.18982e-07	0.000100274	0.00655021834061135	0.0138888888888889	0.0294117647058824	0.00242130750605327	0.00172117039586919	0	0.0307692307692308	0.0112359550561798	0.0284237726098191	0.0491803278688525	0.0333333333333333	0.0689655172413793	0	0	0.0127877237851662	0	0	0.00480769230769231	0	0.0487804878048781	0.27710843373494	0.0357142857142857	0	0.0645161290322581	0	0.0769230769230769	0.0588235294117647	0
Mir22hg	1.19321e-06	0.000129064	0.0262008733624454	0.0138888888888889	0.0686274509803922	0.00968523002421308	0.0275387263339071	0	0.0923076923076923	0.123595505617978	0.0258397932816537	0.131147540983607	0.116666666666667	0.0689655172413793	0.0481927710843374	0.125	0.0230179028132992	0.0411764705882353	0.0454545454545455	0.0528846153846154	0	0.024390243902439	0.156626506024096	0.214285714285714	0.0555555555555556	0.032258064516129	0	0.153846153846154	0.205882352941176	0.0248756218905473
Irx1	1.21268e-06	0.000130039	0.240174672489083	0.142361111111111	0.137254901960784	0.203389830508475	0.240963855421687	0.0689655172413793	0.0153846153846154	0.0561797752808989	0.0775193798449612	0.0491803278688525	0	0.0862068965517241	0.072289156626506	0.104166666666667	0.163682864450128	0.123529411764706	0.113636363636364	0.0961538461538462	0.0985915492957746	0.0731707317073171	0.036144578313253	0.0357142857142857	0.111111111111111	0.032258064516129	0.118421052631579	0.0769230769230769	0.0588235294117647	0.0895522388059701
Atf3	1.32695e-06	0.000141077	0.00436681222707424	0	0.0980392156862745	0.00484261501210654	0.00860585197934595	0	0.0461538461538462	0.134831460674157	0.0129198966408269	0.0655737704918033	0.0333333333333333	0.0862068965517241	0.0602409638554217	0.0416666666666667	0.00255754475703325	0.0117647058823529	0.0227272727272727	0.00961538461538462	0.0140845070422535	0.0487804878048781	0.0843373493975904	0.0892857142857143	0.0277777777777778	0	0.0131578947368421	0.0256410256410256	0.0735294117647059	0
Hopx	8.59483e-06	0.000906026	0.0262008733624454	0.0173611111111111	0.0490196078431373	0.0290556900726392	0.0103270223752151	0	0.0461538461538462	0.0898876404494382	0.0284237726098191	0.0819672131147541	0.133333333333333	0.103448275862069	0.0843373493975904	0.0416666666666667	0.00767263427109974	0.0117647058823529	0.0909090909090909	0.0288461538461538	0	0.121951219512195	0.156626506024096	0.142857142857143	0.0833333333333333	0.0645161290322581	0	0.102564102564103	0.191176470588235	0.0298507462686567
Nt5e	9.38733e-06	0.000981252	0.00218340611353712	0.00347222222222222	0.0294117647058824	0	0.00344234079173838	0	0.0153846153846154	0.0337078651685393	0.00775193798449612	0	0.0666666666666667	0.0517241379310345	0.072289156626506	0.0625	0.00255754475703325	0.00588235294117647	0.0227272727272727	0.0144230769230769	0	0.0731707317073171	0.120481927710843	0.0714285714285714	0.0555555555555556	0	0.0131578947368421	0.102564102564103	0.0294117647058824	0
Dram1	1.56484e-05	0.00162209	0.574235807860262	0.4375	0.313725490196078	0.4818401937046	0.538726333907057	0.413793103448276	0.2	0.370786516853933	0.258397932816537	0.163934426229508	0.25	0.344827586206897	0.216867469879518	0.270833333333333	0.378516624040921	0.370588235294118	0.318181818181818	0.25	0.394366197183099	0.24390243902439	0.228915662650602	0.142857142857143	0.25	0.193548387096774	0.381578947368421	0.307692307692308	0.220588235294118	0.472636815920398
Cct6a	1.80086e-06	0.00185131	0.0698689956331878	0.0451388888888889	0.166666666666667	0.0460048426150121	0.0413080895008606	0.103448275862069	0.153846153846154	0.235955056179775	0.062015503875969	0.213114754098361	0.183333333333333	0.275862068965517	0.132530120481928	0.104166666666667	0.040920716112532	0.0352941176470588	0.113636363636364	0.0817307692307692	0.028169014084507	0.0975609756097561	0.265060240963855	0.0892857142857143	0.111111111111111	0.129032258064516	0.0263157894736842	0.153846153846154	0.161764705882353	0.0497512437810945
Smim6	2.17564e-06	0.00221826	0.139737991266376	0.15625	0.0686274509803922	0.11864406779661	0.154905335628227	0	0	0.0449438202247191	0.0490956072351421	0.0163934426229508	0	0.0344827586206897	0.0602409638554217	0.0416666666666667	0.104859335038363	0.0823529411764706	0.0454545454545455	0.0480769230769231	0.0563380281690141	0.0487804878048781	0.0481927710843374	0	0.0833333333333333	0.032258064516129	0.0657894736842105	0.0256410256410256	0	0.114427860696517
Areg	2.24568e-05	0.00227106	0.0283842794759825	0.0208333333333333	0.0882352941176471	0.0145278450363196	0.0464716006884682	0.0344827586206897	0.0461538461538462	0.101123595505618	0.0568475452196382	0.114754098360656	0.0833333333333333	0.0862068965517241	0.0963855421686747	0.0833333333333333	0.0153452685421995	0.0588235294117647	0.113636363636364	0.0288461538461538	0.0140845070422535	0.0487804878048781	0.240963855421687	0.107142857142857	0.111111111111111	0.0967741935483871	0.0131578947368421	0.153846153846154	0.132352941176471	0.0149253731343284
Acly	4.76192e-05	0.0047769	0.277292576419214	0.15625	0.176470588235294	0.181598062953995	0.247848537005164	0	0.0307692307692308	0.112359550561798	0.0878552971576227	0.0327868852459016	0.133333333333333	0.120689655172414	0.0843373493975904	0.125	0.194373401534527	0.170588235294118	0.0681818181818182	0.120192307692308	0.23943661971831	0.121951219512195	0.036144578313253	0.0357142857142857	0.0833333333333333	0.032258064516129	0.197368421052632	0.102564102564103	0.0294117647058824	0.213930348258706
Clec4n	9.90921e-05	0.00986086	0.00873362445414847	0.0173611111111111	0.107843137254902	0.00242130750605327	0.00172117039586919	0.0344827586206897	0.107692307692308	0.0449438202247191	0.0490956072351421	0.0491803278688525	0.0333333333333333	0.0344827586206897	0.0602409638554217	0.0416666666666667	0.0127877237851662	0.0235294117647059	0.0909090909090909	0.00961538461538462	0.0140845070422535	0.121951219512195	0.132530120481928	0.0357142857142857	0.0555555555555556	0.0645161290322581	0	0.0769230769230769	0.0147058823529412	0.00497512437810945
Scgb1c1	0.000100639	0.00993534	0.102620087336245	0.0763888888888889	0.0294117647058824	0.0871670702179177	0.0998278829604131	0.0344827586206897	0.0307692307692308	0.0337078651685393	0.00258397932816537	0.0491803278688525	0	0.0172413793103448	0.0240963855421687	0.0416666666666667	0.0434782608695652	0.0235294117647059	0.0681818181818182	0.0144230769230769	0.028169014084507	0.0487804878048781	0	0.0178571428571429	0	0	0.0394736842105263	0	0.0147058823529412	0.114427860696517
Vmp1	0.00010344	0.0101314	0.12882096069869	0.0694444444444444	0.323529411764706	0.104116222760291	0.0929432013769363	0.103448275862069	0.184615384615385	0.337078651685393	0.186046511627907	0.147540983606557	0.183333333333333	0.206896551724138	0.228915662650602	0.1875	0.0741687979539642	0.176470588235294	0.272727272727273	0.225961538461538	0.0704225352112676	0.463414634146341	0.228915662650602	0.196428571428571	0.138888888888889	0.0967741935483871	0.0657894736842105	0.230769230769231	0.279411764705882	0.109452736318408
Ctgf	0.000125803	0.0122255	0.00218340611353712	0.0138888888888889	0.0294117647058824	0.0121065375302663	0.00172117039586919	0	0.0307692307692308	0.0449438202247191	0.00775193798449612	0.0327868852459016	0.1	0.0172413793103448	0.036144578313253	0.0833333333333333	0.010230179028133	0.0117647058823529	0	0.00480769230769231	0	0.024390243902439	0.204819277108434	0.0714285714285714	0.0277777777777778	0.0645161290322581	0	0.0512820512820513	0.132352941176471	0.00995024875621891
Neat1	0.000127136	0.0122593	0.611353711790393	0.440972222222222	0.490196078431373	0.472154963680387	0.545611015490534	0.206896551724138	0.292307692307692	0.539325842696629	0.31266149870801	0.229508196721311	0.2	0.275862068965517	0.469879518072289	0.3125	0.529411764705882	0.547058823529412	0.386363636363636	0.293269230769231	0.464788732394366	0.390243902439024	0.289156626506024	0.0535714285714286	0.361111111111111	0.258064516129032	0.473684210526316	0.0769230769230769	0.176470588235294	0.54726368159204
Commd3	0.000183403	0.0175488	0.074235807860262	0.0555555555555556	0.186274509803922	0.062953995157385	0.0481927710843374	0.206896551724138	0.123076923076923	0.314606741573034	0.160206718346253	0.0327868852459016	0.183333333333333	0.241379310344828	0.120481927710843	0.0833333333333333	0.0460358056265985	0.0705882352941176	0.0681818181818182	0.197115384615385	0.0140845070422535	0.195121951219512	0.180722891566265	0.142857142857143	0.111111111111111	0.0967741935483871	0.0263157894736842	0.102564102564103	0.132352941176471	0.054726368159204
Atp7b	0.000189092	0.0179551	0.139737991266376	0.0833333333333333	0.0392156862745098	0.099273607748184	0.139414802065404	0.0344827586206897	0.0307692307692308	0.0224719101123595	0.0232558139534884	0	0.0333333333333333	0.0344827586206897	0.036144578313253	0.104166666666667	0.115089514066496	0.0764705882352941	0.0454545454545455	0.0240384615384615	0.028169014084507	0.0487804878048781	0.0481927710843374	0.0178571428571429	0.0277777777777778	0	0.0394736842105263	0.0512820512820513	0	0.054726368159204
Srgn	0.000264949	0.0249674	0.0393013100436681	0.0590277777777778	0.0784313725490196	0.0193704600484262	0.0154905335628227	0.0344827586206897	0.153846153846154	0.0898876404494382	0.129198966408269	0.131147540983607	0.15	0.137931034482759	0.0843373493975904	0.0833333333333333	0.0537084398976982	0.0470588235294118	0.0909090909090909	0.0576923076923077	0.0563380281690141	0.121951219512195	0.301204819277108	0	0.0833333333333333	0.129032258064516	0.0394736842105263	0.0769230769230769	0.0441176470588235	0.0248756218905473
Ftl1	0.000277273	0.0259323	0.109170305676856	0.0833333333333333	0.0980392156862745	0.062953995157385	0.0550774526678141	0.206896551724138	0.261538461538462	0.314606741573034	0.13953488372093	0.327868852459016	0.383333333333333	0.310344827586207	0.192771084337349	0.333333333333333	0.225063938618926	0.0823529411764706	0.159090909090909	0.168269230769231	0.0563380281690141	0.268292682926829	0.542168674698795	0.196428571428571	0.111111111111111	0.387096774193548	0.0789473684210526	0.307692307692308	0.191176470588235	0.203980099502488
Ahnak2	5.27441e-05	0.0489615	0.00218340611353712	0	0.0294117647058824	0.00242130750605327	0	0.0344827586206897	0.0153846153846154	0.0337078651685393	0.00516795865633075	0.0655737704918033	0.1	0	0.0481927710843374	0	0.00255754475703325	0.00588235294117647	0	0.0432692307692308	0	0.0975609756097561	0.0602409638554217	0.0714285714285714	0.0555555555555556	0	0	0.0256410256410256	0.117647058823529	0
Ptprf	0.000544597	0.0501795	0.410480349344978	0.25	0.254901960784314	0.314769975786925	0.392426850258176	0.103448275862069	0.0615384615384615	0.202247191011236	0.136950904392765	0.0655737704918033	0.1	0.293103448275862	0.156626506024096	0.208333333333333	0.276214833759591	0.294117647058824	0.227272727272727	0.211538461538462	0.422535211267606	0.170731707317073	0.192771084337349	0.107142857142857	0.194444444444444	0.0967741935483871	0.368421052631579	0.179487179487179	0.235294117647059	0.278606965174129
Lyz1	0.000556077	0.0508606	0.421397379912664	0.385416666666667	0.254901960784314	0.411622276029056	0.380378657487091	0.344827586206897	0.138461538461538	0.134831460674157	0.37984496124031	0.0491803278688525	0.133333333333333	0.137931034482759	0.204819277108434	0.145833333333333	0.329923273657289	0.288235294117647	0.159090909090909	0.375	0.464788732394366	0.219512195121951	0.144578313253012	0.0714285714285714	0.0833333333333333	0.129032258064516	0.407894736842105	0.128205128205128	0.0147058823529412	0.54726368159204
Cox6b2	0.000123085	0.0111756	0.0393013100436681	0.0173611111111111	0.107843137254902	0.0193704600484262	0.0258175559380379	0.103448275862069	0.0923076923076923	0.179775280898876	0.160206718346253	0.0983606557377049	0.0833333333333333	0.0862068965517241	0.0481927710843374	0.0625	0.0230179028132992	0.0529411764705882	0.0227272727272727	0.177884615384615	0.028169014084507	0.170731707317073	0.0602409638554217	0.0535714285714286	0.0833333333333333	0	0.0131578947368421	0.0512820512820513	0.0147058823529412	0.0248756218905473
Cd36	0.00144519	0.130266	0.692139737991266	0.548611111111111	0.46078431372549	0.656174334140436	0.672977624784854	0.517241379310345	0.323076923076923	0.404494382022472	0.385012919896641	0.229508196721311	0.266666666666667	0.310344827586207	0.36144578313253	0.4375	0.447570332480818	0.452941176470588	0.363636363636364	0.451923076923077	0.577464788732394	0.317073170731707	0.301204819277108	0.303571428571429	0.25	0.193548387096774	0.605263157894737	0.384615384615385	0.205882352941176	0.557213930348259
Rnh1	0.00152689	0.13664	0.0829694323144105	0.0868055555555556	0.176470588235294	0.062953995157385	0.0946643717728055	0.103448275862069	0.246153846153846	0.382022471910112	0.147286821705426	0.163934426229508	0.233333333333333	0.155172413793103	0.144578313253012	0.104166666666667	0.0588235294117647	0.0941176470588235	0.0909090909090909	0.192307692307692	0.028169014084507	0.195121951219512	0.325301204819277	0.142857142857143	0.166666666666667	0.032258064516129	0.0263157894736842	0.179487179487179	0.176470588235294	0.0597014925373134
Golm1	0.000173775	0.154399	0.0218340611353712	0.0381944444444444	0.0784313725490196	0.036319612590799	0.044750430292599	0.0689655172413793	0.123076923076923	0.0674157303370786	0.0697674418604651	0.0491803278688525	0.0833333333333333	0.120689655172414	0.120481927710843	0.208333333333333	0.0383631713554987	0.0882352941176471	0.227272727272727	0.0528846153846154	0	0.146341463414634	0.180722891566265	0.0535714285714286	0.0833333333333333	0.0967741935483871	0.0131578947368421	0.0769230769230769	0.191176470588235	0.0447761194029851
C1qa	0.0019104	0.168535	0.00655021834061135	0.00694444444444444	0.0980392156862745	0.00968523002421308	0.00688468158347676	0	0.0615384615384615	0.0112359550561798	0.0594315245478036	0.0491803278688525	0.0833333333333333	0.0344827586206897	0.036144578313253	0.0416666666666667	0.0255754475703325	0.0235294117647059	0.0909090909090909	0.0480769230769231	0	0.0487804878048781	0.216867469879518	0.0535714285714286	0	0.032258064516129	0	0.102564102564103	0.0294117647058824	0.00497512437810945
Tnip3	0.00205601	0.180104	0.00436681222707424	0	0.0588235294117647	0.00726392251815981	0	0.0689655172413793	0.0615384615384615	0.101123595505618	0.0258397932816537	0.0163934426229508	0.0833333333333333	0.0344827586206897	0.0481927710843374	0.0208333333333333	0.00255754475703325	0.0176470588235294	0.0681818181818182	0.0480769230769231	0	0.024390243902439	0.0843373493975904	0.0178571428571429	0.0277777777777778	0.0967741935483871	0	0.0256410256410256	0.0735294117647059	0.00497512437810945
Prelid1	0.00213286	0.185529	0.0655021834061135	0.0520833333333333	0.137254901960784	0.0508474576271186	0.0567986230636833	0.137931034482759	0.169230769230769	0.179775280898876	0.0878552971576227	0.213114754098361	0.183333333333333	0.189655172413793	0.072289156626506	0.104166666666667	0.0460358056265985	0.1	0.0454545454545455	0.0288461538461538	0.0140845070422535	0.195121951219512	0.265060240963855	0.142857142857143	0.138888888888889	0.0967741935483871	0.0263157894736842	0.153846153846154	0.147058823529412	0.0348258706467662
Sin3b	0.000225987	0.195212	0.0436681222707424	0.0381944444444444	0.127450980392157	0.0435835351089588	0.0481927710843374	0.0689655172413793	0.0615384615384615	0.112359550561798	0.0594315245478036	0.0819672131147541	0.183333333333333	0.0517241379310345	0.108433734939759	0.0833333333333333	0.0383631713554987	0.0705882352941176	0.159090909090909	0.0528846153846154	0.028169014084507	0.0487804878048781	0.265060240963855	0.214285714285714	0.0833333333333333	0.0967741935483871	0.0263157894736842	0.102564102564103	0.264705882352941	0.00995024875621891
Anpep	0.00254156	0.218031	0.122270742358079	0.0486111111111111	0.0490196078431373	0.106537530266344	0.0929432013769363	0	0.0461538461538462	0	0.020671834625323	0.0163934426229508	0	0	0	0.0208333333333333	0.0588235294117647	0.0235294117647059	0.0227272727272727	0.0288461538461538	0.0563380281690141	0.024390243902439	0.0481927710843374	0	0.0277777777777778	0	0.0921052631578947	0	0.0147058823529412	0.0696517412935323
Cox5a	0.000290614	0.247599	0.192139737991266	0.128472222222222	0.323529411764706	0.154963680387409	0.151462994836489	0.275862068965517	0.307692307692308	0.280898876404494	0.260981912144703	0.245901639344262	0.316666666666667	0.379310344827586	0.313253012048193	0.166666666666667	0.0843989769820972	0.147058823529412	0.227272727272727	0.259615384615385	0.0845070422535211	0.317073170731707	0.409638554216867	0.214285714285714	0.305555555555556	0.290322580645161	0.0526315789473684	0.307692307692308	0.235294117647059	0.134328358208955
Scd1	0.00309134	0.261586	0.790393013100437	0.722222222222222	0.617647058823529	0.803874092009685	0.812392426850258	0.689655172413793	0.384615384615385	0.460674157303371	0.560723514211886	0.19672131147541	0.383333333333333	0.603448275862069	0.63855421686747	0.5	0.726342710997442	0.776470588235294	0.5	0.509615384615385	0.732394366197183	0.439024390243902	0.409638554216867	0.375	0.555555555555556	0.290322580645161	0.684210526315789	0.512820512820513	0.264705882352941	0.716417910447761
Adam19	0.00332634	0.27957	0.12882096069869	0.0902777777777778	0.0392156862745098	0.11138014527845	0.110154905335628	0.0689655172413793	0	0.0337078651685393	0.0284237726098191	0.0327868852459016	0.0166666666666667	0.0344827586206897	0.036144578313253	0.0208333333333333	0.0997442455242967	0.0411764705882353	0.0227272727272727	0.0144230769230769	0.126760563380282	0.024390243902439	0.0240963855421687	0.0178571428571429	0.0833333333333333	0	0.105263157894737	0.0256410256410256	0.0294117647058824	0.0696517412935323
S100a11	0.00357026	0.298057	0.467248908296943	0.430555555555556	0.696078431372549	0.430992736077482	0.456110154905336	0.586206896551724	0.569230769230769	0.595505617977528	0.55297157622739	0.60655737704918	0.733333333333333	0.672413793103448	0.55421686746988	0.5625	0.273657289002558	0.517647058823529	0.545454545454545	0.740384615384615	0.28169014084507	0.804878048780488	0.819277108433735	0.625	0.527777777777778	0.612903225806452	0.276315789473684	0.641025641025641	0.764705882352941	0.263681592039801
Trem2	0.00474564	0.39354	0.00218340611353712	0.00694444444444444	0.0686274509803922	0.00242130750605327	0.00172117039586919	0	0.0153846153846154	0.0224719101123595	0.0180878552971576	0.0491803278688525	0.0333333333333333	0.0862068965517241	0.0481927710843374	0	0.00255754475703325	0.0235294117647059	0.0454545454545455	0.0144230769230769	0	0.024390243902439	0.168674698795181	0.0535714285714286	0	0	0.0131578947368421	0	0.0147058823529412	0
Fcer1g	0.00565236	0.0465627	0.0655021834061135	0.0729166666666667	0.156862745098039	0.0702179176755448	0.0172117039586919	0.0344827586206897	0.246153846153846	0.101123595505618	0.17312661498708	0.0491803278688525	0.166666666666667	0.0344827586206897	0.0963855421686747	0.0625	0.0537084398976982	0.0529411764705882	0.113636363636364	0.0961538461538462	0.028169014084507	0.146341463414634	0.337349397590361	0.0892857142857143	0.0833333333333333	0.0967741935483871	0.0263157894736842	0.128205128205128	0.0294117647058824	0.00995024875621891
Sgk1	0.00610105	0.499283	0.0262008733624454	0.0381944444444444	0.0784313725490196	0.026634382566586	0.0258175559380379	0.0344827586206897	0.0307692307692308	0.0898876404494382	0.041343669250646	0.213114754098361	0.133333333333333	0.103448275862069	0.036144578313253	0.0833333333333333	0.030690537084399	0.0235294117647059	0.0454545454545455	0.0192307692307692	0.028169014084507	0.0487804878048781	0.240963855421687	0.196428571428571	0.0277777777777778	0	0	0.0769230769230769	0.132352941176471	0.00497512437810945
Sat1	0.000620311	0.504317	0.176855895196507	0.180555555555556	0.333333333333333	0.193704600484261	0.208261617900172	0.206896551724138	0.292307692307692	0.460674157303371	0.217054263565891	0.311475409836066	0.4	0.431034482758621	0.313253012048193	0.1875	0.143222506393862	0.164705882352941	0.136363636363636	0.216346153846154	0.0563380281690141	0.414634146341463	0.566265060240964	0.375	0.222222222222222	0.354838709677419	0.105263157894737	0.384615384615385	0.382352941176471	0.124378109452736
Pdpn	0.0076774	0.620125	0.00218340611353712	0.0208333333333333	0.0490196078431373	0.0169491525423729	0.00516351118760757	0	0.0615384615384615	0.0112359550561798	0.020671834625323	0.0163934426229508	0.0333333333333333	0.103448275862069	0.0843373493975904	0.0208333333333333	0.00767263427109974	0.0352941176470588	0.0681818181818182	0.0192307692307692	0	0.0731707317073171	0.0963855421686747	0.0714285714285714	0.0555555555555556	0.0645161290322581	0	0.0769230769230769	0.147058823529412	0.0199004975124378
Acot9	0.00849742	0.681932	0.0196506550218341	0.0173611111111111	0.0980392156862745	0.026634382566586	0.0137693631669535	0.0344827586206897	0.0769230769230769	0.134831460674157	0.0387596899224806	0.0327868852459016	0.0833333333333333	0.172413793103448	0.0481927710843374	0.0208333333333333	0.0153452685421995	0.0117647058823529	0.0227272727272727	0.0625	0.0140845070422535	0.0731707317073171	0.144578313253012	0.125	0.0833333333333333	0.129032258064516	0.0131578947368421	0.102564102564103	0.0735294117647059	0.0248756218905473
Sgpp2	0.00923491	0.736366	0.106986899563319	0.0798611111111111	0.0294117647058824	0.099273607748184	0.0877796901893287	0.0344827586206897	0.0153846153846154	0.0112359550561798	0.0284237726098191	0	0.0166666666666667	0	0.036144578313253	0.0416666666666667	0.0920716112531969	0.0411764705882353	0.0227272727272727	0.0288461538461538	0.0563380281690141	0.024390243902439	0	0	0	0.032258064516129	0.0789473684210526	0.0769230769230769	0	0.0597014925373134
Gdf15	0.01028	0.814478	0.00218340611353712	0	0.0392156862745098	0.00484261501210654	0	0.0689655172413793	0.0923076923076923	0.0449438202247191	0.0671834625322997	0	0.0333333333333333	0.0517241379310345	0.0120481927710843	0.0416666666666667	0	0.0176470588235294	0.0227272727272727	0.120192307692308	0	0.146341463414634	0.0602409638554217	0	0	0	0	0.0512820512820513	0.0294117647058824	0.00497512437810945
Arhgef38	0.0122605	0.965242	0.137554585152838	0.0833333333333333	0.0882352941176471	0.11138014527845	0.125645438898451	0.0689655172413793	0.0153846153846154	0.0449438202247191	0.0258397932816537	0.0163934426229508	0.0166666666666667	0.0172413793103448	0.0120481927710843	0.104166666666667	0.0971867007672634	0.0882352941176471	0	0.0288461538461538	0.126760563380282	0.024390243902439	0.0240963855421687	0	0.0833333333333333	0	0.144736842105263	0.0512820512820513	0.0147058823529412	0.0845771144278607
Sphk1	0.0125932	0.985196	0.00218340611353712	0.00694444444444444	0.0490196078431373	0.00484261501210654	0.00344234079173838	0	0.0153846153846154	0.0449438202247191	0.0129198966408269	0.0491803278688525	0.1	0.0517241379310345	0.036144578313253	0.0625	0	0.00588235294117647	0.0227272727272727	0.0144230769230769	0.0140845070422535	0	0.108433734939759	0.0714285714285714	0	0	0	0.0512820512820513	0.0441176470588235	0.00497512437810945
Tspan11	0.0132473	1.0299	0.27292576419214	0.142361111111111	0.147058823529412	0.142857142857143	0.184165232358003	0.172413793103448	0.0307692307692308	0.0898876404494382	0.0723514211886305	0.0327868852459016	0.0166666666666667	0.120689655172414	0.0602409638554217	0.125	0.150895140664962	0.117647058823529	0.136363636363636	0.0913461538461538	0.0563380281690141	0.0975609756097561	0.0240963855421687	0.0535714285714286	0.0555555555555556	0	0.0921052631578947	0.0256410256410256	0.0588235294117647	0.154228855721393
Fgfr2	0.0136616	1.05551	0.165938864628821	0.125	0.0980392156862745	0.121065375302663	0.156626506024096	0.0689655172413793	0.0307692307692308	0.0786516853932584	0.0516795865633075	0.0491803278688525	0.0166666666666667	0.0517241379310345	0	0.0416666666666667	0.104859335038363	0.0823529411764706	0.0227272727272727	0.0480769230769231	0.0422535211267606	0.0487804878048781	0.036144578313253	0.0178571428571429	0.0277777777777778	0.032258064516129	0.0657894736842105	0.0256410256410256	0	0.0945273631840796
Bzw1	0.0142313	1.09274	0.0655021834061135	0.0625	0.186274509803922	0.0823244552058111	0.0567986230636833	0.103448275862069	0.123076923076923	0.247191011235955	0.118863049095607	0.163934426229508	0.15	0.189655172413793	0.144578313253012	0.125	0.0741687979539642	0.1	0.113636363636364	0.125	0.0140845070422535	0.146341463414634	0.228915662650602	0.321428571428571	0.111111111111111	0.032258064516129	0.0131578947368421	0.128205128205128	0.25	0.0845771144278607
Gadd45b	0.0178941	1.36555	0.0698689956331878	0.0451388888888889	0.186274509803922	0.0387409200968523	0.0516351118760757	0.206896551724138	0.0923076923076923	0.292134831460674	0.0930232558139535	0.114754098360656	0.15	0.155172413793103	0.0843373493975904	0.0833333333333333	0.0383631713554987	0.0882352941176471	0.113636363636364	0.0528846153846154	0.0140845070422535	0.170731707317073	0.253012048192771	0.142857142857143	0.138888888888889	0.032258064516129	0.0263157894736842	0.0769230769230769	0.117647058823529	0.0348258706467662
Scgb3a2	0.0204357	1.55	0.135371179039301	0.5	0.0588235294117647	0.198547215496368	0.156626506024096	0.0344827586206897	0.0461538461538462	0.0449438202247191	0.0956072351421189	0.0655737704918033	0.05	0.0517241379310345	0.156626506024096	0	0.0971867007672634	0.0941176470588235	0.0681818181818182	0.0865384615384615	0.0704225352112676	0.024390243902439	0.325301204819277	0.0178571428571429	0.0277777777777778	0.161290322580645	0.0789473684210526	0.0256410256410256	0.0147058823529412	0.283582089552239
Napsa	0.0205768	1.55124	0.842794759825327	0.659722222222222	0.607843137254902	0.76997578692494	0.807228915662651	0.586206896551724	0.446153846153846	0.550561797752809	0.465116279069767	0.327868852459016	0.5	0.568965517241379	0.518072289156627	0.4375	0.680306905370844	0.582352941176471	0.409090909090909	0.567307692307692	0.647887323943662	0.390243902439024	0.373493975903614	0.392857142857143	0.5	0.290322580645161	0.592105263157895	0.435897435897436	0.338235294117647	0.800995024875622
Ccnd1	0.0243199	1.82238	0.157205240174672	0.0833333333333333	0.274509803921569	0.128329297820823	0.125645438898451	0.413793103448276	0.261538461538462	0.269662921348315	0.27906976744186	0.163934426229508	0.133333333333333	0.310344827586207	0.240963855421687	0.3125	0.0716112531969309	0.164705882352941	0.204545454545455	0.365384615384615	0.126760563380282	0.292682926829268	0.253012048192771	0.160714285714286	0.277777777777778	0.225806451612903	0.105263157894737	0.282051282051282	0.205882352941176	0.149253731343284
Selenbp1	0.0326077	2.42878	0.720524017467249	0.552083333333333	0.323529411764706	0.508474576271186	0.633390705679862	0.448275862068966	0.292307692307692	0.471910112359551	0.322997416020672	0.19672131147541	0.316666666666667	0.431034482758621	0.373493975903614	0.416666666666667	0.521739130434783	0.458823529411765	0.340909090909091	0.293269230769231	0.295774647887324	0.341463414634146	0.385542168674699	0.410714285714286	0.277777777777778	0.193548387096774	0.289473684210526	0.282051282051282	0.279411764705882	0.477611940298507
Gpr116	0.0449568	3.32867	0.46943231441048	0.347222222222222	0.294117647058824	0.336561743341404	0.414802065404475	0.137931034482759	0.169230769230769	0.303370786516854	0.165374677002584	0.131147540983607	0.166666666666667	0.258620689655172	0.253012048192771	0.291666666666667	0.332480818414322	0.329411764705882	0.159090909090909	0.144230769230769	0.211267605633803	0.219512195121951	0.228915662650602	0.125	0.277777777777778	0.0645161290322581	0.289473684210526	0.205128205128205	0.235294117647059	0.358208955223881
Pkm	0.0462979	3.40769	0.161572052401747	0.131944444444444	0.313725490196078	0.0726392251815981	0.130808950086059	0.0689655172413793	0.2	0.247191011235955	0.204134366925065	0.245901639344262	0.2	0.206896551724138	0.156626506024096	0.208333333333333	0.0895140664961637	0.152941176470588	0.136363636363636	0.201923076923077	0.0985915492957746	0.341463414634146	0.457831325301205	0.232142857142857	0.138888888888889	0.225806451612903	0.0526315789473684	0.307692307692308	0.25	0.0895522388059701
Isg15	0.050564	3.6998	0	0.00347222222222222	0.0686274509803922	0	0.00172117039586919	0.0689655172413793	0.0461538461538462	0.0561797752808989	0.0749354005167959	0.0163934426229508	0.0166666666666667	0.0172413793103448	0	0	0.00255754475703325	0.0176470588235294	0.0227272727272727	0.139423076923077	0	0.0731707317073171	0.036144578313253	0.0178571428571429	0	0	0	0.0256410256410256	0.0441176470588235	0
Ier3	0.0581346	4.22887	0.0414847161572052	0.03125	0.107843137254902	0.0338983050847458	0.0309810671256454	0.137931034482759	0.0923076923076923	0.0898876404494382	0.0568475452196382	0.131147540983607	0.133333333333333	0.103448275862069	0.0481927710843374	0.145833333333333	0.0230179028132992	0.0117647058823529	0.0681818181818182	0.0432692307692308	0.0140845070422535	0.195121951219512	0.204819277108434	0.0714285714285714	0.0555555555555556	0.032258064516129	0.0131578947368421	0.102564102564103	0.205882352941176	0.0348258706467662
Plaur	0.0644273	4.65937	0.0131004366812227	0.0104166666666667	0.0588235294117647	0.00726392251815981	0.00172117039586919	0.0344827586206897	0.0461538461538462	0.0786516853932584	0.0180878552971576	0.0491803278688525	0.0333333333333333	0.0344827586206897	0.0240963855421687	0	0	0	0	0.0240384615384615	0	0.024390243902439	0.132530120481928	0.0357142857142857	0.0277777777777778	0	0	0.0769230769230769	0.0735294117647059	0
Fcgr3	0.0688307	4.94905	0.0109170305676856	0.0138888888888889	0.0392156862745098	0.00484261501210654	0.00688468158347676	0	0.0615384615384615	0.0674157303370786	0.0465116279069767	0.0163934426229508	0.0666666666666667	0.120689655172414	0.0240963855421687	0.0833333333333333	0.0255754475703325	0.0294117647058824	0	0.0144230769230769	0.028169014084507	0.0487804878048781	0.216867469879518	0	0	0.0645161290322581	0.0131578947368421	0.179487179487179	0.0294117647058824	0.0149253731343284
Psap	0.0693091	4.95481	0.111353711790393	0.125	0.245098039215686	0.0702179176755448	0.0309810671256454	0.0344827586206897	0.276923076923077	0.247191011235955	0.157622739018088	0.0983606557377049	0.116666666666667	0.224137931034483	0.144578313253012	0.104166666666667	0.0895140664961637	0.117647058823529	0.136363636363636	0.105769230769231	0.0845070422535211	0.170731707317073	0.373493975903614	0.142857142857143	0.0555555555555556	0.193548387096774	0.0657894736842105	0.282051282051282	0.0882352941176471	0.0497512437810945
Orm1	0.0804579	5.71895	0.00436681222707424	0.00347222222222222	0.0196078431372549	0.00242130750605327	0	0	0	0.0449438202247191	0.0387596899224806	0	0	0.0344827586206897	0.072289156626506	0.0833333333333333	0.00255754475703325	0.0176470588235294	0.0227272727272727	0.0528846153846154	0	0.0487804878048781	0.0602409638554217	0.0535714285714286	0.0555555555555556	0	0	0.0512820512820513	0.0588235294117647	0
Cxcl16	0.0838564	5.92665	0.0480349344978166	0.0520833333333333	0.196078431372549	0.0532687651331719	0.044750430292599	0.0689655172413793	0.0769230769230769	0.224719101123595	0.0878552971576227	0.0983606557377049	0.133333333333333	0.137931034482759	0.0843373493975904	0.0625	0.0230179028132992	0.0823529411764706	0.0909090909090909	0.0961538461538462	0	0.0975609756097561	0.289156626506024	0.0714285714285714	0.0833333333333333	0.0645161290322581	0.0131578947368421	0.102564102564103	0.147058823529412	0.0447761194029851
Ppa1	0.142991	10.0489	0.0262008733624454	0.0173611111111111	0.0980392156862745	0.0169491525423729	0.0206540447504303	0.137931034482759	0.0461538461538462	0.146067415730337	0.0697674418604651	0.0655737704918033	0.1	0.103448275862069	0.0602409638554217	0.0625	0.0255754475703325	0.0352941176470588	0.0454545454545455	0.0769230769230769	0	0.0975609756097561	0.120481927710843	0.142857142857143	0.0555555555555556	0.0645161290322581	0	0.0769230769230769	0.0441176470588235	0.0199004975124378
Cd74	1	1	0.796943231441048	0.597222222222222	0.666666666666667	0.813559322033898	0.822719449225473	0.758620689655172	0.430769230769231	0.337078651685393	0.571059431524548	0.147540983606557	0.5	0.586206896551724	0.385542168674699	0.416666666666667	0.746803069053708	0.711764705882353	0.568181818181818	0.706730769230769	0.746478873239437	0.609756097560976	0.409638554216867	0.339285714285714	0.388888888888889	0.451612903225806	0.736842105263158	0.384615384615385	0.235294117647059	0.597014925373134
Ndnf	0.181309	0.125994	0.0480349344978166	0.0138888888888889	0.147058823529412	0.0338983050847458	0.0378657487091222	0.0689655172413793	0.138461538461538	0.0898876404494382	0.0361757105943152	0.0983606557377049	0.183333333333333	0.120689655172414	0.108433734939759	0.0833333333333333	0.0179028132992327	0.0529411764705882	0.0681818181818182	0.0625	0.0563380281690141	0.170731707317073	0.144578313253012	0.178571428571429	0.0833333333333333	0.0967741935483871	0.0526315789473684	0.0769230769230769	0.161764705882353	0.0398009950248756
mt-Nd2	0.202357	13.984	0.864628820960699	0.791666666666667	0.686274509803922	0.88135593220339	0.900172117039587	0.448275862068966	0.630769230769231	0.674157303370786	0.459948320413437	0.557377049180328	0.433333333333333	0.53448275862069	0.530120481927711	0.604166666666667	0.80306905370844	0.694117647058824	0.386363636363636	0.634615384615385	0.661971830985915	0.585365853658537	0.469879518072289	0.446428571428571	0.5	0.483870967741935	0.684210526315789	0.641025641025641	0.485294117647059	0.796019900497512
Rap1gap	0.205265	14.1066	0.117903930131004	0.0486111111111111	0.0392156862745098	0.0774818401937046	0.117039586919105	0.0344827586206897	0	0	0.0258397932816537	0.0163934426229508	0	0.0172413793103448	0.036144578313253	0.0833333333333333	0.0920716112531969	0.0470588235294118	0.0454545454545455	0.0192307692307692	0.0422535211267606	0.0487804878048781	0.0240963855421687	0	0.0555555555555556	0.032258064516129	0.0657894736842105	0.0256410256410256	0.0441176470588235	0.104477611940299
Ctsb	0.225568	15.4167	0.310043668122271	0.197916666666667	0.568627450980392	0.203389830508475	0.201376936316695	0.344827586206897	0.353846153846154	0.415730337078652	0.354005167958656	0.262295081967213	0.433333333333333	0.53448275862069	0.337349397590361	0.375	0.217391304347826	0.282352941176471	0.318181818181818	0.355769230769231	0.154929577464789	0.365853658536585	0.662650602409639	0.321428571428571	0.25	0.387096774193548	0.131578947368421	0.333333333333333	0.176470588235294	0.149253731343284
H2-Aa	0.228675	15.5436	0.567685589519651	0.416666666666667	0.57843137254902	0.552058111380145	0.524956970740103	0.413793103448276	0.415384615384615	0.370786516853933	0.395348837209302	0.163934426229508	0.183333333333333	0.344827586206897	0.180722891566265	0.270833333333333	0.473145780051151	0.358823529411765	0.227272727272727	0.375	0.394366197183099	0.414634146341463	0.144578313253012	0.107142857142857	0.166666666666667	0.0645161290322581	0.368421052631579	0.153846153846154	0.0882352941176471	0.417910447761194
Pfn1	1	1	0.314410480349345	0.201388888888889	0.509803921568627	0.196125907990315	0.21342512908778	0.517241379310345	0.369230769230769	0.471910112359551	0.369509043927649	0.278688524590164	0.45	0.379310344827586	0.216867469879518	0.291666666666667	0.209718670076726	0.176470588235294	0.272727272727273	0.451923076923077	0.197183098591549	0.536585365853659	0.493975903614458	0.339285714285714	0.194444444444444	0.548387096774194	0.210526315789474	0.333333333333333	0.352941176470588	0.109452736318408
Apoc1	0.301854	20.296	0.253275109170306	0.159722222222222	0.127450980392157	0.232445520581114	0.206540447504303	0.172413793103448	0.0923076923076923	0.112359550561798	0.113695090439276	0.0655737704918033	0.15	0.103448275862069	0.0481927710843374	0.166666666666667	0.150895140664962	0.0823529411764706	0.0227272727272727	0.134615384615385	0.211267605633803	0.121951219512195	0.0602409638554217	0.0357142857142857	0.0277777777777778	0	0.171052631578947	0.0769230769230769	0.0147058823529412	0.169154228855721
Ms4a6c	0.305425	20.4257	0	0.0104166666666667	0.0588235294117647	0.00726392251815981	0.00344234079173838	0	0.0615384615384615	0.0561797752808989	0.0594315245478036	0.0655737704918033	0.05	0.0172413793103448	0	0.0208333333333333	0.00767263427109974	0.00588235294117647	0.0454545454545455	0.0673076923076923	0	0.0975609756097561	0.0843373493975904	0	0	0	0	0	0.0294117647058824	0
Tubb5	0.330061	21.9553	0.0807860262008734	0.0659722222222222	0.186274509803922	0.0581113801452785	0.0395869191049914	0.103448275862069	0.123076923076923	0.157303370786517	0.134366925064599	0.0819672131147541	0.133333333333333	0.137931034482759	0.144578313253012	0.0833333333333333	0.040920716112532	0.0647058823529412	0.0909090909090909	0.0528846153846154	0.0422535211267606	0.121951219512195	0.204819277108434	0.0535714285714286	0.0555555555555556	0.0967741935483871	0.0394736842105263	0.205128205128205	0.205882352941176	0.0248756218905473
Tspan8	0.350535	23.1931	0.0611353711790393	0.0347222222222222	0.117647058823529	0.0750605326876513	0.0550774526678141	0.103448275862069	0.153846153846154	0.168539325842697	0.0775193798449612	0.180327868852459	0.116666666666667	0.120689655172414	0.156626506024096	0.0625	0.0281329923273657	0.0941176470588235	0.0909090909090909	0.0817307692307692	0.0140845070422535	0.170731707317073	0.240963855421687	0.178571428571429	0.0833333333333333	0.032258064516129	0	0.153846153846154	0.161764705882353	0.0298507462686567
Ccl9	0.395324	26.0182	0.00655021834061135	0.00694444444444444	0.0784313725490196	0.00726392251815981	0.00516351118760757	0	0.0923076923076923	0.0337078651685393	0.0697674418604651	0.0655737704918033	0.05	0.0862068965517241	0.0481927710843374	0.0208333333333333	0.0179028132992327	0.0352941176470588	0.0454545454545455	0.0240384615384615	0.0140845070422535	0.0487804878048781	0.0602409638554217	0.0178571428571429	0.0277777777777778	0.032258064516129	0	0.0769230769230769	0.0147058823529412	0.00995024875621891
Ypel5	0.39931	26.1422	0.0414847161572052	0.0277777777777778	0.137254901960784	0.0314769975786925	0.0550774526678141	0	0.0769230769230769	0.134831460674157	0.0490956072351421	0.131147540983607	0.116666666666667	0.0862068965517241	0.0963855421686747	0.0416666666666667	0.0332480818414322	0.0705882352941176	0.0227272727272727	0.0625	0.028169014084507	0.0975609756097561	0.253012048192771	0.178571428571429	0.0555555555555556	0.032258064516129	0.0263157894736842	0.256410256410256	0.117647058823529	0.00497512437810945
Phlda3	0.430096	28.0103	0.00218340611353712	0.00347222222222222	0.0686274509803922	0	0.00172117039586919	0.0344827586206897	0.0153846153846154	0.0112359550561798	0.0490956072351421	0.0491803278688525	0.0333333333333333	0.0689655172413793	0	0.0208333333333333	0.00255754475703325	0.0176470588235294	0.0227272727272727	0.0528846153846154	0	0.024390243902439	0.0963855421686747	0.0178571428571429	0	0	0	0.0512820512820513	0	0
Psmb4	0.043892	28.436	0.146288209606987	0.114583333333333	0.225490196078431	0.0871670702179177	0.110154905335628	0.241379310344828	0.123076923076923	0.404494382022472	0.209302325581395	0.19672131147541	0.266666666666667	0.327586206896552	0.168674698795181	0.229166666666667	0.0895140664961637	0.117647058823529	0.0681818181818182	0.192307692307692	0.0422535211267606	0.24390243902439	0.253012048192771	0.142857142857143	0.111111111111111	0.193548387096774	0.0657894736842105	0.153846153846154	0.264705882352941	0.0995024875621891
Gm6169	0.443059	2.85555	0.0393013100436681	0	0.0294117647058824	0.00726392251815981	0.0154905335628227	0.0689655172413793	0.0615384615384615	0.112359550561798	0.0335917312661499	0.0655737704918033	0.15	0.0517241379310345	0.036144578313253	0.0208333333333333	0.00255754475703325	0	0	0.00961538461538462	0.0140845070422535	0.146341463414634	0.216867469879518	0.0357142857142857	0	0.0645161290322581	0.0263157894736842	0.0512820512820513	0.0294117647058824	0.0348258706467662
Slc25a24	0.471838	30.2535	0.0131004366812227	0.00694444444444444	0.0588235294117647	0.00726392251815981	0.0103270223752151	0	0.0461538461538462	0.112359550561798	0.0180878552971576	0	0.05	0.0172413793103448	0.072289156626506	0.0416666666666667	0	0.0470588235294118	0.0227272727272727	0.0240384615384615	0.028169014084507	0.024390243902439	0.0602409638554217	0.0892857142857143	0.111111111111111	0.032258064516129	0.0263157894736842	0.0512820512820513	0.117647058823529	0.00995024875621891
Anxa8	0.479038	30.5577	0.00218340611353712	0.0104166666666667	0.0196078431372549	0.00242130750605327	0.00344234079173838	0.0344827586206897	0.0461538461538462	0.101123595505618	0.0103359173126615	0.0327868852459016	0.05	0.0517241379310345	0.0240963855421687	0.0208333333333333	0.00255754475703325	0.0235294117647059	0.0681818181818182	0.0240384615384615	0	0.024390243902439	0.072289156626506	0.0714285714285714	0.0277777777777778	0.032258064516129	0	0.0512820512820513	0.0882352941176471	0.00995024875621891
Psma6	0.552209	35.0455	0.106986899563319	0.09375	0.215686274509804	0.0460048426150121	0.072289156626506	0.172413793103448	0.246153846153846	0.224719101123595	0.152454780361757	0.278688524590164	0.116666666666667	0.103448275862069	0.132530120481928	0.0833333333333333	0.0460358056265985	0.0764705882352941	0.0454545454545455	0.139423076923077	0.0704225352112676	0.195121951219512	0.253012048192771	0.214285714285714	0.166666666666667	0.032258064516129	0.0789473684210526	0.153846153846154	0.161764705882353	0.109452736318408
Mfge8	0.581485	36.7162	0.0327510917030568	0.0381944444444444	0.0784313725490196	0.00968523002421308	0.0223752151462995	0.0344827586206897	0.0923076923076923	0.0898876404494382	0.0310077519379845	0.0491803278688525	0.0833333333333333	0.137931034482759	0.0963855421686747	0.0208333333333333	0.010230179028133	0.0470588235294118	0.0681818181818182	0.0192307692307692	0.0563380281690141	0.0975609756097561	0.204819277108434	0.160714285714286	0.0555555555555556	0.032258064516129	0.0131578947368421	0.0512820512820513	0.102941176470588	0.0199004975124378
Hp	0.640298	40.2256	0.534934497816594	0.475694444444444	0.372549019607843	0.387409200968523	0.492254733218589	0.448275862068966	0.215384615384615	0.202247191011236	0.281653746770026	0.131147540983607	0.116666666666667	0.293103448275862	0.36144578313253	0.395833333333333	0.391304347826087	0.370588235294118	0.363636363636364	0.259615384615385	0.380281690140845	0.170731707317073	0.253012048192771	0.285714285714286	0.222222222222222	0.225806451612903	0.342105263157895	0.384615384615385	0.161764705882353	0.393034825870647
Ms4a6d	0.672375	42.0285	0.00436681222707424	0.0104166666666667	0.0490196078431373	0.00242130750605327	0.00344234079173838	0	0.0461538461538462	0.0337078651685393	0.0516795865633075	0.0327868852459016	0.05	0	0.0240963855421687	0	0.0051150895140665	0.0117647058823529	0.0227272727272727	0.0192307692307692	0	0.024390243902439	0.168674698795181	0	0.0277777777777778	0	0	0	0.0294117647058824	0
Thyn1	0.681652	42.3954	0.0305676855895196	0.00694444444444444	0.0882352941176471	0.00484261501210654	0.00860585197934595	0.0689655172413793	0.0461538461538462	0.134831460674157	0.0801033591731266	0.0327868852459016	0.05	0.103448275862069	0.0481927710843374	0.0625	0.010230179028133	0.0176470588235294	0.0454545454545455	0.0625	0	0.0731707317073171	0.036144578313253	0.0714285714285714	0	0.032258064516129	0	0.0256410256410256	0.0294117647058824	0.00995024875621891
Capzb	0.723099	44.7494	0.170305676855895	0.138888888888889	0.323529411764706	0.0750605326876513	0.108433734939759	0.172413793103448	0.276923076923077	0.303370786516854	0.165374677002584	0.180327868852459	0.25	0.241379310344828	0.192771084337349	0.1875	0.0818414322250639	0.105882352941176	0.0909090909090909	0.177884615384615	0.0563380281690141	0.268292682926829	0.325301204819277	0.321428571428571	0.0833333333333333	0.161290322580645	0.105263157894737	0.230769230769231	0.191176470588235	0.0696517412935323
Txnl1	0.73224	45.0907	0.0698689956331878	0.0694444444444444	0.176470588235294	0.0605326876513317	0.0671256454388985	0.137931034482759	0.138461538461538	0.224719101123595	0.103359173126615	0.147540983606557	0.25	0.206896551724138	0.120481927710843	0.104166666666667	0.0383631713554987	0.0882352941176471	0.204545454545455	0.0817307692307692	0.028169014084507	0.121951219512195	0.132530120481928	0.142857142857143	0.138888888888889	0.0967741935483871	0.0131578947368421	0.128205128205128	0.205882352941176	0.0646766169154229
Lilrb4	0.756992	46.3853	0.0152838427947598	0.0104166666666667	0.0490196078431373	0.0242130750605327	0.00344234079173838	0.0344827586206897	0.123076923076923	0.0898876404494382	0.082687338501292	0.0491803278688525	0.0166666666666667	0.0517241379310345	0.0843373493975904	0.0625	0.020460358056266	0.0294117647058824	0.0227272727272727	0.0576923076923077	0.0140845070422535	0.024390243902439	0.120481927710843	0.0357142857142857	0	0.032258064516129	0.0131578947368421	0.102564102564103	0.0294117647058824	0.00497512437810945
Tyrobp	0.869428	53.0138	0.0567685589519651	0.09375	0.147058823529412	0.0435835351089588	0.0481927710843374	0	0.215384615384615	0.0898876404494382	0.152454780361757	0.0983606557377049	0.166666666666667	0.155172413793103	0.072289156626506	0.0625	0.0664961636828645	0.1	0.113636363636364	0.0961538461538462	0.0140845070422535	0.146341463414634	0.301204819277108	0.0892857142857143	0	0.225806451612903	0.0131578947368421	0.179487179487179	0.0294117647058824	0.00497512437810945
Tinag	0.978126	59.3508	0.100436681222707	0.0763888888888889	0.0490196078431373	0.0968523002421307	0.0998278829604131	0	0.0307692307692308	0.0449438202247191	0.0155038759689922	0	0	0.0517241379310345	0.0602409638554217	0.0416666666666667	0.0664961636828645	0.0411764705882353	0.0681818181818182	0.0288461538461538	0.0563380281690141	0.0487804878048781	0.0120481927710843	0	0.0277777777777778	0	0.0526315789473684	0	0.0147058823529412	0.0895522388059701
Timm17a	1.08356	65.4291	0.0545851528384279	0.0243055555555556	0.147058823529412	0.0460048426150121	0.044750430292599	0.172413793103448	0.123076923076923	0.235955056179775	0.0697674418604651	0.147540983606557	0.1	0.120689655172414	0.0843373493975904	0.104166666666667	0.0588235294117647	0.0411764705882353	0.0681818181818182	0.163461538461538	0.0140845070422535	0.0975609756097561	0.27710843373494	0.160714285714286	0.138888888888889	0.032258064516129	0.0526315789473684	0.102564102564103	0.102941176470588	0.0248756218905473
Anxa5	1.22949	73.8821	0.244541484716157	0.173611111111111	0.352941176470588	0.186440677966102	0.180722891566265	0.310344827586207	0.338461538461538	0.438202247191011	0.268733850129199	0.19672131147541	0.35	0.362068965517241	0.325301204819277	0.229166666666667	0.145780051150895	0.182352941176471	0.318181818181818	0.288461538461538	0.126760563380282	0.51219512195122	0.469879518072289	0.410714285714286	0.361111111111111	0.354838709677419	0.131578947368421	0.333333333333333	0.279411764705882	0.154228855721393
Bst2	1.27529	76.2659	0.0393013100436681	0.0347222222222222	0.205882352941176	0.0338983050847458	0.0258175559380379	0.137931034482759	0.0769230769230769	0.0786516853932584	0.167958656330749	0.0163934426229508	0.0833333333333333	0.103448275862069	0.0120481927710843	0.0208333333333333	0.0281329923273657	0.0647058823529412	0.113636363636364	0.177884615384615	0	0.24390243902439	0.108433734939759	0.0357142857142857	0.0277777777777778	0	0	0	0.0588235294117647	0.0149253731343284
Cdc42	1.39621	83.0978	0.224890829694323	0.246527777777778	0.392156862745098	0.179176755447942	0.185886402753873	0.448275862068966	0.307692307692308	0.415730337078652	0.281653746770026	0.278688524590164	0.333333333333333	0.431034482758621	0.301204819277108	0.375	0.168797953964194	0.252941176470588	0.363636363636364	0.3125	0.126760563380282	0.414634146341463	0.457831325301205	0.339285714285714	0.361111111111111	0.225806451612903	0.0921052631578947	0.384615384615385	0.352941176470588	0.199004975124378
Psmd12	1.65942	98.2932	0.0764192139737991	0.0486111111111111	0.215686274509804	0.0435835351089588	0.0774526678141136	0.206896551724138	0.138461538461538	0.213483146067416	0.0981912144702842	0.0983606557377049	0.116666666666667	0.0862068965517241	0.0602409638554217	0.229166666666667	0.051150895140665	0.117647058823529	0.0909090909090909	0.206730769230769	0.028169014084507	0.121951219512195	0.27710843373494	0.178571428571429	0.166666666666667	0.193548387096774	0.0394736842105263	0.256410256410256	0.205882352941176	0.0895522388059701
AA467197	1.71531	10.1122	0.00218340611353712	0.00347222222222222	0.0392156862745098	0.00242130750605327	0.00172117039586919	0	0.0153846153846154	0.0449438202247191	0.0361757105943152	0.0327868852459016	0.0666666666666667	0	0	0.0416666666666667	0.00255754475703325	0.00588235294117647	0	0.00961538461538462	0	0.0731707317073171	0.0843373493975904	0	0	0.032258064516129	0.0131578947368421	0.0769230769230769	0.0147058823529412	0.00497512437810945
B2m	1	1	0.467248908296943	0.493055555555556	0.774509803921569	0.445520581113801	0.42512908777969	0.482758620689655	0.830769230769231	0.707865168539326	0.780361757105943	0.508196721311475	0.666666666666667	0.655172413793103	0.55421686746988	0.520833333333333	0.388746803069054	0.611764705882353	0.659090909090909	0.745192307692308	0.23943661971831	0.75609756097561	0.542168674698795	0.517857142857143	0.361111111111111	0.580645161290323	0.236842105263158	0.487179487179487	0.529411764705882	0.398009950248756
Cited2	2.09564	122.383	0.117903930131004	0.09375	0.0196078431372549	0.113801452784504	0.12736660929432	0.0344827586206897	0.0153846153846154	0.0561797752808989	0.0284237726098191	0.0819672131147541	0.0333333333333333	0.0517241379310345	0.036144578313253	0.0208333333333333	0.10997442455243	0.0882352941176471	0.0454545454545455	0.0336538461538462	0.0985915492957746	0.0487804878048781	0.0602409638554217	0.0178571428571429	0.0277777777777778	0.032258064516129	0.105263157894737	0.0256410256410256	0	0.054726368159204
Ncl	2.18902	127.24	0.192139737991266	0.246527777777778	0.372549019607843	0.200968523002421	0.209982788296041	0.379310344827586	0.292307692307692	0.50561797752809	0.214470284237726	0.409836065573771	0.366666666666667	0.362068965517241	0.397590361445783	0.354166666666667	0.161125319693095	0.229411764705882	0.136363636363636	0.245192307692308	0.112676056338028	0.536585365853659	0.349397590361446	0.464285714285714	0.416666666666667	0.419354838709677	0.144736842105263	0.358974358974359	0.397058823529412	0.223880597014925
Insig1	2.25479	130.453	0.157205240174672	0.0833333333333333	0.0686274509803922	0.147699757869249	0.123924268502582	0.0689655172413793	0	0.0224719101123595	0.0490956072351421	0.0655737704918033	0.05	0.0344827586206897	0.0240963855421687	0.0416666666666667	0.0485933503836317	0.0588235294117647	0.0454545454545455	0.0192307692307692	0.0704225352112676	0	0.0240963855421687	0.0178571428571429	0.0277777777777778	0	0.0789473684210526	0.0512820512820513	0.0147058823529412	0.0895522388059701
C6	2.74576	158.123	0.183406113537118	0.118055555555556	0.0882352941176471	0.0944309927360775	0.14974182444062	0.103448275862069	0.0153846153846154	0.0561797752808989	0.041343669250646	0.0491803278688525	0	0.0344827586206897	0.072289156626506	0.0833333333333333	0.061381074168798	0.117647058823529	0.0454545454545455	0.0432692307692308	0.0563380281690141	0.0487804878048781	0	0	0.0277777777777778	0.0645161290322581	0.0526315789473684	0.128205128205128	0.0294117647058824	0.0895522388059701
Col3a1	0.0282632	161.875	0.0196506550218341	0.0277777777777778	0.0490196078431373	0.00484261501210654	0	0	0.0615384615384615	0.0674157303370786	0.0697674418604651	0	0.0333333333333333	0.0517241379310345	0.036144578313253	0	0.030690537084399	0	0	0.00480769230769231	0.0140845070422535	0.024390243902439	0.228915662650602	0	0	0	0.0657894736842105	0.0256410256410256	0.0147058823529412	0.00995024875621891
Gp49a	2.83694	161.875	0.00218340611353712	0	0.0196078431372549	0.00484261501210654	0	0	0.0769230769230769	0.0449438202247191	0.0490956072351421	0.0327868852459016	0.0666666666666667	0.0172413793103448	0.0120481927710843	0	0.010230179028133	0.0176470588235294	0	0.0336538461538462	0.0140845070422535	0.0731707317073171	0.0963855421686747	0.0178571428571429	0	0	0.0131578947368421	0	0.0294117647058824	0
Rap2b	2.86389	162.666	0.00873362445414847	0.0138888888888889	0.0882352941176471	0	0.00860585197934595	0.0344827586206897	0.0461538461538462	0.0561797752808989	0.0516795865633075	0.0655737704918033	0.05	0.0689655172413793	0.0120481927710843	0.0208333333333333	0.00767263427109974	0	0	0.0432692307692308	0.028169014084507	0.024390243902439	0.0602409638554217	0	0.0277777777777778	0.0645161290322581	0.0131578947368421	0.0256410256410256	0.0441176470588235	0.00497512437810945
Ccdc141	2.90318	164.149	0.233624454148472	0.201388888888889	0.127450980392157	0.164648910411622	0.192771084337349	0.0344827586206897	0.0923076923076923	0.0898876404494382	0.0749354005167959	0.0327868852459016	0.0333333333333333	0.120689655172414	0.108433734939759	0.1875	0.171355498721228	0.176470588235294	0.113636363636364	0.0769230769230769	0.169014084507042	0.0731707317073171	0.0481927710843374	0.107142857142857	0.111111111111111	0.0645161290322581	0.171052631578947	0.102564102564103	0.0588235294117647	0.104477611940299
Cltb	2.93608	16.5257	0.0436681222707424	0.0625	0.196078431372549	0.0145278450363196	0.0516351118760757	0.103448275862069	0.169230769230769	0.134831460674157	0.082687338501292	0.0655737704918033	0.1	0.137931034482759	0.0843373493975904	0.0625	0.030690537084399	0.0882352941176471	0.136363636363636	0.139423076923077	0.0563380281690141	0.170731707317073	0.240963855421687	0.214285714285714	0.138888888888889	0.032258064516129	0.0131578947368421	0	0.0735294117647059	0.0497512437810945
Clic1	2.99324	167.716	0.131004366812227	0.0833333333333333	0.225490196078431	0.11864406779661	0.104991394148021	0.206896551724138	0.184615384615385	0.179775280898876	0.155038759689922	0.213114754098361	0.166666666666667	0.293103448275862	0.144578313253012	0.166666666666667	0.0537084398976982	0.164705882352941	0.204545454545455	0.293269230769231	0.0563380281690141	0.268292682926829	0.240963855421687	0.25	0.166666666666667	0.193548387096774	0.0657894736842105	0.333333333333333	0.191176470588235	0.0646766169154229
Malt1	3.72291	207.357	0.0174672489082969	0.0173611111111111	0.0392156862745098	0.00242130750605327	0.00860585197934595	0.0689655172413793	0.0307692307692308	0.0337078651685393	0.0542635658914729	0.0327868852459016	0	0.0689655172413793	0.072289156626506	0.0416666666666667	0.020460358056266	0.0647058823529412	0	0.0432692307692308	0	0	0.0843373493975904	0.125	0.0277777777777778	0.032258064516129	0	0.102564102564103	0.0735294117647059	0
Cd52	3.73406	207.357	0.0458515283842795	0.0416666666666667	0.176470588235294	0.036319612590799	0.0309810671256454	0.0344827586206897	0.261538461538462	0.134831460674157	0.149870801033592	0.0327868852459016	0.0666666666666667	0.0344827586206897	0.0602409638554217	0.0833333333333333	0.0460358056265985	0.0705882352941176	0.136363636363636	0.110576923076923	0.0422535211267606	0.24390243902439	0.144578313253012	0.0357142857142857	0.0277777777777778	0.129032258064516	0.0263157894736842	0.102564102564103	0.0441176470588235	0.0199004975124378
Psmd4	3.75199	20.7427	0.12882096069869	0.131944444444444	0.225490196078431	0.0750605326876513	0.0740103270223752	0.241379310344828	0.215384615384615	0.314606741573034	0.155038759689922	0.163934426229508	0.25	0.293103448275862	0.132530120481928	0.1875	0.0920716112531969	0.105882352941176	0.0909090909090909	0.182692307692308	0.0845070422535211	0.0731707317073171	0.301204819277108	0.214285714285714	0.194444444444444	0.161290322580645	0.0921052631578947	0.230769230769231	0.25	0.119402985074627
Lgals3bp	0.392081	215.801	0.0218340611353712	0.0208333333333333	0.0980392156862745	0.00726392251815981	0.0103270223752151	0.137931034482759	0.0153846153846154	0.101123595505618	0.0930232558139535	0.0163934426229508	0.0666666666666667	0.0517241379310345	0	0.0416666666666667	0.0153452685421995	0.0352941176470588	0.113636363636364	0.110576923076923	0	0.0487804878048781	0.168674698795181	0	0.0555555555555556	0.032258064516129	0	0.0512820512820513	0.0735294117647059	0.0149253731343284
Ppp1r1b	4.02311	220.456	0.0676855895196507	0.0416666666666667	0.0196078431372549	0.0484261501210654	0.0533562822719449	0	0.0153846153846154	0.0224719101123595	0.00516795865633075	0.0163934426229508	0	0	0	0	0.0434782608695652	0.0411764705882353	0	0	0.0140845070422535	0.024390243902439	0	0	0	0	0.0131578947368421	0	0	0.0298507462686567
Rpl19	4.04148	220.491	0.148471615720524	0.149305555555556	0.225490196078431	0.123486682808717	0.14802065404475	0.0689655172413793	0.307692307692308	0.269662921348315	0.183462532299742	0.262295081967213	0.383333333333333	0.327586206896552	0.192771084337349	0.333333333333333	0.171355498721228	0.123529411764706	0.25	0.129807692307692	0.0563380281690141	0.414634146341463	0.590361445783133	0.267857142857143	0.138888888888889	0.258064516129032	0.0789473684210526	0.333333333333333	0.294117647058824	0.17910447761194
Thbs1	0.0426085	231.444	0.0131004366812227	0.00347222222222222	0.0490196078431373	0.0169491525423729	0.0103270223752151	0	0.0307692307692308	0.0449438202247191	0.0232558139534884	0.0655737704918033	0.0166666666666667	0	0.0240963855421687	0.0416666666666667	0.010230179028133	0.0235294117647059	0.0227272727272727	0.0288461538461538	0.028169014084507	0	0.204819277108434	0.107142857142857	0.0277777777777778	0.032258064516129	0.0263157894736842	0.205128205128205	0.0735294117647059	0
Ndufb6	4.72214	255.386	0.117903930131004	0.0729166666666667	0.225490196078431	0.116222760290557	0.0998278829604131	0.172413793103448	0.138461538461538	0.280898876404494	0.193798449612403	0.19672131147541	0.216666666666667	0.224137931034483	0.144578313253012	0.104166666666667	0.0792838874680307	0.111764705882353	0.181818181818182	0.317307692307692	0.0422535211267606	0.268292682926829	0.265060240963855	0.232142857142857	0.111111111111111	0.129032258064516	0.0657894736842105	0.205128205128205	0.205882352941176	0.0796019900497512
Gm11974	0.513577	276.553	0.00436681222707424	0.00347222222222222	0.0294117647058824	0.00968523002421308	0.00860585197934595	0	0.0307692307692308	0.0674157303370786	0.0335917312661499	0.0819672131147541	0.0833333333333333	0.0862068965517241	0	0	0.0051150895140665	0.0117647058823529	0.0227272727272727	0.0432692307692308	0.0140845070422535	0.024390243902439	0.0843373493975904	0.0535714285714286	0.0277777777777778	0	0.0263157894736842	0.0512820512820513	0.0588235294117647	0.00497512437810945
Ano1	6.22894	333.973	0.0240174672489083	0.0104166666666667	0.0686274509803922	0.00242130750605327	0.0189328743545611	0	0.0307692307692308	0.101123595505618	0.0129198966408269	0.0327868852459016	0.0833333333333333	0.0517241379310345	0.0240963855421687	0.0416666666666667	0	0.0352941176470588	0.0454545454545455	0	0.028169014084507	0.0975609756097561	0.180722891566265	0.0892857142857143	0.0555555555555556	0.0967741935483871	0.0131578947368421	0.0256410256410256	0.0588235294117647	0.00497512437810945
Emp3	6.64105	354.541	0.0196506550218341	0.0381944444444444	0.127450980392157	0.0145278450363196	0.00516351118760757	0.0689655172413793	0.0923076923076923	0.0674157303370786	0.0594315245478036	0.0163934426229508	0.0833333333333333	0.103448275862069	0.036144578313253	0.0208333333333333	0.0127877237851662	0.0647058823529412	0.0909090909090909	0.0576923076923077	0	0.146341463414634	0.120481927710843	0.0178571428571429	0	0.0967741935483871	0.0263157894736842	0.0512820512820513	0.0441176470588235	0.00995024875621891
Lox	6.74069	358.322	0	0	0.0196078431372549	0.00242130750605327	0.00516351118760757	0	0	0.0224719101123595	0.00516795865633075	0.0491803278688525	0.0666666666666667	0.0344827586206897	0	0.0208333333333333	0.010230179028133	0	0	0	0	0.0487804878048781	0.0963855421686747	0.0892857142857143	0	0	0	0.0256410256410256	0.0882352941176471	0.00497512437810945
Tgfbi	7.33429	38.8218	0.0349344978165939	0.03125	0.117647058823529	0.0314769975786925	0.0275387263339071	0	0.107692307692308	0.134831460674157	0.10594315245478	0.0491803278688525	0.1	0.0689655172413793	0.036144578313253	0.0416666666666667	0.020460358056266	0.00588235294117647	0.0227272727272727	0.0480769230769231	0.0140845070422535	0.024390243902439	0.132530120481928	0	0	0.032258064516129	0.0131578947368421	0.153846153846154	0.0147058823529412	0.0248756218905473
Fxyd5	0.744351	392.33	0.0545851528384279	0.0659722222222222	0.156862745098039	0.0338983050847458	0.0154905335628227	0	0.184615384615385	0.0674157303370786	0.118863049095607	0.0491803278688525	0.15	0.0689655172413793	0.0963855421686747	0.0833333333333333	0.051150895140665	0.0588235294117647	0.0909090909090909	0.0673076923076923	0.0563380281690141	0.0975609756097561	0.180722891566265	0.0535714285714286	0	0.032258064516129	0.0394736842105263	0.153846153846154	0.147058823529412	0.0149253731343284
Psma7	7.96947	418.28	0.198689956331878	0.163194444444444	0.352941176470588	0.154963680387409	0.204819277108434	0.241379310344828	0.323076923076923	0.393258426966292	0.214470284237726	0.409836065573771	0.283333333333333	0.275862068965517	0.253012048192771	0.166666666666667	0.125319693094629	0.241176470588235	0.25	0.302884615384615	0.197183098591549	0.390243902439024	0.55421686746988	0.339285714285714	0.277777777777778	0.225806451612903	0.144736842105263	0.41025641025641	0.323529411764706	0.164179104477612
Ddit4l	8.00756	418.513	0.00218340611353712	0	0.0490196078431373	0.00484261501210654	0.00516351118760757	0	0.0153846153846154	0.0337078651685393	0.0387596899224806	0.0655737704918033	0.0666666666666667	0.0517241379310345	0.0120481927710843	0.0208333333333333	0	0	0	0.0721153846153846	0	0.121951219512195	0.0240963855421687	0	0.0833333333333333	0	0	0.0256410256410256	0	0
Ddit3	8.33116	433.604	0.0262008733624454	0.0173611111111111	0.0686274509803922	0	0.0103270223752151	0	0.0615384615384615	0.112359550561798	0.0335917312661499	0.131147540983607	0.1	0.0862068965517241	0.0240963855421687	0	0.0179028132992327	0.0176470588235294	0.0227272727272727	0.00480769230769231	0	0.0487804878048781	0.0843373493975904	0.0892857142857143	0	0.0645161290322581	0	0.128205128205128	0.0441176470588235	0.0298507462686567
Trim16	9.00516	466.73	0.00436681222707424	0.00347222222222222	0.0196078431372549	0.00726392251815981	0.00516351118760757	0.0344827586206897	0.0307692307692308	0.0786516853932584	0.0129198966408269	0.0819672131147541	0	0.0344827586206897	0.0120481927710843	0	0	0	0	0.0144230769230769	0	0.024390243902439	0.072289156626506	0.125	0.0277777777777778	0	0	0.0256410256410256	0.0588235294117647	0.00497512437810945
Actg1	1.01403	523.176	0.0196506550218341	0.0208333333333333	0.0980392156862745	0.0217917675544794	0.0154905335628227	0.0344827586206897	0.0461538461538462	0.0786516853932584	0.0568475452196382	0.0327868852459016	0.0333333333333333	0.0344827586206897	0.0843373493975904	0.0625	0.0179028132992327	0.0294117647058824	0.0227272727272727	0.0336538461538462	0.0140845070422535	0.0975609756097561	0.156626506024096	0.107142857142857	0.0277777777777778	0.0967741935483871	0	0.0769230769230769	0.0735294117647059	0.00995024875621891
Cd2ap	10.1783	523.176	0.074235807860262	0.0277777777777778	0.117647058823529	0.0484261501210654	0.044750430292599	0.103448275862069	0.0769230769230769	0.101123595505618	0.0361757105943152	0.0983606557377049	0.116666666666667	0.155172413793103	0.144578313253012	0.25	0.0281329923273657	0.0588235294117647	0.0909090909090909	0.0384615384615385	0.0422535211267606	0.0487804878048781	0.204819277108434	0.142857142857143	0.0555555555555556	0.0645161290322581	0.0394736842105263	0.153846153846154	0.220588235294118	0.0248756218905473
Timp3	10.7538	550.48	0.102620087336245	0.0798611111111111	0.107843137254902	0.0871670702179177	0.0602409638554217	0.0689655172413793	0.107692307692308	0.258426966292135	0.0723514211886305	0.147540983606557	0.233333333333333	0.241379310344828	0.120481927710843	0.208333333333333	0.0716112531969309	0.0823529411764706	0.0909090909090909	0.125	0.028169014084507	0.268292682926829	0.385542168674699	0.196428571428571	0.222222222222222	0.0967741935483871	0.0526315789473684	0.102564102564103	0.235294117647059	0.054726368159204
Psmd8	10.8055	55.086	0.122270742358079	0.0659722222222222	0.254901960784314	0.0944309927360775	0.123924268502582	0.137931034482759	0.169230769230769	0.325842696629214	0.147286821705426	0.180327868852459	0.216666666666667	0.189655172413793	0.144578313253012	0.1875	0.0588235294117647	0.0882352941176471	0.181818181818182	0.134615384615385	0.0422535211267606	0.219512195121951	0.337349397590361	0.232142857142857	0.0555555555555556	0.0645161290322581	0.0394736842105263	0.0512820512820513	0.294117647058824	0.0646766169154229
Oat	11.5071	582.748	0.316593886462882	0.215277777777778	0.245098039215686	0.210653753026634	0.216867469879518	0.172413793103448	0.0769230769230769	0.123595505617978	0.121447028423773	0.0655737704918033	0.0833333333333333	0.155172413793103	0.0963855421686747	0.104166666666667	0.217391304347826	0.2	0.136363636363636	0.120192307692308	0.169014084507042	0.0487804878048781	0.120481927710843	0.0892857142857143	0.0277777777777778	0.0645161290322581	0.184210526315789	0.153846153846154	0.0294117647058824	0.194029850746269
Sftpa1	11.5247	582.748	0.995633187772926	0.986111111111111	0.725490196078431	0.980629539951574	0.998278829604131	0.758620689655172	0.569230769230769	0.51685393258427	0.873385012919897	0.327868852459016	0.533333333333333	0.655172413793103	0.734939759036145	0.645833333333333	0.997442455242967	0.876470588235294	0.636363636363636	0.831730769230769	1	0.51219512195122	0.530120481927711	0.428571428571429	0.666666666666667	0.516129032258065	1	0.666666666666667	0.382352941176471	0.975124378109453
Taldo1	12.2292	615.865	0.12882096069869	0.0729166666666667	0.264705882352941	0.099273607748184	0.080895008605852	0.172413793103448	0.2	0.325842696629214	0.131782945736434	0.245901639344262	0.283333333333333	0.241379310344828	0.204819277108434	0.104166666666667	0.0792838874680307	0.152941176470588	0.113636363636364	0.1875	0.0704225352112676	0.219512195121951	0.36144578313253	0.125	0.0833333333333333	0.0967741935483871	0.0789473684210526	0.179487179487179	0.176470588235294	0.129353233830846
Tubb6	12.3149	617.68	0	0.00347222222222222	0.0392156862745098	0	0	0.0344827586206897	0.0461538461538462	0.0449438202247191	0.0284237726098191	0	0	0.0172413793103448	0.036144578313253	0.0416666666666667	0.0051150895140665	0.00588235294117647	0.0227272727272727	0.0336538461538462	0	0.0731707317073171	0.0602409638554217	0	0	0.032258064516129	0	0.0512820512820513	0.0735294117647059	0
Tubb4b	12.9742	648.135	0.139737991266376	0.142361111111111	0.323529411764706	0.108958837772397	0.141135972461274	0.310344827586207	0.230769230769231	0.382022471910112	0.27906976744186	0.245901639344262	0.15	0.310344827586207	0.144578313253012	0.0833333333333333	0.107416879795396	0.176470588235294	0.0909090909090909	0.230769230769231	0.0563380281690141	0.170731707317073	0.325301204819277	0.178571428571429	0.138888888888889	0.161290322580645	0.0657894736842105	0.205128205128205	0.25	0.149253731343284
Ctps	13.2738	660.454	0.0262008733624454	0.00347222222222222	0.127450980392157	0.0121065375302663	0.0189328743545611	0.103448275862069	0.0769230769230769	0.157303370786517	0.0981912144702842	0.0491803278688525	0.0333333333333333	0.0344827586206897	0.0602409638554217	0.0208333333333333	0.0179028132992327	0.0588235294117647	0.0454545454545455	0.0817307692307692	0	0.0975609756097561	0.0602409638554217	0.0178571428571429	0.0833333333333333	0.032258064516129	0.0131578947368421	0.0512820512820513	0.0147058823529412	0.00995024875621891
Acp5	1.50753	747.098	0.00218340611353712	0.0138888888888889	0.0588235294117647	0.00726392251815981	0	0.0344827586206897	0.0461538461538462	0.0224719101123595	0.0258397932816537	0.0655737704918033	0	0.0517241379310345	0.0843373493975904	0.0208333333333333	0.0179028132992327	0.0411764705882353	0.113636363636364	0.00480769230769231	0	0	0.108433734939759	0	0	0.0645161290322581	0	0.0512820512820513	0	0.00497512437810945
Gm26924	17.4375	860.736	0.266375545851528	0.3125	0.205882352941176	0.191283292978208	0.215146299483649	0.206896551724138	0.246153846153846	0.179775280898876	0.191214470284238	0.19672131147541	0.116666666666667	0.344827586206897	0.337349397590361	0.229166666666667	0.508951406649616	0.605882352941176	0.340909090909091	0.370192307692308	0.746478873239437	0.268292682926829	0.421686746987952	0.160714285714286	0.222222222222222	0.193548387096774	0.671052631578947	0.256410256410256	0.191176470588235	0.278606965174129
Litaf	20.3651	1001.27	0.0218340611353712	0.0208333333333333	0.0980392156862745	0.0121065375302663	0.0154905335628227	0.0689655172413793	0.0923076923076923	0.0674157303370786	0.0387596899224806	0.0983606557377049	0.0833333333333333	0.137931034482759	0.072289156626506	0.104166666666667	0.020460358056266	0.0294117647058824	0.0681818181818182	0.0240384615384615	0.0140845070422535	0.024390243902439	0.0843373493975904	0.0357142857142857	0	0.0645161290322581	0.0131578947368421	0.0512820512820513	0.0882352941176471	0.0149253731343284
Timp2	21.3101	1043.61	0.0327510917030568	0.0208333333333333	0.0882352941176471	0.0193704600484262	0.0172117039586919	0.0344827586206897	0.0615384615384615	0.0786516853932584	0.041343669250646	0.0655737704918033	0.116666666666667	0.0172413793103448	0.0963855421686747	0.125	0.040920716112532	0.0352941176470588	0.0227272727272727	0.0336538461538462	0.0140845070422535	0.121951219512195	0.192771084337349	0.178571428571429	0.0833333333333333	0.032258064516129	0.0131578947368421	0.102564102564103	0.102941176470588	0.0398009950248756
Bola2	0.0221829	1082.09	0.0502183406113537	0.0486111111111111	0.196078431372549	0.0484261501210654	0.0516351118760757	0.0689655172413793	0.153846153846154	0.112359550561798	0.082687338501292	0.0655737704918033	0.183333333333333	0.120689655172414	0.0963855421686747	0.125	0.0460358056265985	0.0588235294117647	0.0681818181818182	0.120192307692308	0.0140845070422535	0.0975609756097561	0.204819277108434	0.142857142857143	0.166666666666667	0.032258064516129	0.0263157894736842	0.153846153846154	0.117647058823529	0.0298507462686567
Ggcx	23.3555	1134.84	0.11353711790393	0.0833333333333333	0.0686274509803922	0.101694915254237	0.080895008605852	0.0344827586206897	0.0153846153846154	0.0449438202247191	0.0284237726098191	0	0.0166666666666667	0.0172413793103448	0	0.0416666666666667	0.0818414322250639	0.0470588235294118	0	0.0384615384615385	0.0563380281690141	0.024390243902439	0.0120481927710843	0.0357142857142857	0.0555555555555556	0	0.0657894736842105	0.0256410256410256	0.0147058823529412	0.0796019900497512
Psrc1	28.7399	1391.03	0	0	0.0294117647058824	0.00242130750605327	0.00172117039586919	0	0.0461538461538462	0.0337078651685393	0.0310077519379845	0.0163934426229508	0.0166666666666667	0.0344827586206897	0.036144578313253	0	0	0.0117647058823529	0.0227272727272727	0.0240384615384615	0	0.0731707317073171	0.0240963855421687	0	0.0277777777777778	0	0	0.0769230769230769	0.0441176470588235	0
Snx25	29.19	1407.34	0.179039301310044	0.128472222222222	0.0784313725490196	0.12590799031477	0.139414802065404	0.0344827586206897	0.0153846153846154	0.0786516853932584	0.0542635658914729	0.0491803278688525	0.0333333333333333	0.0862068965517241	0.0481927710843374	0.145833333333333	0.156010230179028	0.123529411764706	0.0681818181818182	0.0817307692307692	0.126760563380282	0.121951219512195	0.0120481927710843	0.0178571428571429	0.138888888888889	0	0.144736842105263	0.0512820512820513	0.0735294117647059	0.129353233830846
Serpina3n	32.1758	1545.31	0	0.00347222222222222	0	0	0	0.0344827586206897	0	0.0112359550561798	0.0155038759689922	0	0.0333333333333333	0.0172413793103448	0	0	0	0	0	0.00961538461538462	0	0.024390243902439	0.144578313253012	0.0357142857142857	0	0	0	0	0	0
Slfn1	32.4798	155.391	0.00655021834061135	0	0.0490196078431373	0	0	0.0344827586206897	0.0307692307692308	0.0449438202247191	0.0284237726098191	0	0.0166666666666667	0	0	0	0.0051150895140665	0	0	0.0240384615384615	0	0.024390243902439	0	0	0	0	0	0	0	0
Msr1	35.9912	1715.31	0	0.00347222222222222	0.0392156862745098	0.00242130750605327	0.00172117039586919	0	0.0769230769230769	0.0337078651685393	0.0258397932816537	0.0491803278688525	0.05	0.0344827586206897	0.0240963855421687	0.0208333333333333	0.0153452685421995	0.0117647058823529	0.0454545454545455	0.0192307692307692	0	0.024390243902439	0.108433734939759	0.0178571428571429	0	0	0	0.0769230769230769	0.0147058823529412	0
Psma2	45.042	2138.46	0.194323144104804	0.145833333333333	0.392156862745098	0.167070217917676	0.223752151462995	0.172413793103448	0.323076923076923	0.438202247191011	0.237726098191214	0.360655737704918	0.3	0.224137931034483	0.27710843373494	0.229166666666667	0.122762148337596	0.217647058823529	0.318181818181818	0.197115384615385	0.0563380281690141	0.365853658536585	0.421686746987952	0.357142857142857	0.333333333333333	0.161290322580645	0.0394736842105263	0.333333333333333	0.235294117647059	0.159203980099502
Lipa	46.3903	2194.1	0.0218340611353712	0.0208333333333333	0.0294117647058824	0.00968523002421308	0.00344234079173838	0.0689655172413793	0.0307692307692308	0.0112359550561798	0.020671834625323	0.0327868852459016	0.133333333333333	0.0344827586206897	0.108433734939759	0.0625	0.0153452685421995	0.0470588235294118	0.113636363636364	0.0240384615384615	0.0140845070422535	0.024390243902439	0.072289156626506	0.0535714285714286	0.0277777777777778	0.0645161290322581	0	0.128205128205128	0.0294117647058824	0.00995024875621891
1110007C09Rik	4.78617	2255.12	0.0283842794759825	0.0104166666666667	0.0784313725490196	0.0193704600484262	0.0103270223752151	0.103448275862069	0.0153846153846154	0.101123595505618	0.0542635658914729	0.0983606557377049	0.0833333333333333	0.0517241379310345	0.0240963855421687	0.0833333333333333	0.00767263427109974	0.0235294117647059	0.0454545454545455	0.0673076923076923	0	0.0975609756097561	0.120481927710843	0.0535714285714286	0	0.032258064516129	0	0.0512820512820513	0.0441176470588235	0.00497512437810945
Maob	51.5978	2421.98	0.139737991266376	0.111111111111111	0.0980392156862745	0.0847457627118644	0.108433734939759	0.0689655172413793	0.0307692307692308	0.0674157303370786	0.0232558139534884	0	0.0166666666666667	0.0517241379310345	0.0120481927710843	0.0416666666666667	0.0792838874680307	0.0235294117647059	0.0227272727272727	0.0528846153846154	0.0563380281690141	0.0487804878048781	0.036144578313253	0.0535714285714286	0.0555555555555556	0.032258064516129	0.0657894736842105	0.0256410256410256	0.0294117647058824	0.109452736318408
Ndufa9	56.6623	264.971	0.0305676855895196	0.0243055555555556	0.107843137254902	0.026634382566586	0.0378657487091222	0.103448275862069	0.0923076923076923	0.0786516853932584	0.0904392764857881	0.0655737704918033	0.0833333333333333	0.137931034482759	0.0481927710843374	0.0208333333333333	0.020460358056266	0.0235294117647059	0.0454545454545455	0.0865384615384615	0.028169014084507	0.146341463414634	0.180722891566265	0.125	0.0833333333333333	0	0.0394736842105263	0.0256410256410256	0.0147058823529412	0.0199004975124378
Mpeg1	63.3298	2950.41	0.037117903930131	0.0520833333333333	0.156862745098039	0.0169491525423729	0.0120481927710843	0	0.123076923076923	0.101123595505618	0.082687338501292	0.0655737704918033	0.0833333333333333	0.0172413793103448	0.0963855421686747	0.0625	0.0383631713554987	0.0588235294117647	0.0909090909090909	0.0336538461538462	0	0.024390243902439	0.132530120481928	0.0357142857142857	0.0555555555555556	0.0645161290322581	0	0.0256410256410256	0.117647058823529	0.00995024875621891
Klf6	63.948	2968.1	0.0982532751091703	0.0763888888888889	0.196078431372549	0.0968523002421307	0.080895008605852	0.137931034482759	0.246153846153846	0.292134831460674	0.118863049095607	0.278688524590164	0.133333333333333	0.224137931034483	0.204819277108434	0.0833333333333333	0.0895140664961637	0.0882352941176471	0.0681818181818182	0.129807692307692	0.126760563380282	0.195121951219512	0.301204819277108	0.214285714285714	0.111111111111111	0.032258064516129	0.0789473684210526	0.230769230769231	0.161764705882353	0.0646766169154229
Fcgr2b	69.7562	3225.64	0.0109170305676856	0.0173611111111111	0.117647058823529	0.00242130750605327	0.00172117039586919	0.0344827586206897	0.0615384615384615	0.0561797752808989	0.0284237726098191	0.0491803278688525	0.1	0.0172413793103448	0.0240963855421687	0.0208333333333333	0.0383631713554987	0.0117647058823529	0.0454545454545455	0.0528846153846154	0	0.0731707317073171	0.156626506024096	0.0535714285714286	0.0277777777777778	0.032258064516129	0.0131578947368421	0.128205128205128	0.0147058823529412	0.00497512437810945
Pycard	75.4856	3477.65	0.0131004366812227	0.0138888888888889	0.0980392156862745	0.00484261501210654	0	0	0.0923076923076923	0.0561797752808989	0.0516795865633075	0.0491803278688525	0.0333333333333333	0.0172413793103448	0.0240963855421687	0.0625	0.030690537084399	0.0235294117647059	0.0227272727272727	0.0288461538461538	0.0140845070422535	0.024390243902439	0.0843373493975904	0.0178571428571429	0.0555555555555556	0.032258064516129	0.0131578947368421	0.153846153846154	0.0441176470588235	0.00497512437810945
Tspan4	82.3264	377.881	0.0109170305676856	0.0138888888888889	0.0686274509803922	0.0145278450363196	0.0137693631669535	0.0344827586206897	0.0615384615384615	0.0337078651685393	0.0542635658914729	0.0327868852459016	0.0833333333333333	0.0344827586206897	0.036144578313253	0.0416666666666667	0.00255754475703325	0.0117647058823529	0	0.0384615384615385	0	0.0487804878048781	0.156626506024096	0	0.0555555555555556	0.0967741935483871	0	0.0256410256410256	0.0147058823529412	0.00497512437810945
Rpl7a	84.3647	3858.14	0.0676855895196507	0.0208333333333333	0.0882352941176471	0.0581113801452785	0.0533562822719449	0.0689655172413793	0.2	0.157303370786517	0.0904392764857881	0.163934426229508	0.216666666666667	0.189655172413793	0.0843373493975904	0.229166666666667	0.0485933503836317	0.0647058823529412	0.0454545454545455	0.0625	0	0.0975609756097561	0.27710843373494	0.0357142857142857	0.0555555555555556	0.129032258064516	0.0131578947368421	0.0769230769230769	0.117647058823529	0.0945273631840796
Nme1	87.3385	3979.5	0.109170305676856	0.0451388888888889	0.235294117647059	0.062953995157385	0.0464716006884682	0.103448275862069	0.215384615384615	0.146067415730337	0.103359173126615	0.163934426229508	0.116666666666667	0.172413793103448	0.108433734939759	0.0625	0.040920716112532	0.0470588235294118	0.0909090909090909	0.201923076923077	0.028169014084507	0.219512195121951	0.216867469879518	0.125	0.166666666666667	0.129032258064516	0.0657894736842105	0.102564102564103	0.0882352941176471	0.0447761194029851
Sema3e	9.23928	4194.43	0.00655021834061135	0.0208333333333333	0.0588235294117647	0.00968523002421308	0.00688468158347676	0	0.0461538461538462	0.0224719101123595	0.00258397932816537	0.0327868852459016	0.0666666666666667	0.0517241379310345	0.0481927710843374	0.0625	0	0.0176470588235294	0.0227272727272727	0.00480769230769231	0	0.024390243902439	0.0481927710843374	0.0892857142857143	0.0277777777777778	0.0645161290322581	0.0131578947368421	0.0512820512820513	0.161764705882353	0.0248756218905473
2410006H16Rik	95.6661	4327.24	0.0305676855895196	0.0555555555555556	0.137254901960784	0.0411622276029056	0.0516351118760757	0.0344827586206897	0.138461538461538	0.146067415730337	0.0697674418604651	0.147540983606557	0.15	0.137931034482759	0.0240963855421687	0.0625	0.030690537084399	0.0588235294117647	0.0454545454545455	0.0576923076923077	0.028169014084507	0.121951219512195	0.240963855421687	0.107142857142857	0.0277777777777778	0.0645161290322581	0.0263157894736842	0.128205128205128	0.117647058823529	0.0497512437810945
Cystm1	111.174	5010.46	0.237991266375546	0.163194444444444	0.401960784313726	0.184019370460048	0.246127366609294	0.448275862068966	0.246153846153846	0.460674157303371	0.304909560723514	0.344262295081967	0.283333333333333	0.413793103448276	0.27710843373494	0.229166666666667	0.130434782608696	0.182352941176471	0.272727272727273	0.403846153846154	0.126760563380282	0.317073170731707	0.44578313253012	0.464285714285714	0.333333333333333	0.290322580645161	0.118421052631579	0.256410256410256	0.264705882352941	0.18407960199005
Fblim1	117.189	5262.49	0.00655021834061135	0	0.0294117647058824	0	0	0.0344827586206897	0	0.0449438202247191	0.0129198966408269	0	0.0166666666666667	0.0689655172413793	0.072289156626506	0.0208333333333333	0.0051150895140665	0.00588235294117647	0.0227272727272727	0.00480769230769231	0	0.0487804878048781	0.072289156626506	0.0178571428571429	0	0	0	0.0256410256410256	0.0441176470588235	0
Tbcb	132.265	5907.38	0.0655021834061135	0.0625	0.166666666666667	0.0411622276029056	0.0516351118760757	0.0689655172413793	0.123076923076923	0.202247191011236	0.0930232558139535	0.131147540983607	0.0666666666666667	0.155172413793103	0.0843373493975904	0.104166666666667	0.0537084398976982	0.0941176470588235	0.159090909090909	0.134615384615385	0.0563380281690141	0.219512195121951	0.204819277108434	0.0892857142857143	0.138888888888889	0	0.0526315789473684	0.179487179487179	0.176470588235294	0.0398009950248756
Tes	132.499	5907.38	0.0240174672489083	0.0243055555555556	0.0686274509803922	0.0242130750605327	0.0103270223752151	0.0689655172413793	0.0615384615384615	0.0674157303370786	0.041343669250646	0.114754098360656	0.0833333333333333	0.120689655172414	0.036144578313253	0.0833333333333333	0.0255754475703325	0.0470588235294118	0.0454545454545455	0.0192307692307692	0.0140845070422535	0.0487804878048781	0.168674698795181	0.0357142857142857	0.0555555555555556	0	0.0526315789473684	0.128205128205128	0.0882352941176471	0.0248756218905473
Gcnt2	143.609	637.964	0.0131004366812227	0.00347222222222222	0.0392156862745098	0.00726392251815981	0.00688468158347676	0	0.0307692307692308	0.0674157303370786	0.020671834625323	0.0655737704918033	0.0166666666666667	0.0689655172413793	0.036144578313253	0.0208333333333333	0.0051150895140665	0.0411764705882353	0.0454545454545455	0.00961538461538462	0	0.0487804878048781	0.108433734939759	0.0714285714285714	0	0	0	0.0512820512820513	0.0294117647058824	0.00497512437810945
Gsto1	144.118	637.964	0.0152838427947598	0.0659722222222222	0.0490196078431373	0.0217917675544794	0.00860585197934595	0.0344827586206897	0.0769230769230769	0.134831460674157	0.0335917312661499	0.0983606557377049	0.1	0.0172413793103448	0.0843373493975904	0.125	0.020460358056266	0.0352941176470588	0.0681818181818182	0.00961538461538462	0	0.0731707317073171	0.120481927710843	0.125	0	0.129032258064516	0	0.102564102564103	0.102941176470588	0.0447761194029851
Tmem176a	159.407	7031.42	0.196506550218341	0.1875	0.382352941176471	0.11138014527845	0.137693631669535	0.344827586206897	0.230769230769231	0.348314606741573	0.237726098191214	0.131147540983607	0.233333333333333	0.362068965517241	0.168674698795181	0.208333333333333	0.0843989769820972	0.164705882352941	0.181818181818182	0.264423076923077	0.028169014084507	0.317073170731707	0.337349397590361	0.125	0.305555555555556	0.193548387096774	0.0131578947368421	0.256410256410256	0.220588235294118	0.104477611940299
Idh2	18.4904	8127.28	0.181222707423581	0.173611111111111	0.117647058823529	0.104116222760291	0.197934595524957	0.0344827586206897	0.0307692307692308	0.0674157303370786	0.0594315245478036	0.0327868852459016	0.0166666666666667	0.0689655172413793	0.120481927710843	0.0833333333333333	0.127877237851662	0.147058823529412	0.0681818181818182	0.0480769230769231	0.0985915492957746	0.121951219512195	0.0843373493975904	0.0535714285714286	0.111111111111111	0.0967741935483871	0.131578947368421	0.128205128205128	0.0147058823529412	0.0845771144278607
mt-Nd4	21.7475	9525.25	0.858078602620087	0.753472222222222	0.764705882352941	0.813559322033898	0.864027538726334	0.551724137931034	0.553846153846154	0.617977528089888	0.472868217054264	0.491803278688525	0.433333333333333	0.53448275862069	0.542168674698795	0.541666666666667	0.70843989769821	0.647058823529412	0.545454545454545	0.644230769230769	0.47887323943662	0.536585365853659	0.590361445783133	0.464285714285714	0.444444444444444	0.483870967741935	0.605263157894737	0.538461538461538	0.352941176470588	0.72636815920398
Dynll1	252.766	11032.1	0.231441048034935	0.121527777777778	0.392156862745098	0.157384987893462	0.151462994836489	0.275862068965517	0.261538461538462	0.393258426966292	0.284237726098191	0.180327868852459	0.316666666666667	0.344827586206897	0.216867469879518	0.229166666666667	0.122762148337596	0.194117647058824	0.204545454545455	0.394230769230769	0.112676056338028	0.24390243902439	0.373493975903614	0.25	0.222222222222222	0.193548387096774	0.105263157894737	0.256410256410256	0.176470588235294	0.144278606965174
Atp6v0e	28.9594	12595.3	0.152838427947598	0.0763888888888889	0.352941176470588	0.101694915254237	0.117039586919105	0.103448275862069	0.153846153846154	0.337078651685393	0.175710594315245	0.163934426229508	0.216666666666667	0.224137931034483	0.168674698795181	0.208333333333333	0.0818414322250639	0.141176470588235	0.227272727272727	0.206730769230769	0.0422535211267606	0.195121951219512	0.253012048192771	0.25	0.0555555555555556	0.161290322580645	0.0394736842105263	0.205128205128205	0.132352941176471	0.0746268656716418
Arl6ip1	315.431	13671.3	0.462882096069869	0.454861111111111	0.401960784313726	0.542372881355932	0.524956970740103	0.206896551724138	0.307692307692308	0.404494382022472	0.260981912144703	0.229508196721311	0.316666666666667	0.344827586206897	0.469879518072289	0.354166666666667	0.381074168797954	0.470588235294118	0.477272727272727	0.259615384615385	0.492957746478873	0.390243902439024	0.36144578313253	0.321428571428571	0.388888888888889	0.32258064516129	0.526315789473684	0.230769230769231	0.235294117647059	0.522388059701492
Rerg	318.08	1373.82	0.0567685589519651	0.03125	0.00980392156862745	0.0338983050847458	0.0550774526678141	0	0.0153846153846154	0.0112359550561798	0.00516795865633075	0	0	0	0	0	0.0179028132992327	0.0294117647058824	0	0.0144230769230769	0.0422535211267606	0	0	0	0	0	0.0263157894736842	0	0	0.0199004975124378
D17H6S56E-5	336.435	1448.07	0.0458515283842795	0.0347222222222222	0.127450980392157	0.0435835351089588	0.0516351118760757	0.206896551724138	0.123076923076923	0.134831460674157	0.0904392764857881	0.0491803278688525	0.0666666666666667	0.0862068965517241	0.072289156626506	0.1875	0.0434782608695652	0.0941176470588235	0.0909090909090909	0.153846153846154	0.028169014084507	0.146341463414634	0.072289156626506	0.125	0.166666666666667	0.258064516129032	0.0394736842105263	0.102564102564103	0.132352941176471	0.0248756218905473
Nsmce2	346.085	14823	0.0305676855895196	0.0138888888888889	0.0392156862745098	0.0217917675544794	0.0154905335628227	0.0344827586206897	0.0153846153846154	0.101123595505618	0.0387596899224806	0.131147540983607	0.116666666666667	0.103448275862069	0.0481927710843374	0.0416666666666667	0.030690537084399	0.0294117647058824	0.0227272727272727	0.0769230769230769	0.028169014084507	0.121951219512195	0.0963855421686747	0.125	0.0555555555555556	0.129032258064516	0.0394736842105263	0.102564102564103	0.102941176470588	0.0199004975124378
Aldh2	346.772	14823	0.275109170305677	0.211805555555556	0.235294117647059	0.213075060532688	0.282271944922547	0.0344827586206897	0.123076923076923	0.101123595505618	0.0852713178294574	0.0819672131147541	0.116666666666667	0.172413793103448	0.108433734939759	0.208333333333333	0.166240409207161	0.223529411764706	0.113636363636364	0.134615384615385	0.267605633802817	0.0487804878048781	0.240963855421687	0.0714285714285714	0.166666666666667	0.032258064516129	0.263157894736842	0.153846153846154	0.0882352941176471	0.233830845771144
Cops5	351.853	14988.7	0.0327510917030568	0.0277777777777778	0.137254901960784	0.0387409200968523	0.0258175559380379	0	0.0923076923076923	0.101123595505618	0.0542635658914729	0.0655737704918033	0.116666666666667	0.0862068965517241	0.132530120481928	0.104166666666667	0.0255754475703325	0.0529411764705882	0	0.0913461538461538	0	0.0731707317073171	0.144578313253012	0.107142857142857	0.0277777777777778	0	0.0131578947368421	0.102564102564103	0.0735294117647059	0.0248756218905473
Prss22	362.481	15388.8	0	0	0	0	0	0	0.0307692307692308	0.0224719101123595	0	0.0163934426229508	0	0	0.0120481927710843	0.0208333333333333	0	0	0	0	0	0.024390243902439	0.0963855421686747	0.0178571428571429	0	0.032258064516129	0	0.0512820512820513	0.0147058823529412	0
Psmc6	408.356	17277.3	0.0545851528384279	0.0625	0.107843137254902	0.062953995157385	0.0585197934595525	0.172413793103448	0.169230769230769	0.168539325842697	0.0749354005167959	0.19672131147541	0.0833333333333333	0.172413793103448	0.132530120481928	0.104166666666667	0.0537084398976982	0.105882352941176	0.0909090909090909	0.105769230769231	0.0422535211267606	0.146341463414634	0.216867469879518	0.142857142857143	0.0277777777777778	0.129032258064516	0.0394736842105263	0.102564102564103	0.176470588235294	0.0298507462686567
Slc43a2	425.221	17929.9	0.150655021834061	0.125	0.0882352941176471	0.0968523002421307	0.0946643717728055	0.0689655172413793	0.0769230769230769	0.0449438202247191	0.0335917312661499	0	0	0.0689655172413793	0.0481927710843374	0.0208333333333333	0.127877237851662	0.0941176470588235	0.0681818181818182	0.0625	0.112676056338028	0.0487804878048781	0.072289156626506	0.0178571428571429	0.0555555555555556	0.032258064516129	0.105263157894737	0.0769230769230769	0.0294117647058824	0.114427860696517
Mrps18c	443.455	18635.6	0.0502183406113537	0.0347222222222222	0.156862745098039	0.036319612590799	0.0516351118760757	0.103448275862069	0.107692307692308	0.179775280898876	0.10594315245478	0.0819672131147541	0.1	0.0862068965517241	0.0481927710843374	0.0625	0.0485933503836317	0.0882352941176471	0.0909090909090909	0.139423076923077	0.0422535211267606	0.195121951219512	0.204819277108434	0.0714285714285714	0.0555555555555556	0.0645161290322581	0.0394736842105263	0.0769230769230769	0.205882352941176	0.0497512437810945
Hist1h4h	460.094	19269.7	0.00218340611353712	0.00347222222222222	0.0686274509803922	0	0.00344234079173838	0.0344827586206897	0.0153846153846154	0.0337078651685393	0.0155038759689922	0.0655737704918033	0.0666666666666667	0.0689655172413793	0.0240963855421687	0	0	0.0176470588235294	0	0.0144230769230769	0	0.0487804878048781	0.0602409638554217	0.0178571428571429	0	0	0	0	0	0.00497512437810945
Timp1	463.049	19328.4	0	0.00347222222222222	0.0294117647058824	0.00242130750605327	0	0	0.0307692307692308	0.0112359550561798	0.0155038759689922	0.0327868852459016	0.0166666666666667	0.0344827586206897	0.036144578313253	0.0208333333333333	0.0153452685421995	0	0.0454545454545455	0.00961538461538462	0	0	0.144578313253012	0.0178571428571429	0	0	0	0.0512820512820513	0.0441176470588235	0
Psmc1	482.535	20074.4	0.091703056768559	0.0694444444444444	0.264705882352941	0.106537530266344	0.104991394148021	0.206896551724138	0.169230769230769	0.224719101123595	0.126614987080103	0.163934426229508	0.166666666666667	0.224137931034483	0.156626506024096	0.0625	0.0792838874680307	0.111764705882353	0.0909090909090909	0.240384615384615	0.0845070422535211	0.219512195121951	0.325301204819277	0.25	0.194444444444444	0.161290322580645	0.0921052631578947	0.179487179487179	0.161764705882353	0.054726368159204
Mmp12	50.3389	20765.1	0	0.00347222222222222	0.0196078431372549	0.00484261501210654	0	0	0.0615384615384615	0.0561797752808989	0.0155038759689922	0	0.0166666666666667	0.103448275862069	0.0240963855421687	0.0625	0.010230179028133	0.0705882352941176	0.0227272727272727	0.0144230769230769	0.0140845070422535	0.024390243902439	0.0240963855421687	0	0	0	0.0131578947368421	0	0	0
D4Wsu53e	503.931	20765.1	0.393013100436681	0.25	0.362745098039216	0.324455205811138	0.40447504302926	0.344827586206897	0.123076923076923	0.168539325842697	0.180878552971576	0.180327868852459	0.183333333333333	0.310344827586207	0.108433734939759	0.166666666666667	0.263427109974425	0.229411764705882	0.318181818181818	0.192307692307692	0.211267605633803	0.24390243902439	0.132530120481928	0.125	0.138888888888889	0.0645161290322581	0.184210526315789	0.153846153846154	0.176470588235294	0.253731343283582
Nme2	505.157	20765.1	0.0698689956331878	0.0520833333333333	0.0392156862745098	0.0508474576271186	0.0103270223752151	0	0.0923076923076923	0.0561797752808989	0.0904392764857881	0.131147540983607	0.183333333333333	0.155172413793103	0.0843373493975904	0.0625	0.040920716112532	0.0470588235294118	0.0454545454545455	0.0528846153846154	0.0140845070422535	0.146341463414634	0.265060240963855	0.0535714285714286	0.111111111111111	0.161290322580645	0.0131578947368421	0.102564102564103	0.117647058823529	0.0696517412935323
Scp2	505.815	20765.1	0.427947598253275	0.305555555555556	0.303921568627451	0.351089588377724	0.411359724612737	0.379310344827586	0.2	0.269662921348315	0.196382428940568	0.114754098360656	0.2	0.224137931034483	0.180722891566265	0.208333333333333	0.29156010230179	0.170588235294118	0.204545454545455	0.307692307692308	0.323943661971831	0.292682926829268	0.204819277108434	0.160714285714286	0.194444444444444	0.0645161290322581	0.315789473684211	0.307692307692308	0.191176470588235	0.328358208955224
Emc4	569.639	23308.4	0.0611353711790393	0.0486111111111111	0.127450980392157	0.0581113801452785	0.0585197934595525	0.0344827586206897	0.123076923076923	0.224719101123595	0.0723514211886305	0.0819672131147541	0.133333333333333	0.137931034482759	0.120481927710843	0.104166666666667	0.0332480818414322	0.0235294117647059	0.0681818181818182	0.105769230769231	0.028169014084507	0.219512195121951	0.204819277108434	0.160714285714286	0.111111111111111	0	0.0394736842105263	0.102564102564103	0.117647058823529	0.0248756218905473
Aprt	572.836	23362.3	0.0414847161572052	0.03125	0.137254901960784	0.0387409200968523	0.0395869191049914	0.0344827586206897	0.123076923076923	0.0898876404494382	0.0697674418604651	0.0983606557377049	0.15	0.103448275862069	0.168674698795181	0.0416666666666667	0.030690537084399	0.0411764705882353	0.136363636363636	0.0576923076923077	0.028169014084507	0.24390243902439	0.168674698795181	0.0714285714285714	0.0277777777777778	0	0.0263157894736842	0.128205128205128	0.0735294117647059	0.0497512437810945
Slc25a4	581.574	23641.2	0.126637554585153	0.09375	0.274509803921569	0.11864406779661	0.154905335628227	0.310344827586207	0.215384615384615	0.269662921348315	0.178294573643411	0.180327868852459	0.283333333333333	0.206896551724138	0.192771084337349	0.229166666666667	0.132992327365729	0.182352941176471	0.159090909090909	0.235576923076923	0.0985915492957746	0.24390243902439	0.337349397590361	0.285714285714286	0.166666666666667	0.0967741935483871	0.0789473684210526	0.384615384615385	0.294117647058824	0.114427860696517
Itga2	595.192	24115.9	0	0	0.0196078431372549	0.00242130750605327	0	0	0	0	0.00258397932816537	0	0.0166666666666667	0.0689655172413793	0.0240963855421687	0.0208333333333333	0	0.00588235294117647	0	0	0	0	0.0240963855421687	0.0357142857142857	0.0277777777777778	0.032258064516129	0	0.0256410256410256	0.0294117647058824	0
Ifngr2	60.1197	24280.2	0.0174672489082969	0.0104166666666667	0.0588235294117647	0.0145278450363196	0.0223752151462995	0	0.0615384615384615	0.101123595505618	0.0439276485788114	0.0491803278688525	0.1	0.0689655172413793	0.0481927710843374	0.0208333333333333	0.0179028132992327	0.0294117647058824	0.0454545454545455	0.0384615384615385	0.028169014084507	0.0731707317073171	0.108433734939759	0.125	0.0833333333333333	0	0.0263157894736842	0.0256410256410256	0.0882352941176471	0.0149253731343284
Slfn2	611.822	24629.3	0.0327510917030568	0.0486111111111111	0.0784313725490196	0.0121065375302663	0.0154905335628227	0.103448275862069	0.123076923076923	0.0449438202247191	0.10594315245478	0.0327868852459016	0.0666666666666667	0.0862068965517241	0.0963855421686747	0.0833333333333333	0.051150895140665	0.0470588235294118	0.0681818181818182	0.0432692307692308	0	0.0731707317073171	0.144578313253012	0.0535714285714286	0.0833333333333333	0.0967741935483871	0	0.102564102564103	0.0147058823529412	0.0149253731343284
Arpc5	682.564	27388.4	0.203056768558952	0.163194444444444	0.313725490196078	0.128329297820823	0.161790017211704	0.241379310344828	0.323076923076923	0.404494382022472	0.178294573643411	0.295081967213115	0.316666666666667	0.275862068965517	0.216867469879518	0.291666666666667	0.10997442455243	0.129411764705882	0.0681818181818182	0.254807692307692	0.0985915492957746	0.365853658536585	0.349397590361446	0.25	0.222222222222222	0.258064516129032	0.131578947368421	0.230769230769231	0.323529411764706	0.129353233830846
Cdh16	692.529	27698.9	0.0349344978165939	0.0208333333333333	0	0.036319612590799	0.0378657487091222	0	0.0153846153846154	0	0	0	0	0	0	0	0.020460358056266	0.00588235294117647	0.0227272727272727	0.00480769230769231	0.028169014084507	0	0	0	0	0	0.0526315789473684	0	0	0.0199004975124378
Bgn	794.989	31695.1	0.0131004366812227	0.0173611111111111	0.0196078431372549	0.00726392251815981	0.00172117039586919	0.0344827586206897	0.0153846153846154	0.0449438202247191	0.0490956072351421	0.0163934426229508	0.0166666666666667	0.0172413793103448	0.036144578313253	0.0416666666666667	0.0281329923273657	0	0	0.0240384615384615	0.028169014084507	0	0.289156626506024	0.0178571428571429	0	0	0.0131578947368421	0.0769230769230769	0.0294117647058824	0.0149253731343284
Psmd7	8.24689	32774.1	0.111353711790393	0.0659722222222222	0.205882352941176	0.062953995157385	0.0860585197934595	0.206896551724138	0.2	0.258426966292135	0.111111111111111	0.245901639344262	0.3	0.120689655172414	0.108433734939759	0.0625	0.0639386189258312	0.0647058823529412	0.181818181818182	0.182692307692308	0.0422535211267606	0.219512195121951	0.301204819277108	0.160714285714286	0.111111111111111	0.0645161290322581	0.0526315789473684	0.102564102564103	0.132352941176471	0.0845771144278607
1810037I17Rik	886.75	35128.3	0.174672489082969	0.159722222222222	0.323529411764706	0.159806295399516	0.144578313253012	0.103448275862069	0.230769230769231	0.325842696629214	0.204134366925065	0.327868852459016	0.316666666666667	0.275862068965517	0.180722891566265	0.208333333333333	0.10997442455243	0.129411764705882	0.181818181818182	0.225961538461538	0.0845070422535211	0.292682926829268	0.373493975903614	0.321428571428571	0.25	0.129032258064516	0.0657894736842105	0.128205128205128	0.308823529411765	0.119402985074627
Mlc1	938.951	37078.1	0.2117903930131	0.111111111111111	0.137254901960784	0.113801452784504	0.151462994836489	0.103448275862069	0.0307692307692308	0.0561797752808989	0.0749354005167959	0.0163934426229508	0.05	0.0862068965517241	0.036144578313253	0.0833333333333333	0.138107416879795	0.111764705882353	0.136363636363636	0.0576923076923077	0.0985915492957746	0.0487804878048781	0.036144578313253	0.0178571428571429	0.0555555555555556	0	0.0789473684210526	0.102564102564103	0.0294117647058824	0.0646766169154229
Ccdc25	1054.38	41504.4	0.0436681222707424	0.0555555555555556	0.156862745098039	0.0532687651331719	0.0499139414802065	0.0689655172413793	0.107692307692308	0.168539325842697	0.0852713178294574	0.0327868852459016	0.183333333333333	0.172413793103448	0.156626506024096	0.125	0.0460358056265985	0.0647058823529412	0.0454545454545455	0.115384615384615	0.0422535211267606	0.170731707317073	0.144578313253012	0.125	0.111111111111111	0.0645161290322581	0.0526315789473684	0.102564102564103	0.117647058823529	0.054726368159204
Creb3	1119.53	43930	0.0393013100436681	0.0243055555555556	0.0686274509803922	0.0242130750605327	0.0275387263339071	0.172413793103448	0.0769230769230769	0.157303370786517	0.0439276485788114	0.0983606557377049	0.1	0.103448275862069	0.0843373493975904	0.0208333333333333	0.0281329923273657	0.0529411764705882	0.113636363636364	0.0384615384615385	0.0563380281690141	0.146341463414634	0.180722891566265	0.142857142857143	0.0833333333333333	0	0.0394736842105263	0.102564102564103	0.0735294117647059	0.0348258706467662
Riok3	1139.89	44588.4	0.0633187772925764	0.0451388888888889	0.127450980392157	0.0435835351089588	0.0550774526678141	0.172413793103448	0.0769230769230769	0.202247191011236	0.0671834625322997	0.0819672131147541	0.133333333333333	0.172413793103448	0.0963855421686747	0.104166666666667	0.0255754475703325	0.0764705882352941	0.0909090909090909	0.0721153846153846	0.028169014084507	0.170731707317073	0.144578313253012	0.125	0.111111111111111	0	0.0394736842105263	0.0769230769230769	0.176470588235294	0.0248756218905473
Clic5	1201.43	46848.2	0.0807860262008734	0.0694444444444444	0.137254901960784	0.062953995157385	0.0533562822719449	0.0689655172413793	0.123076923076923	0.157303370786517	0.0465116279069767	0.147540983606557	0.216666666666667	0.120689655172414	0.132530120481928	0.104166666666667	0.0434782608695652	0.0588235294117647	0.136363636363636	0.0480769230769231	0.0422535211267606	0.0975609756097561	0.301204819277108	0.196428571428571	0.138888888888889	0.129032258064516	0.0263157894736842	0.179487179487179	0.161764705882353	0.054726368159204
Uqcrq	1219.55	47406.3	0.233624454148472	0.180555555555556	0.401960784313726	0.184019370460048	0.235800344234079	0.0689655172413793	0.307692307692308	0.325842696629214	0.263565891472868	0.360655737704918	0.466666666666667	0.258620689655172	0.337349397590361	0.333333333333333	0.132992327365729	0.211764705882353	0.159090909090909	0.336538461538462	0.140845070422535	0.317073170731707	0.409638554216867	0.339285714285714	0.361111111111111	0.161290322580645	0.105263157894737	0.41025641025641	0.279411764705882	0.154228855721393
Brk1	1242.79	48032.9	0.0851528384279476	0.107638888888889	0.284313725490196	0.0750605326876513	0.0688468158347676	0.0689655172413793	0.107692307692308	0.247191011235955	0.129198966408269	0.131147540983607	0.2	0.103448275862069	0.132530120481928	0.1875	0.0690537084398977	0.117647058823529	0.0909090909090909	0.0576923076923077	0.0140845070422535	0.195121951219512	0.253012048192771	0.0535714285714286	0.166666666666667	0.0967741935483871	0.0131578947368421	0.0512820512820513	0.161764705882353	0.0348258706467662
Rbpjl	1243.39	48032.9	0.216157205240175	0.166666666666667	0.176470588235294	0.154963680387409	0.175559380378657	0.137931034482759	0.0307692307692308	0.101123595505618	0.0697674418604651	0	0.0166666666666667	0.120689655172414	0.120481927710843	0.104166666666667	0.117647058823529	0.129411764705882	0.0909090909090909	0.110576923076923	0.0845070422535211	0.0487804878048781	0.0602409638554217	0.0892857142857143	0.111111111111111	0.032258064516129	0.0789473684210526	0.0256410256410256	0.0441176470588235	0.134328358208955
Cyp2b10	1299.92	50061.1	0.259825327510917	0.215277777777778	0.127450980392157	0.154963680387409	0.184165232358003	0.103448275862069	0.0615384615384615	0.202247191011236	0.0801033591731266	0.0163934426229508	0.133333333333333	0.0689655172413793	0.072289156626506	0.208333333333333	0.171355498721228	0.1	0.0454545454545455	0.0769230769230769	0.028169014084507	0.219512195121951	0.0963855421686747	0.0357142857142857	0.0277777777777778	0.0967741935483871	0.0394736842105263	0.0256410256410256	0.0735294117647059	0.144278606965174
Emp2	1345.93	51622.7	0.290393013100437	0.190972222222222	0.431372549019608	0.215496368038741	0.242685025817556	0.344827586206897	0.230769230769231	0.617977528089888	0.253229974160207	0.409836065573771	0.4	0.241379310344828	0.253012048192771	0.270833333333333	0.143222506393862	0.205882352941176	0.340909090909091	0.317307692307692	0.183098591549296	0.51219512195122	0.530120481927711	0.535714285714286	0.333333333333333	0.225806451612903	0.184210526315789	0.384615384615385	0.426470588235294	0.223880597014925
Ranbp1	1348.77	51622.7	0.104803493449782	0.0590277777777778	0.186274509803922	0.0871670702179177	0.0671256454388985	0.172413793103448	0.0769230769230769	0.247191011235955	0.147286821705426	0.19672131147541	0.166666666666667	0.155172413793103	0.0843373493975904	0.104166666666667	0.0460358056265985	0.0588235294117647	0.113636363636364	0.168269230769231	0	0.219512195121951	0.240963855421687	0.0892857142857143	0.0555555555555556	0.129032258064516	0.0131578947368421	0.0512820512820513	0.176470588235294	0.0746268656716418
Pfdn1	1401.39	53472.2	0.11353711790393	0.0625	0.303921568627451	0.113801452784504	0.0963855421686747	0.103448275862069	0.0923076923076923	0.146067415730337	0.124031007751938	0.147540983606557	0.266666666666667	0.241379310344828	0.204819277108434	0.1875	0.0588235294117647	0.111764705882353	0.204545454545455	0.302884615384615	0.0704225352112676	0.219512195121951	0.253012048192771	0.160714285714286	0.222222222222222	0.032258064516129	0.0263157894736842	0.179487179487179	0.235294117647059	0.104477611940299
Epas1	146.593	55763.5	0.222707423580786	0.149305555555556	0.0784313725490196	0.162227602905569	0.153184165232358	0.0344827586206897	0.0307692307692308	0.0337078651685393	0.113695090439276	0.0491803278688525	0.05	0.103448275862069	0.0602409638554217	0.104166666666667	0.18925831202046	0.0941176470588235	0.113636363636364	0.144230769230769	0.0845070422535211	0.0731707317073171	0.0843373493975904	0.0714285714285714	0.0277777777777778	0.032258064516129	0.131578947368421	0.128205128205128	0.0147058823529412	0.144278606965174
Samhd1	1501.15	5692.91	0.0655021834061135	0.0590277777777778	0.147058823529412	0.0314769975786925	0.044750430292599	0.103448275862069	0.169230769230769	0.134831460674157	0.0723514211886305	0.0819672131147541	0.116666666666667	0.103448275862069	0.0843373493975904	0.0416666666666667	0.051150895140665	0.0588235294117647	0.0909090909090909	0.0769230769230769	0	0.146341463414634	0.240963855421687	0.142857142857143	0.111111111111111	0.0967741935483871	0.0263157894736842	0.153846153846154	0.132352941176471	0.0398009950248756
Myh9	1507.54	56997.9	0.122270742358079	0.0902777777777778	0.225490196078431	0.0871670702179177	0.0791738382099828	0.206896551724138	0.292307692307692	0.280898876404494	0.160206718346253	0.0819672131147541	0.133333333333333	0.241379310344828	0.132530120481928	0.1875	0.0843989769820972	0.111764705882353	0.113636363636364	0.115384615384615	0.112676056338028	0.121951219512195	0.228915662650602	0.125	0.111111111111111	0.0967741935483871	0.0657894736842105	0.282051282051282	0.279411764705882	0.104477611940299
Apoc2	1523.67	57433.2	0	0	0.0392156862745098	0	0	0	0.0461538461538462	0	0.0180878552971576	0.0163934426229508	0.0166666666666667	0	0.0120481927710843	0.0208333333333333	0	0	0	0	0	0.024390243902439	0.0481927710843374	0	0	0	0	0	0.0294117647058824	0
Capn2	1562.54	58720.2	0.0349344978165939	0.0277777777777778	0.0588235294117647	0.026634382566586	0.0309810671256454	0.0689655172413793	0.138461538461538	0.157303370786517	0.0542635658914729	0.114754098360656	0.0833333333333333	0.0862068965517241	0.0481927710843374	0.0625	0.0332480818414322	0.0352941176470588	0.0681818181818182	0.0480769230769231	0	0.146341463414634	0.180722891566265	0.0714285714285714	0.0833333333333333	0.032258064516129	0	0.0769230769230769	0.102941176470588	0.0348258706467662
Ang	1607.23	6021.8	0.163755458515284	0.121527777777778	0.0980392156862745	0.159806295399516	0.201376936316695	0.172413793103448	0.0461538461538462	0.0786516853932584	0.0697674418604651	0.0491803278688525	0.1	0.0344827586206897	0.0481927710843374	0.104166666666667	0.107416879795396	0.0764705882352941	0.0227272727272727	0.0480769230769231	0.112676056338028	0.0975609756097561	0.072289156626506	0.0892857142857143	0.0833333333333333	0.0967741935483871	0.118421052631579	0.0512820512820513	0.0147058823529412	0.124378109452736
Tuba1c	1612.64	60239	0.0938864628820961	0.0694444444444444	0.186274509803922	0.062953995157385	0.110154905335628	0.206896551724138	0.2	0.146067415730337	0.126614987080103	0.147540983606557	0.1	0.0862068965517241	0.132530120481928	0.166666666666667	0.030690537084399	0.111764705882353	0.136363636363636	0.134615384615385	0.0563380281690141	0.365853658536585	0.289156626506024	0.178571428571429	0.0555555555555556	0.225806451612903	0.0657894736842105	0.153846153846154	0.220588235294118	0.0995024875621891
Ctnnb1	1671.47	62249.9	0.399563318777293	0.274305555555556	0.294117647058824	0.297820823244552	0.309810671256454	0.137931034482759	0.169230769230769	0.247191011235955	0.157622739018088	0.131147540983607	0.0666666666666667	0.206896551724138	0.168674698795181	0.145833333333333	0.245524296675192	0.294117647058824	0.227272727272727	0.149038461538462	0.408450704225352	0.195121951219512	0.253012048192771	0.125	0.166666666666667	0.032258064516129	0.394736842105263	0.153846153846154	0.161764705882353	0.218905472636816
Col1a2	1708.29	63431.2	0.0109170305676856	0.03125	0.00980392156862745	0.0145278450363196	0.00172117039586919	0.0344827586206897	0.0769230769230769	0.0561797752808989	0.0387596899224806	0.0327868852459016	0.0333333333333333	0.0172413793103448	0.0240963855421687	0.0625	0.0332480818414322	0.0117647058823529	0	0.0144230769230769	0	0.024390243902439	0.240963855421687	0.0357142857142857	0.0277777777777778	0	0.0263157894736842	0.153846153846154	0.0588235294117647	0.00497512437810945
Rmdn2	1725.04	63862.4	0.117903930131004	0.0729166666666667	0.0784313725490196	0.0677966101694915	0.0946643717728055	0.0689655172413793	0.0307692307692308	0.0561797752808989	0.0180878552971576	0	0.0333333333333333	0.0172413793103448	0.0240963855421687	0.0833333333333333	0.0792838874680307	0.0529411764705882	0.0227272727272727	0.0384615384615385	0.0563380281690141	0.024390243902439	0.036144578313253	0.0357142857142857	0	0.032258064516129	0.0526315789473684	0.0256410256410256	0	0.109452736318408
Slc31a1	1963.92	72490.2	0.231441048034935	0.159722222222222	0.196078431372549	0.184019370460048	0.232358003442341	0.0344827586206897	0.123076923076923	0.0786516853932584	0.0723514211886305	0.0655737704918033	0.05	0.155172413793103	0.0963855421686747	0.0833333333333333	0.132992327365729	0.141176470588235	0.0227272727272727	0.0576923076923077	0.126760563380282	0.121951219512195	0.108433734939759	0.0714285714285714	0.0555555555555556	0.0645161290322581	0.131578947368421	0.102564102564103	0.0441176470588235	0.119402985074627
Tfcp2l1	2006.45	73840.8	0.0938864628820961	0.0694444444444444	0.0392156862745098	0.0750605326876513	0.0654044750430293	0	0.0153846153846154	0.0449438202247191	0.0180878552971576	0.0327868852459016	0.0166666666666667	0.0172413793103448	0.0240963855421687	0.0416666666666667	0.0639386189258312	0.0588235294117647	0.0227272727272727	0.0432692307692308	0.112676056338028	0	0.0120481927710843	0	0.0555555555555556	0	0.0789473684210526	0	0.0147058823529412	0.0796019900497512
Ccdc86	2071.44	76007.8	0.00655021834061135	0	0.0490196078431373	0.00484261501210654	0.00172117039586919	0	0.0307692307692308	0.0786516853932584	0.0180878552971576	0.0163934426229508	0.0166666666666667	0.0344827586206897	0.0120481927710843	0	0.010230179028133	0.0235294117647059	0	0.0192307692307692	0	0.0487804878048781	0.0843373493975904	0.0535714285714286	0.0277777777777778	0.0645161290322581	0	0.0769230769230769	0.0147058823529412	0
Atp6v0d2	2087.05	76355.2	0.0240174672489083	0.0520833333333333	0.0392156862745098	0.00726392251815981	0.0120481927710843	0	0.0923076923076923	0.0112359550561798	0.0103359173126615	0.0491803278688525	0.05	0.0517241379310345	0.0481927710843374	0.0833333333333333	0.0358056265984655	0.0823529411764706	0.0681818181818182	0.0288461538461538	0.028169014084507	0.0731707317073171	0.144578313253012	0.0714285714285714	0.0277777777777778	0.225806451612903	0	0.0512820512820513	0.132352941176471	0.0199004975124378
Sftpb	2123.06	77444.9	0.993449781659389	0.965277777777778	0.784313725490196	0.987893462469734	0.994836488812392	0.793103448275862	0.584615384615385	0.651685393258427	0.795865633074935	0.360655737704918	0.566666666666667	0.724137931034483	0.72289156626506	0.625	0.976982097186701	0.882352941176471	0.659090909090909	0.769230769230769	1	0.560975609756098	0.734939759036145	0.571428571428571	0.75	0.612903225806452	1	0.717948717948718	0.441176470588235	0.975124378109453
Hn1	2142.17	77913.6	0.0349344978165939	0.0243055555555556	0.107843137254902	0.0217917675544794	0.0223752151462995	0	0.0923076923076923	0.134831460674157	0.0723514211886305	0.0491803278688525	0.0666666666666667	0.0862068965517241	0.036144578313253	0.0208333333333333	0.0153452685421995	0.0176470588235294	0.0454545454545455	0.0913461538461538	0.0422535211267606	0.121951219512195	0.132530120481928	0.0535714285714286	0	0.0645161290322581	0.0394736842105263	0.0256410256410256	0.0294117647058824	0.00995024875621891
Met	2206.17	8000.73	0.124454148471616	0.100694444444444	0.107843137254902	0.104116222760291	0.118760757314974	0.0344827586206897	0.0153846153846154	0.0337078651685393	0.0258397932816537	0.0163934426229508	0.0166666666666667	0.0517241379310345	0.036144578313253	0.0208333333333333	0.061381074168798	0.0705882352941176	0.0681818181818182	0.0192307692307692	0.0422535211267606	0.0731707317073171	0.036144578313253	0.0178571428571429	0.0555555555555556	0.032258064516129	0.0921052631578947	0.0256410256410256	0.0147058823529412	0.0398009950248756
Sec14l4	2220.46	80291.7	0.146288209606987	0.0694444444444444	0.0392156862745098	0.0653753026634383	0.0843373493975904	0.0689655172413793	0	0.0337078651685393	0.0387596899224806	0.0163934426229508	0.0166666666666667	0.0862068965517241	0.0120481927710843	0.0208333333333333	0.0895140664961637	0.0705882352941176	0	0.0288461538461538	0.0422535211267606	0.121951219512195	0	0.0357142857142857	0.0277777777777778	0	0.0394736842105263	0.0256410256410256	0.0147058823529412	0.104477611940299
Snx6	2375.94	85664.7	0.0655021834061135	0.0798611111111111	0.245098039215686	0.0484261501210654	0.072289156626506	0.0689655172413793	0.107692307692308	0.213483146067416	0.0852713178294574	0.114754098360656	0.116666666666667	0.155172413793103	0.180722891566265	0.104166666666667	0.0690537084398977	0.135294117647059	0.113636363636364	0.129807692307692	0.0563380281690141	0.170731707317073	0.228915662650602	0.160714285714286	0.166666666666667	0.129032258064516	0.0657894736842105	0.0256410256410256	0.132352941176471	0.0746268656716418
Gas6	2496.1	8973.71	0.248908296943231	0.194444444444444	0.176470588235294	0.230024213075061	0.256454388984509	0.172413793103448	0.0615384615384615	0.112359550561798	0.149870801033592	0.0819672131147541	0.116666666666667	0.0689655172413793	0.0963855421686747	0.145833333333333	0.19693094629156	0.2	0	0.134615384615385	0.295774647887324	0.0731707317073171	0.120481927710843	0.125	0.0555555555555556	0	0.302631578947368	0.153846153846154	0.0588235294117647	0.18407960199005
Snhg3	2855.45	102360	0.0393013100436681	0.0416666666666667	0.0294117647058824	0.0581113801452785	0.0671256454388985	0	0.0461538461538462	0.0898876404494382	0.0387596899224806	0.245901639344262	0.133333333333333	0.137931034482759	0.0602409638554217	0.0625	0.020460358056266	0.0176470588235294	0	0.0625	0.0140845070422535	0.0731707317073171	0.301204819277108	0.178571428571429	0.0833333333333333	0.161290322580645	0.0131578947368421	0.102564102564103	0.147058823529412	0.0248756218905473
Tmem243	2976.9	106407	0.24235807860262	0.135416666666667	0.196078431372549	0.162227602905569	0.203098106712565	0.137931034482759	0	0.101123595505618	0.0930232558139535	0.0491803278688525	0.05	0.103448275862069	0.0481927710843374	0.125	0.148337595907928	0.111764705882353	0.0227272727272727	0.105769230769231	0.126760563380282	0.121951219512195	0.0963855421686747	0.0178571428571429	0.0555555555555556	0.032258064516129	0.157894736842105	0	0.0735294117647059	0.0746268656716418
Inf2	2998.37	106867	0.00218340611353712	0.00347222222222222	0.0294117647058824	0	0.00344234079173838	0	0	0.0449438202247191	0.020671834625323	0.0327868852459016	0.0333333333333333	0.0689655172413793	0.036144578313253	0.0208333333333333	0.010230179028133	0.0352941176470588	0.0227272727272727	0.0336538461538462	0	0.024390243902439	0.0843373493975904	0.0357142857142857	0	0	0	0.0512820512820513	0.0588235294117647	0.0199004975124378
Gm14005	305.798	10868.1	0.00218340611353712	0.00347222222222222	0	0.00484261501210654	0	0	0.0307692307692308	0.0112359550561798	0.00775193798449612	0.0327868852459016	0.0333333333333333	0	0	0.0208333333333333	0	0	0	0.00480769230769231	0	0.024390243902439	0.108433734939759	0.0178571428571429	0	0	0	0.0769230769230769	0.0294117647058824	0
Laptm5	3211.18	113800	0.074235807860262	0.0868055555555556	0.117647058823529	0.0508474576271186	0.0395869191049914	0.137931034482759	0.123076923076923	0.0561797752808989	0.157622739018088	0.0819672131147541	0.0833333333333333	0.137931034482759	0.108433734939759	0.1875	0.0767263427109974	0.0823529411764706	0.0454545454545455	0.100961538461538	0.028169014084507	0.121951219512195	0.301204819277108	0.107142857142857	0.0277777777777778	0.032258064516129	0.0263157894736842	0.179487179487179	0.132352941176471	0.0497512437810945
Eif3c	337.997	119442	0.14410480349345	0.180555555555556	0.352941176470588	0.188861985472155	0.161790017211704	0.241379310344828	0.338461538461538	0.314606741573034	0.165374677002584	0.344262295081967	0.25	0.258620689655172	0.265060240963855	0.291666666666667	0.120204603580563	0.164705882352941	0.204545454545455	0.221153846153846	0.0422535211267606	0.317073170731707	0.337349397590361	0.375	0.388888888888889	0.032258064516129	0.0657894736842105	0.256410256410256	0.338235294117647	0.174129353233831
Mme	3400.84	1198.39	0.122270742358079	0.0763888888888889	0.0588235294117647	0.0605326876513317	0.118760757314974	0.0689655172413793	0.0615384615384615	0.0449438202247191	0.0335917312661499	0.0163934426229508	0.05	0.0172413793103448	0.036144578313253	0.0208333333333333	0.0920716112531969	0.0411764705882353	0.0227272727272727	0.0432692307692308	0.140845070422535	0	0.036144578313253	0.0535714285714286	0	0	0.144736842105263	0.0512820512820513	0.0147058823529412	0.0845771144278607
Ccl7	3485.1	122461	0	0.00694444444444444	0.0196078431372549	0	0	0	0	0.0224719101123595	0.0516795865633075	0	0	0	0	0.0208333333333333	0	0	0	0.0528846153846154	0	0	0.0240963855421687	0	0	0	0	0	0	0
Psma4	3639.79	127536	0.102620087336245	0.0833333333333333	0.215686274509804	0.101694915254237	0.0843373493975904	0.0689655172413793	0.2	0.247191011235955	0.162790697674419	0.131147540983607	0.166666666666667	0.189655172413793	0.228915662650602	0.0833333333333333	0.0664961636828645	0.0705882352941176	0.204545454545455	0.149038461538462	0.028169014084507	0.146341463414634	0.253012048192771	0.0714285714285714	0.111111111111111	0.161290322580645	0.0526315789473684	0.205128205128205	0.132352941176471	0.0746268656716418
Rps28	3805.92	132983	0.425764192139738	0.326388888888889	0.480392156862745	0.668280871670702	0.721170395869191	0	0.323076923076923	0.191011235955056	0.242894056847545	0.295081967213115	0.316666666666667	0.379310344827586	0.373493975903614	0.3125	0.460358056265985	0.405882352941176	0.431818181818182	0.307692307692308	0.267605633802817	0.463414634146341	0.602409638554217	0.267857142857143	0.305555555555556	0.354838709677419	0.342105263157895	0.435897435897436	0.455882352941176	0.393034825870647
Ccr2	4092.02	14257.9	0.00436681222707424	0.0104166666666667	0.0882352941176471	0.00726392251815981	0.00516351118760757	0	0.0923076923076923	0.0449438202247191	0.0594315245478036	0	0.05	0	0.0120481927710843	0	0.0127877237851662	0.0176470588235294	0	0.0480769230769231	0.0140845070422535	0.0487804878048781	0.036144578313253	0	0	0.032258064516129	0.0131578947368421	0.0256410256410256	0.0735294117647059	0.00497512437810945
Cnih4	426.794	148293	0.0393013100436681	0.03125	0.117647058823529	0.0314769975786925	0.0481927710843374	0.137931034482759	0.0923076923076923	0.123595505617978	0.0723514211886305	0.0819672131147541	0.0666666666666667	0.0862068965517241	0.108433734939759	0.0208333333333333	0.0255754475703325	0.0294117647058824	0.0909090909090909	0.0913461538461538	0.0140845070422535	0.292682926829268	0.204819277108434	0.107142857142857	0.0833333333333333	0	0.0131578947368421	0.102564102564103	0.0441176470588235	0.0348258706467662
Irf2bp2	436.653	151296	0.137554585152838	0.0798611111111111	0.107843137254902	0.150121065375303	0.14974182444062	0.0344827586206897	0.0461538461538462	0.0449438202247191	0.0439276485788114	0.0163934426229508	0	0.0517241379310345	0.036144578313253	0.0833333333333333	0.104859335038363	0.0529411764705882	0.0681818181818182	0.0432692307692308	0.211267605633803	0.024390243902439	0.0843373493975904	0.0535714285714286	0.0555555555555556	0.032258064516129	0.210526315789474	0.0512820512820513	0.0735294117647059	0.0597014925373134
Tpm4	440.919	152350	0.209606986899563	0.128472222222222	0.382352941176471	0.181598062953995	0.185886402753873	0.379310344827586	0.246153846153846	0.415730337078652	0.268733850129199	0.229508196721311	0.283333333333333	0.396551724137931	0.265060240963855	0.333333333333333	0.184143222506394	0.205882352941176	0.204545454545455	0.375	0.112676056338028	0.292682926829268	0.337349397590361	0.267857142857143	0.25	0.290322580645161	0.0789473684210526	0.230769230769231	0.352941176470588	0.174129353233831
Arhgdib	4591.08	158195	0.0218340611353712	0.03125	0.156862745098039	0.036319612590799	0.0154905335628227	0.0689655172413793	0.184615384615385	0.112359550561798	0.0852713178294574	0.0163934426229508	0.0833333333333333	0.0517241379310345	0.0602409638554217	0.104166666666667	0.0537084398976982	0.0647058823529412	0.0909090909090909	0.0625	0.0563380281690141	0.121951219512195	0.120481927710843	0.0357142857142857	0.0555555555555556	0.0645161290322581	0.0526315789473684	0.102564102564103	0.0294117647058824	0.00995024875621891
Mtch1	4694.89	161325	0.137554585152838	0.0694444444444444	0.0882352941176471	0.099273607748184	0.122203098106713	0	0.0461538461538462	0.0449438202247191	0.020671834625323	0.0491803278688525	0.0166666666666667	0.120689655172414	0.0481927710843374	0.104166666666667	0.0971867007672634	0.111764705882353	0.113636363636364	0.0432692307692308	0.0704225352112676	0.0731707317073171	0.0481927710843374	0.0178571428571429	0	0.0645161290322581	0.0789473684210526	0.0512820512820513	0.0294117647058824	0.0895522388059701
Ccl2	5007.31	171586	0	0.00347222222222222	0	0	0.00172117039586919	0	0.0153846153846154	0.0224719101123595	0.0542635658914729	0	0	0.0172413793103448	0.0120481927710843	0	0	0	0	0.0817307692307692	0.028169014084507	0	0.036144578313253	0	0	0	0	0	0	0
Gde1	5406.83	184768	0.290393013100437	0.25	0.274509803921569	0.217917675544794	0.292598967297762	0.103448275862069	0.0769230769230769	0.213483146067416	0.0852713178294574	0.114754098360656	0.116666666666667	0.155172413793103	0.132530120481928	0.125	0.19693094629156	0.2	0.0909090909090909	0.100961538461538	0.0985915492957746	0.24390243902439	0.204819277108434	0.142857142857143	0.166666666666667	0.0967741935483871	0.0921052631578947	0.128205128205128	0.0441176470588235	0.18407960199005
Taf9	5456.03	185938	0.0611353711790393	0.0486111111111111	0.205882352941176	0.026634382566586	0.0430292598967298	0.0689655172413793	0.107692307692308	0.123595505617978	0.062015503875969	0.0655737704918033	0.166666666666667	0.103448275862069	0.072289156626506	0.0833333333333333	0.030690537084399	0.0705882352941176	0.0227272727272727	0.0576923076923077	0.0422535211267606	0.195121951219512	0.168674698795181	0.0714285714285714	0.111111111111111	0.0645161290322581	0.0394736842105263	0.128205128205128	0.0735294117647059	0.0199004975124378
Cd68	5530.51	18796.2	0.0240174672489083	0.00694444444444444	0.0686274509803922	0.0242130750605327	0.00516351118760757	0	0.0923076923076923	0.0224719101123595	0.0490956072351421	0.0655737704918033	0.05	0.0517241379310345	0.036144578313253	0.0625	0.0230179028132992	0.0705882352941176	0.0909090909090909	0.0769230769230769	0.0422535211267606	0.024390243902439	0.180722891566265	0.0178571428571429	0.0555555555555556	0.032258064516129	0	0.0769230769230769	0.0294117647058824	0.0149253731343284
G3bp2	5547.43	188023	0.0655021834061135	0.0868055555555556	0.254901960784314	0.0411622276029056	0.0550774526678141	0.0689655172413793	0.0923076923076923	0.191011235955056	0.121447028423773	0.0491803278688525	0.15	0.120689655172414	0.036144578313253	0.145833333333333	0.061381074168798	0.0647058823529412	0.136363636363636	0.0625	0.0422535211267606	0.268292682926829	0.156626506024096	0.0535714285714286	0.0555555555555556	0.129032258064516	0.0789473684210526	0.179487179487179	0.220588235294118	0.0796019900497512
Snhg1	5821.12	196763	0.0174672489082969	0.0173611111111111	0.0588235294117647	0.0169491525423729	0.0189328743545611	0	0.107692307692308	0.0449438202247191	0.0284237726098191	0.163934426229508	0.05	0.0862068965517241	0.0602409638554217	0.0416666666666667	0.010230179028133	0.0117647058823529	0.0227272727272727	0.0192307692307692	0.0140845070422535	0.0487804878048781	0.0963855421686747	0.0535714285714286	0	0.032258064516129	0.0131578947368421	0.0769230769230769	0.0441176470588235	0.00995024875621891
Psmc3	5859.72	197531	0.0960698689956332	0.0798611111111111	0.245098039215686	0.104116222760291	0.0860585197934595	0.0689655172413793	0.2	0.168539325842697	0.118863049095607	0.229508196721311	0.15	0.189655172413793	0.156626506024096	0.0625	0.0741687979539642	0.111764705882353	0.0909090909090909	0.216346153846154	0.0422535211267606	0.170731707317073	0.240963855421687	0.214285714285714	0.166666666666667	0.0967741935483871	0.0526315789473684	0.282051282051282	0.176470588235294	0.0746268656716418
Prkcdbp	628.792	21139.3	0.0152838427947598	0.00347222222222222	0.0490196078431373	0.00726392251815981	0.00172117039586919	0.0689655172413793	0	0	0.0258397932816537	0.0163934426229508	0.0666666666666667	0.120689655172414	0.0240963855421687	0.0208333333333333	0.00255754475703325	0.0235294117647059	0.0454545454545455	0.00961538461538462	0	0	0.120481927710843	0.0535714285714286	0	0.032258064516129	0	0.0256410256410256	0.0147058823529412	0.0149253731343284
Snrpd1	6389.55	214231	0.0567685589519651	0.0347222222222222	0.137254901960784	0.0217917675544794	0.0327022375215146	0.0689655172413793	0.0461538461538462	0.0786516853932584	0.0878552971576227	0.0819672131147541	0.116666666666667	0.0862068965517241	0.0843373493975904	0.0208333333333333	0.0281329923273657	0.0352941176470588	0.113636363636364	0.0336538461538462	0.0422535211267606	0.146341463414634	0.204819277108434	0.0892857142857143	0	0.032258064516129	0.0131578947368421	0.0769230769230769	0.0882352941176471	0.0298507462686567
Cttnbp2nl	6549.87	219016	0.0458515283842795	0.03125	0.0980392156862745	0.026634382566586	0.0120481927710843	0.0344827586206897	0.0769230769230769	0.134831460674157	0.0465116279069767	0.0327868852459016	0.116666666666667	0.0862068965517241	0.072289156626506	0.0625	0.0434782608695652	0.0235294117647059	0.0454545454545455	0.0192307692307692	0.028169014084507	0.0487804878048781	0.0963855421686747	0.125	0.0277777777777778	0	0.0263157894736842	0.128205128205128	0.191176470588235	0.0199004975124378
Soat1	6643.7	221558	0.192139737991266	0.128472222222222	0.176470588235294	0.227602905569007	0.21342512908778	0.137931034482759	0.0615384615384615	0.0786516853932584	0.0645994832041344	0.0819672131147541	0.0333333333333333	0.120689655172414	0.144578313253012	0.125	0.0946291560102302	0.117647058823529	0.159090909090909	0.0961538461538462	0.154929577464789	0.121951219512195	0.0481927710843374	0.0892857142857143	0.0833333333333333	0.032258064516129	0.171052631578947	0.0256410256410256	0.0588235294117647	0.104477611940299
Chmp4b	6861.55	228211	0.0960698689956332	0.0659722222222222	0.137254901960784	0.0726392251815981	0.0774526678141136	0.103448275862069	0.153846153846154	0.101123595505618	0.144702842377261	0.163934426229508	0.2	0.206896551724138	0.144578313253012	0.104166666666667	0.0664961636828645	0.105882352941176	0.0681818181818182	0.115384615384615	0.028169014084507	0.121951219512195	0.192771084337349	0.142857142857143	0.138888888888889	0.129032258064516	0.0526315789473684	0.230769230769231	0.132352941176471	0.0597014925373134
Cav1	6899.85	228872	0.0414847161572052	0.0416666666666667	0.0392156862745098	0.0290556900726392	0.0120481927710843	0.0344827586206897	0.0615384615384615	0.0674157303370786	0.062015503875969	0.114754098360656	0.0833333333333333	0.0862068965517241	0.0481927710843374	0.0416666666666667	0.0332480818414322	0.0529411764705882	0.0227272727272727	0.00961538461538462	0	0.121951219512195	0.216867469879518	0.0714285714285714	0.0277777777777778	0.0645161290322581	0	0.0512820512820513	0.161764705882353	0.0447761194029851
Eif4ebp1	7083.34	234334	0.0109170305676856	0.0243055555555556	0.0784313725490196	0.0121065375302663	0.0240963855421687	0	0.0461538461538462	0.0786516853932584	0.0361757105943152	0.0491803278688525	0.05	0.0517241379310345	0	0.0208333333333333	0.0179028132992327	0.0294117647058824	0.0227272727272727	0.0528846153846154	0	0.121951219512195	0.156626506024096	0.142857142857143	0.0277777777777778	0.0967741935483871	0	0.0769230769230769	0.0294117647058824	0.00995024875621891
Sult1a1	794.179	262037	0.209606986899563	0.131944444444444	0.0980392156862745	0.113801452784504	0.168674698795181	0.103448275862069	0.0615384615384615	0.0898876404494382	0.0697674418604651	0.0163934426229508	0.0166666666666667	0.0689655172413793	0.0843373493975904	0.166666666666667	0.130434782608696	0.0764705882352941	0.0909090909090909	0.100961538461538	0.0845070422535211	0.0975609756097561	0.0481927710843374	0	0.0555555555555556	0.032258064516129	0.0657894736842105	0.0512820512820513	0.0735294117647059	0.0796019900497512
Sra1	9204.22	302887	0.0611353711790393	0.0486111111111111	0.225490196078431	0.036319612590799	0.0567986230636833	0.0344827586206897	0.0615384615384615	0.157303370786517	0.0801033591731266	0.0491803278688525	0.116666666666667	0.0862068965517241	0.0843373493975904	0.145833333333333	0.0332480818414322	0.0647058823529412	0.0909090909090909	0.173076923076923	0.0140845070422535	0.341463414634146	0.180722891566265	0.142857142857143	0.138888888888889	0.0967741935483871	0.0263157894736842	0.102564102564103	0.0441176470588235	0.0497512437810945
Lgals9	9617.57	315654	0.074235807860262	0.0486111111111111	0.225490196078431	0.0435835351089588	0.0636833046471601	0.172413793103448	0.138461538461538	0.191011235955056	0.142118863049096	0.0655737704918033	0.0666666666666667	0.172413793103448	0.0963855421686747	0.0208333333333333	0.0332480818414322	0.0882352941176471	0.0909090909090909	0.221153846153846	0.0140845070422535	0.0487804878048781	0.168674698795181	0.0714285714285714	0.111111111111111	0.032258064516129	0.0526315789473684	0.153846153846154	0.0294117647058824	0.0398009950248756
Atp5g3	10021.6	328050	0.168122270742358	0.128472222222222	0.284313725490196	0.113801452784504	0.179001721170396	0.206896551724138	0.184615384615385	0.325842696629214	0.193798449612403	0.163934426229508	0.233333333333333	0.224137931034483	0.325301204819277	0.166666666666667	0.135549872122762	0.194117647058824	0.227272727272727	0.211538461538462	0.0845070422535211	0.292682926829268	0.36144578313253	0.196428571428571	0.277777777777778	0.193548387096774	0.0789473684210526	0.358974358974359	0.279411764705882	0.124378109452736
Exosc7	10049.8	328109	0.262008733624454	0.121527777777778	0.107843137254902	0.198547215496368	0.208261617900172	0.103448275862069	0.0769230769230769	0.112359550561798	0.111111111111111	0.0655737704918033	0.0833333333333333	0.120689655172414	0.072289156626506	0.0625	0.176470588235294	0.147058823529412	0.0681818181818182	0.144230769230769	0.253521126760563	0.0975609756097561	0.0843373493975904	0.0892857142857143	0.166666666666667	0.032258064516129	0.263157894736842	0.0769230769230769	0.102941176470588	0.159203980099502
Nars	101.87	331716	0.104803493449782	0.0625	0.264705882352941	0.0944309927360775	0.104991394148021	0.241379310344828	0.292307692307692	0.224719101123595	0.0930232558139535	0.229508196721311	0.316666666666667	0.172413793103448	0.144578313253012	0.166666666666667	0.0690537084398977	0.123529411764706	0.0681818181818182	0.110576923076923	0.0845070422535211	0.317073170731707	0.27710843373494	0.142857142857143	0.166666666666667	0.032258064516129	0.0657894736842105	0.179487179487179	0.132352941176471	0.0995024875621891
Acot2	10550.4	342655	0.0764192139737991	0.0763888888888889	0.0588235294117647	0.0702179176755448	0.0774526678141136	0	0.0615384615384615	0.0112359550561798	0.0232558139534884	0	0.0166666666666667	0.0172413793103448	0.0240963855421687	0.0208333333333333	0.0537084398976982	0	0	0.0192307692307692	0.0140845070422535	0.0731707317073171	0.0240963855421687	0.0357142857142857	0	0	0.0263157894736842	0	0.0147058823529412	0.0348258706467662
Cald1	10890.4	352774	0.0655021834061135	0.0868055555555556	0.166666666666667	0.0726392251815981	0.0791738382099828	0.172413793103448	0.0461538461538462	0.123595505617978	0.0904392764857881	0.147540983606557	0.116666666666667	0.241379310344828	0.132530120481928	0.0416666666666667	0.0332480818414322	0.0235294117647059	0.0909090909090909	0.120192307692308	0.0704225352112676	0.268292682926829	0.192771084337349	0.196428571428571	0.138888888888889	0.0645161290322581	0.0921052631578947	0.102564102564103	0.25	0.054726368159204
Mrc1	11439.1	369585	0.0436681222707424	0.0381944444444444	0.0784313725490196	0.0242130750605327	0.0154905335628227	0	0.0615384615384615	0.0898876404494382	0.0516795865633075	0.0655737704918033	0.15	0.0689655172413793	0.0602409638554217	0.208333333333333	0.0562659846547315	0.0588235294117647	0.0681818181818182	0.0432692307692308	0.028169014084507	0.146341463414634	0.204819277108434	0.0535714285714286	0.0833333333333333	0.032258064516129	0.0394736842105263	0.128205128205128	0.0441176470588235	0.0199004975124378
Tgfb2	11626.7	374667	0	0	0.00980392156862745	0	0	0	0	0.0674157303370786	0	0.0327868852459016	0.05	0.0172413793103448	0	0	0	0.00588235294117647	0.0227272727272727	0.00480769230769231	0	0	0.0481927710843374	0.0535714285714286	0	0	0	0.0512820512820513	0.0294117647058824	0.00995024875621891
Tnfrsf23	11656.6	374667	0	0	0.00980392156862745	0	0	0	0	0.0112359550561798	0.00258397932816537	0.0327868852459016	0	0	0.0240963855421687	0.0208333333333333	0	0	0	0.00961538461538462	0	0	0.0602409638554217	0.0178571428571429	0.0277777777777778	0.0645161290322581	0	0.0256410256410256	0.0294117647058824	0
Bhlhe40	11690.5	374789	0.037117903930131	0.0208333333333333	0.107843137254902	0.0169491525423729	0.0395869191049914	0	0.0769230769230769	0.0898876404494382	0.0568475452196382	0.0163934426229508	0.0666666666666667	0.0344827586206897	0.0602409638554217	0.0416666666666667	0.0230179028132992	0.00588235294117647	0.0227272727272727	0.0336538461538462	0.0140845070422535	0.0731707317073171	0.192771084337349	0.107142857142857	0.0277777777777778	0.0645161290322581	0.0394736842105263	0.153846153846154	0.0588235294117647	0.00995024875621891
Dhrs3	11893	380302	0.14410480349345	0.09375	0.0980392156862745	0.0920096852300242	0.117039586919105	0.0344827586206897	0.0153846153846154	0.0561797752808989	0.0490956072351421	0.0491803278688525	0.0333333333333333	0.0344827586206897	0.036144578313253	0.0625	0.0690537084398977	0.0941176470588235	0.113636363636364	0.0576923076923077	0.0140845070422535	0.024390243902439	0.0120481927710843	0	0.0277777777777778	0	0.0526315789473684	0	0.0147058823529412	0.0646766169154229
Ramp1	1243.78	396702	0.161572052401747	0.125	0.0882352941176471	0.11138014527845	0.172117039586919	0	0.0461538461538462	0.0337078651685393	0.0387596899224806	0.0327868852459016	0.0833333333333333	0.0344827586206897	0.120481927710843	0.104166666666667	0.0869565217391304	0.0647058823529412	0.0909090909090909	0.0336538461538462	0.0704225352112676	0.0487804878048781	0.120481927710843	0.0892857142857143	0.0555555555555556	0.0645161290322581	0.0526315789473684	0	0.0588235294117647	0.134328358208955
Tmem164	12792	406956	0.100436681222707	0.0729166666666667	0.0392156862745098	0.0799031476997579	0.0791738382099828	0.0344827586206897	0.0153846153846154	0.0224719101123595	0.0180878552971576	0	0.0166666666666667	0.0344827586206897	0.036144578313253	0.0208333333333333	0.0741687979539642	0.0294117647058824	0.0227272727272727	0.0865384615384615	0.0563380281690141	0.024390243902439	0.0602409638554217	0.0178571428571429	0.0555555555555556	0	0.0657894736842105	0	0.0441176470588235	0.0995024875621891
Psmd11	13074.5	414881	0.0545851528384279	0.0590277777777778	0.156862745098039	0.0726392251815981	0.0671256454388985	0.103448275862069	0.107692307692308	0.191011235955056	0.103359173126615	0.131147540983607	0.1	0.137931034482759	0.120481927710843	0.104166666666667	0.051150895140665	0.0470588235294118	0.0227272727272727	0.110576923076923	0.0140845070422535	0.146341463414634	0.132530120481928	0.196428571428571	0.0833333333333333	0.0645161290322581	0.0394736842105263	0.153846153846154	0.161764705882353	0.0497512437810945
Mmp14	14071.5	445382	0.0262008733624454	0.00694444444444444	0.0392156862745098	0.00726392251815981	0.00344234079173838	0	0.0461538461538462	0.0449438202247191	0.0335917312661499	0.0163934426229508	0.05	0.0517241379310345	0.0120481927710843	0.0625	0.00767263427109974	0.0411764705882353	0.0227272727272727	0.0144230769230769	0.0140845070422535	0	0.132530120481928	0.0357142857142857	0	0	0.0263157894736842	0.0769230769230769	0.0882352941176471	0.00995024875621891
Mcam	15814.3	499273	0.00436681222707424	0.00694444444444444	0.0196078431372549	0	0.00516351118760757	0	0.0461538461538462	0.0337078651685393	0.0180878552971576	0.0327868852459016	0.0166666666666667	0.0517241379310345	0.0120481927710843	0.0416666666666667	0.0051150895140665	0.00588235294117647	0.0454545454545455	0.00961538461538462	0	0.0731707317073171	0.072289156626506	0.0714285714285714	0	0	0	0	0.0294117647058824	0
Cd151	16246.6	511623	0.0676855895196507	0.03125	0.166666666666667	0.0387409200968523	0.0516351118760757	0.0689655172413793	0.169230769230769	0.191011235955056	0.0749354005167959	0.0983606557377049	0.116666666666667	0.0862068965517241	0.072289156626506	0.0833333333333333	0.0358056265984655	0.0764705882352941	0.0227272727272727	0.0865384615384615	0	0.170731707317073	0.132530120481928	0.125	0.0833333333333333	0.0645161290322581	0	0.0512820512820513	0.0882352941176471	0.0149253731343284
Minos1	1678.06	527105	0.187772925764192	0.135416666666667	0.352941176470588	0.198547215496368	0.187607573149742	0.275862068965517	0.338461538461538	0.438202247191011	0.258397932816537	0.213114754098361	0.383333333333333	0.310344827586207	0.253012048192771	0.229166666666667	0.125319693094629	0.229411764705882	0.181818181818182	0.336538461538462	0.0704225352112676	0.292682926829268	0.397590361445783	0.214285714285714	0.305555555555556	0.258064516129032	0.0526315789473684	0.307692307692308	0.0882352941176471	0.18407960199005
Ppp1r15a	17384.6	544702	0.0480349344978166	0.0277777777777778	0.0980392156862745	0.0290556900726392	0.0189328743545611	0.0689655172413793	0.123076923076923	0.157303370786517	0.0335917312661499	0.147540983606557	0.0666666666666667	0.0689655172413793	0.0481927710843374	0.0416666666666667	0.0179028132992327	0.0176470588235294	0.0454545454545455	0.0576923076923077	0.0140845070422535	0.0975609756097561	0.0963855421686747	0.125	0.0555555555555556	0.0967741935483871	0	0.153846153846154	0.0588235294117647	0.0348258706467662
St3gal4	18271.8	571063	0.0131004366812227	0.00694444444444444	0.0686274509803922	0.0121065375302663	0.0103270223752151	0.0344827586206897	0.0615384615384615	0.0561797752808989	0.0490956072351421	0.0163934426229508	0.0833333333333333	0.0344827586206897	0.0120481927710843	0.0208333333333333	0.00767263427109974	0.0235294117647059	0.0454545454545455	0.0480769230769231	0.0140845070422535	0.024390243902439	0.0481927710843374	0.0714285714285714	0.0833333333333333	0.0645161290322581	0.0131578947368421	0.0256410256410256	0.0441176470588235	0.00497512437810945
Pa2g4	18960.4	591099	0.074235807860262	0.0520833333333333	0.205882352941176	0.036319612590799	0.0705679862306368	0	0.230769230769231	0.202247191011236	0.10077519379845	0.131147540983607	0.0833333333333333	0.0517241379310345	0.132530120481928	0.0416666666666667	0.040920716112532	0.111764705882353	0.113636363636364	0.0769230769230769	0.0422535211267606	0.146341463414634	0.156626506024096	0.107142857142857	0.111111111111111	0.0967741935483871	0.0657894736842105	0.128205128205128	0.102941176470588	0.0597014925373134
Mmp19	19552.8	608043	0.00436681222707424	0.00694444444444444	0.00980392156862745	0.00484261501210654	0.00172117039586919	0	0.0153846153846154	0.0112359550561798	0.020671834625323	0.0491803278688525	0.0166666666666667	0	0.0120481927710843	0.0208333333333333	0.00255754475703325	0.0294117647058824	0.0227272727272727	0	0	0.024390243902439	0.120481927710843	0	0	0.0645161290322581	0	0.0512820512820513	0.0294117647058824	0
Zwint	19655.9	608422	0.0218340611353712	0.0347222222222222	0.117647058823529	0.0169491525423729	0.0275387263339071	0.137931034482759	0.0615384615384615	0.0786516853932584	0.0465116279069767	0.147540983606557	0.0666666666666667	0.103448275862069	0.0843373493975904	0.0416666666666667	0.0281329923273657	0.0411764705882353	0.0227272727272727	0.0673076923076923	0.0422535211267606	0.024390243902439	0.180722891566265	0.0714285714285714	0	0	0.0131578947368421	0.0256410256410256	0.102941176470588	0.0298507462686567
Tmem50b	19662.8	608422	0.213973799126638	0.131944444444444	0.117647058823529	0.157384987893462	0.146299483648881	0.137931034482759	0.0769230769230769	0.0786516853932584	0.082687338501292	0.0327868852459016	0.0166666666666667	0.103448275862069	0.0963855421686747	0.0625	0.117647058823529	0.0764705882352941	0.0681818181818182	0.0240384615384615	0.183098591549296	0.146341463414634	0.0843373493975904	0.0714285714285714	0	0.032258064516129	0.118421052631579	0.0256410256410256	0.0147058823529412	0.0845771144278607
Tpm3-rs7	20569.3	634891	0.163755458515284	0.121527777777778	0.323529411764706	0.198547215496368	0.21342512908778	0.172413793103448	0.246153846153846	0.303370786516854	0.196382428940568	0.262295081967213	0.25	0.344827586206897	0.301204819277108	0.354166666666667	0.20460358056266	0.252941176470588	0.227272727272727	0.211538461538462	0.140845070422535	0.24390243902439	0.409638554216867	0.285714285714286	0.388888888888889	0.193548387096774	0.118421052631579	0.333333333333333	0.411764705882353	0.17910447761194
Gpt	21252.6	654359	0.0655021834061135	0.0451388888888889	0.0294117647058824	0.0411622276029056	0.0533562822719449	0	0	0.0337078651685393	0.0155038759689922	0	0	0.0172413793103448	0.0120481927710843	0.0208333333333333	0.0537084398976982	0.0294117647058824	0.0227272727272727	0.0240384615384615	0.028169014084507	0.024390243902439	0	0	0	0.032258064516129	0.0263157894736842	0	0	0.0746268656716418
Psmb3	21570.9	662520	0.146288209606987	0.0972222222222222	0.274509803921569	0.13317191283293	0.141135972461274	0.241379310344828	0.338461538461538	0.235955056179775	0.209302325581395	0.180327868852459	0.216666666666667	0.155172413793103	0.0843373493975904	0.229166666666667	0.0818414322250639	0.0647058823529412	0.227272727272727	0.3125	0.0563380281690141	0.24390243902439	0.301204819277108	0.196428571428571	0.0833333333333333	0.0645161290322581	0.0657894736842105	0.179487179487179	0.161764705882353	0.0746268656716418
Rps7	22851.7	700129	0.25764192139738	0.177083333333333	0.245098039215686	0.295399515738499	0.168674698795181	0.137931034482759	0.307692307692308	0.393258426966292	0.245478036175711	0.60655737704918	0.466666666666667	0.482758620689655	0.27710843373494	0.291666666666667	0.227621483375959	0.164705882352941	0.136363636363636	0.173076923076923	0.0140845070422535	0.536585365853659	0.542168674698795	0.160714285714286	0.222222222222222	0.354838709677419	0.0921052631578947	0.435897435897436	0.397058823529412	0.223880597014925
Vpreb3	23389.7	714852	0.0349344978165939	0.0520833333333333	0	0.0242130750605327	0.0413080895008606	0	0	0	0.00516795865633075	0.0163934426229508	0	0	0.0120481927710843	0.0208333333333333	0.0281329923273657	0.0117647058823529	0	0.00480769230769231	0.0140845070422535	0	0	0	0	0	0.0131578947368421	0	0	0.00995024875621891
Atp6v1f	25383.5	773887	0.161572052401747	0.111111111111111	0.303921568627451	0.106537530266344	0.139414802065404	0.137931034482759	0.2	0.258426966292135	0.162790697674419	0.229508196721311	0.216666666666667	0.206896551724138	0.204819277108434	0.208333333333333	0.0818414322250639	0.147058823529412	0.181818181818182	0.201923076923077	0.0704225352112676	0.219512195121951	0.313253012048193	0.321428571428571	0.25	0.161290322580645	0.0657894736842105	0.179487179487179	0.176470588235294	0.129353233830846
Syn3	25792.6	784437	0.0196506550218341	0	0.0196078431372549	0.0193704600484262	0.0172117039586919	0	0.0769230769230769	0.0674157303370786	0.0155038759689922	0.0163934426229508	0.0333333333333333	0.0689655172413793	0.0481927710843374	0.0625	0.0179028132992327	0.00588235294117647	0.0227272727272727	0	0.0140845070422535	0.146341463414634	0.132530120481928	0.125	0.0833333333333333	0.032258064516129	0	0.0256410256410256	0.102941176470588	0.0149253731343284
Ddx47	2606.89	790906	0.0458515283842795	0.0486111111111111	0.127450980392157	0.0314769975786925	0.044750430292599	0.0689655172413793	0.0923076923076923	0.168539325842697	0.0284237726098191	0.114754098360656	0.133333333333333	0.120689655172414	0	0.0833333333333333	0.0255754475703325	0.0352941176470588	0.0909090909090909	0.0817307692307692	0.0422535211267606	0.146341463414634	0.204819277108434	0.0714285714285714	0.0277777777777778	0.0645161290322581	0.0394736842105263	0.179487179487179	0.235294117647059	0.0646766169154229
Mgst3	26207.3	793171	0.0502183406113537	0.0173611111111111	0.107843137254902	0.0581113801452785	0.036144578313253	0.103448275862069	0.0615384615384615	0.0786516853932584	0.0723514211886305	0.0327868852459016	0.15	0.103448275862069	0.0602409638554217	0.0625	0.0255754475703325	0.0235294117647059	0.0681818181818182	0.0865384615384615	0.028169014084507	0.0487804878048781	0.253012048192771	0.0892857142857143	0.0555555555555556	0.0645161290322581	0.0263157894736842	0.0769230769230769	0.132352941176471	0.0248756218905473
Gnb2l1	26474.2	799303	0.25764192139738	0.256944444444444	0.617647058823529	0.205811138014528	0.263339070567986	0.275862068965517	0.369230769230769	0.584269662921348	0.286821705426357	0.475409836065574	0.383333333333333	0.275862068965517	0.27710843373494	0.354166666666667	0.184143222506394	0.270588235294118	0.295454545454545	0.149038461538462	0.183098591549296	0.463414634146341	0.469879518072289	0.267857142857143	0.388888888888889	0.193548387096774	0.118421052631579	0.282051282051282	0.352941176470588	0.213930348258706
Cebpa	26866.2	809175	0.124454148471616	0.0902777777777778	0.0882352941176471	0.157384987893462	0.14802065404475	0	0	0.0224719101123595	0.0801033591731266	0	0.0333333333333333	0.0689655172413793	0.0843373493975904	0.0625	0.120204603580563	0.135294117647059	0.0909090909090909	0.0865384615384615	0.197183098591549	0.0487804878048781	0.0602409638554217	0.0535714285714286	0	0	0.184210526315789	0.0769230769230769	0.0147058823529412	0.0348258706467662
Tubb2a	27035.9	812148	0.0152838427947598	0.0104166666666667	0.0980392156862745	0.0193704600484262	0.0275387263339071	0	0.0615384615384615	0.0674157303370786	0.0594315245478036	0.0163934426229508	0.0166666666666667	0.103448275862069	0.036144578313253	0.1875	0.0179028132992327	0.0235294117647059	0.0454545454545455	0.0721153846153846	0	0.0731707317073171	0.0602409638554217	0.0178571428571429	0.0277777777777778	0.0645161290322581	0	0.0512820512820513	0.0882352941176471	0.00995024875621891
Arl4c	2709.55	812148	0.0218340611353712	0.0208333333333333	0.0784313725490196	0.026634382566586	0.0258175559380379	0.0344827586206897	0.0615384615384615	0.0898876404494382	0.0465116279069767	0.0327868852459016	0.05	0.0689655172413793	0.072289156626506	0.0625	0.0179028132992327	0.0470588235294118	0.0909090909090909	0.0144230769230769	0.028169014084507	0.024390243902439	0.072289156626506	0.0178571428571429	0.111111111111111	0.0967741935483871	0.0131578947368421	0.102564102564103	0.102941176470588	0.00995024875621891
Capg	30680.8	917400	0.0589519650655022	0.0416666666666667	0.156862745098039	0.0290556900726392	0.0550774526678141	0.0689655172413793	0.138461538461538	0.191011235955056	0.0801033591731266	0.0819672131147541	0.1	0.0344827586206897	0.0843373493975904	0.0625	0.0485933503836317	0.0352941176470588	0.0227272727272727	0.0817307692307692	0.028169014084507	0.0975609756097561	0.228915662650602	0.0892857142857143	0.0833333333333333	0.0645161290322581	0.0131578947368421	0.128205128205128	0.102941176470588	0.0348258706467662
S100a10	30782.5	91823.4	0.240174672489083	0.197916666666667	0.294117647058824	0.181598062953995	0.21342512908778	0.310344827586207	0.4	0.415730337078652	0.258397932816537	0.459016393442623	0.416666666666667	0.241379310344828	0.240963855421687	0.1875	0.158567774936061	0.170588235294118	0.159090909090909	0.288461538461538	0.0422535211267606	0.414634146341463	0.481927710843373	0.392857142857143	0.305555555555556	0.193548387096774	0.0789473684210526	0.230769230769231	0.205882352941176	0.174129353233831
5330417C22Rik	32227.5	959039	0.0938864628820961	0.0590277777777778	0.0490196078431373	0.0847457627118644	0.0774526678141136	0	0.0307692307692308	0.0112359550561798	0.020671834625323	0	0	0.0344827586206897	0.036144578313253	0.0833333333333333	0.061381074168798	0.0529411764705882	0	0.0288461538461538	0.0422535211267606	0.024390243902439	0.0120481927710843	0.0178571428571429	0.0277777777777778	0.032258064516129	0.0526315789473684	0	0.0294117647058824	0.054726368159204
Polk	3252.75	965656	0.0109170305676856	0.00347222222222222	0.0490196078431373	0.00484261501210654	0.00344234079173838	0.0344827586206897	0.0461538461538462	0.0786516853932584	0.0335917312661499	0.0327868852459016	0.0333333333333333	0.0517241379310345	0.036144578313253	0.0208333333333333	0.0127877237851662	0.0294117647058824	0.0454545454545455	0.0384615384615385	0.0140845070422535	0	0.0843373493975904	0.0357142857142857	0	0	0.0131578947368421	0.0512820512820513	0.0441176470588235	0.00995024875621891
Gpx3	33486.4	991756	0.0240174672489083	0.0173611111111111	0.0294117647058824	0.00968523002421308	0.00172117039586919	0	0.0461538461538462	0.0449438202247191	0.0465116279069767	0.0655737704918033	0.05	0	0.036144578313253	0.0416666666666667	0.0358056265984655	0.0117647058823529	0	0.0480769230769231	0	0.0731707317073171	0.27710843373494	0	0	0.032258064516129	0.0131578947368421	0	0.0294117647058824	0.00995024875621891
Iah1	33601	992785	0.224890829694323	0.166666666666667	0.245098039215686	0.162227602905569	0.239242685025818	0.172413793103448	0.107692307692308	0.213483146067416	0.082687338501292	0.0491803278688525	0.1	0.0862068965517241	0.0963855421686747	0.104166666666667	0.156010230179028	0.182352941176471	0.0909090909090909	0.0625	0.126760563380282	0.0975609756097561	0.0963855421686747	0.0714285714285714	0.111111111111111	0.0645161290322581	0.0921052631578947	0.102564102564103	0.0588235294117647	0.208955223880597
Dusp1	35746	1.05366e+06	0.0545851528384279	0.03125	0.107843137254902	0.0726392251815981	0.0654044750430293	0.0344827586206897	0.0153846153846154	0.134831460674157	0.0645994832041344	0.0819672131147541	0.2	0.155172413793103	0.072289156626506	0.0625	0.0434782608695652	0.0588235294117647	0.0909090909090909	0.0576923076923077	0.0140845070422535	0.121951219512195	0.337349397590361	0.178571428571429	0.0555555555555556	0.032258064516129	0.0131578947368421	0.102564102564103	0.117647058823529	0.00995024875621891
Ctnna1	36340.3	1.06865e+06	0.233624454148472	0.135416666666667	0.352941176470588	0.157384987893462	0.135972461273666	0.275862068965517	0.2	0.359550561797753	0.186046511627907	0.295081967213115	0.35	0.206896551724138	0.216867469879518	0.354166666666667	0.140664961636829	0.2	0.136363636363636	0.230769230769231	0.197183098591549	0.390243902439024	0.409638554216867	0.267857142857143	0.333333333333333	0.0967741935483871	0.197368421052632	0.256410256410256	0.397058823529412	0.194029850746269
Adrm1	36752	1.0782e+06	0.0502183406113537	0.0277777777777778	0.0980392156862745	0.0217917675544794	0.0275387263339071	0.137931034482759	0.0923076923076923	0.112359550561798	0.041343669250646	0.0655737704918033	0.0666666666666667	0.0689655172413793	0.0963855421686747	0.0833333333333333	0.020460358056266	0.0411764705882353	0.0454545454545455	0.115384615384615	0.0422535211267606	0.146341463414634	0.168674698795181	0.160714285714286	0.0555555555555556	0.0967741935483871	0.0263157894736842	0.205128205128205	0.0294117647058824	0.0497512437810945
Fam107b	37600.5	1.1005e+06	0.00873362445414847	0.0104166666666667	0.0294117647058824	0.00726392251815981	0.00344234079173838	0.0344827586206897	0.0307692307692308	0.0449438202247191	0.0232558139534884	0.0819672131147541	0.0333333333333333	0.0172413793103448	0.0240963855421687	0.0625	0.0127877237851662	0.0352941176470588	0.0909090909090909	0.0240384615384615	0	0.024390243902439	0.072289156626506	0.0535714285714286	0	0.032258064516129	0.0131578947368421	0.0256410256410256	0.0294117647058824	0
Ccl6	1	1	0.124454148471616	0.152777777777778	0.176470588235294	0.12590799031477	0.0602409638554217	0	0.246153846153846	0.146067415730337	0.167958656330749	0.19672131147541	0.133333333333333	0.155172413793103	0.240963855421687	0.229166666666667	0.168797953964194	0.135294117647059	0.272727272727273	0.110576923076923	0.0422535211267606	0.268292682926829	0.409638554216867	0.107142857142857	0.111111111111111	0.225806451612903	0.0526315789473684	0.307692307692308	0.161764705882353	0.0646766169154229
Prrg4	38936.9	1.13428e+06	0.00436681222707424	0.00694444444444444	0.0490196078431373	0	0.00172117039586919	0.0344827586206897	0.0461538461538462	0.0674157303370786	0.0310077519379845	0	0.0166666666666667	0.0344827586206897	0.0120481927710843	0	0.00255754475703325	0.0117647058823529	0	0.0336538461538462	0	0.0975609756097561	0.036144578313253	0	0	0.032258064516129	0	0	0.0294117647058824	0
Igkc	41283.9	1.19984e+06	0.0873362445414847	0.0277777777777778	0.323529411764706	0.150121065375303	0.0619621342512909	0	0.153846153846154	0.0786516853932584	0.134366925064599	0.0163934426229508	0.1	0.275862068965517	0.228915662650602	0.208333333333333	0.135549872122762	0.182352941176471	0.159090909090909	0.0625	0.112676056338028	0.170731707317073	0.265060240963855	0.0535714285714286	0.0277777777777778	0.032258064516129	0.0263157894736842	0.179487179487179	0.0882352941176471	0.00995024875621891
Gpx2	41477.8	1.20266e+06	0.00436681222707424	0.0104166666666667	0.0196078431372549	0.00726392251815981	0.00688468158347676	0	0.0153846153846154	0.0561797752808989	0.0310077519379845	0.0491803278688525	0.0666666666666667	0.0344827586206897	0.072289156626506	0.0208333333333333	0.00767263427109974	0	0.0227272727272727	0.0144230769230769	0	0.0731707317073171	0.0843373493975904	0.0178571428571429	0	0.032258064516129	0	0	0.0294117647058824	0.00995024875621891
Ephx1	43224.9	125041	0.0458515283842795	0.0347222222222222	0.107843137254902	0.0242130750605327	0.0206540447504303	0.137931034482759	0.107692307692308	0.146067415730337	0.10594315245478	0.0163934426229508	0.0666666666666667	0.0517241379310345	0.072289156626506	0.0833333333333333	0.0255754475703325	0.0588235294117647	0.0681818181818182	0.100961538461538	0.0422535211267606	0.195121951219512	0.0843373493975904	0.0535714285714286	0.0833333333333333	0.0645161290322581	0.0394736842105263	0	0.0294117647058824	0.0149253731343284
Dgkg	43337.8	125076	0.0393013100436681	0.0138888888888889	0.00980392156862745	0.026634382566586	0.0378657487091222	0	0	0	0.00775193798449612	0	0	0.0172413793103448	0	0	0.0230179028132992	0.00588235294117647	0	0	0	0	0	0	0	0	0	0	0	0.0447761194029851
Hspb8	45996.9	1.3236e+06	0.0393013100436681	0.0277777777777778	0.147058823529412	0.0242130750605327	0.0240963855421687	0.0344827586206897	0.0769230769230769	0.101123595505618	0.062015503875969	0.147540983606557	0.0833333333333333	0.0517241379310345	0.0843373493975904	0.0833333333333333	0.0255754475703325	0.0529411764705882	0.0909090909090909	0.0192307692307692	0	0.121951219512195	0.108433734939759	0.0357142857142857	0	0.032258064516129	0	0.0512820512820513	0.0294117647058824	0.0248756218905473
Nubp1	46074.5	1.3236e+06	0.0218340611353712	0.0104166666666667	0.0784313725490196	0.0145278450363196	0.0223752151462995	0.172413793103448	0.0307692307692308	0.0337078651685393	0.0671834625322997	0.0491803278688525	0.05	0.0689655172413793	0.036144578313253	0.0625	0.0153452685421995	0.0294117647058824	0	0.0528846153846154	0.0140845070422535	0.0731707317073171	0.120481927710843	0.0892857142857143	0.0833333333333333	0	0.0131578947368421	0.0512820512820513	0.0294117647058824	0.0199004975124378
Pik3ca	46568	1.3347e+06	0.126637554585153	0.0729166666666667	0.0294117647058824	0.099273607748184	0.122203098106713	0.0344827586206897	0	0.0449438202247191	0.0361757105943152	0.0327868852459016	0.05	0.0344827586206897	0.120481927710843	0.125	0.0946291560102302	0.135294117647059	0.0454545454545455	0.0432692307692308	0.0422535211267606	0.0731707317073171	0.0481927710843374	0.0357142857142857	0.0833333333333333	0	0.0657894736842105	0.0512820512820513	0.102941176470588	0.0796019900497512
Foxp1	46788.3	1.33793e+06	0.22707423580786	0.131944444444444	0.196078431372549	0.200968523002421	0.197934595524957	0.0344827586206897	0.0615384615384615	0.0786516853932584	0.0956072351421189	0.0655737704918033	0.05	0.0862068965517241	0.0602409638554217	0.104166666666667	0.156010230179028	0.164705882352941	0.113636363636364	0.0673076923076923	0.295774647887324	0.24390243902439	0.120481927710843	0.0357142857142857	0.0277777777777778	0.0645161290322581	0.276315789473684	0.128205128205128	0.0588235294117647	0.0945273631840796
Ubxn11	47745.9	1.36218e+06	0.00436681222707424	0	0.0196078431372549	0.00484261501210654	0	0	0.0153846153846154	0.0112359550561798	0.0155038759689922	0.0163934426229508	0	0	0.0240963855421687	0.0416666666666667	0	0.0117647058823529	0.0227272727272727	0	0	0.024390243902439	0.120481927710843	0.0178571428571429	0	0	0	0.0256410256410256	0.0147058823529412	0
Myc	50115.3	1.42651e+06	0.00873362445414847	0.00694444444444444	0.0392156862745098	0.00242130750605327	0.00172117039586919	0	0.0461538461538462	0.0561797752808989	0.0232558139534884	0.0327868852459016	0.05	0.0172413793103448	0.0240963855421687	0	0.00255754475703325	0.0117647058823529	0	0.00961538461538462	0	0	0.0843373493975904	0.0357142857142857	0	0.0645161290322581	0	0	0	0
Il23a	51691.1	1.468e+06	0	0	0	0	0	0	0	0.0224719101123595	0	0	0	0.0172413793103448	0.0240963855421687	0.0208333333333333	0	0	0	0	0	0	0	0.0178571428571429	0.0277777777777778	0.0645161290322581	0	0.0256410256410256	0.0294117647058824	0
Nras	5377.89	1.52382e+06	0.0327510917030568	0.0277777777777778	0.127450980392157	0.0290556900726392	0.0137693631669535	0.0344827586206897	0.0769230769230769	0.0674157303370786	0.0490956072351421	0.0491803278688525	0.05	0.0517241379310345	0.0602409638554217	0.145833333333333	0.0153452685421995	0.0176470588235294	0.0454545454545455	0.0336538461538462	0.0140845070422535	0.0975609756097561	0.156626506024096	0.0714285714285714	0.111111111111111	0.032258064516129	0	0	0.0735294117647059	0.0398009950248756
Hspa9	60794	1.71868e+06	0.120087336244541	0.0798611111111111	0.196078431372549	0.0823244552058111	0.0963855421686747	0.103448275862069	0.123076923076923	0.292134831460674	0.082687338501292	0.180327868852459	0.2	0.172413793103448	0.192771084337349	0.1875	0.0460358056265985	0.129411764705882	0.181818181818182	0.125	0.0985915492957746	0.170731707317073	0.240963855421687	0.178571428571429	0.138888888888889	0.129032258064516	0.0921052631578947	0.153846153846154	0.205882352941176	0.114427860696517
Psmc4	61935.8	1.74698e+06	0.0698689956331878	0.0416666666666667	0.127450980392157	0.0435835351089588	0.0499139414802065	0.0689655172413793	0.138461538461538	0.157303370786517	0.10077519379845	0.131147540983607	0.1	0.0862068965517241	0.072289156626506	0.0416666666666667	0.0383631713554987	0.0294117647058824	0.0454545454545455	0.139423076923077	0.0140845070422535	0.0975609756097561	0.216867469879518	0.0535714285714286	0.111111111111111	0.129032258064516	0.0131578947368421	0.0256410256410256	0.0441176470588235	0.0149253731343284
Kcne2	63018.5	1.7735e+06	0.148471615720524	0.0763888888888889	0.0588235294117647	0.0968523002421307	0.10671256454389	0	0.0153846153846154	0.0337078651685393	0.041343669250646	0.0819672131147541	0.0166666666666667	0	0.0602409638554217	0.0833333333333333	0.0716112531969309	0.0176470588235294	0.113636363636364	0.0144230769230769	0.0845070422535211	0.0487804878048781	0.072289156626506	0.0357142857142857	0.0277777777777778	0.032258064516129	0.0921052631578947	0.0256410256410256	0	0.0746268656716418
Epha4	6689.08	1.87823e+06	0.00218340611353712	0	0.0196078431372549	0	0.00688468158347676	0	0.0461538461538462	0.0112359550561798	0.0155038759689922	0.0163934426229508	0.0333333333333333	0	0	0.0625	0	0.0117647058823529	0.0454545454545455	0.00480769230769231	0	0.121951219512195	0.0602409638554217	0	0.0277777777777778	0.032258064516129	0	0.0256410256410256	0.0441176470588235	0.00497512437810945
Grn	68369.8	1.91543e+06	0.0982532751091703	0.0659722222222222	0.196078431372549	0.0484261501210654	0.0602409638554217	0	0.138461538461538	0.191011235955056	0.108527131782946	0.0327868852459016	0.133333333333333	0.0344827586206897	0.108433734939759	0.104166666666667	0.0690537084398977	0.0529411764705882	0.0681818181818182	0.115384615384615	0.0704225352112676	0.0975609756097561	0.457831325301205	0.160714285714286	0.166666666666667	0.0645161290322581	0.0394736842105263	0.0512820512820513	0.0882352941176471	0.0398009950248756
Rpl29	69420.6	1.9405e+06	0.205240174672489	0.1875	0.382352941176471	0.167070217917676	0.184165232358003	0.137931034482759	0.4	0.280898876404494	0.201550387596899	0.262295081967213	0.3	0.310344827586207	0.27710843373494	0.229166666666667	0.107416879795396	0.211764705882353	0.340909090909091	0.192307692307692	0.0563380281690141	0.341463414634146	0.349397590361446	0.125	0.222222222222222	0.193548387096774	0.0789473684210526	0.179487179487179	0.338235294117647	0.134328358208955
Icam1	74280.5	2.07169e+06	0.218340611353712	0.173611111111111	0.313725490196078	0.154963680387409	0.177280550774527	0.137931034482759	0.215384615384615	0.382022471910112	0.232558139534884	0.229508196721311	0.333333333333333	0.431034482758621	0.204819277108434	0.166666666666667	0.143222506393862	0.2	0.227272727272727	0.168269230769231	0.0563380281690141	0.390243902439024	0.36144578313253	0.214285714285714	0.388888888888889	0.161290322580645	0.0789473684210526	0.230769230769231	0.338235294117647	0.169154228855721
Sord	74711.2	2.07848e+06	0.074235807860262	0.0625	0.0490196078431373	0.0702179176755448	0.0895008605851979	0	0.0153846153846154	0.0449438202247191	0.0129198966408269	0	0.0333333333333333	0.0344827586206897	0.036144578313253	0	0.0485933503836317	0.0235294117647059	0	0	0.028169014084507	0.0487804878048781	0.0120481927710843	0	0	0.032258064516129	0.0263157894736842	0.0769230769230769	0	0.0348258706467662
Pcnt	74858.1	2.07848e+06	0.150655021834061	0.0798611111111111	0.0784313725490196	0.11138014527845	0.123924268502582	0.0344827586206897	0.0615384615384615	0.112359550561798	0.0594315245478036	0.0163934426229508	0.0666666666666667	0.0517241379310345	0.0120481927710843	0.0625	0.10230179028133	0.194117647058824	0.0227272727272727	0.0576923076923077	0.140845070422535	0.0731707317073171	0.0602409638554217	0.0357142857142857	0.0277777777777778	0.0645161290322581	0.197368421052632	0.0512820512820513	0.0441176470588235	0.154228855721393
Nupr1	75094.1	2.08039e+06	0.377729257641921	0.322916666666667	0.215686274509804	0.331719128329298	0.352839931153184	0.241379310344828	0.153846153846154	0.224719101123595	0.10594315245478	0.19672131147541	0.166666666666667	0.189655172413793	0.192771084337349	0.291666666666667	0.250639386189258	0.217647058823529	0.136363636363636	0.177884615384615	0.309859154929577	0.146341463414634	0.409638554216867	0.357142857142857	0.111111111111111	0.290322580645161	0.289473684210526	0.307692307692308	0.205882352941176	0.383084577114428
Cgn	75740.7	2.09364e+06	0.037117903930131	0.0347222222222222	0.117647058823529	0.0387409200968523	0.0309810671256454	0.103448275862069	0.0615384615384615	0.191011235955056	0.0439276485788114	0.0655737704918033	0.133333333333333	0.0344827586206897	0.0963855421686747	0.0416666666666667	0.040920716112532	0.0647058823529412	0.0454545454545455	0.0432692307692308	0.0140845070422535	0.0731707317073171	0.144578313253012	0.142857142857143	0.0277777777777778	0.032258064516129	0.0263157894736842	0.0769230769230769	0.205882352941176	0.054726368159204
Tpm1	78626.5	2.16859e+06	0.336244541484716	0.194444444444444	0.401960784313726	0.288135593220339	0.328743545611015	0.379310344827586	0.369230769230769	0.550561797752809	0.302325581395349	0.409836065573771	0.4	0.46551724137931	0.493975903614458	0.375	0.242966751918159	0.311764705882353	0.340909090909091	0.423076923076923	0.197183098591549	0.24390243902439	0.518072289156627	0.571428571428571	0.583333333333333	0.451612903225806	0.171052631578947	0.461538461538462	0.617647058823529	0.407960199004975
Rtn4	7924.41	218079	0.0436681222707424	0.0381944444444444	0.0882352941176471	0.0338983050847458	0.0344234079173838	0	0.0615384615384615	0.0674157303370786	0.0361757105943152	0.131147540983607	0.133333333333333	0.0689655172413793	0.144578313253012	0.0625	0.030690537084399	0.0470588235294118	0.0227272727272727	0.0576923076923077	0.0140845070422535	0.0731707317073171	0.192771084337349	0.125	0.0555555555555556	0.0645161290322581	0.0131578947368421	0.0769230769230769	0.102941176470588	0.0248756218905473
Gja1	8351.86	2.29335e+06	0.0698689956331878	0.0486111111111111	0.254901960784314	0.0774818401937046	0.0705679862306368	0.0344827586206897	0.0923076923076923	0.202247191011236	0.116279069767442	0.114754098360656	0.1	0.327586206896552	0.0963855421686747	0.0416666666666667	0.0639386189258312	0.0705882352941176	0.136363636363636	0.0865384615384615	0	0.146341463414634	0.0963855421686747	0.0535714285714286	0.166666666666667	0.0645161290322581	0.0131578947368421	0.179487179487179	0.102941176470588	0.0447761194029851
2610001J05Rik	88011.6	2.4114e+06	0.0414847161572052	0.0104166666666667	0.107843137254902	0.0435835351089588	0.0413080895008606	0.0344827586206897	0.0923076923076923	0.101123595505618	0.0645994832041344	0.0327868852459016	0.116666666666667	0.172413793103448	0.0963855421686747	0.0625	0.0332480818414322	0.0411764705882353	0.113636363636364	0.0865384615384615	0.028169014084507	0.0975609756097561	0.168674698795181	0.0535714285714286	0.111111111111111	0	0.0263157894736842	0.153846153846154	0.0588235294117647	0.0348258706467662
Itgb2	91507.5	2.50143e+06	0.0152838427947598	0.0208333333333333	0.0588235294117647	0.00726392251815981	0.0103270223752151	0	0.0153846153846154	0.0224719101123595	0.0387596899224806	0.0327868852459016	0.0333333333333333	0.0344827586206897	0.036144578313253	0.0833333333333333	0.0179028132992327	0.0352941176470588	0.136363636363636	0.0288461538461538	0.028169014084507	0.024390243902439	0.132530120481928	0	0	0.0967741935483871	0	0.0769230769230769	0.0441176470588235	0.00497512437810945
Xaf1	91699.5	2.50143e+06	0.0131004366812227	0.00694444444444444	0.0784313725490196	0.00242130750605327	0.0120481927710843	0.103448275862069	0.0307692307692308	0.0786516853932584	0.0852713178294574	0	0.0333333333333333	0.0172413793103448	0.0120481927710843	0	0.00255754475703325	0.0235294117647059	0.0681818181818182	0.115384615384615	0	0	0.0602409638554217	0.0178571428571429	0	0	0	0	0.0147058823529412	0.00995024875621891
Acer3	92437.1	2.51603e+06	0.0589519650655022	0.03125	0.156862745098039	0.0411622276029056	0.0499139414802065	0	0.0769230769230769	0.0674157303370786	0.0878552971576227	0.0983606557377049	0.1	0.103448275862069	0.072289156626506	0.0625	0.0281329923273657	0.0176470588235294	0.159090909090909	0.105769230769231	0.0140845070422535	0.219512195121951	0.192771084337349	0.107142857142857	0.0555555555555556	0	0.0263157894736842	0.0256410256410256	0.117647058823529	0.0348258706467662
Fermt2	96316	2.61588e+06	0.0676855895196507	0.0694444444444444	0.215686274509804	0.0799031476997579	0.0791738382099828	0.103448275862069	0.0461538461538462	0.179775280898876	0.0801033591731266	0.114754098360656	0.2	0.155172413793103	0.204819277108434	0.0416666666666667	0.0664961636828645	0.111764705882353	0.136363636363636	0.120192307692308	0.0563380281690141	0.0975609756097561	0.240963855421687	0.160714285714286	0.194444444444444	0.0645161290322581	0.0526315789473684	0.0769230769230769	0.191176470588235	0.0597014925373134
Bud31	104893	2.84261e+06	0.0764192139737991	0.0729166666666667	0.186274509803922	0.0702179176755448	0.0516351118760757	0.172413793103448	0.2	0.179775280898876	0.0852713178294574	0.114754098360656	0.133333333333333	0.103448275862069	0.0843373493975904	0.0625	0.040920716112532	0.0941176470588235	0.136363636363636	0.100961538461538	0.0563380281690141	0.24390243902439	0.204819277108434	0.142857142857143	0.0277777777777778	0.0645161290322581	0.0263157894736842	0.0769230769230769	0.161764705882353	0.0298507462686567
Psmb1	106072	2.86831e+06	0.216157205240175	0.190972222222222	0.362745098039216	0.193704600484261	0.251290877796902	0.379310344827586	0.323076923076923	0.426966292134831	0.253229974160207	0.459016393442623	0.333333333333333	0.327586206896552	0.27710843373494	0.270833333333333	0.156010230179028	0.217647058823529	0.295454545454545	0.264423076923077	0.154929577464789	0.463414634146341	0.421686746987952	0.285714285714286	0.305555555555556	0.193548387096774	0.0657894736842105	0.307692307692308	0.279411764705882	0.149253731343284
Tuba1a	112213	3.02781e+06	0.0262008733624454	0.0555555555555556	0.0784313725490196	0.0217917675544794	0.0206540447504303	0.0344827586206897	0.107692307692308	0.0561797752808989	0.0697674418604651	0.0655737704918033	0.1	0.0862068965517241	0.036144578313253	0.0208333333333333	0.0281329923273657	0.0352941176470588	0.0681818181818182	0.0144230769230769	0	0.0975609756097561	0.156626506024096	0.0892857142857143	0.0555555555555556	0.032258064516129	0	0.0769230769230769	0.0882352941176471	0.0447761194029851
Glul	113871	3.0659e+06	0.373362445414847	0.246527777777778	0.186274509803922	0.261501210653753	0.218588640275387	0.241379310344828	0.0769230769230769	0.168539325842697	0.136950904392765	0.0819672131147541	0.05	0.189655172413793	0.144578313253012	0.270833333333333	0.171355498721228	0.147058823529412	0.181818181818182	0.163461538461538	0.225352112676056	0.121951219512195	0.168674698795181	0.178571428571429	0.111111111111111	0.0645161290322581	0.210526315789474	0.179487179487179	0.0441176470588235	0.174129353233831
Tmsb10	1	1	0.209606986899563	0.142361111111111	0.303921568627451	0.188861985472155	0.132530120481928	0.137931034482759	0.261538461538462	0.134831460674157	0.222222222222222	0.0655737704918033	0.266666666666667	0.206896551724138	0.192771084337349	0.166666666666667	0.140664961636829	0.105882352941176	0.25	0.192307692307692	0.028169014084507	0.439024390243902	0.506024096385542	0.267857142857143	0.138888888888889	0.290322580645161	0.0131578947368421	0.384615384615385	0.338235294117647	0.0696517412935323
Fstl1	114637	3.07321e+06	0.00436681222707424	0	0	0	0	0	0.0153846153846154	0.0224719101123595	0.020671834625323	0.0491803278688525	0.0166666666666667	0	0.0120481927710843	0.0208333333333333	0.00767263427109974	0	0.0227272727272727	0	0.0140845070422535	0.0487804878048781	0.0963855421686747	0.0535714285714286	0	0	0.0131578947368421	0.0256410256410256	0	0
Arf2	123821	3.31227e+06	0.0196506550218341	0.00694444444444444	0.0588235294117647	0.00484261501210654	0.00860585197934595	0	0.0307692307692308	0.0898876404494382	0.0284237726098191	0.0491803278688525	0	0.0344827586206897	0.0120481927710843	0	0.0127877237851662	0.0176470588235294	0.0227272727272727	0.00961538461538462	0.0140845070422535	0.0975609756097561	0.072289156626506	0.0714285714285714	0.0555555555555556	0	0	0.0769230769230769	0.0588235294117647	0
Gm10053	125493	3.34981e+06	0.0502183406113537	0.0104166666666667	0.0588235294117647	0.0460048426150121	0.0275387263339071	0	0.0923076923076923	0.0674157303370786	0.0723514211886305	0.0327868852459016	0.1	0.103448275862069	0.120481927710843	0.0416666666666667	0.0281329923273657	0.0411764705882353	0.0454545454545455	0.134615384615385	0.0563380281690141	0.121951219512195	0.192771084337349	0.125	0.0555555555555556	0.0967741935483871	0.0526315789473684	0.0256410256410256	0.0882352941176471	0.0248756218905473
Itgb1	127396	3.39333e+06	0.270742358078603	0.204861111111111	0.46078431372549	0.208232445520581	0.235800344234079	0.241379310344828	0.169230769230769	0.348314606741573	0.219638242894057	0.311475409836066	0.3	0.431034482758621	0.301204819277108	0.25	0.179028132992327	0.252941176470588	0.295454545454545	0.192307692307692	0.126760563380282	0.317073170731707	0.457831325301205	0.5	0.388888888888889	0.258064516129032	0.105263157894737	0.384615384615385	0.455882352941176	0.199004975124378
Hint1	137070	3.64299e+06	0.233624454148472	0.173611111111111	0.372549019607843	0.171912832929782	0.194492254733219	0.241379310344828	0.323076923076923	0.382022471910112	0.224806201550388	0.229508196721311	0.366666666666667	0.327586206896552	0.204819277108434	0.25	0.130434782608696	0.176470588235294	0.136363636363636	0.331730769230769	0.112676056338028	0.414634146341463	0.481927710843373	0.357142857142857	0.222222222222222	0.0967741935483871	0.105263157894737	0.333333333333333	0.176470588235294	0.144278606965174
Homer3	137355	3.64299e+06	0.00655021834061135	0.00347222222222222	0.0294117647058824	0	0.00516351118760757	0.0344827586206897	0.0461538461538462	0	0.0232558139534884	0.0163934426229508	0.0333333333333333	0.0689655172413793	0	0	0.00255754475703325	0	0	0.0384615384615385	0	0.0731707317073171	0.072289156626506	0	0	0.032258064516129	0.0131578947368421	0	0	0
Gfer	140159	3.70944e+06	0.0240174672489083	0.0138888888888889	0.117647058823529	0.00726392251815981	0.00688468158347676	0.0689655172413793	0.0615384615384615	0.0337078651685393	0.0645994832041344	0.0163934426229508	0.05	0.0344827586206897	0	0	0.0127877237851662	0.0117647058823529	0	0.0336538461538462	0.0140845070422535	0	0.0481927710843374	0.0357142857142857	0	0	0.0131578947368421	0	0	0.00497512437810945
Perp	141583	3.73917e+06	0.0524017467248908	0.00694444444444444	0.107843137254902	0.0460048426150121	0.0309810671256454	0.0689655172413793	0.0615384615384615	0.0674157303370786	0.0904392764857881	0.131147540983607	0.0666666666666667	0.0344827586206897	0.0120481927710843	0.0416666666666667	0.0127877237851662	0.0352941176470588	0.0227272727272727	0.0961538461538462	0	0.0975609756097561	0.144578313253012	0	0.0555555555555556	0.161290322580645	0	0.0769230769230769	0.0735294117647059	0.00995024875621891
Atp5c1	14594	3.84608e+06	0.194323144104804	0.170138888888889	0.372549019607843	0.142857142857143	0.158347676419966	0.206896551724138	0.215384615384615	0.393258426966292	0.157622739018088	0.245901639344262	0.2	0.396551724137931	0.289156626506024	0.333333333333333	0.115089514066496	0.217647058823529	0.25	0.211538461538462	0.126760563380282	0.365853658536585	0.349397590361446	0.160714285714286	0.222222222222222	0.0967741935483871	0.118421052631579	0.256410256410256	0.220588235294118	0.164179104477612
Rpl21	148639	3.90893e+06	0.532751091703057	0.454861111111111	0.549019607843137	0.631961259079903	0.716006884681583	0.275862068965517	0.476923076923077	0.314606741573034	0.232558139534884	0.459016393442623	0.4	0.5	0.397590361445783	0.395833333333333	0.439897698209719	0.464705882352941	0.409090909090909	0.379807692307692	0.47887323943662	0.658536585365854	0.493975903614458	0.25	0.194444444444444	0.225806451612903	0.473684210526316	0.461538461538462	0.529411764705882	0.507462686567164
Mecom	154130	4.04479e+06	0.0786026200873362	0.0763888888888889	0.0490196078431373	0.0847457627118644	0.0963855421686747	0.0689655172413793	0	0.0449438202247191	0.0180878552971576	0.0327868852459016	0.0166666666666667	0	0.0602409638554217	0	0.0690537084398977	0.0647058823529412	0.0227272727272727	0.0240384615384615	0.0985915492957746	0.024390243902439	0.072289156626506	0	0.0555555555555556	0	0.144736842105263	0.0512820512820513	0.0147058823529412	0.054726368159204
Nrp1	157879	4.13443e+06	0.325327510917031	0.201388888888889	0.264705882352941	0.261501210653753	0.268502581755594	0.137931034482759	0.123076923076923	0.258426966292135	0.147286821705426	0.114754098360656	0.133333333333333	0.172413793103448	0.0963855421686747	0.104166666666667	0.202046035805627	0.194117647058824	0.0909090909090909	0.129807692307692	0.211267605633803	0.0975609756097561	0.144578313253012	0.125	0.166666666666667	0.0645161290322581	0.157894736842105	0.0769230769230769	0.117647058823529	0.253731343283582
Mocs2	164191	4.29071e+06	0.0502183406113537	0.0138888888888889	0.0980392156862745	0.0484261501210654	0.0206540447504303	0.0344827586206897	0.0769230769230769	0.179775280898876	0.0335917312661499	0.0983606557377049	0.133333333333333	0.0517241379310345	0.072289156626506	0.0416666666666667	0.0255754475703325	0.0470588235294118	0.0454545454545455	0.0576923076923077	0	0.121951219512195	0.0843373493975904	0.0892857142857143	0.138888888888889	0.0645161290322581	0.0131578947368421	0.128205128205128	0.0882352941176471	0.0248756218905473
Snhg11	169239	4.41335e+06	0.124454148471616	0.0902777777777778	0.0980392156862745	0.12590799031477	0.156626506024096	0.0689655172413793	0.0615384615384615	0.0561797752808989	0.062015503875969	0.0491803278688525	0.0666666666666667	0.0517241379310345	0.036144578313253	0.0833333333333333	0.107416879795396	0.0764705882352941	0.0681818181818182	0.0769230769230769	0.0845070422535211	0.0975609756097561	0.036144578313253	0.0535714285714286	0	0	0.0789473684210526	0.0769230769230769	0	0.119402985074627
Ptges	180356	4.69342e+06	0.0131004366812227	0	0.0686274509803922	0.00484261501210654	0.0172117039586919	0	0.0461538461538462	0.0786516853932584	0.0439276485788114	0.0327868852459016	0.0333333333333333	0.0517241379310345	0.036144578313253	0.0208333333333333	0.0051150895140665	0.0294117647058824	0	0.0288461538461538	0.0140845070422535	0.024390243902439	0.0240963855421687	0.0178571428571429	0.0833333333333333	0.032258064516129	0	0.0769230769230769	0.0441176470588235	0.0149253731343284
Phf11d	191153	4.96398e+06	0.0152838427947598	0	0.0686274509803922	0.00968523002421308	0.00860585197934595	0.172413793103448	0.0769230769230769	0.0786516853932584	0.0801033591731266	0.0327868852459016	0.0166666666666667	0.0172413793103448	0.0602409638554217	0.0833333333333333	0.0179028132992327	0.0235294117647059	0.0227272727272727	0.0721153846153846	0	0.024390243902439	0.0240963855421687	0	0.0277777777777778	0.032258064516129	0	0	0	0.00497512437810945
Pttg1ip	19936.6	5.16648e+06	0.0786026200873362	0.0555555555555556	0.156862745098039	0.0460048426150121	0.0619621342512909	0	0.0769230769230769	0.213483146067416	0.0775193798449612	0.213114754098361	0.1	0.137931034482759	0.0843373493975904	0.125	0.0485933503836317	0.0529411764705882	0.0681818181818182	0.0721153846153846	0.028169014084507	0.146341463414634	0.156626506024096	0.142857142857143	0.0833333333333333	0.0967741935483871	0.0263157894736842	0.0512820512820513	0.205882352941176	0.0646766169154229
Gjb3	200736	5.19117e+06	0	0	0	0.00242130750605327	0	0	0.0153846153846154	0	0.00258397932816537	0.0163934426229508	0.05	0	0	0.0625	0	0.00588235294117647	0	0	0	0.0487804878048781	0.0120481927710843	0.0535714285714286	0	0	0	0	0.0441176470588235	0
Fhl2	205635	530684	0.00218340611353712	0	0.00980392156862745	0	0	0	0.0153846153846154	0.0449438202247191	0.00258397932816537	0.0163934426229508	0.0333333333333333	0.0172413793103448	0	0	0	0	0	0.00480769230769231	0	0	0.0602409638554217	0	0	0	0	0.0256410256410256	0.0147058823529412	0
Prrg3	209716	5.40096e+06	0.174672489082969	0.145833333333333	0.137254901960784	0.162227602905569	0.130808950086059	0.103448275862069	0.0615384615384615	0.101123595505618	0.0568475452196382	0.0655737704918033	0.0833333333333333	0.0862068965517241	0.0843373493975904	0.104166666666667	0.148337595907928	0.129411764705882	0.0454545454545455	0.0961538461538462	0.0704225352112676	0.0975609756097561	0.0602409638554217	0.0535714285714286	0.0555555555555556	0.0645161290322581	0.0921052631578947	0.102564102564103	0.0147058823529412	0.149253731343284
Plb1	215507	5.53863e+06	0.00655021834061135	0	0.0392156862745098	0.00242130750605327	0.00172117039586919	0	0.0461538461538462	0.0449438202247191	0.0103359173126615	0	0.0666666666666667	0.0344827586206897	0.036144578313253	0.0208333333333333	0.0051150895140665	0.0176470588235294	0.0227272727272727	0	0	0.024390243902439	0.036144578313253	0.0357142857142857	0.0277777777777778	0.032258064516129	0	0.0256410256410256	0	0.00497512437810945
Zeb2	230205	5.90417e+06	0.0109170305676856	0.00694444444444444	0.117647058823529	0.0121065375302663	0.00860585197934595	0	0.0615384615384615	0.0561797752808989	0.0310077519379845	0.0163934426229508	0.0166666666666667	0.0344827586206897	0.036144578313253	0.0625	0.020460358056266	0.0176470588235294	0	0.0288461538461538	0	0.0731707317073171	0.120481927710843	0.0178571428571429	0	0.0967741935483871	0	0.0256410256410256	0.0147058823529412	0.00497512437810945
Ywhah	231616	5.92814e+06	0.0807860262008734	0.0555555555555556	0.196078431372549	0.0677966101694915	0.0499139414802065	0.137931034482759	0.153846153846154	0.123595505617978	0.0878552971576227	0.114754098360656	0.166666666666667	0.137931034482759	0.108433734939759	0.104166666666667	0.0588235294117647	0.0882352941176471	0.0227272727272727	0.125	0.0563380281690141	0.317073170731707	0.180722891566265	0.125	0.138888888888889	0.0967741935483871	0.0526315789473684	0.0512820512820513	0.117647058823529	0.0398009950248756
Ube2k	234386	5.9867e+06	0.0829694323144105	0.0694444444444444	0.215686274509804	0.11864406779661	0.0877796901893287	0.172413793103448	0.169230769230769	0.235955056179775	0.0749354005167959	0.19672131147541	0.183333333333333	0.172413793103448	0.156626506024096	0.166666666666667	0.0971867007672634	0.0823529411764706	0.159090909090909	0.197115384615385	0.0845070422535211	0.292682926829268	0.27710843373494	0.196428571428571	0.222222222222222	0.0967741935483871	0.0789473684210526	0.179487179487179	0.25	0.0895522388059701
Deptor	235543	600392	0.0807860262008734	0.0694444444444444	0.0294117647058824	0.062953995157385	0.0654044750430293	0.0344827586206897	0.0153846153846154	0.0337078651685393	0.0284237726098191	0.0327868852459016	0	0.0172413793103448	0.036144578313253	0.0416666666666667	0.0485933503836317	0.0411764705882353	0.0454545454545455	0.00480769230769231	0.028169014084507	0	0	0	0	0.032258064516129	0.0131578947368421	0.0256410256410256	0.0147058823529412	0.0696517412935323
Mrpl55	241466	6.14231e+06	0.037117903930131	0.0173611111111111	0.0980392156862745	0.00968523002421308	0.0154905335628227	0	0.0153846153846154	0.0898876404494382	0.0284237726098191	0.0655737704918033	0.1	0.0344827586206897	0.0602409638554217	0.0416666666666667	0.0127877237851662	0.0176470588235294	0.0454545454545455	0.0528846153846154	0.0140845070422535	0.0731707317073171	0.144578313253012	0.0892857142857143	0.0833333333333333	0	0.0131578947368421	0.0256410256410256	0.0441176470588235	0.0149253731343284
Tmem126a	245610	6.23498e+06	0.0152838427947598	0.0208333333333333	0.0784313725490196	0.0217917675544794	0.0327022375215146	0.0689655172413793	0.0461538461538462	0.112359550561798	0.0542635658914729	0.0491803278688525	0.0333333333333333	0.0862068965517241	0.0240963855421687	0.0208333333333333	0.010230179028133	0.0117647058823529	0.0454545454545455	0.0817307692307692	0	0.121951219512195	0.0602409638554217	0.107142857142857	0.0277777777777778	0.032258064516129	0	0.0256410256410256	0.0882352941176471	0.0199004975124378
Dapk1	251838	6.38006e+06	0.120087336244541	0.0902777777777778	0.0490196078431373	0.0726392251815981	0.0998278829604131	0	0.0461538461538462	0.0449438202247191	0.0258397932816537	0.0327868852459016	0.0166666666666667	0.0172413793103448	0.0843373493975904	0.104166666666667	0.0690537084398977	0.0647058823529412	0.0681818181818182	0.0288461538461538	0.0845070422535211	0.024390243902439	0.0481927710843374	0.0357142857142857	0.0555555555555556	0	0.0921052631578947	0.0512820512820513	0.0147058823529412	0.0945273631840796
Ifit2	2593.65	6.55091e+06	0	0.00347222222222222	0	0	0	0	0	0.0224719101123595	0.0310077519379845	0	0.0333333333333333	0	0	0	0.00255754475703325	0	0	0.0192307692307692	0	0	0.036144578313253	0	0	0	0	0	0.0294117647058824	0
Tpm3	259635	6.55091e+06	0.310043668122271	0.215277777777778	0.509803921568627	0.288135593220339	0.289156626506024	0.344827586206897	0.446153846153846	0.426966292134831	0.297157622739018	0.327868852459016	0.35	0.46551724137931	0.385542168674699	0.520833333333333	0.263427109974425	0.252941176470588	0.340909090909091	0.302884615384615	0.183098591549296	0.439024390243902	0.493975903614458	0.517857142857143	0.527777777777778	0.258064516129032	0.171052631578947	0.461538461538462	0.544117647058823	0.288557213930348
Etf1	26466.9	6.6644e+06	0.074235807860262	0.0590277777777778	0.186274509803922	0.0460048426150121	0.0602409638554217	0.0344827586206897	0.138461538461538	0.179775280898876	0.0930232558139535	0.114754098360656	0.116666666666667	0.137931034482759	0.156626506024096	0.145833333333333	0.0588235294117647	0.0705882352941176	0.0909090909090909	0.0961538461538462	0.0422535211267606	0.0975609756097561	0.120481927710843	0.125	0.111111111111111	0.0967741935483871	0.0394736842105263	0.102564102564103	0.132352941176471	0.0597014925373134
Atp6v1d	282307	709417	0.0895196506550218	0.107638888888889	0.186274509803922	0.0605326876513317	0.0705679862306368	0.103448275862069	0.0769230769230769	0.258426966292135	0.131782945736434	0.114754098360656	0.1	0.189655172413793	0.168674698795181	0.0625	0.0537084398976982	0.0764705882352941	0.181818181818182	0.182692307692308	0.126760563380282	0.170731707317073	0.156626506024096	0.125	0.0833333333333333	0.129032258064516	0.131578947368421	0.179487179487179	0.161764705882353	0.0447761194029851
Eif4a1	294334	7.38149e+06	0.109170305676856	0.0590277777777778	0.274509803921569	0.11864406779661	0.0912220309810671	0.241379310344828	0.153846153846154	0.146067415730337	0.113695090439276	0.163934426229508	0.183333333333333	0.206896551724138	0.108433734939759	0.229166666666667	0.0588235294117647	0.0294117647058824	0.0454545454545455	0.134615384615385	0.0140845070422535	0.268292682926829	0.216867469879518	0.160714285714286	0.111111111111111	0.161290322580645	0.0131578947368421	0.153846153846154	0.102941176470588	0.0746268656716418
Txnrd1	30279.3	7.57837e+06	0.074235807860262	0.0625	0.176470588235294	0.0508474576271186	0.0636833046471601	0.103448275862069	0.107692307692308	0.112359550561798	0.0878552971576227	0.229508196721311	0.133333333333333	0.103448275862069	0.0843373493975904	0.0833333333333333	0.0690537084398977	0.0647058823529412	0.136363636363636	0.0769230769230769	0.0140845070422535	0.0975609756097561	0.313253012048193	0.178571428571429	0.0833333333333333	0.032258064516129	0.0263157894736842	0.0512820512820513	0.132352941176471	0.054726368159204
Nkd1	32299.3	8.0677e+06	0.163755458515284	0.0902777777777778	0.156862745098039	0.123486682808717	0.142857142857143	0.0689655172413793	0.0153846153846154	0.0337078651685393	0.0749354005167959	0.0163934426229508	0	0.0172413793103448	0.0240963855421687	0.125	0.0792838874680307	0.0529411764705882	0.0454545454545455	0.0576923076923077	0.0563380281690141	0.0487804878048781	0.0602409638554217	0.0178571428571429	0.0555555555555556	0.032258064516129	0.0394736842105263	0.0256410256410256	0.0294117647058824	0.054726368159204
Muc1	329404	8.21134e+06	0.375545851528384	0.291666666666667	0.343137254901961	0.278450363196126	0.347676419965577	0.344827586206897	0.246153846153846	0.224719101123595	0.193798449612403	0.114754098360656	0.15	0.241379310344828	0.216867469879518	0.3125	0.286445012787724	0.317647058823529	0.181818181818182	0.177884615384615	0.197183098591549	0.170731707317073	0.216867469879518	0.142857142857143	0.222222222222222	0.0645161290322581	0.197368421052632	0.205128205128205	0.102941176470588	0.308457711442786
Eif1a	339422	8.44415e+06	0.0655021834061135	0.0763888888888889	0.166666666666667	0.0871670702179177	0.0430292598967298	0.103448275862069	0.153846153846154	0.157303370786517	0.082687338501292	0.180327868852459	0.0833333333333333	0.137931034482759	0.0843373493975904	0.145833333333333	0.0716112531969309	0.117647058823529	0.136363636363636	0.0865384615384615	0.0704225352112676	0.121951219512195	0.240963855421687	0.142857142857143	0.166666666666667	0.161290322580645	0.0657894736842105	0.102564102564103	0.117647058823529	0.0796019900497512
Snhg6	347341	8.62389e+06	0.0196506550218341	0.0277777777777778	0.107843137254902	0.0290556900726392	0.0240963855421687	0	0.0461538461538462	0.0898876404494382	0.0361757105943152	0.0983606557377049	0.05	0.0517241379310345	0.0240963855421687	0.0208333333333333	0.0051150895140665	0.0235294117647059	0.0454545454545455	0.0384615384615385	0.0140845070422535	0.170731707317073	0.144578313253012	0.0178571428571429	0	0.032258064516129	0.0131578947368421	0.102564102564103	0.0588235294117647	0.0149253731343284
2010001M06Rik	351492	870959	0.00436681222707424	0	0.00980392156862745	0	0.00344234079173838	0.0344827586206897	0	0.0224719101123595	0.0387596899224806	0.0327868852459016	0	0	0.0120481927710843	0	0	0	0	0.0384615384615385	0.0140845070422535	0	0.0602409638554217	0.0178571428571429	0	0	0.0131578947368421	0	0	0
Cast	353546	8.74306e+06	0.0698689956331878	0.0520833333333333	0.127450980392157	0.0677966101694915	0.0602409638554217	0.103448275862069	0.153846153846154	0.123595505617978	0.0671834625322997	0.147540983606557	0.166666666666667	0.189655172413793	0.0843373493975904	0.0625	0.0664961636828645	0.0529411764705882	0.0909090909090909	0.115384615384615	0.0422535211267606	0.146341463414634	0.228915662650602	0.142857142857143	0.0555555555555556	0.161290322580645	0.0263157894736842	0.153846153846154	0.220588235294118	0.0646766169154229
Mrpl33	35847.9	8.84747e+06	0.11353711790393	0.107638888888889	0.254901960784314	0.145278450363196	0.113597246127367	0.103448275862069	0.153846153846154	0.314606741573034	0.183462532299742	0.147540983606557	0.233333333333333	0.120689655172414	0.144578313253012	0.125	0.0920716112531969	0.0823529411764706	0.159090909090909	0.331730769230769	0.169014084507042	0.146341463414634	0.313253012048193	0.196428571428571	0.138888888888889	0.161290322580645	0.171052631578947	0.153846153846154	0.205882352941176	0.0646766169154229
Psmb6	37190.3	9.1606e+06	0.179039301310044	0.114583333333333	0.313725490196078	0.169491525423729	0.163511187607573	0.206896551724138	0.292307692307692	0.337078651685393	0.193798449612403	0.213114754098361	0.2	0.241379310344828	0.216867469879518	0.229166666666667	0.0920716112531969	0.164705882352941	0.113636363636364	0.245192307692308	0.0140845070422535	0.292682926829268	0.325301204819277	0.232142857142857	0.277777777777778	0.258064516129032	0.0394736842105263	0.205128205128205	0.191176470588235	0.124378109452736
Ndufb9	373275	9.16408e+06	0.148471615720524	0.128472222222222	0.392156862745098	0.12590799031477	0.165232358003442	0.103448275862069	0.184615384615385	0.269662921348315	0.222222222222222	0.180327868852459	0.216666666666667	0.241379310344828	0.156626506024096	0.25	0.115089514066496	0.141176470588235	0.113636363636364	0.254807692307692	0.0704225352112676	0.195121951219512	0.265060240963855	0.357142857142857	0.166666666666667	0.129032258064516	0.0657894736842105	0.282051282051282	0.161764705882353	0.144278606965174
Fxyd3	373650	9.16408e+06	0.00655021834061135	0	0.0392156862745098	0.00484261501210654	0.00344234079173838	0	0.0461538461538462	0.0337078651685393	0.0180878552971576	0.0327868852459016	0.05	0.0172413793103448	0.0481927710843374	0	0.00255754475703325	0.0117647058823529	0.0454545454545455	0.0384615384615385	0	0.0487804878048781	0.0481927710843374	0	0.0277777777777778	0	0.0131578947368421	0	0.0588235294117647	0
Nhp2	374254	9.16408e+06	0.0436681222707424	0.0520833333333333	0.0980392156862745	0.026634382566586	0.0292598967297762	0.103448275862069	0.0923076923076923	0.123595505617978	0.0516795865633075	0.114754098360656	0.15	0.0344827586206897	0.0602409638554217	0.0833333333333333	0.0255754475703325	0.0294117647058824	0.0681818181818182	0.0625	0	0.0975609756097561	0.180722891566265	0.107142857142857	0.0833333333333333	0.0967741935483871	0	0.0256410256410256	0.0588235294117647	0.0398009950248756
Atp11a	377744	9.23136e+06	0.327510917030568	0.197916666666667	0.186274509803922	0.213075060532688	0.220309810671256	0.137931034482759	0.0923076923076923	0.224719101123595	0.165374677002584	0.0655737704918033	0.0833333333333333	0.103448275862069	0.156626506024096	0.25	0.225063938618926	0.258823529411765	0.181818181818182	0.168269230769231	0.183098591549296	0.195121951219512	0.132530120481928	0.0714285714285714	0.138888888888889	0.0967741935483871	0.197368421052632	0.102564102564103	0.0882352941176471	0.199004975124378
Ssr4	379162	9.24784e+06	0.135371179039301	0.118055555555556	0.254901960784314	0.113801452784504	0.110154905335628	0.103448275862069	0.153846153846154	0.303370786516854	0.162790697674419	0.180327868852459	0.216666666666667	0.206896551724138	0.108433734939759	0.1875	0.0869565217391304	0.0882352941176471	0.136363636363636	0.139423076923077	0.0140845070422535	0.195121951219512	0.337349397590361	0.214285714285714	0.0555555555555556	0.0645161290322581	0.0131578947368421	0.230769230769231	0.161764705882353	0.104477611940299
Cct8	39599.9	96396	0.0633187772925764	0.0625	0.137254901960784	0.0605326876513317	0.0499139414802065	0.103448275862069	0.153846153846154	0.213483146067416	0.0956072351421189	0.147540983606557	0.133333333333333	0.0862068965517241	0.0481927710843374	0.0625	0.0485933503836317	0.0705882352941176	0.113636363636364	0.0913461538461538	0.0422535211267606	0.121951219512195	0.144578313253012	0.160714285714286	0.166666666666667	0.032258064516129	0.0394736842105263	0.102564102564103	0.132352941176471	0.054726368159204
Ndufa11	405127	9.84253e+06	0.137554585152838	0.0902777777777778	0.225490196078431	0.0895883777239709	0.117039586919105	0.172413793103448	0.153846153846154	0.258426966292135	0.162790697674419	0.229508196721311	0.216666666666667	0.258620689655172	0.180722891566265	0.104166666666667	0.0818414322250639	0.105882352941176	0.204545454545455	0.259615384615385	0.0845070422535211	0.219512195121951	0.204819277108434	0.0892857142857143	0.305555555555556	0.193548387096774	0.105263157894737	0.205128205128205	0.117647058823529	0.0895522388059701
Tmem163	430640	1.0442e+07	0.0676855895196507	0.0243055555555556	0	0.0314769975786925	0.0327022375215146	0	0	0.0112359550561798	0.00775193798449612	0	0.0166666666666667	0.0172413793103448	0.0120481927710843	0	0.030690537084399	0.00588235294117647	0	0.00961538461538462	0.0563380281690141	0	0	0.0357142857142857	0	0	0.0526315789473684	0	0	0.0298507462686567
Cldn18	433648	1.04945e+07	0.585152838427948	0.381944444444444	0.411764705882353	0.564164648910412	0.533562822719449	0.482758620689655	0.292307692307692	0.370786516853933	0.229974160206718	0.278688524590164	0.333333333333333	0.344827586206897	0.325301204819277	0.3125	0.398976982097187	0.4	0.477272727272727	0.3125	0.380281690140845	0.439024390243902	0.481927710843373	0.428571428571429	0.444444444444444	0.193548387096774	0.368421052631579	0.358974358974359	0.411764705882353	0.412935323383085
Myl12a	446386	1.07817e+06	0.451965065502183	0.274305555555556	0.607843137254902	0.309927360774818	0.387263339070568	0.655172413793103	0.369230769230769	0.685393258426966	0.405684754521964	0.508196721311475	0.466666666666667	0.586206896551724	0.337349397590361	0.479166666666667	0.271099744245524	0.258823529411765	0.340909090909091	0.552884615384615	0.183098591549296	0.560975609756098	0.614457831325301	0.625	0.277777777777778	0.290322580645161	0.118421052631579	0.435897435897436	0.529411764705882	0.283582089552239
H2-T22	447364	1.07844e+07	0.0305676855895196	0.0243055555555556	0.127450980392157	0.00726392251815981	0.00516351118760757	0	0.0461538461538462	0.0786516853932584	0.0542635658914729	0	0.0333333333333333	0.0862068965517241	0.036144578313253	0.0625	0.00767263427109974	0.0294117647058824	0	0.0288461538461538	0.0140845070422535	0.024390243902439	0.0602409638554217	0.0178571428571429	0.0277777777777778	0	0.0131578947368421	0.0769230769230769	0.0147058823529412	0.00995024875621891
Chmp3	468361	1.12688e+07	0.0698689956331878	0.0798611111111111	0.196078431372549	0.0920096852300242	0.0636833046471601	0.0689655172413793	0.153846153846154	0.112359550561798	0.0749354005167959	0.147540983606557	0.166666666666667	0.172413793103448	0.156626506024096	0.125	0.0460358056265985	0.0529411764705882	0.0681818181818182	0.0817307692307692	0.028169014084507	0.0487804878048781	0.192771084337349	0.107142857142857	0.166666666666667	0.161290322580645	0.0394736842105263	0.179487179487179	0.191176470588235	0.0646766169154229
Dab2	47019.2	1.1291e+06	0.0109170305676856	0.0208333333333333	0.0686274509803922	0.0145278450363196	0.0172117039586919	0	0.0615384615384615	0.0786516853932584	0.0490956072351421	0.0983606557377049	0.0833333333333333	0.0862068965517241	0.0481927710843374	0.0416666666666667	0.030690537084399	0.0176470588235294	0.136363636363636	0.0192307692307692	0.0140845070422535	0.024390243902439	0.072289156626506	0.0535714285714286	0.0277777777777778	0	0	0.0512820512820513	0.0147058823529412	0.00995024875621891
Rpl10a	471724	1.13059e+07	0.0545851528384279	0.03125	0.0784313725490196	0.0484261501210654	0.0240963855421687	0.0344827586206897	0.0461538461538462	0.168539325842697	0.0465116279069767	0.114754098360656	0.0666666666666667	0.137931034482759	0.0963855421686747	0.125	0.0690537084398977	0.0235294117647059	0.0454545454545455	0.0192307692307692	0	0.121951219512195	0.240963855421687	0.0892857142857143	0.0277777777777778	0.0645161290322581	0	0.0512820512820513	0.176470588235294	0.0447761194029851
Gm26870	474961	1.13616e+07	0	0.00347222222222222	0.0294117647058824	0.00242130750605327	0	0.0344827586206897	0	0.0337078651685393	0.020671834625323	0.0491803278688525	0.0666666666666667	0	0.0120481927710843	0.0416666666666667	0.0051150895140665	0.0470588235294118	0.0227272727272727	0.0432692307692308	0.0140845070422535	0.024390243902439	0.0240963855421687	0.0535714285714286	0	0	0	0	0	0
Gpr126	492400	1.17562e+07	0.00436681222707424	0	0.0392156862745098	0	0	0	0.0461538461538462	0.0224719101123595	0.00516795865633075	0.0163934426229508	0.0333333333333333	0	0.072289156626506	0.0208333333333333	0.00767263427109974	0.0235294117647059	0	0.00480769230769231	0	0.024390243902439	0.0120481927710843	0.0357142857142857	0	0.032258064516129	0	0.0256410256410256	0	0
Abcf2	503322	1.19939e+07	0.0262008733624454	0.0347222222222222	0.0882352941176471	0.0193704600484262	0.0258175559380379	0.0344827586206897	0.0153846153846154	0.0786516853932584	0.0310077519379845	0.0655737704918033	0.116666666666667	0.0344827586206897	0.0602409638554217	0.0625	0.0127877237851662	0	0	0.0336538461538462	0	0.0487804878048781	0.132530120481928	0.0892857142857143	0.0277777777777778	0.032258064516129	0	0.0512820512820513	0.0735294117647059	0.00995024875621891
Ddx21	509830	1.21258e+07	0.0524017467248908	0.03125	0.0980392156862745	0.0556900726392252	0.0499139414802065	0.0689655172413793	0.153846153846154	0.134831460674157	0.0749354005167959	0.114754098360656	0.116666666666667	0.137931034482759	0.108433734939759	0.0625	0.0255754475703325	0.0294117647058824	0.0227272727272727	0.0673076923076923	0	0.146341463414634	0.0963855421686747	0.0892857142857143	0.0833333333333333	0.0967741935483871	0.0131578947368421	0.0512820512820513	0.102941176470588	0.0447761194029851
Hist1h2bc	535890	1.27213e+07	0.111353711790393	0.0729166666666667	0.245098039215686	0.099273607748184	0.110154905335628	0.103448275862069	0.184615384615385	0.123595505617978	0.160206718346253	0.245901639344262	0.15	0.241379310344828	0.168674698795181	0.125	0.061381074168798	0.158823529411765	0.0909090909090909	0.201923076923077	0.028169014084507	0.195121951219512	0.265060240963855	0.107142857142857	0.0833333333333333	0.032258064516129	0.0263157894736842	0.230769230769231	0.102941176470588	0.119402985074627
Rac2	57180.2	1.35479e+07	0.0196506550218341	0.0138888888888889	0.0882352941176471	0.00968523002421308	0.00860585197934595	0	0.123076923076923	0.0561797752808989	0.0645994832041344	0.0327868852459016	0.0166666666666667	0.0172413793103448	0.0120481927710843	0.0416666666666667	0.0358056265984655	0	0	0.0432692307692308	0.0140845070422535	0	0.0602409638554217	0	0.0277777777777778	0.032258064516129	0	0.0256410256410256	0.0294117647058824	0.00995024875621891
Ube2d3	584697	1.38271e+07	0.139737991266376	0.114583333333333	0.294117647058824	0.113801452784504	0.12736660929432	0.241379310344828	0.215384615384615	0.235955056179775	0.142118863049096	0.180327868852459	0.283333333333333	0.224137931034483	0.120481927710843	0.1875	0.104859335038363	0.1	0.0454545454545455	0.134615384615385	0.0845070422535211	0.195121951219512	0.349397590361446	0.232142857142857	0.0833333333333333	0.161290322580645	0.118421052631579	0.256410256410256	0.147058823529412	0.0597014925373134
F13a1	588824	1.38983e+07	0	0.0104166666666667	0	0.00242130750605327	0.00172117039586919	0	0.0307692307692308	0.0112359550561798	0.0129198966408269	0.0327868852459016	0.0333333333333333	0.0344827586206897	0.0120481927710843	0.0208333333333333	0	0	0	0.0192307692307692	0	0.024390243902439	0.0963855421686747	0.0178571428571429	0	0.032258064516129	0.0263157894736842	0.0256410256410256	0	0
Edn1	593399	1.39677e+07	0.0131004366812227	0.0104166666666667	0.00980392156862745	0.00726392251815981	0.00172117039586919	0.0689655172413793	0.0153846153846154	0.0561797752808989	0.0387596899224806	0.0491803278688525	0.0333333333333333	0.0344827586206897	0.0120481927710843	0	0	0.0117647058823529	0.0227272727272727	0.0144230769230769	0	0.0487804878048781	0.072289156626506	0.0535714285714286	0	0.032258064516129	0	0	0.0294117647058824	0.00995024875621891
Map6	594012	1.39677e+07	0	0	0.0196078431372549	0	0.00172117039586919	0	0	0	0.00516795865633075	0.0491803278688525	0.0166666666666667	0.0344827586206897	0	0.0208333333333333	0.00255754475703325	0	0	0.00480769230769231	0	0	0.0481927710843374	0.0535714285714286	0	0.032258064516129	0	0	0.0294117647058824	0.00497512437810945
Tceb1	606574	1.42362e+07	0.0807860262008734	0.0694444444444444	0.303921568627451	0.0774818401937046	0.0843373493975904	0.103448275862069	0.153846153846154	0.191011235955056	0.0930232558139535	0.163934426229508	0.1	0.120689655172414	0.180722891566265	0.1875	0.0639386189258312	0.0764705882352941	0.113636363636364	0.139423076923077	0.0845070422535211	0.195121951219512	0.265060240963855	0.125	0	0.129032258064516	0.0921052631578947	0.102564102564103	0.117647058823529	0.054726368159204
Oasl2	613916	1.43814e+07	0.0109170305676856	0.00347222222222222	0.0392156862745098	0	0	0	0.0307692307692308	0.0449438202247191	0.0568475452196382	0	0	0.0172413793103448	0	0.0208333333333333	0	0.0117647058823529	0.0227272727272727	0.0480769230769231	0	0.0487804878048781	0	0.0357142857142857	0.0833333333333333	0	0	0	0	0
Gnl2	628695	1.46999e+07	0.0305676855895196	0.0416666666666667	0.0490196078431373	0.0314769975786925	0.0327022375215146	0	0.0153846153846154	0.101123595505618	0.0594315245478036	0.0819672131147541	0.133333333333333	0.0517241379310345	0.072289156626506	0.0625	0.0255754475703325	0.0294117647058824	0.0454545454545455	0.0769230769230769	0	0.0487804878048781	0.156626506024096	0.107142857142857	0.0277777777777778	0.032258064516129	0.0263157894736842	0.0512820512820513	0.161764705882353	0.0348258706467662
Ndufb8	62993.8	1.47013e+07	0.146288209606987	0.121527777777778	0.225490196078431	0.0726392251815981	0.12736660929432	0.275862068965517	0.138461538461538	0.235955056179775	0.170542635658915	0.131147540983607	0.233333333333333	0.189655172413793	0.0963855421686747	0.229166666666667	0.120204603580563	0.0705882352941176	0.113636363636364	0.365384615384615	0.0704225352112676	0.268292682926829	0.27710843373494	0.339285714285714	0.138888888888889	0.032258064516129	0.0657894736842105	0.153846153846154	0.191176470588235	0.0995024875621891
Myh14	644256	150073	0.224890829694323	0.159722222222222	0.186274509803922	0.14043583535109	0.166953528399312	0.0689655172413793	0.107692307692308	0.146067415730337	0.0568475452196382	0.0655737704918033	0.05	0.120689655172414	0.156626506024096	0.125	0.176470588235294	0.164705882352941	0.159090909090909	0.0673076923076923	0.225352112676056	0.146341463414634	0.120481927710843	0.0892857142857143	0.138888888888889	0.0967741935483871	0.236842105263158	0.102564102564103	0.102941176470588	0.208955223880597
H2-K1	1	1	0.454148471615721	0.444444444444444	0.656862745098039	0.399515738498789	0.411359724612737	0.586206896551724	0.507692307692308	0.662921348314607	0.65374677002584	0.377049180327869	0.433333333333333	0.482758620689655	0.385542168674699	0.541666666666667	0.340153452685422	0.611764705882353	0.568181818181818	0.509615384615385	0.28169014084507	0.560975609756098	0.566265060240964	0.410714285714286	0.5	0.290322580645161	0.328947368421053	0.461538461538462	0.470588235294118	0.353233830845771
Psmd14	650435	1.50947e+07	0.0720524017467249	0.0798611111111111	0.186274509803922	0.0726392251815981	0.072289156626506	0	0.107692307692308	0.191011235955056	0.111111111111111	0.0819672131147541	0.133333333333333	0.155172413793103	0.0602409638554217	0.0416666666666667	0.0485933503836317	0.0411764705882353	0	0.134615384615385	0.0563380281690141	0.0731707317073171	0.156626506024096	0.142857142857143	0.138888888888889	0.0645161290322581	0.0394736842105263	0.102564102564103	0.161764705882353	0.0199004975124378
Psme2b	656338	1.52033e+06	0.133187772925764	0.0798611111111111	0.225490196078431	0.101694915254237	0.104991394148021	0.172413793103448	0.153846153846154	0.247191011235955	0.147286821705426	0.163934426229508	0.25	0.120689655172414	0.0602409638554217	0.0833333333333333	0.0588235294117647	0.0647058823529412	0.0454545454545455	0.173076923076923	0.0845070422535211	0.268292682926829	0.240963855421687	0.178571428571429	0.111111111111111	0.032258064516129	0.0789473684210526	0.179487179487179	0.117647058823529	0.0845771144278607
Tbc1d30	661870	1.5303e+07	0.0327510917030568	0.0451388888888889	0.00980392156862745	0.026634382566586	0.0292598967297762	0	0.0153846153846154	0	0.00775193798449612	0	0	0	0	0	0.0153452685421995	0.00588235294117647	0	0	0.028169014084507	0	0	0	0	0	0.0131578947368421	0	0	0.00995024875621891
Wfdc2	724752	1.67258e+07	0.807860262008734	0.746527777777778	0.588235294117647	0.716707021791768	0.779690189328744	0.620689655172414	0.507692307692308	0.561797752808989	0.550387596899225	0.442622950819672	0.433333333333333	0.637931034482759	0.578313253012048	0.583333333333333	0.611253196930946	0.711764705882353	0.75	0.548076923076923	0.591549295774648	0.560975609756098	0.542168674698795	0.535714285714286	0.722222222222222	0.580645161290323	0.539473684210526	0.58974358974359	0.411764705882353	0.776119402985075
Uck2	735341	1.69387e+07	0.00218340611353712	0	0.0490196078431373	0.00484261501210654	0.00172117039586919	0	0	0	0.0258397932816537	0.0327868852459016	0.0333333333333333	0.0172413793103448	0.0120481927710843	0	0	0	0.0227272727272727	0.00480769230769231	0	0	0.0120481927710843	0.0357142857142857	0	0	0	0.0512820512820513	0.0147058823529412	0
Sgpl1	741787	1.70556e+07	0.0109170305676856	0.0173611111111111	0.0490196078431373	0.00968523002421308	0.00860585197934595	0.103448275862069	0.0461538461538462	0.0449438202247191	0.020671834625323	0.0655737704918033	0.0833333333333333	0.0689655172413793	0.036144578313253	0.0416666666666667	0.00767263427109974	0.0294117647058824	0.0454545454545455	0.0480769230769231	0.0422535211267606	0.0487804878048781	0.120481927710843	0.0357142857142857	0.0277777777777778	0	0.0263157894736842	0.0512820512820513	0.0294117647058824	0.0149253731343284
Nsun2	772073	1.76894e+07	0.0152838427947598	0.0173611111111111	0.0588235294117647	0.0145278450363196	0.0172117039586919	0.0344827586206897	0.0307692307692308	0.0786516853932584	0.020671834625323	0.0491803278688525	0.0333333333333333	0.0517241379310345	0.036144578313253	0.0625	0.0127877237851662	0.0647058823529412	0.0681818181818182	0.0288461538461538	0	0.0487804878048781	0.0602409638554217	0.0535714285714286	0.0277777777777778	0.032258064516129	0.0131578947368421	0.102564102564103	0.0441176470588235	0.0199004975124378
Npc1	772195	1.76894e+07	0.165938864628821	0.128472222222222	0.0784313725490196	0.099273607748184	0.123924268502582	0.103448275862069	0.0307692307692308	0.0786516853932584	0.0465116279069767	0.0491803278688525	0.0166666666666667	0.0517241379310345	0.108433734939759	0.125	0.112531969309463	0.0823529411764706	0.0909090909090909	0.00961538461538462	0.112676056338028	0.024390243902439	0.144578313253012	0.0357142857142857	0	0.032258064516129	0.118421052631579	0.0769230769230769	0.0294117647058824	0.0945273631840796
Cyld	820050	1.87511e+07	0.0305676855895196	0.0104166666666667	0.0784313725490196	0.00968523002421308	0.0172117039586919	0.0689655172413793	0.0153846153846154	0.0449438202247191	0.041343669250646	0.0327868852459016	0.0333333333333333	0.0862068965517241	0.0843373493975904	0.0625	0.0255754475703325	0.0235294117647059	0	0.0384615384615385	0.0140845070422535	0.0731707317073171	0.120481927710843	0.0892857142857143	0.0277777777777778	0.032258064516129	0.0263157894736842	0.102564102564103	0.0441176470588235	0.0199004975124378
Psmb2	844574	1.92764e+07	0.100436681222707	0.0833333333333333	0.254901960784314	0.108958837772397	0.103270223752151	0.0689655172413793	0.123076923076923	0.202247191011236	0.136950904392765	0.19672131147541	0.15	0.224137931034483	0.108433734939759	0.0833333333333333	0.061381074168798	0.0470588235294118	0.0454545454545455	0.177884615384615	0.112676056338028	0.170731707317073	0.265060240963855	0.142857142857143	0.138888888888889	0	0.0789473684210526	0.128205128205128	0.132352941176471	0.0895522388059701
Idh3a	854105	1.94583e+07	0.0327510917030568	0.0277777777777778	0.156862745098039	0.0290556900726392	0.0240963855421687	0.0689655172413793	0.0615384615384615	0.101123595505618	0.0516795865633075	0.0655737704918033	0.05	0.0689655172413793	0.0602409638554217	0.0416666666666667	0.020460358056266	0.0176470588235294	0.0227272727272727	0.0576923076923077	0	0.170731707317073	0.072289156626506	0.0535714285714286	0.0277777777777778	0.032258064516129	0	0.0769230769230769	0.0441176470588235	0.0149253731343284
Clec5a	859356	1.95421e+07	0	0	0.0196078431372549	0.00242130750605327	0	0	0.0307692307692308	0.0112359550561798	0.0180878552971576	0.0491803278688525	0	0	0.0120481927710843	0	0.00255754475703325	0	0	0.00961538461538462	0	0.024390243902439	0.0481927710843374	0.0178571428571429	0	0	0	0	0	0
Prmt8	871182	1.97749e+07	0.0873362445414847	0.0451388888888889	0.0294117647058824	0.0484261501210654	0.0654044750430293	0	0	0.0337078651685393	0.0310077519379845	0	0	0.0344827586206897	0.036144578313253	0	0.0537084398976982	0.0352941176470588	0	0.0336538461538462	0.0563380281690141	0.024390243902439	0.0120481927710843	0.0178571428571429	0	0	0.0526315789473684	0	0	0.0646766169154229
Lims1	878291	1.98999e+07	0.0218340611353712	0.0520833333333333	0.0882352941176471	0.0169491525423729	0.036144578313253	0.137931034482759	0.0461538461538462	0.157303370786517	0.0439276485788114	0.0163934426229508	0.1	0.103448275862069	0.0843373493975904	0.0416666666666667	0.0434782608695652	0.0352941176470588	0.0909090909090909	0.0432692307692308	0	0.0731707317073171	0.144578313253012	0.0892857142857143	0.194444444444444	0	0	0.0256410256410256	0.102941176470588	0.0199004975124378
Cd300lf	887117	2.00634e+06	0.0152838427947598	0.00347222222222222	0.00980392156862745	0.00484261501210654	0	0	0.0615384615384615	0.0224719101123595	0.0232558139534884	0.0491803278688525	0.0333333333333333	0.0172413793103448	0.0120481927710843	0	0.00767263427109974	0.0235294117647059	0	0.0192307692307692	0	0.024390243902439	0.144578313253012	0.0178571428571429	0	0.032258064516129	0	0	0.0294117647058824	0
Arid5a	935193	2.11123e+07	0.00218340611353712	0.00347222222222222	0.0490196078431373	0.00484261501210654	0	0	0	0.0112359550561798	0.00516795865633075	0.0163934426229508	0.0333333333333333	0.0172413793103448	0.036144578313253	0	0	0	0	0.0192307692307692	0.0140845070422535	0.024390243902439	0.0602409638554217	0.0714285714285714	0	0	0	0.0512820512820513	0.0147058823529412	0.00497512437810945
Bambi	997759	2.24839e+06	0.0676855895196507	0.0451388888888889	0.0392156862745098	0.0556900726392252	0.0688468158347676	0	0.0307692307692308	0	0.0103359173126615	0.0327868852459016	0	0	0.0240963855421687	0	0.0383631713554987	0.0176470588235294	0	0.00480769230769231	0.028169014084507	0	0.0240963855421687	0.0178571428571429	0	0	0.0131578947368421	0.0769230769230769	0	0.00995024875621891
Dnttip2	1.018e+06	2.28986e+07	0.0720524017467249	0.0347222222222222	0.0882352941176471	0.0460048426150121	0.0464716006884682	0.206896551724138	0.0769230769230769	0.101123595505618	0.0775193798449612	0.147540983606557	0.166666666666667	0.103448275862069	0.120481927710843	0.0416666666666667	0.030690537084399	0.0294117647058824	0.0227272727272727	0.0336538461538462	0.028169014084507	0.121951219512195	0.108433734939759	0.142857142857143	0.166666666666667	0.032258064516129	0.0394736842105263	0.128205128205128	0.0588235294117647	0.0248756218905473
Marcks	1.05644e+06	2.37204e+07	0.0305676855895196	0.00694444444444444	0.0490196078431373	0.00726392251815981	0.0120481927710843	0	0.0461538461538462	0.123595505617978	0.0594315245478036	0.0327868852459016	0.0333333333333333	0.103448275862069	0.0481927710843374	0.0416666666666667	0.0255754475703325	0.0470588235294118	0.0454545454545455	0.0192307692307692	0	0.0487804878048781	0.0602409638554217	0.0178571428571429	0	0.0645161290322581	0.0131578947368421	0.0512820512820513	0.0147058823529412	0.0149253731343284
Apol7d	1.06343e+06	238342	0	0	0.00980392156862745	0	0	0	0	0	0.00258397932816537	0.0163934426229508	0	0	0.0120481927710843	0.0208333333333333	0	0	0	0	0	0	0.0963855421686747	0	0	0	0.0131578947368421	0.0256410256410256	0.0147058823529412	0
2010107E04Rik	1.10189e+06	2.46518e+07	0.161572052401747	0.128472222222222	0.411764705882353	0.23728813559322	0.203098106712565	0.206896551724138	0.261538461538462	0.213483146067416	0.214470284237726	0.245901639344262	0.25	0.46551724137931	0.216867469879518	0.208333333333333	0.115089514066496	0.182352941176471	0.204545454545455	0.322115384615385	0.0845070422535211	0.317073170731707	0.36144578313253	0.178571428571429	0.222222222222222	0.161290322580645	0.0921052631578947	0.358974358974359	0.294117647058824	0.119402985074627
Gtf2f2	1.15694e+06	2.58369e+07	0.0109170305676856	0.0208333333333333	0.0784313725490196	0.0169491525423729	0.0103270223752151	0.0344827586206897	0.0307692307692308	0.101123595505618	0.0310077519379845	0.0819672131147541	0.0166666666666667	0.0517241379310345	0.0843373493975904	0	0.0230179028132992	0.0176470588235294	0.0681818181818182	0.0192307692307692	0	0.024390243902439	0.108433734939759	0.0357142857142857	0.0277777777777778	0	0	0.0512820512820513	0.0441176470588235	0.00995024875621891
Prps2	1.16096e+06	2.58803e+07	0.111353711790393	0.0694444444444444	0.0980392156862745	0.0677966101694915	0.0895008605851979	0	0.0153846153846154	0.0449438202247191	0.0232558139534884	0.0327868852459016	0.05	0.0172413793103448	0.036144578313253	0	0.0537084398976982	0.0470588235294118	0	0.0336538461538462	0.0422535211267606	0.0487804878048781	0	0.0357142857142857	0.0555555555555556	0	0.0526315789473684	0.0512820512820513	0	0.0895522388059701
Pdia3	1.16339e+06	2.58881e+07	0.292576419213974	0.232638888888889	0.441176470588235	0.213075060532688	0.240963855421687	0.448275862068966	0.523076923076923	0.325842696629214	0.315245478036176	0.360655737704918	0.2	0.448275862068966	0.337349397590361	0.375	0.237851662404092	0.288235294117647	0.295454545454545	0.418269230769231	0.267605633802817	0.365853658536585	0.457831325301205	0.321428571428571	0.444444444444444	0.290322580645161	0.25	0.41025641025641	0.367647058823529	0.238805970149254
Apaf1	1.18354e+06	2.62893e+07	0.00218340611353712	0	0.0196078431372549	0.00242130750605327	0.00172117039586919	0	0	0.0337078651685393	0.0180878552971576	0.0491803278688525	0.0333333333333333	0	0	0	0.00255754475703325	0.0117647058823529	0	0.0192307692307692	0	0.0975609756097561	0.0602409638554217	0	0.0277777777777778	0	0	0	0.0294117647058824	0
Arpc1b	1.20493e+06	2.67168e+07	0.11353711790393	0.111111111111111	0.274509803921569	0.116222760290557	0.104991394148021	0.172413793103448	0.307692307692308	0.191011235955056	0.162790697674419	0.131147540983607	0.216666666666667	0.172413793103448	0.120481927710843	0.229166666666667	0.0818414322250639	0.123529411764706	0.25	0.1875	0.112676056338028	0.219512195121951	0.204819277108434	0.142857142857143	0.138888888888889	0.161290322580645	0.105263157894737	0.230769230769231	0.132352941176471	0.0796019900497512
Antxr1	1.2075e+06	2.67261e+07	0.0676855895196507	0.0451388888888889	0.00980392156862745	0.0435835351089588	0.036144578313253	0	0	0	0.0155038759689922	0.0163934426229508	0	0.0172413793103448	0	0	0.0281329923273657	0.0352941176470588	0.0454545454545455	0.0144230769230769	0.0140845070422535	0	0.0120481927710843	0.0178571428571429	0.0277777777777778	0	0.0394736842105263	0	0	0.0348258706467662
Fubp1	1.21407e+06	2.68238e+06	0.0458515283842795	0.0243055555555556	0.107843137254902	0.0508474576271186	0.0430292598967298	0.0344827586206897	0.0923076923076923	0.191011235955056	0.0671834625322997	0.114754098360656	0.05	0.189655172413793	0.120481927710843	0.0625	0.0460358056265985	0.0235294117647059	0.0681818181818182	0.0769230769230769	0.0140845070422535	0.121951219512195	0.0481927710843374	0.107142857142857	0.0833333333333333	0.032258064516129	0.0263157894736842	0.179487179487179	0.0735294117647059	0.0447761194029851
Klhl29	1.22066e+06	2.69105e+07	0.0283842794759825	0.0138888888888889	0.0196078431372549	0.036319612590799	0.0309810671256454	0	0.0153846153846154	0	0.00516795865633075	0	0	0	0	0	0.030690537084399	0.0117647058823529	0	0.00480769230769231	0.0140845070422535	0	0	0	0	0	0.0131578947368421	0	0	0.0248756218905473
C3ar1	122430	2.69105e+07	0.00218340611353712	0	0.0392156862745098	0	0.00344234079173838	0	0	0.0337078651685393	0.0284237726098191	0	0.0166666666666667	0.0172413793103448	0	0.0208333333333333	0	0.0117647058823529	0.0454545454545455	0.0288461538461538	0	0.024390243902439	0.108433734939759	0	0	0	0.0131578947368421	0	0	0
Mrpl35	1.22448e+06	2.69105e+07	0.0131004366812227	0.0173611111111111	0.0980392156862745	0.026634382566586	0.0327022375215146	0	0.0769230769230769	0.0898876404494382	0.0542635658914729	0.0491803278688525	0.1	0.0172413793103448	0.0602409638554217	0.0833333333333333	0.00767263427109974	0.0411764705882353	0.0681818181818182	0.0721153846153846	0.028169014084507	0.0731707317073171	0.0481927710843374	0.0892857142857143	0.0277777777777778	0.0645161290322581	0	0.0769230769230769	0.0588235294117647	0.0398009950248756
Man1a	12488.6	2.73979e+06	0.0938864628820961	0.0625	0.0392156862745098	0.0799031476997579	0.0654044750430293	0.0344827586206897	0.0153846153846154	0	0.0490956072351421	0.0327868852459016	0.0166666666666667	0.0172413793103448	0.036144578313253	0.0416666666666667	0.0639386189258312	0.0235294117647059	0.0681818181818182	0.0192307692307692	0.0563380281690141	0.024390243902439	0	0	0	0	0.0131578947368421	0.0256410256410256	0.0147058823529412	0.0597014925373134
Pla2g7	1.25743e+06	2.75373e+07	0.00436681222707424	0.00694444444444444	0.0196078431372549	0.00242130750605327	0.00172117039586919	0	0.0461538461538462	0.0337078651685393	0.0129198966408269	0.0327868852459016	0.0333333333333333	0	0.0240963855421687	0.0416666666666667	0.00767263427109974	0.00588235294117647	0	0.0192307692307692	0	0.024390243902439	0.0843373493975904	0	0.0277777777777778	0.032258064516129	0	0.0769230769230769	0.0147058823529412	0
Abcd3	1.2616e+06	2.75801e+07	0.303493449781659	0.236111111111111	0.333333333333333	0.254237288135593	0.309810671256454	0.0689655172413793	0.184615384615385	0.269662921348315	0.124031007751938	0.0983606557377049	0.1	0.137931034482759	0.180722891566265	0.270833333333333	0.227621483375959	0.205882352941176	0.136363636363636	0.1875	0.154929577464789	0.146341463414634	0.132530120481928	0.0892857142857143	0.194444444444444	0.032258064516129	0.210526315789474	0.128205128205128	0.191176470588235	0.243781094527363
Errfi1	12982.9	2.83322e+07	0.327510917030568	0.208333333333333	0.254901960784314	0.314769975786925	0.411359724612737	0.241379310344828	0.138461538461538	0.224719101123595	0.183462532299742	0.245901639344262	0.133333333333333	0.206896551724138	0.108433734939759	0.25	0.245524296675192	0.194117647058824	0.227272727272727	0.1875	0.183098591549296	0.170731707317073	0.253012048192771	0.160714285714286	0.111111111111111	0.0645161290322581	0.236842105263158	0.282051282051282	0.0882352941176471	0.218905472636816
Rtp4	1.32328e+06	2.88271e+07	0.00655021834061135	0.00347222222222222	0.0686274509803922	0.00484261501210654	0.00688468158347676	0.0689655172413793	0.0307692307692308	0.0674157303370786	0.0490956072351421	0.0163934426229508	0.0333333333333333	0.0172413793103448	0.0240963855421687	0	0.00767263427109974	0.00588235294117647	0.0454545454545455	0.0480769230769231	0	0.0487804878048781	0.0240963855421687	0.0178571428571429	0.0277777777777778	0	0	0	0.0294117647058824	0.00995024875621891
Adam9	1.33608e+06	2.90551e+07	0.0393013100436681	0.0138888888888889	0.0882352941176471	0.0411622276029056	0.0223752151462995	0	0.0769230769230769	0.0561797752808989	0.0361757105943152	0.0819672131147541	0.0333333333333333	0.103448275862069	0.0481927710843374	0.0625	0.030690537084399	0.0764705882352941	0.113636363636364	0.0480769230769231	0	0.146341463414634	0.120481927710843	0.0714285714285714	0.0277777777777778	0.0967741935483871	0.0131578947368421	0.0769230769230769	0.117647058823529	0.0497512437810945
Sdhb	1.38112e+06	2.9982e+07	0.117903930131004	0.0902777777777778	0.264705882352941	0.0750605326876513	0.0688468158347676	0.137931034482759	0.107692307692308	0.235955056179775	0.0956072351421189	0.147540983606557	0.25	0.224137931034483	0.108433734939759	0.0625	0.0664961636828645	0.1	0.0909090909090909	0.1875	0.0704225352112676	0.195121951219512	0.192771084337349	0.160714285714286	0.138888888888889	0.129032258064516	0.0526315789473684	0.179487179487179	0.132352941176471	0.0796019900497512
Nop58	1.4442e+06	3.1297e+07	0.0676855895196507	0.0208333333333333	0.0980392156862745	0.036319612590799	0.044750430292599	0.0344827586206897	0.153846153846154	0.134831460674157	0.0697674418604651	0.163934426229508	0.1	0.103448275862069	0.0602409638554217	0.104166666666667	0.0153452685421995	0.0647058823529412	0.0681818181818182	0.0673076923076923	0.0704225352112676	0.0975609756097561	0.132530120481928	0.0535714285714286	0.0833333333333333	0.032258064516129	0.0394736842105263	0.0512820512820513	0.0882352941176471	0.0398009950248756
9230117E06Rik	1.51429e+06	3.27587e+07	0.0414847161572052	0.0173611111111111	0.00980392156862745	0.0290556900726392	0.036144578313253	0	0	0	0.0155038759689922	0	0	0	0.0240963855421687	0	0.0230179028132992	0	0	0.00961538461538462	0	0	0	0	0	0	0.0131578947368421	0	0	0.0597014925373134
Plk2	1.52543e+06	3.29424e+06	0.0174672489082969	0.0173611111111111	0.0490196078431373	0.0145278450363196	0.00688468158347676	0.137931034482759	0.0923076923076923	0.0786516853932584	0.0361757105943152	0.114754098360656	0.0833333333333333	0.0172413793103448	0.0120481927710843	0.0625	0.0179028132992327	0.0352941176470588	0	0.0769230769230769	0	0.0487804878048781	0.0602409638554217	0.0714285714285714	0	0.032258064516129	0.0131578947368421	0.0512820512820513	0.0294117647058824	0.0199004975124378
Psmc2	1.54183e+06	3.32388e+06	0.0676855895196507	0.0590277777777778	0.147058823529412	0.0387409200968523	0.0619621342512909	0.241379310344828	0.0769230769230769	0.202247191011236	0.0852713178294574	0.131147540983607	0.15	0.0862068965517241	0.0602409638554217	0.0625	0.0562659846547315	0.0823529411764706	0.0909090909090909	0.0961538461538462	0.0140845070422535	0.0975609756097561	0.204819277108434	0.125	0.166666666666667	0.0645161290322581	0	0.153846153846154	0.0882352941176471	0.0497512437810945
Entpd1	1.56842e+06	3.37077e+07	0.200873362445415	0.104166666666667	0.127450980392157	0.12590799031477	0.139414802065404	0.103448275862069	0.0615384615384615	0.0674157303370786	0.0904392764857881	0.0327868852459016	0.05	0.0517241379310345	0.0481927710843374	0.0625	0.0843989769820972	0.105882352941176	0	0.0913461538461538	0.0563380281690141	0.024390243902439	0.0602409638554217	0.0178571428571429	0.0277777777777778	0.032258064516129	0.0657894736842105	0	0	0.0696517412935323
Irx5	1.57155e+06	3.37077e+07	0.0720524017467249	0.03125	0.0490196078431373	0.0508474576271186	0.0516351118760757	0	0	0	0.0155038759689922	0	0.0166666666666667	0	0.0240963855421687	0	0.0383631713554987	0.0647058823529412	0	0.00961538461538462	0.0563380281690141	0	0.036144578313253	0.0178571428571429	0	0	0.105263157894737	0	0	0.0497512437810945
Pepd	1.57171e+06	3.37077e+07	0.0283842794759825	0.0208333333333333	0.0588235294117647	0.0121065375302663	0.0103270223752151	0	0.0461538461538462	0.0898876404494382	0.041343669250646	0	0	0.0344827586206897	0.036144578313253	0.0416666666666667	0.010230179028133	0.0176470588235294	0	0.0240384615384615	0.028169014084507	0.0487804878048781	0.144578313253012	0.0535714285714286	0	0	0.0263157894736842	0.0512820512820513	0.102941176470588	0.00995024875621891
Alox5ap	1.60069e+06	3.42701e+07	0.0393013100436681	0.0520833333333333	0.0588235294117647	0.0242130750605327	0.0120481927710843	0.0344827586206897	0.0461538461538462	0.0561797752808989	0.0775193798449612	0.0819672131147541	0.133333333333333	0.0344827586206897	0.072289156626506	0.0416666666666667	0.0332480818414322	0.0411764705882353	0.0227272727272727	0.0432692307692308	0	0.0975609756097561	0.180722891566265	0	0.0277777777777778	0.032258064516129	0	0.0769230769230769	0.0441176470588235	0.00995024875621891
Ifit3	1.60471e+06	3.42973e+07	0.00218340611353712	0.00347222222222222	0.0294117647058824	0.00484261501210654	0	0	0	0.0786516853932584	0.0361757105943152	0	0.0166666666666667	0	0.0240963855421687	0	0	0.00588235294117647	0	0.0240384615384615	0	0	0.0240963855421687	0	0	0	0	0	0.0294117647058824	0
Phb2	1.69287e+06	3.61195e+07	0.0458515283842795	0.0381944444444444	0.117647058823529	0.0484261501210654	0.0275387263339071	0.103448275862069	0.107692307692308	0.123595505617978	0.0852713178294574	0.0327868852459016	0.0666666666666667	0.0689655172413793	0.072289156626506	0.0833333333333333	0.030690537084399	0.00588235294117647	0	0.0673076923076923	0	0	0.120481927710843	0.0892857142857143	0.0277777777777778	0.161290322580645	0	0	0.0882352941176471	0.0348258706467662
Gstt1	1.74252e+06	3.71151e+07	0.137554585152838	0.152777777777778	0.156862745098039	0.099273607748184	0.177280550774527	0.103448275862069	0.0769230769230769	0.0898876404494382	0.0723514211886305	0.0163934426229508	0.0666666666666667	0.0517241379310345	0.036144578313253	0.0833333333333333	0.0946291560102302	0.111764705882353	0.0681818181818182	0.0817307692307692	0.0845070422535211	0.121951219512195	0.0240963855421687	0.0535714285714286	0.0277777777777778	0.0645161290322581	0.0657894736842105	0.0256410256410256	0	0.0945273631840796
Pnpla2	1.834e+06	3.89968e+07	0.106986899563319	0.0833333333333333	0.0392156862745098	0.0871670702179177	0.10671256454389	0.0689655172413793	0.0615384615384615	0.0674157303370786	0.0361757105943152	0.0819672131147541	0.0166666666666667	0	0.036144578313253	0.0625	0.0920716112531969	0.129411764705882	0.0454545454545455	0.0336538461538462	0.028169014084507	0.0487804878048781	0.0963855421686747	0.0178571428571429	0	0	0.0131578947368421	0.0512820512820513	0.0588235294117647	0.0845771144278607
Eif2s2	187637	3.98297e+07	0.124454148471616	0.0868055555555556	0.196078431372549	0.12590799031477	0.113597246127367	0.103448275862069	0.169230769230769	0.191011235955056	0.136950904392765	0.229508196721311	0.366666666666667	0.293103448275862	0.120481927710843	0.145833333333333	0.10230179028133	0.123529411764706	0.181818181818182	0.182692307692308	0.197183098591549	0.317073170731707	0.253012048192771	0.178571428571429	0.111111111111111	0.0967741935483871	0.157894736842105	0.282051282051282	0.220588235294118	0.0995024875621891
Cks1b	1.8838e+06	3.99193e+07	0.00873362445414847	0.0138888888888889	0.0294117647058824	0.00484261501210654	0.00516351118760757	0	0.0461538461538462	0.0112359550561798	0.0284237726098191	0	0.0333333333333333	0.0862068965517241	0.0240963855421687	0	0.0127877237851662	0.0117647058823529	0.0227272727272727	0.0144230769230769	0	0.0731707317073171	0.0963855421686747	0	0.0277777777777778	0.0645161290322581	0.0131578947368421	0.102564102564103	0.0147058823529412	0.00497512437810945
Tmem167	1.97118e+06	4.16998e+07	0.0676855895196507	0.0347222222222222	0.117647058823529	0.0484261501210654	0.0395869191049914	0.103448275862069	0.0769230769230769	0.157303370786517	0.0852713178294574	0.114754098360656	0.15	0.137931034482759	0.036144578313253	0.145833333333333	0.0460358056265985	0.0352941176470588	0.0454545454545455	0.0625	0.0140845070422535	0.121951219512195	0.156626506024096	0.0892857142857143	0	0.0967741935483871	0.0394736842105263	0.0512820512820513	0.0882352941176471	0.054726368159204
Tpt1	1.97622e+06	4.17356e+07	0.109170305676856	0.100694444444444	0.274509803921569	0.159806295399516	0.135972461273666	0.103448275862069	0.261538461538462	0.303370786516854	0.144702842377261	0.311475409836066	0.233333333333333	0.241379310344828	0.108433734939759	0.270833333333333	0.120204603580563	0.117647058823529	0.113636363636364	0.0625	0.0563380281690141	0.48780487804878	0.337349397590361	0.125	0.0555555555555556	0.129032258064516	0.0526315789473684	0.128205128205128	0.235294117647059	0.129353233830846
Rhou	199071	4.19702e+07	0.00655021834061135	0.00694444444444444	0.0294117647058824	0.00484261501210654	0.00344234079173838	0	0	0.0337078651685393	0.0258397932816537	0.0163934426229508	0.0166666666666667	0.0172413793103448	0.0240963855421687	0.104166666666667	0.00255754475703325	0.0411764705882353	0	0.0192307692307692	0	0.0731707317073171	0.0120481927710843	0.0178571428571429	0.0277777777777778	0.032258064516129	0	0.0512820512820513	0.0147058823529412	0.0149253731343284
Slirp	2.00833e+06	4.22702e+06	0.0807860262008734	0.0798611111111111	0.196078431372549	0.106537530266344	0.0757314974182444	0.0344827586206897	0.153846153846154	0.123595505617978	0.10594315245478	0.147540983606557	0.166666666666667	0.137931034482759	0.108433734939759	0.0416666666666667	0.0460358056265985	0.111764705882353	0.113636363636364	0.134615384615385	0.0140845070422535	0.24390243902439	0.27710843373494	0.0892857142857143	0.166666666666667	0.161290322580645	0.0263157894736842	0.153846153846154	0.147058823529412	0.0746268656716418
Gtf2f1	2.01412e+06	4.23204e+06	0.0655021834061135	0.03125	0.137254901960784	0.062953995157385	0.0481927710843374	0.0689655172413793	0.107692307692308	0.179775280898876	0.082687338501292	0.0655737704918033	0.133333333333333	0.120689655172414	0.0843373493975904	0.0625	0.0332480818414322	0.0529411764705882	0.0454545454545455	0.0865384615384615	0.028169014084507	0.0487804878048781	0.0843373493975904	0.0892857142857143	0.166666666666667	0.129032258064516	0.0263157894736842	0.0256410256410256	0.176470588235294	0.0298507462686567
Pgrmc1	2.06625e+06	4.33424e+07	0.0349344978165939	0.03125	0.0588235294117647	0.026634382566586	0.00860585197934595	0.0344827586206897	0.0615384615384615	0.123595505617978	0.0232558139534884	0.0819672131147541	0.0666666666666667	0.103448275862069	0.072289156626506	0.0833333333333333	0.0255754475703325	0.0235294117647059	0	0.0192307692307692	0	0.121951219512195	0.0963855421686747	0.0714285714285714	0.0277777777777778	0.032258064516129	0	0.0512820512820513	0.102941176470588	0.0348258706467662
Srebf2	2.08179e+06	4.3595e+07	0.0982532751091703	0.0381944444444444	0.0490196078431373	0.0532687651331719	0.0533562822719449	0.0344827586206897	0.0153846153846154	0.0224719101123595	0.0103359173126615	0	0	0.0862068965517241	0.0120481927710843	0.0416666666666667	0.0588235294117647	0.0588235294117647	0.0227272727272727	0.0336538461538462	0.0422535211267606	0.024390243902439	0.036144578313253	0	0.0277777777777778	0	0.0263157894736842	0	0	0.0447761194029851
Coro1b	2.17024e+06	4.53707e+07	0.0655021834061135	0.0763888888888889	0.147058823529412	0.0314769975786925	0.0602409638554217	0.103448275862069	0.123076923076923	0.123595505617978	0.0645994832041344	0.0983606557377049	0.1	0.0862068965517241	0.132530120481928	0.1875	0.0434782608695652	0.0882352941176471	0.0909090909090909	0.0480769230769231	0.028169014084507	0.195121951219512	0.144578313253012	0.107142857142857	0.138888888888889	0.161290322580645	0.0394736842105263	0.153846153846154	0.102941176470588	0.104477611940299
Ndufb7	219610	4.58345e+07	0.155021834061135	0.121527777777778	0.313725490196078	0.13317191283293	0.123924268502582	0.172413793103448	0.184615384615385	0.325842696629214	0.211886304909561	0.0819672131147541	0.2	0.155172413793103	0.192771084337349	0.166666666666667	0.104859335038363	0.0941176470588235	0.113636363636364	0.355769230769231	0.140845070422535	0.195121951219512	0.349397590361446	0.214285714285714	0.111111111111111	0.129032258064516	0.131578947368421	0.179487179487179	0.147058823529412	0.124378109452736
Tnfrsf10b	2.21698e+06	4.61927e+07	0	0	0.0196078431372549	0	0	0	0.0153846153846154	0.0224719101123595	0.00775193798449612	0.0327868852459016	0.0166666666666667	0	0.0120481927710843	0.0208333333333333	0	0.00588235294117647	0.0227272727272727	0.0144230769230769	0	0.024390243902439	0.0120481927710843	0.0535714285714286	0	0.032258064516129	0	0	0.0147058823529412	0
Fzd7	2.24255e+06	4.66473e+07	0.0524017467248908	0.03125	0.00980392156862745	0.0217917675544794	0.0481927710843374	0	0	0.0112359550561798	0.00258397932816537	0	0	0	0	0	0.020460358056266	0.0294117647058824	0.0227272727272727	0	0.028169014084507	0	0.0240963855421687	0	0.0277777777777778	0	0.0263157894736842	0	0.0294117647058824	0.00995024875621891
Ube2a	2.30084e+06	4.77798e+07	0.0545851528384279	0.0208333333333333	0.137254901960784	0.0484261501210654	0.0395869191049914	0.0689655172413793	0.107692307692308	0.0898876404494382	0.0697674418604651	0.0819672131147541	0.116666666666667	0.0689655172413793	0.0843373493975904	0.0625	0.0332480818414322	0.0352941176470588	0.0454545454545455	0.0865384615384615	0	0.0975609756097561	0.168674698795181	0.125	0.0555555555555556	0.0645161290322581	0	0.0256410256410256	0.0882352941176471	0.0398009950248756
Mdm2	2.33037e+06	4.83125e+07	0.0305676855895196	0.0381944444444444	0.107843137254902	0.0242130750605327	0.0206540447504303	0.0689655172413793	0.0615384615384615	0.146067415730337	0.0594315245478036	0.114754098360656	0.0666666666666667	0.0517241379310345	0.036144578313253	0.0625	0.0179028132992327	0.0470588235294118	0	0.125	0.0422535211267606	0.0975609756097561	0.0843373493975904	0.0892857142857143	0.0555555555555556	0.032258064516129	0.0394736842105263	0.0256410256410256	0.0441176470588235	0.0348258706467662
Hspb1	2.33954e+06	4.84218e+06	0.074235807860262	0.03125	0.196078431372549	0.036319612590799	0.0963855421686747	0.137931034482759	0.0461538461538462	0.0224719101123595	0.136950904392765	0.114754098360656	0.133333333333333	0.155172413793103	0.0602409638554217	0.104166666666667	0.0230179028132992	0.0823529411764706	0.159090909090909	0.0480769230769231	0	0.146341463414634	0.192771084337349	0.0357142857142857	0.0277777777777778	0.0967741935483871	0	0.128205128205128	0.0441176470588235	0.0398009950248756
1110008F13Rik	24116	4.98305e+07	0.0698689956331878	0.0486111111111111	0.205882352941176	0.0532687651331719	0.0516351118760757	0	0.0153846153846154	0.0337078651685393	0.118863049095607	0.0491803278688525	0.1	0.172413793103448	0.072289156626506	0.0625	0.0230179028132992	0.0294117647058824	0.0454545454545455	0.0528846153846154	0.028169014084507	0.0487804878048781	0.216867469879518	0.0535714285714286	0.0555555555555556	0.032258064516129	0.0263157894736842	0.0512820512820513	0.0441176470588235	0.00995024875621891
Gm8394	2.44507e+06	5.04382e+07	0.0305676855895196	0.0347222222222222	0.0686274509803922	0.0242130750605327	0.0120481927710843	0.103448275862069	0.0615384615384615	0.101123595505618	0.0465116279069767	0.0491803278688525	0.05	0.0517241379310345	0.072289156626506	0.0208333333333333	0.0255754475703325	0.0117647058823529	0.0227272727272727	0.0528846153846154	0.0140845070422535	0.0487804878048781	0.144578313253012	0.0535714285714286	0.0277777777777778	0.032258064516129	0.0131578947368421	0.102564102564103	0.0588235294117647	0.0149253731343284
Gm10275	2.4724e+06	5.09175e+07	0.15938864628821	0.190972222222222	0.382352941176471	0.157384987893462	0.223752151462995	0	0.415384615384615	0.460674157303371	0.198966408268734	0.442622950819672	0.15	0.327586206896552	0.168674698795181	0.208333333333333	0.117647058823529	0.170588235294118	0.159090909090909	0.0961538461538462	0.0845070422535211	0.341463414634146	0.240963855421687	0.196428571428571	0.222222222222222	0.225806451612903	0.0394736842105263	0.256410256410256	0.264705882352941	0.119402985074627
Ralgapa2	2.48233e+06	5.10375e+07	0.137554585152838	0.0555555555555556	0.0686274509803922	0.0871670702179177	0.0774526678141136	0	0.0461538461538462	0.0674157303370786	0.0361757105943152	0.0327868852459016	0.05	0.0344827586206897	0.0240963855421687	0.104166666666667	0.0664961636828645	0.0882352941176471	0.0454545454545455	0.0240384615384615	0.0845070422535211	0.024390243902439	0.0240963855421687	0.0178571428571429	0.0277777777777778	0	0.0657894736842105	0.0256410256410256	0.0147058823529412	0.0995024875621891
Lrrk2	2.48903e+06	5.10695e+07	0.194323144104804	0.138888888888889	0.147058823529412	0.159806295399516	0.175559380378657	0.103448275862069	0.0461538461538462	0.101123595505618	0.113695090439276	0.0163934426229508	0.0166666666666667	0.172413793103448	0.0843373493975904	0.1875	0.171355498721228	0.176470588235294	0.136363636363636	0.153846153846154	0.126760563380282	0.0487804878048781	0.0602409638554217	0.0535714285714286	0.0277777777777778	0.0645161290322581	0.157894736842105	0.102564102564103	0.0735294117647059	0.144278606965174
Nup54	2.4921e+06	5.10695e+07	0.00655021834061135	0.0104166666666667	0.0686274509803922	0.0121065375302663	0.00516351118760757	0	0.0307692307692308	0.0112359550561798	0.0103359173126615	0.0163934426229508	0.0166666666666667	0.120689655172414	0.036144578313253	0.0416666666666667	0.0153452685421995	0.0352941176470588	0.0454545454545455	0.00480769230769231	0	0	0.0481927710843374	0.0535714285714286	0.0277777777777778	0	0	0	0.0441176470588235	0.00497512437810945
Ptpn2	2.54577e+06	5.20836e+07	0.0196506550218341	0.0347222222222222	0.0784313725490196	0.0387409200968523	0.0378657487091222	0.0689655172413793	0.0615384615384615	0.112359550561798	0.0749354005167959	0.0655737704918033	0.0666666666666667	0.103448275862069	0.0481927710843374	0.0416666666666667	0.0255754475703325	0.0529411764705882	0.0454545454545455	0.0817307692307692	0.0140845070422535	0.0487804878048781	0.108433734939759	0.0714285714285714	0.0833333333333333	0	0.0263157894736842	0.102564102564103	0.117647058823529	0.0398009950248756
Snrpd3	2.5655e+06	5.23389e+07	0.0851528384279476	0.0590277777777778	0.245098039215686	0.0774818401937046	0.0705679862306368	0.137931034482759	0.123076923076923	0.123595505617978	0.147286821705426	0.163934426229508	0.1	0.103448275862069	0.0963855421686747	0.208333333333333	0.0639386189258312	0.105882352941176	0.113636363636364	0.139423076923077	0.0704225352112676	0.0975609756097561	0.156626506024096	0.160714285714286	0.166666666666667	0.193548387096774	0.0789473684210526	0.0256410256410256	0.117647058823529	0.104477611940299
Plp2	2.56666e+06	5.23389e+07	0.100436681222707	0.0625	0.147058823529412	0.0460048426150121	0.044750430292599	0.103448275862069	0.153846153846154	0.112359550561798	0.0594315245478036	0.0819672131147541	0.183333333333333	0.103448275862069	0.0843373493975904	0.0833333333333333	0.0255754475703325	0.0529411764705882	0.0454545454545455	0.0769230769230769	0.0422535211267606	0.195121951219512	0.265060240963855	0.160714285714286	0.0555555555555556	0.0645161290322581	0.0263157894736842	0.102564102564103	0.102941176470588	0.054726368159204
Ldlr	2.58112e+06	5.25476e+07	0.11353711790393	0.0729166666666667	0.0686274509803922	0.0968523002421307	0.122203098106713	0.0689655172413793	0.0615384615384615	0.0786516853932584	0.0465116279069767	0.0655737704918033	0.0333333333333333	0.0172413793103448	0.0602409638554217	0.0625	0.10997442455243	0.0294117647058824	0.0681818181818182	0.0288461538461538	0.0845070422535211	0.024390243902439	0.0240963855421687	0.0178571428571429	0.0555555555555556	0	0.0921052631578947	0.0512820512820513	0.0441176470588235	0.0646766169154229
Slc3a2	2.61001e+06	5.30488e+07	0.0829694323144105	0.0590277777777778	0.176470588235294	0.0605326876513317	0.0688468158347676	0.241379310344828	0.138461538461538	0.224719101123595	0.108527131782946	0.114754098360656	0.116666666666667	0.0172413793103448	0.0602409638554217	0.125	0.0562659846547315	0.0588235294117647	0.0681818181818182	0.129807692307692	0.0563380281690141	0.170731707317073	0.216867469879518	0.107142857142857	0.0833333333333333	0.0645161290322581	0.0526315789473684	0.179487179487179	0.102941176470588	0.0298507462686567
4632434I11Rik	270492	5.48879e+06	0.00436681222707424	0	0.0588235294117647	0.00242130750605327	0	0	0.0153846153846154	0	0.0258397932816537	0.0163934426229508	0	0.0172413793103448	0.0120481927710843	0	0	0	0	0.00480769230769231	0	0.0731707317073171	0	0.0178571428571429	0.0277777777777778	0.032258064516129	0	0	0.0147058823529412	0
Il4ra	2.70932e+06	5.48879e+06	0.0131004366812227	0.0208333333333333	0.0588235294117647	0.0169491525423729	0.00516351118760757	0.0689655172413793	0.0461538461538462	0.0674157303370786	0.0542635658914729	0.0163934426229508	0.0166666666666667	0.0172413793103448	0	0.0416666666666667	0.010230179028133	0.0294117647058824	0.0227272727272727	0.0336538461538462	0.028169014084507	0.024390243902439	0.132530120481928	0.0535714285714286	0.0833333333333333	0.0967741935483871	0.0263157894736842	0.0512820512820513	0.0147058823529412	0.0248756218905473
Psmb8	2.74205e+06	5.54607e+07	0.0655021834061135	0.0381944444444444	0.245098039215686	0.0460048426150121	0.0499139414802065	0.172413793103448	0.0153846153846154	0.0898876404494382	0.155038759689922	0.0327868852459016	0.183333333333333	0.0689655172413793	0.0843373493975904	0.104166666666667	0.0460358056265985	0.0882352941176471	0.0681818181818182	0.139423076923077	0.028169014084507	0.0487804878048781	0.120481927710843	0.0357142857142857	0.0555555555555556	0.0645161290322581	0.0131578947368421	0.0256410256410256	0.0735294117647059	0.054726368159204
Fbn1	2.88127e+06	5.81819e+07	0.00218340611353712	0.00347222222222222	0.0196078431372549	0	0	0	0.0153846153846154	0	0.0103359173126615	0	0	0	0	0	0	0	0	0.00480769230769231	0	0	0.0843373493975904	0.0178571428571429	0	0	0	0.0769230769230769	0	0
Eif2s1	289372	5.83387e+06	0.0502183406113537	0.0381944444444444	0.137254901960784	0.0193704600484262	0.0395869191049914	0	0.107692307692308	0.123595505617978	0.082687338501292	0.0491803278688525	0.15	0.137931034482759	0.156626506024096	0.0208333333333333	0.0383631713554987	0.0411764705882353	0.0227272727272727	0.134615384615385	0.0140845070422535	0.121951219512195	0.0602409638554217	0.0178571428571429	0	0	0.0263157894736842	0.0512820512820513	0.0441176470588235	0.0248756218905473
Atp5b	2.89885e+06	5.83475e+07	0.316593886462882	0.204861111111111	0.42156862745098	0.217917675544794	0.230636833046472	0.551724137931034	0.307692307692308	0.382022471910112	0.31266149870801	0.262295081967213	0.35	0.448275862068966	0.240963855421687	0.291666666666667	0.186700767263427	0.241176470588235	0.295454545454545	0.375	0.0704225352112676	0.463414634146341	0.433734939759036	0.392857142857143	0.305555555555556	0.387096774193548	0.0657894736842105	0.333333333333333	0.264705882352941	0.213930348258706
Igha	2.922e+06	5.87184e+07	0.0436681222707424	0.0173611111111111	0.0980392156862745	0.0920096852300242	0.0499139414802065	0	0.0307692307692308	0.0449438202247191	0.0361757105943152	0.0327868852459016	0.0166666666666667	0.0344827586206897	0.144578313253012	0.291666666666667	0.0716112531969309	0.135294117647059	0.0454545454545455	0.0384615384615385	0.0845070422535211	0.121951219512195	0.120481927710843	0	0.0277777777777778	0.0967741935483871	0.0131578947368421	0.102564102564103	0.0147058823529412	0.0149253731343284
Pafah1b1	3.09576e+06	6.211e+07	0.122270742358079	0.118055555555556	0.264705882352941	0.11864406779661	0.0895008605851979	0.103448275862069	0.153846153846154	0.224719101123595	0.152454780361757	0.19672131147541	0.216666666666667	0.189655172413793	0.168674698795181	0.145833333333333	0.120204603580563	0.176470588235294	0.227272727272727	0.139423076923077	0.154929577464789	0.24390243902439	0.27710843373494	0.214285714285714	0.111111111111111	0.0967741935483871	0.184210526315789	0.179487179487179	0.220588235294118	0.139303482587065
Irx2	3.10626e+06	6.22202e+07	0.115720524017467	0.0486111111111111	0.166666666666667	0.101694915254237	0.10671256454389	0.0344827586206897	0	0.0337078651685393	0.0129198966408269	0.0491803278688525	0.0333333333333333	0.0517241379310345	0.0240963855421687	0.0208333333333333	0.0843989769820972	0.0529411764705882	0.0681818181818182	0.0480769230769231	0.0422535211267606	0.024390243902439	0.0481927710843374	0.0178571428571429	0.0277777777777778	0.032258064516129	0.0657894736842105	0.0256410256410256	0.0294117647058824	0.0298507462686567
Igsf3	3.1478e+06	6.29509e+07	0.0480349344978166	0.0451388888888889	0	0.0484261501210654	0.0567986230636833	0	0.0153846153846154	0	0.00516795865633075	0	0.0166666666666667	0.0172413793103448	0.0120481927710843	0.0625	0.030690537084399	0.0235294117647059	0.0227272727272727	0.0192307692307692	0	0	0.0120481927710843	0.0178571428571429	0	0	0	0.0256410256410256	0.0147058823529412	0.00995024875621891
Col4a2	3.19194e+06	637311	0.0982532751091703	0.0625	0.147058823529412	0.0726392251815981	0.0688468158347676	0.103448275862069	0.123076923076923	0.224719101123595	0.0930232558139535	0.0819672131147541	0.15	0.155172413793103	0.120481927710843	0.104166666666667	0.0690537084398977	0.1	0.204545454545455	0.0673076923076923	0.0563380281690141	0.146341463414634	0.168674698795181	0.285714285714286	0.138888888888889	0.129032258064516	0.0526315789473684	0.102564102564103	0.176470588235294	0.114427860696517
Adk	3.21795e+06	6.41475e+07	0.24235807860262	0.197916666666667	0.196078431372549	0.154963680387409	0.189328743545611	0.172413793103448	0.0461538461538462	0.157303370786517	0.0671834625322997	0.0327868852459016	0.216666666666667	0.103448275862069	0.036144578313253	0.0416666666666667	0.145780051150895	0.147058823529412	0.0681818181818182	0.115384615384615	0.126760563380282	0.0975609756097561	0.228915662650602	0.0535714285714286	0.138888888888889	0	0.0921052631578947	0.0512820512820513	0.0588235294117647	0.114427860696517
Cotl1	3.24914e+06	6.46658e+07	0.0393013100436681	0.0451388888888889	0.156862745098039	0.00726392251815981	0.0120481927710843	0	0.123076923076923	0.0674157303370786	0.082687338501292	0	0.1	0.0172413793103448	0.0240963855421687	0.0833333333333333	0.0358056265984655	0.0470588235294118	0.0227272727272727	0.0192307692307692	0.0140845070422535	0.0731707317073171	0.0963855421686747	0	0.0277777777777778	0.0967741935483871	0.0131578947368421	0	0.0588235294117647	0.0149253731343284
Lrrc59	3.25487e+06	6.46762e+07	0.0152838427947598	0.0104166666666667	0.0392156862745098	0.00968523002421308	0.0103270223752151	0.0344827586206897	0.0461538461538462	0.0449438202247191	0.0310077519379845	0.0327868852459016	0.0166666666666667	0	0.0481927710843374	0.0625	0.010230179028133	0.0470588235294118	0	0.0384615384615385	0.0140845070422535	0.146341463414634	0.120481927710843	0.0357142857142857	0.0277777777777778	0.032258064516129	0.0131578947368421	0.0769230769230769	0	0.00995024875621891
Hnmt	3.6012e+06	7.1444e+06	0.0545851528384279	0.0555555555555556	0.0490196078431373	0.0508474576271186	0.0516351118760757	0	0.0307692307692308	0.0337078651685393	0.0180878552971576	0	0	0	0	0	0.0460358056265985	0.0176470588235294	0	0.0192307692307692	0.028169014084507	0.024390243902439	0	0.0178571428571429	0.0277777777777778	0.032258064516129	0.0263157894736842	0	0	0.0348258706467662
Phgr1	3.64919e+06	7.22806e+07	0.0109170305676856	0	0.0196078431372549	0.0169491525423729	0.0120481927710843	0	0	0.0112359550561798	0.0232558139534884	0.0327868852459016	0.0333333333333333	0.0344827586206897	0.0240963855421687	0.0208333333333333	0	0.0705882352941176	0	0.0144230769230769	0	0.024390243902439	0.072289156626506	0.0357142857142857	0.0277777777777778	0	0	0.0256410256410256	0.0147058823529412	0
Rplp2	1	1	0.382096069868996	0.427083333333333	0.607843137254902	0.309927360774818	0.380378657487091	0.206896551724138	0.646153846153846	0.573033707865168	0.467700258397933	0.524590163934426	0.516666666666667	0.482758620689655	0.421686746987952	0.4375	0.245524296675192	0.347058823529412	0.295454545454545	0.269230769230769	0.028169014084507	0.585365853658537	0.469879518072289	0.375	0.416666666666667	0.193548387096774	0.0394736842105263	0.384615384615385	0.5	0.353233830845771
Bcl2l1	3.73537e+06	7.37528e+07	0.0327510917030568	0.0451388888888889	0.107843137254902	0.026634382566586	0.0378657487091222	0	0.0461538461538462	0.0561797752808989	0.0956072351421189	0	0.05	0.103448275862069	0.036144578313253	0.104166666666667	0.0255754475703325	0.0529411764705882	0.0454545454545455	0.0576923076923077	0	0.146341463414634	0.108433734939759	0.142857142857143	0.0555555555555556	0.0645161290322581	0.0131578947368421	0.102564102564103	0.0441176470588235	0.0497512437810945
Bloc1s2	3.90531e+06	7.69859e+07	0.0393013100436681	0.0277777777777778	0.127450980392157	0.0338983050847458	0.0309810671256454	0.103448275862069	0.0769230769230769	0.101123595505618	0.0361757105943152	0.0983606557377049	0.1	0.0862068965517241	0.036144578313253	0.0208333333333333	0.020460358056266	0.0117647058823529	0.0227272727272727	0.0721153846153846	0.028169014084507	0.0731707317073171	0.108433734939759	0.0714285714285714	0.0277777777777778	0.032258064516129	0.0263157894736842	0.102564102564103	0.0735294117647059	0.0199004975124378
Rab27b	4.07736e+06	8.02504e+07	0.104803493449782	0.0902777777777778	0.127450980392157	0.0944309927360775	0.123924268502582	0.0344827586206897	0.0307692307692308	0.0224719101123595	0.0284237726098191	0.0163934426229508	0.0333333333333333	0.0862068965517241	0.0481927710843374	0.104166666666667	0.0485933503836317	0.0294117647058824	0.0454545454545455	0.0432692307692308	0.112676056338028	0.024390243902439	0.0481927710843374	0.0178571428571429	0.0277777777777778	0	0.105263157894737	0.0512820512820513	0.0147058823529412	0.0895522388059701
Ptpn14	4.25553e+06	8.36248e+06	0.00436681222707424	0.00347222222222222	0.0294117647058824	0.00242130750605327	0	0.0689655172413793	0.0153846153846154	0.0786516853932584	0.0129198966408269	0.0327868852459016	0.05	0.0344827586206897	0.0120481927710843	0.0208333333333333	0	0.0117647058823529	0.0227272727272727	0.0288461538461538	0.0140845070422535	0	0.0481927710843374	0	0.0277777777777778	0	0	0	0.0147058823529412	0
Oas1a	4.35237e+06	8.53929e+07	0	0	0.00980392156862745	0	0.00172117039586919	0	0.0307692307692308	0.0112359550561798	0.0465116279069767	0	0.0166666666666667	0	0	0.0208333333333333	0	0	0.0227272727272727	0.00961538461538462	0	0.024390243902439	0	0	0.0277777777777778	0.032258064516129	0	0.0256410256410256	0	0.00497512437810945
Hspa8	4.40875e+06	8.63107e+07	0.408296943231441	0.326388888888889	0.372549019607843	0.382566585956416	0.430292598967298	0.241379310344828	0.353846153846154	0.325842696629214	0.201550387596899	0.180327868852459	0.316666666666667	0.396551724137931	0.325301204819277	0.25	0.332480818414322	0.464705882352941	0.545454545454545	0.302884615384615	0.295774647887324	0.317073170731707	0.481927710843373	0.232142857142857	0.277777777777778	0.290322580645161	0.328947368421053	0.333333333333333	0.323529411764706	0.328358208955224
Ndufa8	4.41303e+06	8.63107e+07	0.0982532751091703	0.0451388888888889	0.205882352941176	0.0799031476997579	0.080895008605852	0.206896551724138	0.123076923076923	0.213483146067416	0.131782945736434	0.0983606557377049	0.133333333333333	0.137931034482759	0.072289156626506	0.0833333333333333	0.0690537084398977	0.0647058823529412	0.0681818181818182	0.206730769230769	0.0563380281690141	0.146341463414634	0.216867469879518	0.0714285714285714	0.166666666666667	0	0.0526315789473684	0.205128205128205	0.132352941176471	0.0646766169154229
Pydc4	4.46864e+06	8.72612e+07	0	0.00347222222222222	0.0490196078431373	0.00242130750605327	0	0	0	0.0112359550561798	0.0155038759689922	0	0	0	0	0	0	0	0	0.0144230769230769	0	0.024390243902439	0.0120481927710843	0	0	0	0	0	0	0
Ppp1r9a	4.62497e+06	9.01725e+07	0.146288209606987	0.118055555555556	0.176470588235294	0.169491525423729	0.189328743545611	0.0344827586206897	0.0615384615384615	0.101123595505618	0.0878552971576227	0.0819672131147541	0.05	0.0862068965517241	0.0481927710843374	0.104166666666667	0.138107416879795	0.1	0.0909090909090909	0.105769230769231	0.183098591549296	0.0487804878048781	0.0963855421686747	0.0714285714285714	0.111111111111111	0.032258064516129	0.184210526315789	0.0256410256410256	0.0294117647058824	0.139303482587065
Trappc1	4.71505e+06	9.17848e+07	0.0545851528384279	0.03125	0.0980392156862745	0.0169491525423729	0.0309810671256454	0.137931034482759	0.0615384615384615	0.157303370786517	0.0723514211886305	0.0163934426229508	0.05	0.0517241379310345	0.0481927710843374	0.0833333333333333	0.0255754475703325	0.0176470588235294	0.0909090909090909	0.0673076923076923	0.0422535211267606	0.170731707317073	0.132530120481928	0.0178571428571429	0.111111111111111	0.0967741935483871	0.0394736842105263	0.0512820512820513	0.102941176470588	0.0248756218905473
Psmd1	4.7781e+06	9.28668e+07	0.0676855895196507	0.0451388888888889	0.156862745098039	0.0314769975786925	0.0671256454388985	0.206896551724138	0.153846153846154	0.134831460674157	0.0749354005167959	0.114754098360656	0.0833333333333333	0.0517241379310345	0.0963855421686747	0.0416666666666667	0.0358056265984655	0.0411764705882353	0.113636363636364	0.0865384615384615	0.0422535211267606	0.0731707317073171	0.216867469879518	0.125	0.111111111111111	0.0967741935483871	0.0657894736842105	0.0769230769230769	0.117647058823529	0.0398009950248756
Camk2n1	4.79619e+06	9.3073e+07	0.11353711790393	0.0763888888888889	0.0686274509803922	0.0968523002421307	0.103270223752151	0	0.0153846153846154	0.0561797752808989	0.0129198966408269	0	0	0.103448275862069	0.0240963855421687	0.0625	0.0767263427109974	0.0529411764705882	0.0681818181818182	0.0144230769230769	0.0845070422535211	0.0487804878048781	0.0602409638554217	0.0535714285714286	0.0833333333333333	0	0.0921052631578947	0.102564102564103	0.0588235294117647	0.0497512437810945
Tnfaip8	4.90343e+06	9.50059e+07	0.00873362445414847	0.0173611111111111	0.0686274509803922	0.00726392251815981	0.00344234079173838	0.0344827586206897	0.0307692307692308	0.0337078651685393	0.0232558139534884	0.0327868852459016	0.0833333333333333	0	0.0120481927710843	0	0.010230179028133	0.0117647058823529	0.0454545454545455	0.0288461538461538	0.0140845070422535	0	0.0602409638554217	0.0892857142857143	0.0555555555555556	0.032258064516129	0.0131578947368421	0.0512820512820513	0.0441176470588235	0.00995024875621891
Epha2	4.93934e+06	9.55528e+07	0.0262008733624454	0.0138888888888889	0.117647058823529	0.026634382566586	0.0240963855421687	0.0689655172413793	0.0769230769230769	0.101123595505618	0.0568475452196382	0.0163934426229508	0.0333333333333333	0.0172413793103448	0.0120481927710843	0.0416666666666667	0.0255754475703325	0.0235294117647059	0	0.115384615384615	0.0422535211267606	0.0487804878048781	0.132530120481928	0.0714285714285714	0.0555555555555556	0.0645161290322581	0.0263157894736842	0	0.0735294117647059	0.00497512437810945
Xist	495415	9.56905e+07	0.161572052401747	0.118055555555556	0.254901960784314	0.116222760290557	0.104991394148021	0.137931034482759	0.153846153846154	0.314606741573034	0.157622739018088	0.147540983606557	0.15	0.206896551724138	0.144578313253012	0.229166666666667	0.130434782608696	0.258823529411765	0.136363636363636	0.245192307692308	0.112676056338028	0.24390243902439	0.192771084337349	0.214285714285714	0.138888888888889	0.193548387096774	0.0789473684210526	0.230769230769231	0.147058823529412	0.104477611940299
Fabp12	523034	1.00869e+08	0.0436681222707424	0.0138888888888889	0.0294117647058824	0.036319612590799	0.0189328743545611	0	0	0.0224719101123595	0.00258397932816537	0	0	0	0	0	0.0281329923273657	0	0	0.00480769230769231	0.028169014084507	0.024390243902439	0	0	0	0	0.0263157894736842	0.0256410256410256	0	0.0199004975124378
H2-Q7	5.25408e+06	1.0117e+07	0.0152838427947598	0.0381944444444444	0.0980392156862745	0.0193704600484262	0.0154905335628227	0.0689655172413793	0.0615384615384615	0.0561797752808989	0.116279069767442	0.0163934426229508	0.0333333333333333	0.0517241379310345	0.036144578313253	0.0625	0.0179028132992327	0.0647058823529412	0.0909090909090909	0.0576923076923077	0.028169014084507	0.121951219512195	0.0602409638554217	0.0178571428571429	0.0277777777777778	0	0.0394736842105263	0	0.0147058823529412	0.0447761194029851
Rhoa	5.33743e+06	1.02616e+08	0.163755458515284	0.121527777777778	0.264705882352941	0.138014527845036	0.146299483648881	0.103448275862069	0.2	0.348314606741573	0.160206718346253	0.213114754098361	0.266666666666667	0.241379310344828	0.204819277108434	0.1875	0.0997442455242967	0.117647058823529	0.227272727272727	0.177884615384615	0.0985915492957746	0.292682926829268	0.325301204819277	0.178571428571429	0.138888888888889	0.161290322580645	0.0657894736842105	0.205128205128205	0.25	0.114427860696517
Nudcd2	5.55132e+06	1.06563e+08	0.0196506550218341	0.0104166666666667	0.0784313725490196	0.0145278450363196	0.0206540447504303	0.0344827586206897	0.0307692307692308	0.0786516853932584	0.0490956072351421	0.0491803278688525	0.0166666666666667	0.0517241379310345	0.0602409638554217	0.0416666666666667	0.010230179028133	0.0235294117647059	0.0909090909090909	0.0432692307692308	0.028169014084507	0.146341463414634	0.0602409638554217	0.0178571428571429	0.0555555555555556	0.0645161290322581	0.0131578947368421	0.0769230769230769	0.0441176470588235	0.0298507462686567
Ms4a6b	5.59103e+06	1.0716e+08	0.0131004366812227	0.0104166666666667	0.0980392156862745	0.00726392251815981	0.00344234079173838	0	0.0153846153846154	0.0337078651685393	0.0439276485788114	0	0.0333333333333333	0.0344827586206897	0.0240963855421687	0.0416666666666667	0.00767263427109974	0.0235294117647059	0.0227272727272727	0.0144230769230769	0.0140845070422535	0.024390243902439	0.0240963855421687	0	0	0.032258064516129	0.0131578947368421	0.0512820512820513	0.0441176470588235	0
Prdx4	5.65424e+06	1.08205e+08	0.0633187772925764	0.0555555555555556	0.166666666666667	0.036319612590799	0.0619621342512909	0	0.0307692307692308	0.168539325842697	0.0930232558139535	0.0655737704918033	0.116666666666667	0.103448275862069	0.108433734939759	0.0416666666666667	0.0588235294117647	0.0647058823529412	0.0909090909090909	0.0673076923076923	0.0140845070422535	0.195121951219512	0.132530120481928	0.125	0.138888888888889	0.0967741935483871	0.0131578947368421	0.128205128205128	0.0735294117647059	0.0248756218905473
Ahnak	5.721e+06	1.09314e+08	0.14410480349345	0.135416666666667	0.254901960784314	0.142857142857143	0.139414802065404	0.103448275862069	0.276923076923077	0.314606741573034	0.175710594315245	0.311475409836066	0.266666666666667	0.310344827586207	0.132530120481928	0.145833333333333	0.135549872122762	0.117647058823529	0.159090909090909	0.153846153846154	0.140845070422535	0.219512195121951	0.36144578313253	0.160714285714286	0.138888888888889	0.0645161290322581	0.0789473684210526	0.205128205128205	0.264705882352941	0.134328358208955
Ly86	5.73344e+06	1.09384e+08	0.0109170305676856	0.00347222222222222	0.0490196078431373	0.00242130750605327	0.00172117039586919	0	0.0307692307692308	0.0224719101123595	0.0232558139534884	0.0327868852459016	0.0333333333333333	0.0517241379310345	0	0	0.00255754475703325	0	0.0454545454545455	0.00961538461538462	0	0.024390243902439	0.0602409638554217	0.0178571428571429	0	0.032258064516129	0	0.0256410256410256	0	0.00497512437810945
Specc1	5.92138e+06	1.12796e+08	0.0305676855895196	0.0347222222222222	0.107843137254902	0.0193704600484262	0.0309810671256454	0.0689655172413793	0.0153846153846154	0.112359550561798	0.041343669250646	0.0655737704918033	0.0833333333333333	0.103448275862069	0.036144578313253	0	0.0179028132992327	0.0588235294117647	0.0909090909090909	0.0528846153846154	0.028169014084507	0.0731707317073171	0.120481927710843	0.0714285714285714	0.0555555555555556	0	0.0263157894736842	0.0512820512820513	0.117647058823529	0.0248756218905473
Grpel1	5.986e+06	1.13853e+08	0.037117903930131	0.0381944444444444	0.0980392156862745	0.0217917675544794	0.0619621342512909	0.0689655172413793	0.0615384615384615	0.202247191011236	0.0645994832041344	0.0983606557377049	0.0833333333333333	0.0689655172413793	0.0240963855421687	0.0625	0.040920716112532	0.0529411764705882	0.0909090909090909	0.125	0.028169014084507	0.146341463414634	0.216867469879518	0.125	0	0.032258064516129	0.0131578947368421	0.102564102564103	0.0735294117647059	0.0398009950248756
Ifit1	6.01012e+06	1.14137e+08	0.00218340611353712	0	0.0294117647058824	0	0	0	0.0307692307692308	0.0449438202247191	0.0310077519379845	0	0	0.0172413793103448	0	0	0.00255754475703325	0	0	0.0336538461538462	0	0.024390243902439	0	0	0.0555555555555556	0	0	0	0	0
Ifi35	6.10399e+06	1.15743e+08	0.0262008733624454	0.0243055555555556	0.0490196078431373	0.00484261501210654	0.0103270223752151	0.0689655172413793	0.0615384615384615	0.0674157303370786	0.0775193798449612	0.0163934426229508	0.0833333333333333	0.0344827586206897	0	0	0.0127877237851662	0.0294117647058824	0.0227272727272727	0.0625	0	0.0731707317073171	0.0240963855421687	0.0357142857142857	0	0	0	0.0256410256410256	0.0588235294117647	0.0199004975124378
Pcolce	6.23119e+06	1.17975e+08	0.0152838427947598	0.00347222222222222	0.00980392156862745	0.00726392251815981	0.00860585197934595	0.0689655172413793	0.0461538461538462	0.0224719101123595	0.0284237726098191	0.0491803278688525	0	0.0862068965517241	0.0240963855421687	0	0.0051150895140665	0.0117647058823529	0.0454545454545455	0.00480769230769231	0	0.024390243902439	0.0843373493975904	0.0178571428571429	0	0.0645161290322581	0	0.0256410256410256	0.0441176470588235	0
Ptpre	6414.75	1.21266e+08	0.00655021834061135	0.0173611111111111	0.0490196078431373	0.00968523002421308	0.00860585197934595	0	0.0153846153846154	0.0112359550561798	0.0258397932816537	0.0491803278688525	0.0666666666666667	0.0344827586206897	0.0602409638554217	0	0.0051150895140665	0.0235294117647059	0.0227272727272727	0.0192307692307692	0.0140845070422535	0.024390243902439	0.0602409638554217	0.0178571428571429	0.0277777777777778	0.032258064516129	0	0.0256410256410256	0.0588235294117647	0.00497512437810945
Atp5f1	6.48419e+06	1.22255e+08	0.266375545851528	0.208333333333333	0.411764705882353	0.213075060532688	0.240963855421687	0.310344827586207	0.338461538461538	0.426966292134831	0.276485788113695	0.229508196721311	0.383333333333333	0.396551724137931	0.253012048192771	0.291666666666667	0.153452685421995	0.223529411764706	0.409090909090909	0.307692307692308	0.126760563380282	0.365853658536585	0.385542168674699	0.428571428571429	0.333333333333333	0.193548387096774	0.131578947368421	0.333333333333333	0.264705882352941	0.238805970149254
Kng2	6.49038e+06	1.22255e+08	0.00218340611353712	0.00347222222222222	0.00980392156862745	0.00484261501210654	0.00860585197934595	0	0	0	0.041343669250646	0.0163934426229508	0.0166666666666667	0.0172413793103448	0.0481927710843374	0.0416666666666667	0	0.0235294117647059	0	0.0288461538461538	0	0	0.0481927710843374	0.0178571428571429	0.0277777777777778	0	0	0.0256410256410256	0.0294117647058824	0.00497512437810945
Tspan12	649653	1.22255e+08	0.0305676855895196	0.03125	0	0.0338983050847458	0.0430292598967298	0	0	0	0.0103359173126615	0	0	0.0172413793103448	0.0120481927710843	0	0.0332480818414322	0.0294117647058824	0	0.0192307692307692	0.0422535211267606	0	0.0120481927710843	0.0178571428571429	0	0	0.0394736842105263	0	0	0.0348258706467662
Mapk13	6.57551e+06	1.23554e+08	0.0349344978165939	0.0277777777777778	0.0882352941176471	0.0242130750605327	0.0378657487091222	0.137931034482759	0.0615384615384615	0.0674157303370786	0.0594315245478036	0.0327868852459016	0.0833333333333333	0.120689655172414	0.036144578313253	0.0416666666666667	0.030690537084399	0.0411764705882353	0.0227272727272727	0.0913461538461538	0.028169014084507	0.0975609756097561	0.132530120481928	0.107142857142857	0.0833333333333333	0.032258064516129	0.0131578947368421	0.0512820512820513	0.102941176470588	0.0149253731343284
Ybx1	6.60924e+06	1.23962e+08	0.216157205240175	0.166666666666667	0.401960784313726	0.157384987893462	0.134251290877797	0.310344827586207	0.323076923076923	0.224719101123595	0.149870801033592	0.114754098360656	0.2	0.258620689655172	0.289156626506024	0.3125	0.10230179028133	0.241176470588235	0.295454545454545	0.158653846153846	0.154929577464789	0.219512195121951	0.313253012048193	0.142857142857143	0.25	0.0645161290322581	0.105263157894737	0.230769230769231	0.294117647058824	0.218905472636816
Psma5	6.61713e+06	1.23962e+08	0.0567685589519651	0.0798611111111111	0.186274509803922	0.0532687651331719	0.0481927710843374	0.172413793103448	0.0769230769230769	0.0898876404494382	0.0801033591731266	0.0983606557377049	0.0666666666666667	0.120689655172414	0.0963855421686747	0.0208333333333333	0.0358056265984655	0.0235294117647059	0.0909090909090909	0.149038461538462	0.028169014084507	0.0731707317073171	0.180722891566265	0.0714285714285714	0.0277777777777778	0.0967741935483871	0.0394736842105263	0.128205128205128	0.161764705882353	0.0248756218905473
Sec14l3	6.67148e+06	1.24792e+07	0.189956331877729	0.28125	0.0588235294117647	0.188861985472155	0.14974182444062	0.0344827586206897	0.0461538461538462	0.213483146067416	0.062015503875969	0.114754098360656	0.15	0.137931034482759	0.156626506024096	0.0833333333333333	0.179028132992327	0.147058823529412	0.181818181818182	0.120192307692308	0.140845070422535	0.219512195121951	0.204819277108434	0.0892857142857143	0.166666666666667	0.0967741935483871	0.105263157894737	0.102564102564103	0.102941176470588	0.228855721393035
Akip1	6.72248e+06	1.25557e+08	0.0109170305676856	0.00347222222222222	0.0490196078431373	0.0145278450363196	0.0120481927710843	0	0.0307692307692308	0.0112359550561798	0.0232558139534884	0.0327868852459016	0.05	0.0862068965517241	0.036144578313253	0	0.010230179028133	0.0294117647058824	0.0227272727272727	0.0288461538461538	0	0.0731707317073171	0.0602409638554217	0.0357142857142857	0.0833333333333333	0.032258064516129	0	0.0256410256410256	0.0294117647058824	0
Rpp30	6.73439e+06	1.25591e+08	0.00655021834061135	0	0.0294117647058824	0.00968523002421308	0.00516351118760757	0	0.0461538461538462	0.0561797752808989	0.0103359173126615	0.0655737704918033	0.0333333333333333	0.0344827586206897	0	0.0416666666666667	0.00767263427109974	0.00588235294117647	0	0.0336538461538462	0.0140845070422535	0.024390243902439	0.0602409638554217	0.0178571428571429	0.0277777777777778	0.032258064516129	0.0263157894736842	0.0256410256410256	0.0588235294117647	0.00497512437810945
Anxa2	6.94462e+06	1.29317e+08	0.375545851528384	0.326388888888889	0.549019607843137	0.234866828087167	0.345955249569707	0.517241379310345	0.338461538461538	0.550561797752809	0.341085271317829	0.39344262295082	0.633333333333333	0.396551724137931	0.421686746987952	0.354166666666667	0.268542199488491	0.311764705882353	0.340909090909091	0.355769230769231	0.23943661971831	0.439024390243902	0.63855421686747	0.482142857142857	0.305555555555556	0.419354838709677	0.171052631578947	0.307692307692308	0.441176470588235	0.218905472636816
Pomp	7.01996e+06	1.30465e+08	0.137554585152838	0.100694444444444	0.225490196078431	0.104116222760291	0.120481927710843	0.172413793103448	0.2	0.213483146067416	0.198966408268734	0.114754098360656	0.15	0.189655172413793	0.132530120481928	0.145833333333333	0.0818414322250639	0.105882352941176	0.0909090909090909	0.225961538461538	0.0845070422535211	0.219512195121951	0.289156626506024	0.125	0.138888888888889	0.0645161290322581	0.0921052631578947	0.179487179487179	0.205882352941176	0.104477611940299
Cdipt	7.02721e+06	1.30465e+08	0.0349344978165939	0.0243055555555556	0.0686274509803922	0.0193704600484262	0.0172117039586919	0.0689655172413793	0.0461538461538462	0.112359550561798	0.0568475452196382	0.0163934426229508	0.0333333333333333	0.0344827586206897	0.0120481927710843	0.0208333333333333	0.0281329923273657	0.0117647058823529	0	0.0336538461538462	0.028169014084507	0.0487804878048781	0.192771084337349	0.0714285714285714	0.0277777777777778	0.032258064516129	0.0131578947368421	0.0512820512820513	0.0441176470588235	0.0348258706467662
Tax1bp1	706634	1.30996e+08	0.246724890829694	0.229166666666667	0.362745098039216	0.225181598062954	0.223752151462995	0.241379310344828	0.261538461538462	0.449438202247191	0.155038759689922	0.360655737704918	0.333333333333333	0.379310344827586	0.349397590361446	0.291666666666667	0.158567774936061	0.229411764705882	0.318181818181818	0.225961538461538	0.183098591549296	0.463414634146341	0.36144578313253	0.392857142857143	0.416666666666667	0.32258064516129	0.184210526315789	0.358974358974359	0.397058823529412	0.233830845771144
Irf7	7.13348e+06	1.32044e+08	0.00218340611353712	0	0.0392156862745098	0.00726392251815981	0.00172117039586919	0.0344827586206897	0.0307692307692308	0.0337078651685393	0.0387596899224806	0.0163934426229508	0	0.0172413793103448	0.0120481927710843	0.0208333333333333	0	0.00588235294117647	0	0.0432692307692308	0.0140845070422535	0.024390243902439	0.0240963855421687	0	0	0	0.0131578947368421	0.0256410256410256	0.0147058823529412	0.00497512437810945
Agrn	7.16946e+06	1.32512e+08	0.0218340611353712	0.0173611111111111	0.0784313725490196	0.0193704600484262	0.0206540447504303	0.0344827586206897	0.0461538461538462	0.0674157303370786	0.0335917312661499	0.0163934426229508	0.0833333333333333	0.0517241379310345	0.0843373493975904	0.104166666666667	0.0281329923273657	0.0411764705882353	0	0.0721153846153846	0.0422535211267606	0.121951219512195	0.0963855421686747	0.0357142857142857	0.0555555555555556	0.032258064516129	0.0131578947368421	0.0512820512820513	0.0882352941176471	0.00995024875621891
Trp53inp1	7.60566e+06	1.40366e+08	0.0305676855895196	0.0416666666666667	0.117647058823529	0.0508474576271186	0.036144578313253	0.0344827586206897	0.123076923076923	0.224719101123595	0.0852713178294574	0.0983606557377049	0.05	0.0517241379310345	0.036144578313253	0.0416666666666667	0.0230179028132992	0.0647058823529412	0.0454545454545455	0.0769230769230769	0.028169014084507	0.121951219512195	0.0481927710843374	0.0535714285714286	0.0555555555555556	0.032258064516129	0.0263157894736842	0.0512820512820513	0.0588235294117647	0.00995024875621891
Cish	7.77137e+06	1.43212e+07	0.0109170305676856	0.00694444444444444	0.0686274509803922	0.0193704600484262	0.00516351118760757	0.0344827586206897	0.0307692307692308	0.0674157303370786	0.0129198966408269	0.0163934426229508	0.05	0.0172413793103448	0.0481927710843374	0.0833333333333333	0.00767263427109974	0.0117647058823529	0	0.0144230769230769	0	0.0487804878048781	0.036144578313253	0.0892857142857143	0	0	0	0.0256410256410256	0.0441176470588235	0
Mlx	7.84566e+06	1.44367e+08	0.0502183406113537	0.03125	0.0784313725490196	0.0242130750605327	0.0344234079173838	0.0344827586206897	0.107692307692308	0.101123595505618	0.062015503875969	0.0655737704918033	0.05	0.0862068965517241	0.0843373493975904	0.0416666666666667	0.0051150895140665	0.0411764705882353	0.0681818181818182	0.0480769230769231	0.028169014084507	0.0975609756097561	0.0843373493975904	0.107142857142857	0.0833333333333333	0.0967741935483871	0.0526315789473684	0	0.0882352941176471	0.0398009950248756
1500012F01Rik	787163	1.44631e+08	0.0698689956331878	0.0763888888888889	0.186274509803922	0.0774818401937046	0.072289156626506	0	0.0769230769230769	0.224719101123595	0.0723514211886305	0.213114754098361	0.216666666666667	0.120689655172414	0.0843373493975904	0.0625	0.040920716112532	0.0764705882352941	0.0909090909090909	0.0432692307692308	0.0422535211267606	0.0975609756097561	0.216867469879518	0.0714285714285714	0.0555555555555556	0.0645161290322581	0.0394736842105263	0.179487179487179	0.117647058823529	0.0398009950248756
Calm1	1	1	0.556768558951965	0.538194444444444	0.715686274509804	0.532687651331719	0.519793459552496	0.793103448275862	0.676923076923077	0.842696629213483	0.58656330749354	0.672131147540984	0.7	0.724137931034483	0.614457831325301	0.645833333333333	0.457800511508951	0.547058823529412	0.590909090909091	0.754807692307692	0.591549295774648	0.731707317073171	0.746987951807229	0.767857142857143	0.722222222222222	0.548387096774194	0.565789473684211	0.846153846153846	0.867647058823529	0.567164179104478
Mylk	8.14579e+06	1.49227e+08	0.0807860262008734	0.0729166666666667	0.0784313725490196	0.0823244552058111	0.0963855421686747	0.0344827586206897	0.0307692307692308	0.0561797752808989	0.0568475452196382	0.0163934426229508	0	0.0172413793103448	0.0481927710843374	0.0208333333333333	0.0664961636828645	0.147058823529412	0.0454545454545455	0.0432692307692308	0.0845070422535211	0.0975609756097561	0.0240963855421687	0.0178571428571429	0	0	0.0526315789473684	0.0512820512820513	0.0147058823529412	0.0696517412935323
Atg9b	818203	1.49671e+08	0	0	0	0	0	0	0.0153846153846154	0.0449438202247191	0.00516795865633075	0	0.0166666666666667	0	0	0	0	0	0	0.00961538461538462	0	0.0731707317073171	0.0120481927710843	0	0	0	0	0	0	0
Ceacam1	8.23126e+06	1.5035e+08	0.0764192139737991	0.0520833333333333	0.147058823529412	0.0435835351089588	0.0619621342512909	0.206896551724138	0.0615384615384615	0.123595505617978	0.136950904392765	0.0327868852459016	0.05	0.206896551724138	0.0120481927710843	0.0833333333333333	0.0460358056265985	0.0882352941176471	0.113636363636364	0.216346153846154	0.0563380281690141	0.195121951219512	0.132530120481928	0.0535714285714286	0.0833333333333333	0.129032258064516	0.0526315789473684	0.128205128205128	0.117647058823529	0.0248756218905473
Snrpa1	8.59479e+06	1.5676e+08	0.0349344978165939	0.03125	0.117647058823529	0.0314769975786925	0.0223752151462995	0.0344827586206897	0.0923076923076923	0.101123595505618	0.0671834625322997	0.0327868852459016	0.05	0.0517241379310345	0.0481927710843374	0.0833333333333333	0.0281329923273657	0.0411764705882353	0.0454545454545455	0.0625	0.0140845070422535	0.0731707317073171	0.108433734939759	0.0535714285714286	0.0277777777777778	0.0967741935483871	0.0394736842105263	0.0256410256410256	0.117647058823529	0.0348258706467662
Mapre1	8.60964e+06	1.56801e+08	0.074235807860262	0.0416666666666667	0.186274509803922	0.0605326876513317	0.0550774526678141	0.0344827586206897	0.169230769230769	0.191011235955056	0.0852713178294574	0.147540983606557	0.15	0.0689655172413793	0.0843373493975904	0.125	0.0460358056265985	0.0470588235294118	0.0909090909090909	0.115384615384615	0.0704225352112676	0.170731707317073	0.132530120481928	0.0535714285714286	0.0555555555555556	0.0645161290322581	0.0921052631578947	0.102564102564103	0.117647058823529	0.0597014925373134
Ajuba	8.65645e+06	1.57423e+08	0.00655021834061135	0	0.0294117647058824	0.00484261501210654	0	0	0	0.0224719101123595	0.00775193798449612	0.0163934426229508	0.0166666666666667	0.0517241379310345	0.0240963855421687	0	0.00255754475703325	0.0176470588235294	0.0227272727272727	0.00961538461538462	0.0140845070422535	0.024390243902439	0.108433734939759	0.0357142857142857	0	0	0	0.0256410256410256	0.0147058823529412	0.00995024875621891
Atf4	8.68091e+06	1.57638e+08	0.0829694323144105	0.0798611111111111	0.137254901960784	0.0411622276029056	0.0481927710843374	0.0689655172413793	0.184615384615385	0.314606741573034	0.0723514211886305	0.0983606557377049	0.0833333333333333	0.0862068965517241	0.108433734939759	0.145833333333333	0.0767263427109974	0.1	0.0227272727272727	0.0528846153846154	0.0422535211267606	0.219512195121951	0.204819277108434	0.0892857142857143	0.0555555555555556	0.0645161290322581	0.0394736842105263	0.0769230769230769	0.132352941176471	0.0447761194029851
Procr	8.75506e+06	1.58753e+08	0	0	0.0294117647058824	0	0.00172117039586919	0.0344827586206897	0.0153846153846154	0.0337078651685393	0.00258397932816537	0.0327868852459016	0.0166666666666667	0	0.0120481927710843	0	0	0.00588235294117647	0.0227272727272727	0.00480769230769231	0	0.0487804878048781	0.0120481927710843	0.0178571428571429	0	0	0	0.0769230769230769	0.0147058823529412	0
Mrpl30	9.01304e+06	1.63192e+08	0.0720524017467249	0.0520833333333333	0.176470588235294	0.0508474576271186	0.0516351118760757	0.0689655172413793	0.123076923076923	0.179775280898876	0.10077519379845	0.114754098360656	0.1	0.103448275862069	0.0481927710843374	0.0416666666666667	0.040920716112532	0.0705882352941176	0.0454545454545455	0.0817307692307692	0.0704225352112676	0.024390243902439	0.204819277108434	0.0714285714285714	0.166666666666667	0.129032258064516	0.0789473684210526	0.102564102564103	0.0882352941176471	0.0646766169154229
Fads3	9.13083e+06	1.65085e+08	0.0305676855895196	0.0486111111111111	0.0882352941176471	0.0338983050847458	0.044750430292599	0.103448275862069	0.123076923076923	0.146067415730337	0.0490956072351421	0.0655737704918033	0.0833333333333333	0.0517241379310345	0.0843373493975904	0.0625	0.0434782608695652	0.0529411764705882	0.0227272727272727	0.0288461538461538	0	0.121951219512195	0.144578313253012	0.0714285714285714	0.111111111111111	0.0967741935483871	0	0.0512820512820513	0.161764705882353	0.0398009950248756
Lad1	9.31166e+06	1.6811e+08	0	0.00347222222222222	0.0392156862745098	0	0	0	0	0.0224719101123595	0.00516795865633075	0.0163934426229508	0	0	0.0120481927710843	0.0208333333333333	0	0.0117647058823529	0	0.00480769230769231	0	0	0.0481927710843374	0.0357142857142857	0	0	0	0	0.0441176470588235	0.00497512437810945
Herpud1	9.40314e+06	1.69515e+08	0.275109170305677	0.225694444444444	0.205882352941176	0.203389830508475	0.256454388984509	0.137931034482759	0.107692307692308	0.191011235955056	0.082687338501292	0.0983606557377049	0.15	0.137931034482759	0.108433734939759	0.1875	0.140664961636829	0.117647058823529	0.113636363636364	0.0865384615384615	0.225352112676056	0.0975609756097561	0.192771084337349	0.178571428571429	0.0555555555555556	0.0967741935483871	0.197368421052632	0.179487179487179	0.117647058823529	0.174129353233831
Igf1	9.48962e+06	1.70827e+08	0	0.00347222222222222	0.0294117647058824	0.00726392251815981	0.00172117039586919	0	0.0307692307692308	0.0224719101123595	0.00516795865633075	0.0163934426229508	0.0333333333333333	0.0344827586206897	0.0240963855421687	0.0625	0.010230179028133	0.0117647058823529	0.0681818181818182	0	0	0	0.072289156626506	0	0	0.032258064516129	0	0.0512820512820513	0	0.00497512437810945
Ogfrl1	9.87069e+06	1.7743e+08	0.0240174672489083	0.0243055555555556	0.00980392156862745	0.0338983050847458	0.0327022375215146	0	0.0153846153846154	0.0112359550561798	0.0361757105943152	0.0491803278688525	0	0.0517241379310345	0.108433734939759	0.0625	0.0051150895140665	0.0882352941176471	0.0681818181818182	0.0240384615384615	0.0140845070422535	0.0731707317073171	0	0.0357142857142857	0.0555555555555556	0	0.0131578947368421	0	0.0294117647058824	0.0199004975124378
Eif4e2	9.90287e+06	1.77752e+07	0.0414847161572052	0.0625	0.0686274509803922	0.0217917675544794	0.0550774526678141	0	0.0923076923076923	0.168539325842697	0.0439276485788114	0.0819672131147541	0.133333333333333	0.120689655172414	0.108433734939759	0.0416666666666667	0.0358056265984655	0.0588235294117647	0.0681818181818182	0.0528846153846154	0.0563380281690141	0.121951219512195	0.216867469879518	0.0535714285714286	0.111111111111111	0.032258064516129	0.0263157894736842	0.0769230769230769	0.102941176470588	0.0348258706467662
Abcb1b	9.94421e+06	1.78236e+08	0.00218340611353712	0.00347222222222222	0	0	0.00172117039586919	0.0344827586206897	0.0153846153846154	0.0224719101123595	0.0258397932816537	0	0.0333333333333333	0.0172413793103448	0.0240963855421687	0	0	0	0	0.0480769230769231	0.0140845070422535	0.0487804878048781	0.0481927710843374	0.0178571428571429	0.0277777777777778	0	0.0131578947368421	0	0.0147058823529412	0
Rab11a	9.98087e+06	1.78636e+08	0.115720524017467	0.0520833333333333	0.186274509803922	0.0799031476997579	0.0843373493975904	0	0	0.224719101123595	0.131782945736434	0.163934426229508	0.183333333333333	0.189655172413793	0.072289156626506	0.104166666666667	0.0741687979539642	0.0941176470588235	0.136363636363636	0.149038461538462	0.028169014084507	0.170731707317073	0.240963855421687	0.196428571428571	0.0277777777777778	0.0967741935483871	0.0394736842105263	0.179487179487179	0.102941176470588	0.0646766169154229
Ccdc124	1.03971e+07	1.85819e+08	0.0458515283842795	0.0277777777777778	0.0882352941176471	0.0290556900726392	0.0395869191049914	0.0344827586206897	0.0307692307692308	0.0674157303370786	0.0490956072351421	0.0327868852459016	0.0666666666666667	0.120689655172414	0.072289156626506	0.104166666666667	0.0179028132992327	0.0764705882352941	0.113636363636364	0.0865384615384615	0.0563380281690141	0.0731707317073171	0.168674698795181	0.107142857142857	0.0277777777777778	0.032258064516129	0.0526315789473684	0.0512820512820513	0.0588235294117647	0.0248756218905473
Acaa2	1.05819e+07	1.8885e+08	0.187772925764192	0.121527777777778	0.107843137254902	0.11864406779661	0.142857142857143	0.0689655172413793	0.0461538461538462	0.123595505617978	0.0852713178294574	0.0491803278688525	0.0333333333333333	0.103448275862069	0.0602409638554217	0.0833333333333333	0.143222506393862	0.0705882352941176	0.0227272727272727	0.0576923076923077	0.0563380281690141	0.0731707317073171	0.108433734939759	0.0535714285714286	0.0277777777777778	0.032258064516129	0.0394736842105263	0.0512820512820513	0.0294117647058824	0.0995024875621891
Maea	1.06491e+07	1.89777e+08	0.0218340611353712	0.03125	0.0980392156862745	0.0121065375302663	0.0275387263339071	0.0344827586206897	0.0461538461538462	0.0337078651685393	0.041343669250646	0.0983606557377049	0.0333333333333333	0.0344827586206897	0.0843373493975904	0.0416666666666667	0.0358056265984655	0.0235294117647059	0	0.0288461538461538	0	0.0731707317073171	0.132530120481928	0.0892857142857143	0	0.0645161290322581	0.0131578947368421	0.0512820512820513	0.0882352941176471	0.0149253731343284
Klhdc8a	1.07986e+07	1.92166e+08	0	0	0.0294117647058824	0	0	0	0	0.0224719101123595	0.00775193798449612	0.0163934426229508	0.0166666666666667	0	0	0	0	0	0.0681818181818182	0.00480769230769231	0	0.0487804878048781	0.0240963855421687	0.0178571428571429	0.0277777777777778	0	0	0	0.0294117647058824	0
Vdac1	1.10895e+07	1.9706e+08	0.0611353711790393	0.0763888888888889	0.196078431372549	0.0411622276029056	0.0688468158347676	0.0689655172413793	0.153846153846154	0.123595505617978	0.062015503875969	0.0655737704918033	0.0833333333333333	0.155172413793103	0.120481927710843	0.145833333333333	0.051150895140665	0.111764705882353	0.0454545454545455	0.0288461538461538	0.0563380281690141	0.121951219512195	0.0843373493975904	0.0535714285714286	0.0833333333333333	0.129032258064516	0.0394736842105263	0.179487179487179	0.117647058823529	0.0298507462686567
Ccl12	1.12711e+07	2.00002e+07	0	0	0.0490196078431373	0	0.00172117039586919	0	0.0153846153846154	0.0112359550561798	0.0439276485788114	0	0	0	0	0.0208333333333333	0	0	0.0227272727272727	0.0288461538461538	0	0	0	0	0	0	0	0	0	0
Ola1	1.15444e+07	2.04444e+08	0.0218340611353712	0.0208333333333333	0.107843137254902	0.0314769975786925	0.0413080895008606	0.0344827586206897	0.0923076923076923	0.0561797752808989	0.0594315245478036	0.0819672131147541	0.05	0.0862068965517241	0.072289156626506	0.0625	0.0434782608695652	0.0764705882352941	0.0227272727272727	0.0288461538461538	0	0.170731707317073	0.0963855421686747	0.0357142857142857	0.0555555555555556	0.032258064516129	0	0	0.132352941176471	0.0298507462686567
Clta	1.15606e+07	2.04444e+08	0.141921397379913	0.190972222222222	0.313725490196078	0.101694915254237	0.132530120481928	0.172413793103448	0.276923076923077	0.303370786516854	0.136950904392765	0.163934426229508	0.216666666666667	0.206896551724138	0.156626506024096	0.166666666666667	0.0971867007672634	0.141176470588235	0.272727272727273	0.100961538461538	0.0422535211267606	0.365853658536585	0.325301204819277	0.178571428571429	0.0833333333333333	0.0967741935483871	0.0526315789473684	0.179487179487179	0.235294117647059	0.0895522388059701
Eif4g1	1.15708e+07	2.04444e+08	0.124454148471616	0.09375	0.215686274509804	0.099273607748184	0.113597246127367	0.172413793103448	0.169230769230769	0.202247191011236	0.0904392764857881	0.0819672131147541	0.1	0.224137931034483	0.27710843373494	0.270833333333333	0.0792838874680307	0.105882352941176	0.25	0.120192307692308	0.0845070422535211	0.195121951219512	0.240963855421687	0.107142857142857	0.25	0.0967741935483871	0.105263157894737	0.153846153846154	0.264705882352941	0.139303482587065
Tceb2	1.17123e+07	2.06651e+08	0.248908296943231	0.190972222222222	0.362745098039216	0.278450363196126	0.230636833046472	0.275862068965517	0.384615384615385	0.325842696629214	0.27390180878553	0.311475409836066	0.45	0.413793103448276	0.228915662650602	0.1875	0.161125319693095	0.258823529411765	0.318181818181818	0.461538461538462	0.183098591549296	0.341463414634146	0.457831325301205	0.339285714285714	0.361111111111111	0.161290322580645	0.171052631578947	0.333333333333333	0.323529411764706	0.18407960199005
Htatip2	1.19481e+07	2.10513e+08	0.00873362445414847	0.0104166666666667	0.0196078431372549	0.0121065375302663	0.0103270223752151	0	0.0615384615384615	0.0449438202247191	0.0284237726098191	0	0.0666666666666667	0.0172413793103448	0.0240963855421687	0.0416666666666667	0	0.00588235294117647	0.0227272727272727	0.0336538461538462	0	0.0975609756097561	0.0240963855421687	0.0357142857142857	0	0	0	0.0769230769230769	0.0882352941176471	0.0199004975124378
Gm10116	1	1	0.491266375545852	0.326388888888889	0.450980392156863	0.358353510895884	0.23407917383821	0.551724137931034	0.461538461538462	0.438202247191011	0.369509043927649	0.590163934426229	0.616666666666667	0.603448275862069	0.493975903614458	0.645833333333333	0.335038363171355	0.241176470588235	0.5	0.528846153846154	0.23943661971831	0.560975609756098	0.650602409638554	0.428571428571429	0.388888888888889	0.548387096774194	0.236842105263158	0.461538461538462	0.485294117647059	0.422885572139304
Cox5b	1.20381e+07	2.11499e+08	0.207423580786026	0.166666666666667	0.352941176470588	0.191283292978208	0.189328743545611	0.172413793103448	0.323076923076923	0.224719101123595	0.20671834625323	0.229508196721311	0.2	0.379310344827586	0.253012048192771	0.333333333333333	0.115089514066496	0.158823529411765	0.25	0.355769230769231	0.0563380281690141	0.414634146341463	0.469879518072289	0.285714285714286	0.0833333333333333	0.129032258064516	0.0657894736842105	0.282051282051282	0.176470588235294	0.139303482587065
Rell1	1.21622e+07	2.13379e+07	0.0174672489082969	0.03125	0.0392156862745098	0.00968523002421308	0.0189328743545611	0	0.0461538461538462	0.0674157303370786	0.020671834625323	0.0327868852459016	0.05	0.0517241379310345	0.036144578313253	0	0.010230179028133	0.0411764705882353	0	0.0192307692307692	0	0.170731707317073	0.108433734939759	0	0.111111111111111	0.032258064516129	0.0131578947368421	0.0256410256410256	0.102941176470588	0.00497512437810945
Lzic	1.22479e+07	2.1458e+08	0	0.0104166666666667	0.00980392156862745	0.00242130750605327	0.00688468158347676	0	0.0307692307692308	0.0561797752808989	0.0232558139534884	0.0819672131147541	0.05	0.0172413793103448	0.0240963855421687	0	0.00255754475703325	0.0176470588235294	0	0.0240384615384615	0	0	0.0240963855421687	0.0178571428571429	0.0555555555555556	0.032258064516129	0.0131578947368421	0	0.0294117647058824	0.00995024875621891
Adrbk2	1.25457e+07	2.19487e+08	0.0873362445414847	0.0659722222222222	0.0490196078431373	0.0460048426150121	0.0567986230636833	0	0.0153846153846154	0	0.0284237726098191	0.0163934426229508	0	0.0172413793103448	0	0.0416666666666667	0.051150895140665	0.0352941176470588	0.0681818181818182	0.0240384615384615	0.0985915492957746	0	0.0240963855421687	0	0.0277777777777778	0.0645161290322581	0.0921052631578947	0.0769230769230769	0	0.0646766169154229
Pygo1	1.27334e+07	2.22458e+08	0.0545851528384279	0.0451388888888889	0.0392156862745098	0.0290556900726392	0.0464716006884682	0	0	0.0112359550561798	0.0129198966408269	0	0	0	0.0240963855421687	0.0208333333333333	0.0281329923273657	0.0294117647058824	0	0.00480769230769231	0.028169014084507	0.024390243902439	0.0120481927710843	0	0.0277777777777778	0	0.0131578947368421	0	0	0.0497512437810945
Sf3b1	1.28232e+07	2.23714e+08	0.137554585152838	0.118055555555556	0.215686274509804	0.0968523002421307	0.14974182444062	0.172413793103448	0.153846153846154	0.247191011235955	0.144702842377261	0.213114754098361	0.133333333333333	0.258620689655172	0.156626506024096	0.3125	0.117647058823529	0.147058823529412	0.227272727272727	0.144230769230769	0.126760563380282	0.292682926829268	0.253012048192771	0.178571428571429	0.305555555555556	0.161290322580645	0.118421052631579	0.230769230769231	0.264705882352941	0.149253731343284
Desi1	1.29414e+07	2.2546e+08	0.0218340611353712	0.0138888888888889	0.0686274509803922	0.00726392251815981	0.0223752151462995	0	0.0153846153846154	0.0561797752808989	0.0335917312661499	0.0491803278688525	0.0333333333333333	0.0689655172413793	0.0240963855421687	0.104166666666667	0.00255754475703325	0.0235294117647059	0.0454545454545455	0.00961538461538462	0.0140845070422535	0.121951219512195	0.0963855421686747	0.0535714285714286	0	0	0.0263157894736842	0.0769230769230769	0.0294117647058824	0.0298507462686567
Clec4a2	1.29794e+07	2.25805e+08	0.00218340611353712	0.00694444444444444	0.0294117647058824	0.00242130750605327	0.00344234079173838	0	0.0615384615384615	0.0112359550561798	0.0129198966408269	0.0327868852459016	0.05	0.0172413793103448	0.0120481927710843	0.0416666666666667	0.0051150895140665	0.0117647058823529	0.0227272727272727	0.0192307692307692	0	0.024390243902439	0.0481927710843374	0.0178571428571429	0	0.032258064516129	0	0.0512820512820513	0.0147058823529412	0.00497512437810945
Lsg1	13099.7	2.27579e+08	0.0218340611353712	0.0138888888888889	0.0392156862745098	0.0121065375302663	0.00860585197934595	0.0344827586206897	0.107692307692308	0.0449438202247191	0.0310077519379845	0.0327868852459016	0.0833333333333333	0.0344827586206897	0.0481927710843374	0	0.0127877237851662	0.0117647058823529	0	0.0336538461538462	0.028169014084507	0.0731707317073171	0.0240963855421687	0.125	0.0555555555555556	0.032258064516129	0.0263157894736842	0	0.0294117647058824	0
Socs2	1.32849e+07	2.30475e+08	0.375545851528384	0.270833333333333	0.254901960784314	0.37046004842615	0.421686746987952	0.275862068965517	0.153846153846154	0.404494382022472	0.183462532299742	0.163934426229508	0.216666666666667	0.293103448275862	0.180722891566265	0.1875	0.276214833759591	0.323529411764706	0.25	0.240384615384615	0.366197183098592	0.365853658536585	0.349397590361446	0.178571428571429	0.111111111111111	0.0967741935483871	0.302631578947368	0.307692307692308	0.279411764705882	0.333333333333333
Hspa4	1.33969e+07	2.32095e+08	0.0895196506550218	0.0868055555555556	0.176470588235294	0.0944309927360775	0.0705679862306368	0.103448275862069	0.153846153846154	0.168539325842697	0.0930232558139535	0.0819672131147541	0.133333333333333	0.0862068965517241	0.192771084337349	0.1875	0.0588235294117647	0.111764705882353	0.0909090909090909	0.0721153846153846	0.0140845070422535	0.0731707317073171	0.27710843373494	0.178571428571429	0.138888888888889	0.032258064516129	0.0394736842105263	0.128205128205128	0.161764705882353	0.104477611940299
AC121131.2	1.34925e+07	2.33426e+08	0	0.00347222222222222	0	0.00242130750605327	0.00344234079173838	0	0	0.0224719101123595	0.0103359173126615	0.0163934426229508	0.05	0.0862068965517241	0.0240963855421687	0	0.0051150895140665	0	0	0	0.0140845070422535	0.0487804878048781	0.120481927710843	0	0	0.032258064516129	0.0131578947368421	0	0	0.0199004975124378
Coro1c	1.36646e+07	2.36075e+07	0.0349344978165939	0.0173611111111111	0.127450980392157	0.0290556900726392	0.0206540447504303	0.0344827586206897	0.123076923076923	0.101123595505618	0.0465116279069767	0.0327868852459016	0.0166666666666667	0.0862068965517241	0.0240963855421687	0.0208333333333333	0.0434782608695652	0.0294117647058824	0.0909090909090909	0.0432692307692308	0	0.0731707317073171	0.132530120481928	0.0714285714285714	0.0833333333333333	0.032258064516129	0.0131578947368421	0.128205128205128	0.0441176470588235	0.00995024875621891
Fam212b	1.36969e+07	2.36305e+08	0.0196506550218341	0.0104166666666667	0.0490196078431373	0.00484261501210654	0.00344234079173838	0	0.0461538461538462	0.0337078651685393	0.041343669250646	0.0327868852459016	0.0166666666666667	0.0689655172413793	0.036144578313253	0.0208333333333333	0.0153452685421995	0.0470588235294118	0.0681818181818182	0.00480769230769231	0.0140845070422535	0.024390243902439	0.036144578313253	0.0178571428571429	0.0277777777777778	0	0.0131578947368421	0.0512820512820513	0.0147058823529412	0.0149253731343284
Rnd3	1.37739e+07	2.37304e+08	0.00218340611353712	0.00694444444444444	0.0294117647058824	0.00242130750605327	0.00344234079173838	0.0344827586206897	0.0153846153846154	0.0112359550561798	0.0103359173126615	0.0655737704918033	0.0333333333333333	0.0172413793103448	0.036144578313253	0	0.0051150895140665	0.0117647058823529	0	0.0192307692307692	0	0.024390243902439	0.0602409638554217	0.0178571428571429	0.0277777777777778	0.032258064516129	0	0	0.0294117647058824	0
Naaa	1.3814e+07	2.3757e+08	0.0218340611353712	0.0381944444444444	0.0392156862745098	0.00968523002421308	0.0103270223752151	0	0.107692307692308	0.0449438202247191	0.0232558139534884	0.0819672131147541	0.0833333333333333	0.0344827586206897	0.0843373493975904	0.0416666666666667	0.0255754475703325	0.0235294117647059	0.0681818181818182	0.0288461538461538	0.0140845070422535	0.0975609756097561	0.036144578313253	0.0714285714285714	0.0555555555555556	0.0645161290322581	0.0131578947368421	0.0256410256410256	0.0735294117647059	0.00995024875621891
Nolc1	1.38275e+07	2.3757e+08	0.0436681222707424	0.0347222222222222	0.137254901960784	0.0217917675544794	0.0344234079173838	0.0344827586206897	0.0923076923076923	0.157303370786517	0.062015503875969	0.0983606557377049	0.0166666666666667	0.137931034482759	0.072289156626506	0.0833333333333333	0.0281329923273657	0.0529411764705882	0.0909090909090909	0.0528846153846154	0.0563380281690141	0	0.072289156626506	0.0714285714285714	0.0277777777777778	0.0645161290322581	0.0394736842105263	0.128205128205128	0.0441176470588235	0.0447761194029851
Mdh2	1.3974e+07	2.39755e+08	0.165938864628821	0.09375	0.254901960784314	0.0750605326876513	0.0860585197934595	0.206896551724138	0.107692307692308	0.247191011235955	0.17312661498708	0.0491803278688525	0.2	0.189655172413793	0.0963855421686747	0.0625	0.0741687979539642	0.0705882352941176	0.0909090909090909	0.230769230769231	0.0845070422535211	0.24390243902439	0.228915662650602	0.0535714285714286	0.194444444444444	0.0967741935483871	0.0921052631578947	0.153846153846154	0.176470588235294	0.0945273631840796
Pmepa1	1.43719e+07	2.46243e+08	0.0240174672489083	0.00694444444444444	0.0784313725490196	0.0193704600484262	0.0137693631669535	0	0.0307692307692308	0.0337078651685393	0.0232558139534884	0.0655737704918033	0.0666666666666667	0.0172413793103448	0.072289156626506	0.0625	0.030690537084399	0.0176470588235294	0.0681818181818182	0.00961538461538462	0.028169014084507	0.024390243902439	0.0963855421686747	0.0714285714285714	0.0555555555555556	0	0.0263157894736842	0.128205128205128	0.0735294117647059	0.00995024875621891
Arpp19	1.45867e+07	2.49579e+08	0.163755458515284	0.111111111111111	0.294117647058824	0.13317191283293	0.135972461273666	0.275862068965517	0.184615384615385	0.213483146067416	0.142118863049096	0.114754098360656	0.3	0.293103448275862	0.168674698795181	0.166666666666667	0.0895140664961637	0.164705882352941	0.272727272727273	0.293269230769231	0.140845070422535	0.195121951219512	0.349397590361446	0.196428571428571	0.111111111111111	0.0967741935483871	0.171052631578947	0.230769230769231	0.264705882352941	0.109452736318408
Krtap17-1	1.46664e+07	2.50598e+08	0.00218340611353712	0.00347222222222222	0	0	0.00172117039586919	0	0	0.0112359550561798	0.00258397932816537	0.0491803278688525	0.0333333333333333	0	0.0240963855421687	0	0	0	0.0227272727272727	0.00480769230769231	0	0	0.036144578313253	0.0714285714285714	0	0	0	0.0256410256410256	0.0147058823529412	0
Tulp4	1.47417e+07	2.51539e+08	0.0393013100436681	0.0208333333333333	0.0784313725490196	0.0145278450363196	0.0258175559380379	0.0689655172413793	0.0615384615384615	0.0674157303370786	0.0465116279069767	0.114754098360656	0.0333333333333333	0.0689655172413793	0.0240963855421687	0.0625	0.0332480818414322	0.0411764705882353	0	0.0528846153846154	0.0140845070422535	0.0975609756097561	0.156626506024096	0.107142857142857	0	0.129032258064516	0.0131578947368421	0.0512820512820513	0.0441176470588235	0.0248756218905473
Zfp593	1.48304e+07	2.52706e+06	0.00873362445414847	0.0208333333333333	0.0196078431372549	0	0.00516351118760757	0.0344827586206897	0.0153846153846154	0.0112359550561798	0.0232558139534884	0.0327868852459016	0.05	0	0.036144578313253	0.0208333333333333	0	0.0176470588235294	0	0.00961538461538462	0	0.024390243902439	0.072289156626506	0.0357142857142857	0.0555555555555556	0.032258064516129	0	0.0256410256410256	0.0147058823529412	0
Fam126b	1.48664e+06	2.52973e+08	0.0873362445414847	0.0868055555555556	0.117647058823529	0.0702179176755448	0.0929432013769363	0.0689655172413793	0.0153846153846154	0.0674157303370786	0.0284237726098191	0.0327868852459016	0.0166666666666667	0.0689655172413793	0.0120481927710843	0.0416666666666667	0.0869565217391304	0.0941176470588235	0	0.0192307692307692	0.140845070422535	0.0487804878048781	0.0240963855421687	0.0178571428571429	0.0277777777777778	0.032258064516129	0.131578947368421	0.0512820512820513	0	0.0696517412935323
Kcnc3	1.49678e+07	2.54351e+08	0.0676855895196507	0.0347222222222222	0.0196078431372549	0.062953995157385	0.0550774526678141	0	0	0.0224719101123595	0.0232558139534884	0	0.0166666666666667	0.0517241379310345	0.0240963855421687	0	0.0895140664961637	0.0823529411764706	0.0227272727272727	0.0384615384615385	0.0563380281690141	0.0487804878048781	0.0240963855421687	0	0.111111111111111	0	0.0263157894736842	0.0512820512820513	0.0294117647058824	0.0348258706467662
Sh3bgrl3	1.53321e+07	2.60185e+08	0.170305676855895	0.190972222222222	0.431372549019608	0.186440677966102	0.163511187607573	0.137931034482759	0.246153846153846	0.269662921348315	0.281653746770026	0.180327868852459	0.266666666666667	0.137931034482759	0.228915662650602	0.333333333333333	0.153452685421995	0.164705882352941	0.204545454545455	0.1875	0.169014084507042	0.292682926829268	0.385542168674699	0.160714285714286	0.0833333333333333	0.0967741935483871	0.157894736842105	0.282051282051282	0.205882352941176	0.0945273631840796
Adh5	1.5637e+07	2.64998e+08	0.0589519650655022	0.0416666666666667	0.147058823529412	0.0290556900726392	0.044750430292599	0.0689655172413793	0.0923076923076923	0.112359550561798	0.0645994832041344	0.0327868852459016	0.1	0.137931034482759	0.0843373493975904	0.0208333333333333	0.040920716112532	0.0352941176470588	0.0454545454545455	0.0865384615384615	0.0422535211267606	0.219512195121951	0.180722891566265	0.0892857142857143	0.0555555555555556	0.032258064516129	0.0394736842105263	0.0256410256410256	0.0735294117647059	0.0248756218905473
Skil	1.56987e+07	2.65682e+08	0.037117903930131	0.0381944444444444	0.0588235294117647	0.026634382566586	0.0292598967297762	0.0689655172413793	0	0.123595505617978	0.0594315245478036	0.0819672131147541	0.0333333333333333	0.0344827586206897	0.036144578313253	0.0833333333333333	0.0281329923273657	0.0294117647058824	0.159090909090909	0.0240384615384615	0.028169014084507	0.0731707317073171	0.120481927710843	0.0535714285714286	0.0277777777777778	0.0967741935483871	0.0263157894736842	0.102564102564103	0.147058823529412	0.0149253731343284
Ik	1.57944e+07	2.66938e+08	0.102620087336245	0.0659722222222222	0.264705882352941	0.101694915254237	0.115318416523236	0.0344827586206897	0.138461538461538	0.247191011235955	0.111111111111111	0.131147540983607	0.2	0.189655172413793	0.156626506024096	0.1875	0.0843989769820972	0.0823529411764706	0.0681818181818182	0.0673076923076923	0.0563380281690141	0.170731707317073	0.180722891566265	0.267857142857143	0.166666666666667	0.0645161290322581	0.0394736842105263	0.205128205128205	0.191176470588235	0.119402985074627
Itgam	1.59615e+07	2.69396e+08	0.00218340611353712	0.00694444444444444	0.0686274509803922	0.00484261501210654	0.00516351118760757	0	0.0153846153846154	0.0224719101123595	0.0180878552971576	0	0.0333333333333333	0.0344827586206897	0.0120481927710843	0.0208333333333333	0.0127877237851662	0.00588235294117647	0.0227272727272727	0.0192307692307692	0.028169014084507	0.0487804878048781	0.132530120481928	0	0	0	0	0.0769230769230769	0.0147058823529412	0.00995024875621891
Mical1	1.63428e+07	2.75458e+08	0.00655021834061135	0.00347222222222222	0	0.00726392251815981	0.00516351118760757	0	0.0461538461538462	0.0449438202247191	0.0129198966408269	0	0.0333333333333333	0	0.0120481927710843	0.0416666666666667	0.0051150895140665	0.0176470588235294	0.0454545454545455	0.0144230769230769	0	0.0731707317073171	0.0843373493975904	0.0357142857142857	0.0277777777777778	0.0645161290322581	0	0.0512820512820513	0	0
Cap1	1.64548e+07	2.76971e+08	0.0524017467248908	0.0277777777777778	0.137254901960784	0.0605326876513317	0.0499139414802065	0.0344827586206897	0.0461538461538462	0.157303370786517	0.103359173126615	0.0983606557377049	0.05	0.120689655172414	0.072289156626506	0.125	0.051150895140665	0.0647058823529412	0.0227272727272727	0.0673076923076923	0.0140845070422535	0.146341463414634	0.132530120481928	0.0714285714285714	0	0.032258064516129	0	0.0769230769230769	0.102941176470588	0.0298507462686567
9230114K14Rik	1.6558e+07	2.78331e+08	0	0	0.00980392156862745	0.00242130750605327	0.00344234079173838	0	0	0.0337078651685393	0.0361757105943152	0.0163934426229508	0	0.0172413793103448	0.0120481927710843	0	0	0.00588235294117647	0	0.00961538461538462	0	0.024390243902439	0.0240963855421687	0	0	0	0	0	0.0147058823529412	0
Vdac3-ps1	1.67812e+06	2.81703e+08	0.0327510917030568	0.0138888888888889	0.0490196078431373	0.0169491525423729	0.0154905335628227	0.0344827586206897	0.0153846153846154	0.0786516853932584	0.0284237726098191	0.0491803278688525	0.1	0.103448275862069	0.0481927710843374	0.0625	0.0230179028132992	0.0411764705882353	0.0227272727272727	0.0528846153846154	0.0140845070422535	0.0487804878048781	0.0843373493975904	0.0178571428571429	0.0833333333333333	0.0645161290322581	0.0131578947368421	0.0769230769230769	0.0735294117647059	0.0199004975124378
Gprc5a	1.78134e+07	2.98627e+08	0.170305676855895	0.09375	0.245098039215686	0.138014527845036	0.14802065404475	0.103448275862069	0.138461538461538	0.146067415730337	0.111111111111111	0.163934426229508	0.216666666666667	0.327586206896552	0.072289156626506	0.229166666666667	0.10230179028133	0.176470588235294	0.318181818181818	0.149038461538462	0.0704225352112676	0.341463414634146	0.373493975903614	0.321428571428571	0.194444444444444	0.0967741935483871	0.0921052631578947	0.256410256410256	0.235294117647059	0.109452736318408
Lrp2	1.80921e+07	3.02891e+07	0.187772925764192	0.170138888888889	0.186274509803922	0.169491525423729	0.17039586919105	0.172413793103448	0.107692307692308	0.112359550561798	0.0930232558139535	0.0327868852459016	0.116666666666667	0.120689655172414	0.156626506024096	0.125	0.130434782608696	0.170588235294118	0.0909090909090909	0.110576923076923	0.140845070422535	0.0731707317073171	0.0602409638554217	0	0.222222222222222	0.0967741935483871	0.171052631578947	0.102564102564103	0.0147058823529412	0.154228855721393
Cd53	1.81497e+07	3.03447e+08	0.0196506550218341	0.00347222222222222	0.0490196078431373	0.0145278450363196	0.00860585197934595	0	0.138461538461538	0.0224719101123595	0.0568475452196382	0	0.05	0	0.036144578313253	0.0416666666666667	0.0179028132992327	0.0176470588235294	0.0681818181818182	0.0144230769230769	0	0.0487804878048781	0.108433734939759	0.0178571428571429	0.0277777777777778	0	0	0.0256410256410256	0.0147058823529412	0.0149253731343284
Serpinb6a	1.83196e+07	3.05791e+08	0.100436681222707	0.0625	0.166666666666667	0.062953995157385	0.120481927710843	0.137931034482759	0.169230769230769	0.213483146067416	0.0852713178294574	0.245901639344262	0.133333333333333	0.189655172413793	0.132530120481928	0.104166666666667	0.0792838874680307	0.111764705882353	0.113636363636364	0.115384615384615	0.028169014084507	0.268292682926829	0.253012048192771	0.142857142857143	0.0833333333333333	0.129032258064516	0.0263157894736842	0.102564102564103	0.191176470588235	0.0696517412935323
Ptms	1.83391e+07	3.05791e+08	0.139737991266376	0.0868055555555556	0.117647058823529	0.142857142857143	0.184165232358003	0	0.123076923076923	0.0898876404494382	0.0258397932816537	0.0327868852459016	0.0833333333333333	0.120689655172414	0.120481927710843	0.0625	0.0946291560102302	0.164705882352941	0.204545454545455	0.0528846153846154	0.0704225352112676	0.170731707317073	0.168674698795181	0.0714285714285714	0.194444444444444	0.129032258064516	0.0789473684210526	0.102564102564103	0.161764705882353	0.0945273631840796
Crct1	1.85486e+07	3.0887e+08	0	0	0.0196078431372549	0	0	0.0344827586206897	0.0153846153846154	0	0	0.0163934426229508	0.0333333333333333	0	0	0	0	0	0.0227272727272727	0	0	0.024390243902439	0.0240963855421687	0.0357142857142857	0	0.032258064516129	0	0.0256410256410256	0.0147058823529412	0
Mrps14	1.86812e+07	3.10663e+08	0.0764192139737991	0.0451388888888889	0.147058823529412	0.0653753026634383	0.0567986230636833	0.0689655172413793	0.0769230769230769	0.168539325842697	0.0930232558139535	0.131147540983607	0.1	0.120689655172414	0.0963855421686747	0.0416666666666667	0.0562659846547315	0.0764705882352941	0.0454545454545455	0.235576923076923	0.0422535211267606	0.170731707317073	0.204819277108434	0.0892857142857143	0.138888888888889	0.129032258064516	0.0263157894736842	0.128205128205128	0.102941176470588	0.054726368159204
Aldoa	1.87344e+07	3.11131e+08	0.259825327510917	0.170138888888889	0.352941176470588	0.208232445520581	0.204819277108434	0.172413793103448	0.230769230769231	0.370786516853933	0.291989664082687	0.213114754098361	0.233333333333333	0.327586206896552	0.228915662650602	0.354166666666667	0.156010230179028	0.176470588235294	0.181818181818182	0.355769230769231	0.154929577464789	0.292682926829268	0.433734939759036	0.339285714285714	0.277777777777778	0.129032258064516	0.118421052631579	0.358974358974359	0.264705882352941	0.174129353233831
Cmtm8	1.90376e+07	3.15389e+07	0.165938864628821	0.159722222222222	0.147058823529412	0.181598062953995	0.206540447504303	0.0689655172413793	0.107692307692308	0.134831460674157	0.0801033591731266	0.0819672131147541	0.05	0.103448275862069	0.156626506024096	0.104166666666667	0.115089514066496	0.1	0.0454545454545455	0.0480769230769231	0.0845070422535211	0.0731707317073171	0.0963855421686747	0.0535714285714286	0.138888888888889	0.0645161290322581	0.0526315789473684	0.128205128205128	0.0441176470588235	0.149253731343284
Vcl	1.90415e+07	3.15389e+07	0.037117903930131	0.0208333333333333	0.0392156862745098	0.0169491525423729	0.0172117039586919	0.103448275862069	0.0615384615384615	0.0898876404494382	0.0310077519379845	0.0491803278688525	0.0166666666666667	0.0689655172413793	0.036144578313253	0.0208333333333333	0.020460358056266	0.0411764705882353	0.0454545454545455	0.0432692307692308	0.028169014084507	0.0487804878048781	0.132530120481928	0.142857142857143	0.0555555555555556	0	0.0263157894736842	0.128205128205128	0.0735294117647059	0.0199004975124378
Pfdn4	1.91514e+07	3.16788e+08	0.0458515283842795	0.0208333333333333	0.0686274509803922	0.0314769975786925	0.0309810671256454	0.0344827586206897	0.107692307692308	0.0561797752808989	0.0645994832041344	0.0491803278688525	0.0833333333333333	0.137931034482759	0.0120481927710843	0.0208333333333333	0.0230179028132992	0.0176470588235294	0.0227272727272727	0.0769230769230769	0.0140845070422535	0.0975609756097561	0.156626506024096	0.107142857142857	0.111111111111111	0.0645161290322581	0	0.0512820512820513	0.0147058823529412	0.0497512437810945
Pnn	1.97016e+07	3.25352e+08	0.117903930131004	0.0763888888888889	0.303921568627451	0.104116222760291	0.137693631669535	0.206896551724138	0.169230769230769	0.235955056179775	0.0956072351421189	0.147540983606557	0.133333333333333	0.189655172413793	0.168674698795181	0.208333333333333	0.0767263427109974	0.2	0.136363636363636	0.125	0.112676056338028	0.121951219512195	0.228915662650602	0.125	0.166666666666667	0.193548387096774	0.0921052631578947	0.0512820512820513	0.191176470588235	0.0995024875621891
Psmc5	1.97215e+07	3.25352e+08	0.102620087336245	0.0625	0.196078431372549	0.0556900726392252	0.0705679862306368	0.137931034482759	0.107692307692308	0.258426966292135	0.118863049095607	0.114754098360656	0.116666666666667	0.189655172413793	0.108433734939759	0.0208333333333333	0.0588235294117647	0.1	0.0909090909090909	0.177884615384615	0.0563380281690141	0.219512195121951	0.253012048192771	0.0714285714285714	0.0555555555555556	0.0645161290322581	0.0526315789473684	0.0512820512820513	0.0882352941176471	0.0796019900497512
Actr10	2.12686e+07	3.50411e+08	0.037117903930131	0.03125	0.0980392156862745	0.0242130750605327	0.0258175559380379	0	0.0307692307692308	0.123595505617978	0.041343669250646	0.0327868852459016	0.166666666666667	0.0689655172413793	0.0602409638554217	0.104166666666667	0.010230179028133	0.0470588235294118	0.0681818181818182	0.0384615384615385	0.0140845070422535	0.0975609756097561	0.072289156626506	0.0357142857142857	0.0555555555555556	0.0645161290322581	0.0131578947368421	0.0256410256410256	0.0294117647058824	0.0298507462686567
Cuta	2.16082e+07	3.55535e+08	0.100436681222707	0.0694444444444444	0.196078431372549	0.0484261501210654	0.0757314974182444	0.137931034482759	0.0769230769230769	0.179775280898876	0.124031007751938	0.131147540983607	0.116666666666667	0.103448275862069	0.0963855421686747	0.145833333333333	0.0690537084398977	0.0764705882352941	0.0909090909090909	0.100961538461538	0.0985915492957746	0.146341463414634	0.27710843373494	0.0714285714285714	0.138888888888889	0.129032258064516	0.0921052631578947	0.102564102564103	0.102941176470588	0.0497512437810945
Psmb5	2.18533e+07	3.59092e+08	0.0895196506550218	0.0868055555555556	0.205882352941176	0.0677966101694915	0.0826161790017212	0	0.169230769230769	0.112359550561798	0.0956072351421189	0.163934426229508	0.1	0.206896551724138	0.132530120481928	0.125	0.0281329923273657	0.0588235294117647	0.0681818181818182	0.100961538461538	0.0422535211267606	0.24390243902439	0.240963855421687	0.0357142857142857	0.111111111111111	0.032258064516129	0.0263157894736842	0.0769230769230769	0.117647058823529	0.0646766169154229
Magoh	2.20433e+06	3.61736e+08	0.0524017467248908	0.03125	0.176470588235294	0.0484261501210654	0.0430292598967298	0	0.0923076923076923	0.179775280898876	0.0697674418604651	0.0655737704918033	0.0833333333333333	0.0862068965517241	0.0602409638554217	0.104166666666667	0.0383631713554987	0.0647058823529412	0.113636363636364	0.0625	0	0.024390243902439	0.108433734939759	0.0357142857142857	0.0555555555555556	0.193548387096774	0.0131578947368421	0.0512820512820513	0.0441176470588235	0.0199004975124378
Zfp672	2.25396e+07	3.69395e+08	0.0131004366812227	0.00694444444444444	0.00980392156862745	0.0121065375302663	0.0103270223752151	0.0344827586206897	0	0.0674157303370786	0.0129198966408269	0.0491803278688525	0.05	0.0689655172413793	0.0481927710843374	0.0208333333333333	0.0127877237851662	0.00588235294117647	0.0454545454545455	0.0192307692307692	0.0140845070422535	0.0731707317073171	0.108433734939759	0.0357142857142857	0	0	0.0131578947368421	0.0769230769230769	0.0441176470588235	0.00497512437810945
Rps16	2.28136e+07	3.73392e+08	0.102620087336245	0.0868055555555556	0.117647058823529	0.142857142857143	0.0774526678141136	0	0.2	0.168539325842697	0.0852713178294574	0.360655737704918	0.266666666666667	0.327586206896552	0.144578313253012	0.229166666666667	0.153452685421995	0.0588235294117647	0.0909090909090909	0.0576923076923077	0.028169014084507	0.390243902439024	0.44578313253012	0.0535714285714286	0.0833333333333333	0.129032258064516	0.0131578947368421	0.179487179487179	0.191176470588235	0.159203980099502
Rgs4	2.31515e+07	3.78364e+08	0	0	0.00980392156862745	0	0	0	0	0	0	0	0.0166666666666667	0	0.0240963855421687	0.0625	0.00255754475703325	0.0176470588235294	0.0227272727272727	0	0	0	0	0	0	0	0	0	0	0
Cttn	2.31782e+06	3.78364e+08	0.0414847161572052	0.0173611111111111	0.137254901960784	0.0460048426150121	0.0309810671256454	0.0689655172413793	0.0307692307692308	0.179775280898876	0.0310077519379845	0.0491803278688525	0.0666666666666667	0.0689655172413793	0.0843373493975904	0.0416666666666667	0.0281329923273657	0.0588235294117647	0.0227272727272727	0.0673076923076923	0	0.0975609756097561	0.0963855421686747	0.160714285714286	0	0.032258064516129	0	0.0512820512820513	0.132352941176471	0.0348258706467662
Psmd13	2.4104e+07	3.92432e+07	0.0327510917030568	0.0243055555555556	0.0784313725490196	0.0290556900726392	0.0292598967297762	0.0689655172413793	0.107692307692308	0.0337078651685393	0.0439276485788114	0.0491803278688525	0.1	0.0517241379310345	0.0602409638554217	0.0833333333333333	0.0281329923273657	0.0294117647058824	0.0454545454545455	0.0432692307692308	0.028169014084507	0.0975609756097561	0.168674698795181	0.0357142857142857	0.138888888888889	0	0.0131578947368421	0.153846153846154	0.0294117647058824	0.0199004975124378
Trim30a	2.41593e+07	3.92432e+07	0.0152838427947598	0	0.0686274509803922	0.00484261501210654	0.0103270223752151	0	0.0461538461538462	0.0449438202247191	0.0490956072351421	0	0.0166666666666667	0.0172413793103448	0.0481927710843374	0	0.0051150895140665	0.0117647058823529	0	0.0240384615384615	0.0140845070422535	0.121951219512195	0.0240963855421687	0	0	0.032258064516129	0.0131578947368421	0.0512820512820513	0.0147058823529412	0.0149253731343284
Ndfip1	2.41617e+07	3.92432e+07	0.0349344978165939	0.0416666666666667	0.0686274509803922	0.036319612590799	0.0172117039586919	0	0	0.0561797752808989	0.0542635658914729	0.0491803278688525	0.0666666666666667	0.0689655172413793	0.0120481927710843	0.125	0.0153452685421995	0.0294117647058824	0.0681818181818182	0.0432692307692308	0.0140845070422535	0.0487804878048781	0.144578313253012	0.142857142857143	0.0555555555555556	0	0.0263157894736842	0.0769230769230769	0.0588235294117647	0.0149253731343284
Eif6	2.41662e+07	3.92432e+07	0.0458515283842795	0.0416666666666667	0.0784313725490196	0.0556900726392252	0.0344234079173838	0.0344827586206897	0.107692307692308	0.134831460674157	0.0697674418604651	0.0819672131147541	0.133333333333333	0.0517241379310345	0.0481927710843374	0.0208333333333333	0.0358056265984655	0.0294117647058824	0.0681818181818182	0.0817307692307692	0	0.121951219512195	0.192771084337349	0.125	0.0555555555555556	0.032258064516129	0	0.0256410256410256	0.0735294117647059	0.0398009950248756
Nkx2-1	2.45129e+07	3.97544e+08	0.233624454148472	0.104166666666667	0.127450980392157	0.200968523002421	0.227194492254733	0.103448275862069	0.107692307692308	0.0224719101123595	0.0930232558139535	0.114754098360656	0.0666666666666667	0.224137931034483	0.0120481927710843	0.0833333333333333	0.171355498721228	0.147058823529412	0.0681818181818182	0.0865384615384615	0.126760563380282	0.195121951219512	0.156626506024096	0.125	0.111111111111111	0.0967741935483871	0.0921052631578947	0.153846153846154	0.117647058823529	0.104477611940299
Mrpl20	2.50552e+07	4.05536e+08	0.0698689956331878	0.0520833333333333	0.0784313725490196	0.0508474576271186	0.0860585197934595	0.172413793103448	0.0923076923076923	0.157303370786517	0.0981912144702842	0.114754098360656	0.15	0.0862068965517241	0.0843373493975904	0.0416666666666667	0.0230179028132992	0.0823529411764706	0.0227272727272727	0.110576923076923	0.0140845070422535	0.0975609756097561	0.228915662650602	0.0892857142857143	0.0277777777777778	0.0967741935483871	0.0131578947368421	0.153846153846154	0.147058823529412	0.054726368159204
Eif1ax	2.50709e+07	4.05536e+08	0.0589519650655022	0.0208333333333333	0.156862745098039	0.0677966101694915	0.0654044750430293	0.103448275862069	0.0615384615384615	0.157303370786517	0.0465116279069767	0.0491803278688525	0.133333333333333	0.0862068965517241	0.0602409638554217	0.0625	0.0485933503836317	0.0294117647058824	0.0681818181818182	0.0817307692307692	0.028169014084507	0.121951219512195	0.216867469879518	0.25	0.0277777777777778	0.0645161290322581	0.0394736842105263	0.205128205128205	0.117647058823529	0.0497512437810945
Tex11	2.53621e+06	4.09714e+08	0.037117903930131	0.0416666666666667	0.0294117647058824	0.0314769975786925	0.0258175559380379	0.0344827586206897	0	0	0.00775193798449612	0	0	0	0	0	0.0230179028132992	0.0117647058823529	0.0227272727272727	0	0.028169014084507	0	0	0	0	0	0.0263157894736842	0	0.0147058823529412	0.0149253731343284
Shisa5	2.54937e+07	4.11305e+08	0.106986899563319	0.0729166666666667	0.235294117647059	0.0847457627118644	0.080895008605852	0.137931034482759	0.107692307692308	0.179775280898876	0.191214470284238	0.0163934426229508	0.116666666666667	0.120689655172414	0.0843373493975904	0.1875	0.0741687979539642	0.123529411764706	0.181818181818182	0.177884615384615	0.0422535211267606	0.195121951219512	0.180722891566265	0.0892857142857143	0.0833333333333333	0.0645161290322581	0.0263157894736842	0.102564102564103	0.102941176470588	0.0447761194029851
Ckb	2.58063e+06	4.15809e+08	0	0.0277777777777778	0.0196078431372549	0.00242130750605327	0.00860585197934595	0	0.0307692307692308	0	0.0335917312661499	0.0327868852459016	0.0666666666666667	0	0.0120481927710843	0	0	0.00588235294117647	0	0.0144230769230769	0.0140845070422535	0	0.072289156626506	0.0357142857142857	0	0	0.0131578947368421	0.0512820512820513	0.0147058823529412	0
Gng5	2.70607e+06	4.35391e+08	0.196506550218341	0.114583333333333	0.254901960784314	0.188861985472155	0.144578313253012	0.0689655172413793	0.230769230769231	0.247191011235955	0.126614987080103	0.262295081967213	0.216666666666667	0.379310344827586	0.228915662650602	0.270833333333333	0.112531969309463	0.111764705882353	0.25	0.201923076923077	0.0985915492957746	0.414634146341463	0.409638554216867	0.303571428571429	0.277777777777778	0.129032258064516	0.0789473684210526	0.282051282051282	0.220588235294118	0.154228855721393
Aig1	2.70916e+07	4.35391e+08	0.0829694323144105	0.0798611111111111	0.0686274509803922	0.0920096852300242	0.101549053356282	0.0344827586206897	0.0307692307692308	0.0337078651685393	0.0180878552971576	0.0491803278688525	0.0166666666666667	0.0344827586206897	0.036144578313253	0.0625	0.051150895140665	0.0411764705882353	0.0454545454545455	0.0336538461538462	0.0704225352112676	0.0487804878048781	0.072289156626506	0.0178571428571429	0.0555555555555556	0.0645161290322581	0.0657894736842105	0	0.0294117647058824	0.0696517412935323
Gtpbp4	2.75963e+07	4.42929e+08	0.0349344978165939	0.0347222222222222	0.117647058823529	0.0435835351089588	0.0240963855421687	0.0344827586206897	0.123076923076923	0.0898876404494382	0.0335917312661499	0.0819672131147541	0.0666666666666667	0.0689655172413793	0.156626506024096	0.0416666666666667	0.040920716112532	0.0470588235294118	0.0909090909090909	0.0192307692307692	0	0	0.144578313253012	0.0714285714285714	0.0277777777777778	0.0967741935483871	0.0131578947368421	0.0512820512820513	0.0294117647058824	0.0248756218905473
Myo1b	2.77313e+07	4.44523e+08	0.0567685589519651	0.0208333333333333	0.0882352941176471	0.0387409200968523	0.0309810671256454	0	0.0615384615384615	0.0449438202247191	0.0180878552971576	0.0983606557377049	0.1	0.0344827586206897	0.0963855421686747	0.0416666666666667	0.0179028132992327	0.0470588235294118	0.0454545454545455	0.0192307692307692	0.028169014084507	0.0975609756097561	0.192771084337349	0.160714285714286	0.0555555555555556	0.0645161290322581	0.0394736842105263	0.0769230769230769	0.102941176470588	0.0298507462686567
Ccdc80	2.79457e+07	4.47383e+08	0.00218340611353712	0	0.0196078431372549	0.00242130750605327	0	0	0	0.0224719101123595	0.0103359173126615	0	0.0166666666666667	0	0.036144578313253	0.0208333333333333	0.00767263427109974	0	0.0227272727272727	0	0	0	0.0481927710843374	0	0	0.032258064516129	0	0.0769230769230769	0.0294117647058824	0
Fam174b	2.93139e+07	4.68682e+08	0.0218340611353712	0.0104166666666667	0.00980392156862745	0.0121065375302663	0.00860585197934595	0.0344827586206897	0.0153846153846154	0.0112359550561798	0.0129198966408269	0.0491803278688525	0.0333333333333333	0.0689655172413793	0.036144578313253	0.0625	0.0051150895140665	0.0411764705882353	0.0227272727272727	0.00961538461538462	0	0.0731707317073171	0.0481927710843374	0.0714285714285714	0.0277777777777778	0.032258064516129	0	0.102564102564103	0	0.00995024875621891
Myof	3.02791e+07	4.83493e+07	0.0938864628820961	0.0868055555555556	0.147058823529412	0.0750605326876513	0.0602409638554217	0.0689655172413793	0.138461538461538	0.247191011235955	0.0775193798449612	0.131147540983607	0.15	0.224137931034483	0.120481927710843	0.104166666666667	0.0664961636828645	0.105882352941176	0.0909090909090909	0.129807692307692	0.140845070422535	0.24390243902439	0.168674698795181	0.196428571428571	0.138888888888889	0.0645161290322581	0.105263157894737	0.153846153846154	0.176470588235294	0.109452736318408
Ptrh1	3.04625e+07	4.858e+08	0	0.00347222222222222	0.0294117647058824	0	0	0	0.0307692307692308	0.0449438202247191	0.00258397932816537	0	0	0	0.0240963855421687	0	0.00255754475703325	0	0	0	0	0.0487804878048781	0.0602409638554217	0	0	0	0	0.0256410256410256	0	0
Kcnj15	3.22148e+07	5.13086e+08	0.246724890829694	0.166666666666667	0.196078431372549	0.150121065375303	0.225473321858864	0.0689655172413793	0.0923076923076923	0.134831460674157	0.116279069767442	0.0655737704918033	0.116666666666667	0.120689655172414	0.144578313253012	0.208333333333333	0.207161125319693	0.152941176470588	0.227272727272727	0.129807692307692	0.0845070422535211	0.121951219512195	0.168674698795181	0.0714285714285714	0.0833333333333333	0.032258064516129	0.118421052631579	0.102564102564103	0.0588235294117647	0.159203980099502
Coq10b	3.24203e+06	5.15698e+08	0.0240174672489083	0.00694444444444444	0.0588235294117647	0.0169491525423729	0.0154905335628227	0.0689655172413793	0.0307692307692308	0.0674157303370786	0.0258397932816537	0.0819672131147541	0.1	0.0172413793103448	0.0120481927710843	0.0416666666666667	0.00767263427109974	0.0235294117647059	0	0.0192307692307692	0.028169014084507	0.0731707317073171	0.0963855421686747	0.0535714285714286	0.0277777777777778	0	0.0131578947368421	0.0512820512820513	0.0147058823529412	0
Cox7a2	3.24701e+07	5.15831e+08	0.296943231441048	0.253472222222222	0.558823529411765	0.341404358353511	0.332185886402754	0.344827586206897	0.415384615384615	0.471910112359551	0.330749354005168	0.344262295081967	0.433333333333333	0.53448275862069	0.337349397590361	0.416666666666667	0.171355498721228	0.270588235294118	0.318181818181818	0.399038461538462	0.154929577464789	0.439024390243902	0.433734939759036	0.392857142857143	0.333333333333333	0.258064516129032	0.105263157894737	0.307692307692308	0.279411764705882	0.159203980099502
Tmem97	3.25805e+07	5.16925e+08	0.0938864628820961	0.0381944444444444	0.0588235294117647	0.0556900726392252	0.0688468158347676	0.0344827586206897	0.0307692307692308	0.0224719101123595	0.0180878552971576	0.0163934426229508	0.0166666666666667	0.0344827586206897	0.0120481927710843	0.0416666666666667	0.0332480818414322	0	0	0.0144230769230769	0.0563380281690141	0.0487804878048781	0.036144578313253	0.0357142857142857	0.0555555555555556	0	0.0526315789473684	0.0512820512820513	0.0147058823529412	0.0796019900497512
Twf1	3.28581e+07	5.20664e+08	0.0545851528384279	0.0694444444444444	0.0882352941176471	0.0484261501210654	0.0585197934595525	0.206896551724138	0.0769230769230769	0.146067415730337	0.062015503875969	0.131147540983607	0.0833333333333333	0.120689655172414	0.0963855421686747	0.125	0.0383631713554987	0.0588235294117647	0.0909090909090909	0.0625	0.028169014084507	0.0975609756097561	0.132530120481928	0.196428571428571	0.0555555555555556	0.0967741935483871	0.0394736842105263	0.102564102564103	0.132352941176471	0.0447761194029851
Cnih1	3.30122e+07	5.22441e+08	0.0458515283842795	0.0347222222222222	0.0980392156862745	0.0290556900726392	0.0602409638554217	0.0689655172413793	0.0923076923076923	0.112359550561798	0.062015503875969	0.0819672131147541	0.0333333333333333	0.155172413793103	0.0843373493975904	0.104166666666667	0.030690537084399	0.0529411764705882	0.0681818181818182	0.0625	0.0422535211267606	0.195121951219512	0.120481927710843	0.0714285714285714	0.0833333333333333	0.0645161290322581	0.0394736842105263	0.128205128205128	0.0882352941176471	0.0447761194029851
Actr2	3.3302e+07	5.26357e+08	0.11353711790393	0.0972222222222222	0.186274509803922	0.0847457627118644	0.0860585197934595	0.103448275862069	0.138461538461538	0.292134831460674	0.103359173126615	0.180327868852459	0.15	0.189655172413793	0.120481927710843	0.0416666666666667	0.0843989769820972	0.0705882352941176	0.181818181818182	0.105769230769231	0.0422535211267606	0.146341463414634	0.27710843373494	0.196428571428571	0.0555555555555556	0.0967741935483871	0.0921052631578947	0.128205128205128	0.205882352941176	0.0796019900497512
Tapbp	3.34182e+07	5.27524e+08	0.111353711790393	0.0902777777777778	0.254901960784314	0.0944309927360775	0.0705679862306368	0.103448275862069	0.153846153846154	0.235955056179775	0.136950904392765	0.0819672131147541	0.15	0.137931034482759	0.0843373493975904	0.0833333333333333	0.0716112531969309	0.0705882352941176	0.136363636363636	0.105769230769231	0.0140845070422535	0.0487804878048781	0.27710843373494	0.196428571428571	0.0833333333333333	0.0645161290322581	0.0131578947368421	0.0512820512820513	0.132352941176471	0.0746268656716418
Txndc9	3.48444e+07	5.4934e+08	0.0655021834061135	0.0347222222222222	0.147058823529412	0.0387409200968523	0.0275387263339071	0.0344827586206897	0.0307692307692308	0.123595505617978	0.0697674418604651	0.0655737704918033	0.1	0.0689655172413793	0.036144578313253	0	0.020460358056266	0.0529411764705882	0.0454545454545455	0.0961538461538462	0.0140845070422535	0.121951219512195	0.168674698795181	0.0357142857142857	0.111111111111111	0.129032258064516	0.0131578947368421	0.102564102564103	0.0294117647058824	0.0248756218905473
Rnf186	3.53558e+07	5.56697e+08	0.0589519650655022	0.0451388888888889	0.0294117647058824	0.0532687651331719	0.0585197934595525	0.0344827586206897	0	0.0337078651685393	0.0232558139534884	0	0	0	0.0120481927710843	0.0416666666666667	0.0460358056265985	0.0176470588235294	0.0227272727272727	0	0.0704225352112676	0.024390243902439	0	0	0	0.032258064516129	0.0657894736842105	0.0256410256410256	0.0441176470588235	0.0348258706467662
Dhcr24	3.56982e+07	5.61377e+08	0.0764192139737991	0.0798611111111111	0.0392156862745098	0.099273607748184	0.0705679862306368	0.103448275862069	0.0153846153846154	0.0674157303370786	0.0465116279069767	0.0327868852459016	0	0.0172413793103448	0.0120481927710843	0.0416666666666667	0.0460358056265985	0.0235294117647059	0	0.0673076923076923	0.0422535211267606	0.0487804878048781	0.0481927710843374	0.0357142857142857	0	0	0.0394736842105263	0	0	0.0497512437810945
2310067B10Rik	364565	5.72578e+08	0.0655021834061135	0.0138888888888889	0.00980392156862745	0.0460048426150121	0.0275387263339071	0	0	0.0112359550561798	0.0103359173126615	0	0.0166666666666667	0.0172413793103448	0	0	0.030690537084399	0.0235294117647059	0.0681818181818182	0.00961538461538462	0.0140845070422535	0	0.0120481927710843	0	0.0277777777777778	0.032258064516129	0.0131578947368421	0.0256410256410256	0	0.0248756218905473
Fam46b	3.6553e+07	5.7337e+08	0	0.00347222222222222	0.0196078431372549	0.00484261501210654	0	0	0	0.0224719101123595	0.00516795865633075	0.0327868852459016	0	0.0344827586206897	0	0	0	0	0	0	0	0	0.036144578313253	0.0178571428571429	0	0	0	0.0512820512820513	0.0147058823529412	0
Ttc39b	3.72311e+07	5.83249e+08	0.0174672489082969	0.00694444444444444	0.0392156862745098	0.0169491525423729	0.0103270223752151	0	0.0307692307692308	0.0449438202247191	0.0155038759689922	0.0655737704918033	0.0166666666666667	0.103448275862069	0.0240963855421687	0.0625	0.010230179028133	0.0352941176470588	0.0454545454545455	0.0144230769230769	0.0140845070422535	0	0.0963855421686747	0.0357142857142857	0	0	0.0131578947368421	0	0.0735294117647059	0.00995024875621891
Hsp90ab1	1	1	0.561135371179039	0.527777777777778	0.725490196078431	0.472154963680387	0.550774526678141	0.517241379310345	0.692307692307692	0.696629213483146	0.529715762273902	0.60655737704918	0.716666666666667	0.568965517241379	0.63855421686747	0.6875	0.378516624040921	0.658823529411765	0.681818181818182	0.490384615384615	0.436619718309859	0.804878048780488	0.590361445783133	0.5	0.583333333333333	0.516129032258065	0.381578947368421	0.58974358974359	0.632352941176471	0.621890547263682
Pxmp4	3.76906e+07	5.88987e+08	0.074235807860262	0.0833333333333333	0.0588235294117647	0.0532687651331719	0.080895008605852	0.0344827586206897	0	0.0224719101123595	0.0310077519379845	0	0.05	0.0344827586206897	0.0481927710843374	0.0208333333333333	0.0485933503836317	0.0235294117647059	0	0.0480769230769231	0.028169014084507	0	0.0481927710843374	0.0178571428571429	0.0277777777777778	0	0.0131578947368421	0	0	0.0696517412935323
Sftpd	3.8559e+07	6.01715e+07	0.956331877729258	0.871527777777778	0.735294117647059	0.929782082324455	0.960413080895009	0.896551724137931	0.661538461538462	0.696629213483146	0.775193798449612	0.459016393442623	0.6	0.758620689655172	0.795180722891566	0.604166666666667	0.879795396419437	0.817647058823529	0.613636363636364	0.855769230769231	0.943661971830986	0.560975609756098	0.662650602409639	0.642857142857143	0.777777777777778	0.516129032258065	0.973684210526316	0.641025641025641	0.485294117647059	0.940298507462687
Mboat1	3.86285e+07	6.01715e+07	0.00218340611353712	0	0.0490196078431373	0.00484261501210654	0.00172117039586919	0	0.0307692307692308	0.0449438202247191	0.0103359173126615	0.0163934426229508	0.0166666666666667	0.0172413793103448	0.0240963855421687	0.0208333333333333	0.00255754475703325	0.0117647058823529	0	0.0192307692307692	0	0.024390243902439	0.0602409638554217	0.0178571428571429	0	0.032258064516129	0	0	0.0147058823529412	0.00995024875621891
Ddx46	3.86502e+07	6.01715e+07	0.0414847161572052	0.0555555555555556	0.0882352941176471	0.0460048426150121	0.0499139414802065	0.0689655172413793	0.0461538461538462	0.0898876404494382	0.062015503875969	0.114754098360656	0.133333333333333	0.0862068965517241	0.108433734939759	0.104166666666667	0.061381074168798	0.0882352941176471	0	0.0336538461538462	0.0422535211267606	0.0487804878048781	0.168674698795181	0.125	0.111111111111111	0.0645161290322581	0.0394736842105263	0.102564102564103	0.117647058823529	0.0348258706467662
Ei24	3.88206e+07	6.03611e+08	0.0109170305676856	0.0555555555555556	0.0882352941176471	0.0217917675544794	0.0240963855421687	0.0344827586206897	0.0307692307692308	0.101123595505618	0.0490956072351421	0.0655737704918033	0.0666666666666667	0.0689655172413793	0.0120481927710843	0.0208333333333333	0.00767263427109974	0.0117647058823529	0	0.0528846153846154	0.028169014084507	0.024390243902439	0.0602409638554217	0.0714285714285714	0	0	0.0131578947368421	0.0256410256410256	0.0294117647058824	0.0149253731343284
Fgfbp1	3.95481e+07	6.14156e+08	0.0786026200873362	0.0590277777777778	0.0392156862745098	0.0653753026634383	0.0671256454388985	0.0344827586206897	0.0307692307692308	0.0786516853932584	0.0284237726098191	0	0.05	0.0172413793103448	0	0.0416666666666667	0.0460358056265985	0.00588235294117647	0	0.0192307692307692	0.0422535211267606	0.0975609756097561	0.036144578313253	0.0357142857142857	0	0.032258064516129	0.0526315789473684	0	0.0294117647058824	0.0696517412935323
Nsmce1	3.99328e+07	6.19356e+08	0.0283842794759825	0.0243055555555556	0.107843137254902	0.036319612590799	0.0275387263339071	0.0344827586206897	0.0769230769230769	0.0786516853932584	0.0465116279069767	0.0819672131147541	0.05	0.0862068965517241	0.0481927710843374	0.0625	0.020460358056266	0.0411764705882353	0.0681818181818182	0.0432692307692308	0.028169014084507	0.121951219512195	0.072289156626506	0.0535714285714286	0.0277777777777778	0.0645161290322581	0	0.0512820512820513	0.0882352941176471	0.0199004975124378
Ly6g6c	4.02241e+07	6.23099e+08	0	0	0	0	0.00172117039586919	0	0.0153846153846154	0.0449438202247191	0.00775193798449612	0.0163934426229508	0.05	0.0344827586206897	0.0120481927710843	0.0208333333333333	0.00255754475703325	0.00588235294117647	0	0.00480769230769231	0	0	0.0120481927710843	0.0178571428571429	0	0	0	0	0.0147058823529412	0
Rheb	4.06878e+07	6.29497e+08	0.0611353711790393	0.0208333333333333	0.156862745098039	0.0508474576271186	0.072289156626506	0.0344827586206897	0.0769230769230769	0.101123595505618	0.0956072351421189	0.0983606557377049	0.15	0.0862068965517241	0.0481927710843374	0.0625	0.040920716112532	0.0588235294117647	0.0909090909090909	0.115384615384615	0.028169014084507	0.0487804878048781	0.132530120481928	0.125	0.111111111111111	0.032258064516129	0.0394736842105263	0.128205128205128	0.161764705882353	0.0646766169154229
Aen	4.15214e+07	6.41596e+08	0.00873362445414847	0	0.0196078431372549	0.00484261501210654	0	0.0344827586206897	0.0615384615384615	0.0224719101123595	0.020671834625323	0.0163934426229508	0.0333333333333333	0.0517241379310345	0.0240963855421687	0.0208333333333333	0	0.00588235294117647	0	0.0288461538461538	0	0.0487804878048781	0.0120481927710843	0.0178571428571429	0	0	0	0	0.0147058823529412	0.00497512437810945
Pdcd2	4.23142e+07	6.53035e+08	0.00436681222707424	0.00694444444444444	0.0784313725490196	0.0121065375302663	0.00688468158347676	0	0.0153846153846154	0.0449438202247191	0.020671834625323	0	0	0.0344827586206897	0.0481927710843374	0.0416666666666667	0.0051150895140665	0.00588235294117647	0.0227272727272727	0.00961538461538462	0	0.0731707317073171	0.036144578313253	0.0357142857142857	0	0	0	0.0256410256410256	0.0294117647058824	0
St8sia6	4.34395e+07	6.69571e+07	0	0	0.00980392156862745	0	0	0	0	0	0.00258397932816537	0	0.0333333333333333	0	0.0120481927710843	0	0	0.00588235294117647	0	0.0144230769230769	0	0	0.036144578313253	0.0178571428571429	0.0555555555555556	0.032258064516129	0	0.0256410256410256	0.0147058823529412	0
Vldlr	4.3858e+07	6.75185e+08	0.0938864628820961	0.0625	0	0.0532687651331719	0.0671256454388985	0	0.0153846153846154	0.0224719101123595	0.0180878552971576	0	0	0.103448275862069	0.036144578313253	0.0416666666666667	0.0562659846547315	0.0529411764705882	0	0.0192307692307692	0.0422535211267606	0.0487804878048781	0.0602409638554217	0.0357142857142857	0	0	0.0526315789473684	0	0.0294117647058824	0.054726368159204
Nkx2-9	4.41661e+07	6.79088e+07	0	0.00347222222222222	0.00980392156862745	0	0	0.0689655172413793	0.0307692307692308	0.0337078651685393	0.0103359173126615	0	0.0166666666666667	0.0172413793103448	0	0	0	0	0	0.0144230769230769	0	0.0487804878048781	0	0	0	0	0	0	0	0
Ereg	4.42782e+07	6.7997e+08	0	0	0	0	0	0	0	0.0224719101123595	0	0.0491803278688525	0	0.0172413793103448	0.0240963855421687	0	0.00255754475703325	0.0176470588235294	0	0	0	0.024390243902439	0.0240963855421687	0.0178571428571429	0	0	0	0	0.0147058823529412	0
Tpd52l2	4.51829e+07	6.93009e+08	0.0655021834061135	0.0729166666666667	0.176470588235294	0.0435835351089588	0.0585197934595525	0.206896551724138	0.107692307692308	0.101123595505618	0.0723514211886305	0.19672131147541	0.1	0.0689655172413793	0.132530120481928	0.0833333333333333	0.0332480818414322	0.0470588235294118	0.0227272727272727	0.0913461538461538	0.028169014084507	0.219512195121951	0.240963855421687	0.0357142857142857	0.138888888888889	0.0645161290322581	0.0263157894736842	0.0256410256410256	0.0735294117647059	0.0746268656716418
Nhlrc2	4.69103e+07	7.18618e+08	0.0196506550218341	0.0138888888888889	0.0392156862745098	0.00968523002421308	0.00860585197934595	0.0344827586206897	0.0307692307692308	0.0786516853932584	0.0284237726098191	0.0655737704918033	0.05	0.0172413793103448	0.0120481927710843	0.0625	0.010230179028133	0.00588235294117647	0.0227272727272727	0.00480769230769231	0	0.0731707317073171	0.036144578313253	0.0714285714285714	0	0.032258064516129	0	0	0.0588235294117647	0.00995024875621891
H2-D1	1	1	0.596069868995633	0.5	0.705882352941177	0.452784503631961	0.487091222030981	0.517241379310345	0.630769230769231	0.674157303370786	0.723514211886305	0.409836065573771	0.6	0.672413793103448	0.566265060240964	0.6875	0.455242966751918	0.558823529411765	0.636363636363636	0.701923076923077	0.28169014084507	0.731707317073171	0.72289156626506	0.571428571428571	0.694444444444444	0.419354838709677	0.25	0.435897435897436	0.544117647058823	0.512437810945274
Plgrkt	4.83458e+07	7.38788e+08	0.0196506550218341	0.0243055555555556	0.0392156862745098	0.0121065375302663	0.0137693631669535	0.0689655172413793	0.0615384615384615	0.0449438202247191	0.0284237726098191	0.0491803278688525	0.0333333333333333	0.0689655172413793	0.0481927710843374	0.0416666666666667	0.0230179028132992	0.0117647058823529	0.159090909090909	0.0288461538461538	0.0140845070422535	0.121951219512195	0.0602409638554217	0.0357142857142857	0.138888888888889	0.0645161290322581	0.0131578947368421	0.0512820512820513	0.0147058823529412	0.00995024875621891
Tmprss2	4.85438e+07	7.40853e+08	0.0174672489082969	0.0138888888888889	0.0490196078431373	0.00484261501210654	0.0206540447504303	0	0.0307692307692308	0.0561797752808989	0.0310077519379845	0.0327868852459016	0.05	0.0344827586206897	0.0240963855421687	0.0208333333333333	0.00767263427109974	0.0117647058823529	0.0227272727272727	0.00480769230769231	0	0	0.0843373493975904	0.125	0	0	0.0131578947368421	0.0256410256410256	0.0294117647058824	0.00497512437810945
Qk	4.86001e+07	7.40853e+08	0.0982532751091703	0.0625	0.176470588235294	0.0581113801452785	0.080895008605852	0.0344827586206897	0.0923076923076923	0.224719101123595	0.0723514211886305	0.180327868852459	0.133333333333333	0.120689655172414	0.0481927710843374	0.125	0.061381074168798	0.0941176470588235	0.0909090909090909	0.0673076923076923	0.028169014084507	0.219512195121951	0.192771084337349	0.142857142857143	0.111111111111111	0.032258064516129	0.0394736842105263	0.128205128205128	0.220588235294118	0.0597014925373134
Sh3glb1	4.8671e+07	7.41027e+08	0.0414847161572052	0.0347222222222222	0.107843137254902	0.0653753026634383	0.0499139414802065	0.0344827586206897	0.0923076923076923	0.134831460674157	0.0723514211886305	0.0983606557377049	0.0833333333333333	0.120689655172414	0.072289156626506	0.104166666666667	0.040920716112532	0.0882352941176471	0.0454545454545455	0.0673076923076923	0.028169014084507	0.0975609756097561	0.192771084337349	0.0714285714285714	0.0833333333333333	0.032258064516129	0.0263157894736842	0.0512820512820513	0.102941176470588	0.054726368159204
Tmem199	4.88653e+07	7.42599e+08	0.0131004366812227	0.0138888888888889	0.0196078431372549	0.00484261501210654	0.00344234079173838	0	0.0615384615384615	0.0449438202247191	0.0284237726098191	0.0327868852459016	0.0833333333333333	0.0344827586206897	0	0.0416666666666667	0.0153452685421995	0.0117647058823529	0.0227272727272727	0.0336538461538462	0.028169014084507	0.0487804878048781	0.036144578313253	0.0892857142857143	0.0555555555555556	0	0.0263157894736842	0.0256410256410256	0.0294117647058824	0.00995024875621891
[truncated: 11,621 more rows]

## Sheet: Alv.Macroph.
gene	pval	adj_pval	muc4169_PBS_d14	muc4170_PBS_d21	muc4171_Bleo_d7	muc4172_PBS_d10	muc4173_PBS_d10	muc4631_Bleo_d3	muc4632_Bleo_d7	muc4633_Bleo_d7	muc4634_Bleo_d7	muc4635_Bleo_d10	muc4636_Bleo_d10	muc4637_Bleo_d14	muc4638_Bleo_d21	muc4639_Bleo_d21	muc4640_PBS_d28	muc4641_Bleo_d28	muc4642_Bleo_d28	muc4643_Bleo_d3	muc4644_PBS_d3	muc4645_Bleo_d7	muc4646_Bleo_d10	muc4647_Bleo_d14	muc4648_Bleo_d21	muc4649_Bleo_d21	muc4653_Bleo_d3	muc4655_Bleo_d14	muc4656_Bleo_d14	muc4657_PBS_d21
[truncated: 11,513 more rows]

[truncated: 24 more sheets: b_cells, ccl17, cd103, cd163, cec, ciliated_cells, classical_mo, club_cells, dc, fibroblasts, fn1_mcpg, goblet_cells, granulocytes, Interst. Macroph., lec, mesothelial_cells, mono_im, nk_cells, nonclassical_mo, plasma_cells …]
