# Supplementary material for: Alveolar regeneration through a Krt8+ transitional stem cell state that persists in human lung fibrosis
Source: Nat Commun. 2020 Jul 16;11:3559. doi: 10.1038/s41467-020-17358-3 (PMC7366678; doi:10.1038/s41467-020-17358-3)
Supplement: Supplementary file 6 — Supplementary Data 3 [file 41467_2020_17358_MOESM6_ESM.xlsx]

## Sheet: Legend
This table contains a list of differentially expressed genes across various definitions of cell groupings from the high resolution data set as derived by using the Scanpy rank_genes() function.
gene	Gene symbol
score	Scanpy score indicating differential expression
logfoldchange	Average log foldchange
pval	P-value (Two-sided wilcoxon test)
pval_adj	P-value adjusted for multiple testing
cluster	Cluster

## Sheet: resolution_2
	gene	score	logfoldchange	pval	pval_adj	cluster
0	Sftpc	77.1821	6.73136	0	0	0
1	Sftpa1	66.2355	4.66517	0	0	0
2	Lyz2	58.1459	4.86794	0	0	0
3	Sftpb	51.1508	3.29672	0	0	0
4	Slc34a2	49.6213	3.32499	0	0	0
5	Napsa	45.6902	2.83339	0	0	0
6	Sftpd	43.6226	2.76081	0	0	0
7	Cxcl15	40.8185	2.74465	0	0	0
8	Scd1	37.5845	2.76027	0	1.03032e-305	0
9	Hc	37.3118	2.65339	1.05755e-304	2.5435e-301	0
10	S100g	30.0961	2.03743	5.45596e-199	9.37294e-196	0
11	Chi3l1	29.9639	1.89706	2.89614e-197	4.64367e-194	0
12	Lamp3	29.0118	1.95618	4.67102e-185	7.02142e-182	0
13	Fasn	28.1086	1.96723	7.69517e-174	1.08869e-170	0
14	Lpcat1	28.0354	1.97366	6.02442e-173	8.04963e-170	0
15	Elovl1	26.5818	1.79861	1.10331e-155	1.2636e-152	0
16	Npc2	25.8256	1.64347	4.57849e-147	4.78771e-144	0
17	Ctsc	22.4233	1.57721	2.3319e-111	1.80918e-108	0
18	Rnase4	22.3833	1.46944	5.72593e-111	4.30357e-108	0
19	H2afj	18.9515	1.00415	4.29104e-80	2.19583e-77	0
20	Lcn2	18.7754	1.33471	1.20049e-78	5.89246e-76	0
21	Ctsh	18.2292	1.10231	3.02458e-74	1.34711e-71	0
22	Abca3	17.8719	1.36763	1.95257e-71	7.95953e-69	0
23	Lgi3	16.8494	1.60699	1.05907e-63	3.58756e-61	0
24	Sfta2	16.8342	1.1681	1.37076e-63	4.5789e-61	0
25	Lrg1	15.7907	1.30972	3.60794e-56	9.64162e-54	0
26	Egfl6	14.4427	1.1555	2.78803e-47	5.63487e-45	0
27	Etv5	14.0958	1.63647	4.02825e-45	7.45258e-43	0
28	Ptprf	13.9407	1.00938	3.58385e-44	6.24603e-42	0
29	Sepp1	13.7288	1.19497	6.82669e-43	1.14817e-40	0
30	Ager	13.3212	0.874074	1.74249e-40	2.61928e-38	0
31	Gpr116	12.5776	1.02609	2.80355e-36	3.58661e-34	0
32	Nrp1	11.9067	1.07422	1.09278e-32	1.15781e-30	0
33	Lyz1	11.6829	1.35857	1.55868e-31	1.59523e-29	0
34	Scd2	11.4157	1.08106	3.49123e-30	3.33205e-28	0
35	Tgoln1	11.2587	0.774258	2.09825e-29	1.88302e-27	0
36	Fabp5	11.0938	1.13683	1.34438e-28	1.12661e-26	0
37	Brd7	10.9919	0.929384	4.17812e-28	3.33847e-26	0
38	Cox6a2	10.9596	2.05094	5.97848e-28	4.72988e-26	0
39	Zdhhc3	10.7874	1.02381	3.94738e-27	2.96682e-25	0
40	Acly	10.7806	1.07774	4.25253e-27	3.18622e-25	0
41	Dram1	10.5496	0.832383	5.10114e-26	3.59788e-24	0
42	Cd36	10.5245	0.777772	6.66184e-26	4.65767e-24	0
43	Chia	10.2522	1.42892	1.1572e-24	7.48168e-23	0
44	Neat1	9.61115	0.747509	7.17467e-22	3.81766e-20	0
45	Cpm	9.47559	0.929497	2.65258e-21	1.35451e-19	0
46	Acoxl	8.57043	1.23953	1.03098e-17	3.91724e-16	0
47	Cldn18	8.26069	0.588823	1.44832e-16	4.95498e-15	0
48	Rpl21	8.10759	0.219305	5.16334e-16	1.68957e-14	0
49	Rbpjl	8.06334	1.02584	7.42405e-16	2.38392e-14	0
50	Tmsb4x	7.41402	0.804138	1.22527e-13	3.21713e-12	0
51	Mid1ip1	7.32587	0.843378	2.37346e-13	6.13147e-12	0
52	Cd74	7.03256	0.748768	2.02779e-12	4.81446e-11	0
53	Acsl4	6.80048	0.532171	1.04272e-11	2.32208e-10	0
54	Spink5	6.7275	1.53279	1.726e-11	3.76356e-10	0
55	Irx1	6.7026	0.836301	2.04749e-11	4.40861e-10	0
56	Il33	6.41935	0.608518	1.36857e-10	2.70241e-09	0
57	Lrp2	5.94011	0.752088	2.84823e-09	4.89305e-08	0
58	Taok3	5.82404	0.634061	5.74419e-09	9.53441e-08	0
59	App	5.81969	0.446387	5.89575e-09	9.75903e-08	0
60	Dbi	5.79619	0.32567	6.78367e-09	1.11597e-07	0
61	Secisbp2l	5.71277	0.623338	1.11149e-08	1.78335e-07	0
62	Itih4	5.3822	1.1464	7.35813e-08	1.06097e-06	0
63	Eef2	5.32256	0.506229	1.02317e-07	1.43992e-06	0
64	Cd63	5.30578	0.293687	1.12194e-07	1.57065e-06	0
65	Mlc1	5.00573	0.955145	5.56501e-07	7.14216e-06	0
66	Muc1	4.98574	0.410126	6.17258e-07	7.87151e-06	0
67	Exosc7	4.89364	0.73124	9.89873e-07	1.23419e-05	0
68	H2-Aa	4.79894	0.636108	1.59508e-06	1.93851e-05	0
69	Gpx1	4.74057	0.407074	2.1312e-06	2.5438e-05	0
70	Scp2	4.69787	0.383707	2.62886e-06	3.08875e-05	0
71	Tmem30a	4.69144	0.374651	2.7129e-06	3.17509e-05	0
72	Alcam	4.509	0.262688	6.51347e-06	7.20918e-05	0
73	Npnt	4.48784	0.92629	7.19482e-06	7.91957e-05	0
74	Rgcc	4.34918	0.464382	1.36645e-05	0.000143138	0
75	Apoc1	4.29403	0.804809	1.75455e-05	0.000180276	0
76	Ank3	4.2524	0.536155	2.11489e-05	0.000214166	0
77	Acsl5	4.23873	0.513241	2.24789e-05	0.000226304	0
78	Malat1	4.05001	0.440276	5.12151e-05	0.000485601	0
79	Snx25	4.03551	0.773188	5.44845e-05	0.000513281	0
80	Rps19	3.93938	0.147586	8.16922e-05	0.00074678	0
81	Tspan11	3.91072	0.821545	9.20226e-05	0.000834239	0
82	Cebpa	3.90595	0.91592	9.38557e-05	0.000849896	0
83	Vamp8	3.81666	0.125653	0.000135272	0.00118912	0
84	Itga9	3.73428	0.809512	0.000188251	0.00161298	0
85	Slc39a8	3.68184	0.569189	0.000231556	0.00195067	0
86	C6	3.65636	0.657006	0.000255822	0.00212991	0
87	Ppp1r9a	3.59953	0.502733	0.000318789	0.00259993	0
88	Matn4	3.57158	1.17674	0.000354839	0.0028648	0
89	Abcd3	3.56649	0.37366	0.0003618	0.00291806	0
90	Nemf	3.56242	0.405621	0.000367453	0.00296067	0
91	Slc26a9	3.29944	1.00708	0.000968784	0.00707783	0
92	Slc12a2	3.2291	0.346881	0.00124181	0.00889948	0
93	Soat1	3.22724	0.57227	0.00124992	0.00895233	0
94	Bex2	3.20649	1.12826	0.00134363	0.00954957	0
95	Ctnnb1	3.20344	0.22741	0.00135798	0.00964011	0
96	Mylk	3.19734	0.897259	0.00138702	0.00983174	0
97	Ramp1	3.18715	0.799419	0.00143682	0.010143	0
98	Pcnt	3.04211	0.493607	0.00234929	0.0158183	0
99	Ociad2	3.015	0.716355	0.00256975	0.0170827	0
100	Nucb2	2.9689	0.376544	0.0029887	0.019629	0
101	Myh7	2.96342	1.16924	0.00304241	0.0199164	0
102	Phldb2	2.95189	0.258731	0.00315837	0.0205859	0
103	Sdc1	2.89071	0.245403	0.00384374	0.0245019	0
104	Cftr	2.87787	1.15174	0.00400375	0.0253807	0
105	St6galnac2	2.85099	0.80431	0.00435831	0.0273829	0
106	Atp11a	2.84373	0.313077	0.00445881	0.0279486	0
107	Snhg11	2.82374	0.80931	0.00474665	0.0295144	0
108	Gas6	2.8098	0.440055	0.00495725	0.0306985	0
109	Tmem42	2.78937	0.795339	0.00528102	0.0324677	0
110	Hp1bp3	2.77701	0.271902	0.00548621	0.0336004	0
111	Nkd1	2.75886	0.871307	0.0058004	0.0352999	0
112	Pmvk	2.75833	0.49423	0.00580971	0.0353477	0
113	Mme	2.716	0.648057	0.00660755	0.0397097	0
114	Ppp1r14c	2.69822	0.366094	0.00697116	0.0416245	0
115	Id2	2.63589	0.376959	0.00839182	0.0491075	0
116	Pla2g1b	2.62942	0.880924	0.00855305	0.0498568	0
117	Oat	2.608	0.358688	0.00910732	0.0526286	0
118	Esam	2.51905	0.770363	0.0117673	0.0659555	0
119	Aqp5	2.51476	0.263775	0.0119113	0.0666694	0
120	Thbs3	2.4991	1.05511	0.0124508	0.0693825	0
121	Ptgs1	2.37576	0.360536	0.0175127	0.0933657	0
122	Grb14	2.32497	0.403554	0.0200735	0.105247	0
123	Adamts1	2.32295	0.920986	0.0201817	0.105612	0
124	Ctsb	2.28311	0.294023	0.0224239	0.115932	0
125	Atp6v1c2	2.25368	0.429617	0.0242165	0.124186	0
126	Tnfaip1	2.1969	0.430584	0.0280273	0.140816	0
127	Npw	2.183	0.619742	0.0290361	0.145235	0
128	Ncor1	2.16781	0.315214	0.0301733	0.149907	0
129	Etfb	2.16586	0.167013	0.0303221	0.150553	0
130	Fam102b	2.13058	1.14306	0.0331234	0.161987	0
131	Rab27a	2.11739	0.653003	0.0342271	0.166774	0
132	Arf6	2.08145	0.415042	0.037393	0.179868	0
133	Syt7	2.00846	1.11909	0.044594	0.208096	0
134	Ptplad1	1.962	0.500537	0.0497625	0.227258	0
135	Fdps	1.95932	0.517629	0.0500757	0.228446	0
136	Adssl1	1.9383	0.639128	0.052587	0.238372	0
137	Prmt8	1.93038	1.07356	0.0535593	0.24218	0
138	Lamb3	1.84571	0.566716	0.0649336	0.284155	0
139	Uhrf1bp1l	1.83953	0.34824	0.0658369	0.28769	0
140	Ctsz	1.78754	0.337463	0.0738503	0.316948	0
141	Atp8a1	1.76956	0.193502	0.0768011	0.32687	0
142	Lcp1	1.76342	0.504557	0.077829	0.330485	0
143	Ggcx	1.76172	0.854354	0.0781161	0.331177	0
144	Fgfr2	1.73556	0.597448	0.0826424	0.346821	0
145	Slco4c1	1.67637	0.57543	0.0936653	0.383903	0
146	Chka	1.65721	0.347571	0.0974777	0.396153	0
147	Bex4	1.63655	0.425307	0.101724	0.409603	0
148	Iah1	1.63283	0.488954	0.102504	0.4124	0
149	Atrx	1.61422	0.229007	0.10648	0.425833	0
150	Kcne2	1.58948	0.790678	0.111952	0.443001	0
151	Adam19	1.5795	0.669022	0.114221	0.450276	0
152	Acot7	1.57213	0.256383	0.115919	0.455701	0
153	Sept7	1.56494	0.159273	0.117598	0.460792	0
154	Ttc38	1.55468	0.695321	0.120021	0.468457	0
155	Atox1	1.51466	0.136439	0.129858	0.499236	0
156	Kcnc3	1.50713	0.773894	0.131776	0.505479	0
157	Top1	1.49574	0.146198	0.134721	0.51423	0
158	Rrbp1	1.42509	0.230775	0.15413	0.572683	0
159	Adk	1.42029	0.47943	0.155523	0.57688	0
160	Nckap5	1.41968	0.454322	0.155701	0.577255	0
161	Kcnj2	1.40822	1.05104	0.159066	0.586854	0
162	Kcnj15	1.36843	0.244819	0.171177	0.620868	0
163	Nrn1	1.30574	0.805928	0.191642	0.677742	0
164	Xdh	1.30232	0.504654	0.192808	0.680544	0
165	Afap1l1	1.29626	0.556926	0.194885	0.685924	0
166	Mfsd2a	1.29554	1.01039	0.195134	0.686638	0
167	Ighm	1.28597	0.770598	0.198455	0.696238	0
168	Tmem164	1.28439	0.720275	0.199007	0.697511	0
169	Apoe	1.24625	0.31039	0.212672	0.733796	0
170	Cnn2	1.19468	0.171084	0.23221	0.782636	0
171	Tc2n	1.16367	0.510003	0.244556	0.812736	0
172	Fkbp11	1.16314	0.830234	0.244771	0.81312	0
173	Arhgef38	1.15927	0.472542	0.246346	0.816659	0
174	Slc1a3	1.13362	0.916609	0.256954	0.840472	0
175	Vldlr	1.11806	0.673596	0.263542	0.857125	0
176	Cpeb3	1.06962	0.861148	0.284789	0.907452	0
177	Tmbim6	1.06165	0.0316984	0.288396	0.915311	0
178	Prps2	1.05569	0.517901	0.291108	0.921728	0
179	Renbp	1.051	0.57949	0.293261	0.9272	0
180	Elfn1	1.02375	1.15197	0.305952	0.954774	0
181	Cst8	1.02076	1.10989	0.307368	0.957687	0
182	Rasd2	1.01846	1.40681	0.308461	0.95999	0
183	Pou6f1	1.01323	1.39424	0.310948	0.964983	0
184	Enpep	1.00212	0.349085	0.316288	0.976286	0
185	Mmp15	0.992804	0.480119	0.320806	0.986536	0
186	Entpd1	0.975073	0.397901	0.329524	1	0
187	St6galnac4	0.948994	0.924805	0.342623	1	0
188	Npr1	0.939706	0.567902	0.347368	1	0
189	Npc1	0.93024	0.475657	0.352247	1	0
190	Rn7sk	0.926018	0.41586	0.354436	1	0
191	Rtkn	0.925127	0.643462	0.3549	1	0
192	Mtdh	0.912416	0.15884	0.36155	1	0
193	Oplah	0.91202	0.705922	0.361758	1	0
194	Lrrk2	0.90251	0.254921	0.366786	1	0
195	Hkdc1	0.881034	0.974425	0.378299	1	0
196	Gnmt	0.88088	1.187	0.378383	1	0
197	Pla2g4f	0.876736	1.21808	0.38063	1	0
198	Mtch1	0.875489	0.393831	0.381308	1	0
199	Gaa	0.874968	0.509057	0.381591	1	0
200	Bod1l	0.855981	0.222156	0.392008	1	0
201	Lpin2	0.837274	0.141753	0.402439	1	0
202	Cyb5b	0.834228	0.410708	0.404153	1	0
203	Cdh16	0.821585	1.07701	0.411313	1	0
204	Zfp385b	0.814742	0.827907	0.41522	1	0
205	Rerg	0.811412	1.22594	0.417129	1	0
206	Acaca	0.811003	0.641684	0.417364	1	0
207	Snx22	0.807384	0.796596	0.419446	1	0
208	Szt2	0.803085	0.879625	0.421926	1	0
209	Srebf1	0.792015	0.517	0.428352	1	0
210	P2rx5	0.788822	1.23424	0.430216	1	0
211	Errfi1	0.777601	0.168536	0.436804	1	0
212	Cited2	0.774343	0.456601	0.438728	1	0
213	Antxr1	0.76739	0.522363	0.44285	1	0
214	Ldlr	0.755369	0.477803	0.450028	1	0
215	Fkbp2	0.745884	0.210123	0.455738	1	0
216	Npr2	0.735352	0.644066	0.462125	1	0
217	Tinag	0.728092	0.424	0.466557	1	0
218	Rab27b	0.712863	0.438234	0.47593	1	0
219	H2-Eb1	0.71087	0.115603	0.477165	1	0
220	Arpc1b	0.705912	0.199964	0.480243	1	0
221	Rmdn2	0.696811	0.441914	0.485921	1	0
222	Srebf2	0.689069	0.525146	0.49078	1	0
223	Ltbp3	0.680779	0.424433	0.496011	1	0
224	Tex11	0.655609	1.12568	0.512076	1	0
225	Dek	0.654141	0.133597	0.513021	1	0
226	Anxa6	0.651506	0.384979	0.51472	1	0
227	Vaultrc5	0.650001	1.04469	0.515692	1	0
228	5430416O09Rik	0.648032	1.04661	0.516964	1	0
229	Adcy7	0.6401	0.776621	0.522108	1	0
230	Anpep	0.632614	0.762531	0.526986	1	0
231	Tmem243	0.626478	0.246377	0.531001	1	0
232	Igha	0.612585	0.527918	0.540151	1	0
233	Pgm2	0.604719	0.447247	0.545366	1	0
234	Slc30a2	0.593194	2.04944	0.553051	1	0
235	Gm11744	0.591416	0.609941	0.554242	1	0
236	Slc16a2	0.585388	0.507281	0.558287	1	0
237	Ptgfrn	0.572266	0.435565	0.567142	1	0
238	Igj	0.569137	0.531562	0.569263	1	0
239	Cd79b	0.562409	0.712195	0.573837	1	0
240	Mrps9	0.560537	0.492116	0.575113	1	0
241	Aldh1l1	0.559651	0.578957	0.575718	1	0
242	Mbl1	0.557371	1.65874	0.577274	1	0
243	Fzd7	0.55327	0.790427	0.580079	1	0
244	Bcan	0.536725	2.00058	0.591458	1	0
245	N28178	0.532665	1.01798	0.594266	1	0
246	Prnp	0.531546	0.068261	0.595041	1	0
247	Usp8	0.52089	0.146154	0.602443	1	0
248	Insig1	0.511855	0.462645	0.608752	1	0
249	Serf2	0.510532	0.0403736	0.609679	1	0
250	Gdnf	0.507606	0.725979	0.61173	1	0
251	Egfl7	0.494154	0.800164	0.621197	1	0
252	Epha7	0.488264	0.503331	0.625363	1	0
253	Tmem116	0.482137	0.519077	0.629708	1	0
254	Mgll	0.480065	0.829997	0.631181	1	0
255	Slc10a6	0.478054	0.889675	0.632612	1	0
256	Dgkg	0.459005	0.815671	0.646231	1	0
257	Jun	0.454092	0.155019	0.649763	1	0
258	Bmp1	0.445026	0.373063	0.656301	1	0
259	Atp6v0b	0.438266	0.168207	0.661193	1	0
260	9230117E06Rik	0.437677	0.793746	0.661621	1	0
261	Fabp12	0.389853	0.91441	0.696646	1	0
262	Arhgef10l	0.383382	0.830659	0.701436	1	0
263	Myh13	0.38	0.978085	0.703945	1	0
264	G0s2	0.368155	1.76615	0.712757	1	0
265	Ogfrl1	0.366519	0.377167	0.713978	1	0
266	Pbld2	0.366515	0.582224	0.713981	1	0
267	Msrb3	0.363211	0.430648	0.716448	1	0
268	Gm17182	0.3466	1.728	0.728892	1	0
269	Ly6c2	0.344426	0.444901	0.730526	1	0
270	Ankrd11	0.340934	0.199441	0.733153	1	0
271	Tox2	0.34062	1.68572	0.73339	1	0
272	Pde7b	0.333169	0.544568	0.739007	1	0
273	Iqgap1	0.329277	0.0182119	0.741947	1	0
274	E130012A19Rik	0.324709	0.737968	0.745401	1	0
275	Chd3	0.324444	0.231301	0.745602	1	0
276	Aox3	0.32442	0.209757	0.74562	1	0
277	Hdac5	0.323149	0.504096	0.746582	1	0
278	Cox4i2	0.315589	1.30985	0.752315	1	0
279	Bambi	0.309798	0.44957	0.756714	1	0
280	St6galnac6	0.309503	0.894489	0.756939	1	0
281	Kif5b	0.306371	0.0472813	0.759322	1	0
282	Bmf	0.305306	0.664267	0.760133	1	0
283	Tfcp2l1	0.301262	0.371375	0.763215	1	0
284	Rprm	0.297977	0.385863	0.765721	1	0
285	Ralbp1	0.294468	0.109746	0.7684	1	0
286	Tmem110	0.29049	0.439545	0.771442	1	0
287	Mapkapk2	0.289657	0.403415	0.772079	1	0
288	Cth	0.289436	0.613951	0.772248	1	0
289	Tmtc2	0.289015	0.70909	0.77257	1	0
290	Pccb	0.28832	0.36025	0.773102	1	0
291	Ros1	0.286243	1.21635	0.774692	1	0
292	Proca1	0.28494	0.527722	0.77569	1	0
293	Cela1	0.283235	0.813467	0.776997	1	0
294	Mrc2	0.277731	0.910912	0.781219	1	0
295	Ntn3	0.268042	1.36666	0.788667	1	0
296	Mitf	0.266884	0.46869	0.789558	1	0
297	Cables1	0.263408	0.789256	0.792236	1	0
298	Slc43a2	0.261448	0.35609	0.793747	1	0
299	Fxyd6	0.261204	1.04064	0.793935	1	0
300	Bmp2	0.260035	0.555793	0.794837	1	0
301	Snx29	0.259306	0.59846	0.795399	1	0
302	Col6a1	0.253262	0.249236	0.800066	1	0
303	Axin2	0.248098	0.793464	0.804058	1	0
304	Camsap3	0.245977	0.518103	0.8057	1	0
305	Bpifb5	0.240338	0.895711	0.810068	1	0
306	Sh3pxd2a	0.237481	0.53525	0.812284	1	0
307	Trpv6	0.236598	0.722349	0.812969	1	0
308	Rtn2	0.234977	0.897556	0.814226	1	0
309	Rnf144a	0.23415	0.468145	0.814868	1	0
310	Dpp4	0.233378	0.288061	0.815468	1	0
311	Tmem163	0.230992	0.436147	0.817321	1	0
312	Lpar4	0.230087	0.907097	0.818024	1	0
313	Txnrd3	0.230024	0.472449	0.818073	1	0
314	4933436C20Rik	0.22715	0.453418	0.820307	1	0
315	Kdm4b	0.2243	0.750024	0.822524	1	0
316	Ggt5	0.2228	0.453155	0.823691	1	0
317	Gm12454	0.22112	0.998887	0.824999	1	0
318	6330444E15Rik	0.218701	1.99896	0.826883	1	0
319	Fam181a	0.218283	1.05668	0.827209	1	0
320	Itih1	0.217003	0.876251	0.828206	1	0
321	Smyd5	0.214474	0.62502	0.830177	1	0
322	9530048J24Rik	0.212147	2.30445	0.831993	1	0
323	Rab3c	0.210742	0.394957	0.833089	1	0
324	Tesc	0.205799	0.808381	0.836948	1	0
325	Pitpnm2	0.204583	0.349717	0.837898	1	0
326	Tbc1d24	0.203339	0.477111	0.83887	1	0
327	9330182L06Rik	0.200559	0.482894	0.841043	1	0
328	Wipf3	0.196886	0.551618	0.843917	1	0
329	Zfp169	0.192847	1.45693	0.847079	1	0
330	Ntn1	0.191746	1.1673	0.847941	1	0
331	Tmem8	0.188789	0.513302	0.850258	1	0
332	Limk1	0.186915	0.616039	0.851728	1	0
333	Mccc1	0.180575	0.432401	0.856701	1	0
334	Hmha1	0.179727	0.296204	0.857367	1	0
335	Arid4a	0.179139	0.208399	0.857829	1	0
336	Gkn3	0.178912	0.705754	0.858006	1	0
337	Rapgef5	0.176208	0.43509	0.86013	1	0
338	Proz	0.175362	1.09735	0.860795	1	0
339	Snx33	0.175028	0.714713	0.861058	1	0
340	Ccdc141	0.17465	0.125554	0.861355	1	0
341	Zbtb34	0.172028	0.776159	0.863415	1	0
342	Gpt	0.17086	0.403633	0.864334	1	0
343	Slc22a17	0.170778	0.569701	0.864398	1	0
344	Sel1l3	0.1704	0.620285	0.864696	1	0
345	Pgs1	0.168432	0.323186	0.866243	1	0
346	Phka1	0.165842	0.495988	0.868281	1	0
347	Klhl29	0.164228	0.642012	0.869552	1	0
348	Cutal	0.163159	0.481216	0.870393	1	0
349	Oma1	0.162441	0.395732	0.870959	1	0
350	Fads1	0.157804	0.331001	0.874612	1	0
351	Mesp1	0.157001	0.723937	0.875244	1	0
352	Wdr91	0.155546	0.439591	0.876391	1	0
353	A430106G13Rik	0.153464	2.82491	0.878033	1	0
354	Klk14	0.153277	0.876996	0.87818	1	0
355	Serpind1	0.153166	0.874245	0.878267	1	0
356	Fat2	0.149048	1.07411	0.881516	1	0
357	Sec14l4	0.148825	0.349997	0.881692	1	0
358	Hnmt	0.148562	0.403878	0.881899	1	0
359	Myo3b	0.147426	0.872789	0.882796	1	0
360	Rapgef3	0.146824	0.953393	0.883271	1	0
361	Gm26802	0.146034	0.960943	0.883894	1	0
362	Fam101b	0.144683	0.371095	0.884961	1	0
363	Fam20c	0.14452	0.678521	0.88509	1	0
364	Axdnd1	0.142818	0.701711	0.886434	1	0
365	Zfp219	0.137627	0.452288	0.890535	1	0
366	Tle2	0.136924	0.425903	0.891091	1	0
367	Ivl	0.136213	0.881549	0.891653	1	0
368	Egln1	0.135699	0.359133	0.892059	1	0
369	Cygb	0.135098	0.576034	0.892534	1	0
370	Col18a1	0.133607	0.482831	0.893714	1	0
371	Ebf1	0.129141	0.992703	0.897246	1	0
372	Arsa	0.124866	0.546948	0.90063	1	0
373	Tmem132d	0.12425	0.788338	0.901117	1	0
374	Dpep1	0.123927	1.61163	0.901373	1	0
375	Kalrn	0.123449	0.495648	0.901752	1	0
376	Heatr1	0.121331	0.518142	0.903429	1	0
377	Znrf3	0.120551	0.58672	0.904046	1	0
378	Fndc4	0.120477	0.83783	0.904105	1	0
379	RP24-312B12.1	0.120102	0.98968	0.904402	1	0
380	Sh3bgr	0.118683	0.362998	0.905526	1	0
381	Bcl11b	0.11767	0.887839	0.906329	1	0
382	Rlbp1	0.117395	1.8583	0.906547	1	0
383	Atp6v0a4	0.114915	0.422634	0.908513	1	0
384	Tulp1	0.113483	0.926969	0.909647	1	0
385	Wnt3a	0.112948	1.00196	0.910072	1	0
386	9330159N05Rik	0.111423	2.00484	0.911281	1	0
387	Gm7628	0.110863	2.48885	0.911725	1	0
388	C130074G19Rik	0.110681	0.524299	0.911869	1	0
389	Abhd5	0.110347	0.32547	0.912134	1	0
390	Gm25188	0.10837	1.69036	0.913702	1	0
391	Tie1	0.108335	1.4982	0.91373	1	0
392	Col16a1	0.107088	0.579994	0.914719	1	0
393	Upb1	0.105748	1.01494	0.915783	1	0
394	Elmod3	0.104189	0.548684	0.917019	1	0
395	Dact2	0.102836	0.943555	0.918093	1	0
396	Zfp791	0.101806	1.90165	0.918911	1	0
397	Acss3	0.100182	0.698625	0.9202	1	0
398	Cachd1	0.0994714	0.362579	0.920764	1	0
399	Pde8b	0.0985745	0.433274	0.921476	1	0
0	Sftpc	57.2336	6.25038	0	0	1
1	Sftpa1	56.6615	4.33777	0	0	1
2	Slc34a2	52.4082	3.47478	0	0	1
3	Sftpb	46.0056	3.12859	0	0	1
4	Hc	44.3019	3.13649	0	0	1
5	Lyz2	43.0155	4.07725	0	0	1
6	Malat1	43.0022	4.07369	0	0	1
7	Napsa	40.4888	2.58444	0	0	1
8	Sftpd	34.8562	2.44563	3.42876e-266	9.1628e-263	1
9	Lamp3	32.5292	2.16093	4.11873e-232	9.90595e-229	1
10	Cxcl15	29.3644	2.15775	1.56472e-189	2.89485e-186	1
11	Fasn	28.7413	1.99259	1.16375e-181	1.86595e-178	1
12	Lpcat1	28.2743	1.9936	7.16021e-176	1.07631e-172	1
13	Abca3	27.2506	1.95564	1.63507e-163	2.18473e-160	1
14	S100g	26.5159	1.81034	6.34781e-155	7.63356e-152	1
15	Rnase4	26.2375	1.71027	9.93998e-152	1.13841e-148	1
16	Ctsc	25.8545	1.79726	2.16609e-147	2.17069e-144	1
17	Lgi3	23.9109	2.10377	2.35909e-126	1.83027e-123	1
18	Gpr116	23.492	1.78365	4.92962e-122	3.70507e-119	1
19	Egfl6	21.9958	1.644	3.15978e-107	2.111e-104	1
20	Nrp1	21.7459	1.79486	7.55733e-105	4.78319e-102	1
21	Sepp1	21.103	1.74655	7.46641e-99	4.27559e-96	1
22	Rgcc	20.684	1.63655	4.83175e-95	2.52627e-92	1
23	Cpm	20.2962	1.69414	1.38958e-91	6.82056e-89	1
24	Irx1	20.1352	1.93486	3.62807e-90	1.67805e-87	1
25	Ppp1r9a	20.0905	1.87599	8.93209e-90	4.05332e-87	1
26	Slc12a2	19.9576	1.53381	1.28624e-88	5.72879e-86	1
27	Etv5	19.7777	2.04136	4.63553e-87	1.99088e-84	1
28	Alcam	19.7622	1.24676	6.29418e-87	2.65581e-84	1
29	Atrx	19.3845	1.83286	1.04409e-83	4.25618e-81	1
30	Ctsh	19.2756	1.1811	8.60845e-83	3.33938e-80	1
31	Ager	19.2143	1.27419	2.808e-82	1.07199e-79	1
32	Ccdc141	18.8331	1.83639	4.0417e-79	1.36911e-76	1
33	Cd36	18.5773	1.28225	4.91012e-77	1.61772e-74	1
34	Scd1	17.8833	1.44853	1.59233e-71	4.67039e-69	1
35	Phldb2	17.5522	1.34542	5.71999e-69	1.58128e-66	1
36	Ptprf	17.5295	1.23259	8.52618e-69	2.30408e-66	1
37	Ank3	17.4741	1.5724	2.25743e-68	5.96631e-66	1
38	Cldn18	17.1739	1.20157	4.16207e-66	1.05371e-63	1
39	Iqgap1	16.7679	1.30276	4.18776e-63	9.77862e-61	1
40	Acsl4	16.578	1.1935	1.00491e-61	2.28011e-59	1
41	Brd7	16.4759	1.29779	5.46672e-61	1.19527e-58	1
42	Neat1	16.3279	1.25492	6.25348e-60	1.34288e-57	1
43	Rbpjl	16.2404	1.73186	2.61182e-59	5.51025e-57	1
44	Snx25	16.1166	2.04475	1.94983e-58	4.00814e-56	1
45	Dram1	15.8987	1.1813	6.47189e-57	1.26549e-54	1
46	Acly	15.7606	1.39972	5.80925e-56	1.09155e-53	1
47	Zdhhc3	15.4594	1.33421	6.51556e-54	1.16945e-51	1
48	Chi3l1	15.3581	1.10254	3.12743e-53	5.53072e-51	1
49	Acoxl	15.2986	1.85973	7.81347e-53	1.35196e-50	1
50	Atp8a1	14.5862	1.13896	3.43841e-48	5.40504e-46	1
51	Gas6	13.7105	1.34182	8.78199e-43	1.20009e-40	1
52	Lpin2	13.4037	1.24149	5.75126e-41	7.43674e-39	1
53	Aox3	13.3856	1.452	7.3359e-41	9.43506e-39	1
54	Spink5	13.3385	2.4261	1.38241e-40	1.74074e-38	1
55	Elovl1	13.3272	0.950581	1.60742e-40	2.01354e-38	1
56	Kcnj15	13.2758	1.25511	3.19988e-40	3.92655e-38	1
57	Nemf	12.8062	1.11824	1.51322e-37	1.62475e-35	1
58	Secisbp2l	12.7992	1.16228	1.65613e-37	1.76245e-35	1
59	Npc2	12.7761	1.20764	2.23095e-37	2.35336e-35	1
60	Sfta2	12.7354	0.897668	3.75901e-37	3.89689e-35	1
61	Pcnt	12.6533	1.41014	1.07219e-36	1.07896e-34	1
62	App	12.3167	0.908492	7.36556e-35	6.91988e-33	1
63	Rpl21	12.0918	0.500223	1.16736e-33	1.03221e-31	1
64	Nucb2	12.0468	1.05476	2.01598e-33	1.76314e-31	1
65	Nckap5	11.9751	1.80122	4.79904e-33	4.15186e-31	1
66	Itga9	11.959	1.83446	5.82474e-33	5.00324e-31	1
67	Grb14	11.9388	1.21329	7.42481e-33	6.33241e-31	1
68	Gm26924	11.6422	1.09579	2.51533e-31	2.10788e-29	1
69	Snhg11	11.5299	2.05375	9.32146e-31	7.73071e-29	1
70	Taok3	11.3982	1.12257	4.26767e-30	3.45595e-28	1
71	Chia	11.18	1.4616	5.11153e-29	3.99148e-27	1
72	Mme	11.1086	1.64162	1.13966e-28	8.75719e-27	1
73	Mlc1	11.0958	1.61041	1.31494e-28	1.00718e-26	1
74	Cdc42bpa	11.0314	1.63514	2.69759e-28	2.0149e-26	1
75	Tgoln1	10.9086	0.770767	1.04847e-27	7.54989e-26	1
76	Socs2	10.8484	0.831355	2.02911e-27	1.43959e-25	1
77	Exosc7	10.699	1.18889	1.02918e-26	6.95305e-25	1
78	Bex4	10.3874	1.39223	2.82995e-25	1.78643e-23	1
79	Errfi1	10.3814	0.989053	3.01192e-25	1.89633e-23	1
80	Cd74	10.366	1.04954	3.54167e-25	2.22404e-23	1
81	Klf9	10.3092	1.17941	6.40339e-25	4.00021e-23	1
82	Myh7	10.3081	2.7094	6.47731e-25	4.0359e-23	1
83	Hp1bp3	10.2338	0.861712	1.39986e-24	8.54517e-23	1
84	Rrbp1	10.0769	1.06386	6.99128e-24	4.10115e-22	1
85	Chka	9.80639	1.10384	1.0568e-22	5.91093e-21	1
86	Actn4	9.61363	0.7456	7.00348e-22	3.75984e-20	1
87	Foxp1	9.58354	1.20569	9.37717e-22	4.96763e-20	1
88	Apc	9.39857	1.02026	5.53089e-21	2.79461e-19	1
89	Ralbp1	9.35034	0.844174	8.73675e-21	4.37766e-19	1
90	Usp8	9.08879	0.878073	1.0015e-19	4.76972e-18	1
91	A630007B06Rik	9.04298	1.29533	1.52457e-19	7.13375e-18	1
92	Pik3ca	9.03813	1.4384	1.59371e-19	7.414e-18	1
93	C6	8.94642	1.15946	3.67208e-19	1.65698e-17	1
94	Cox6a2	8.93249	1.70245	4.16535e-19	1.87605e-17	1
95	Lyz1	8.87225	1.00698	7.16843e-19	3.16345e-17	1
96	Atp11a	8.78165	0.762772	1.61091e-18	6.90625e-17	1
97	Abcd3	8.76616	0.735726	1.84869e-18	7.85561e-17	1
98	Uhrf1bp1l	8.70421	0.902562	3.19808e-18	1.33537e-16	1
99	Tspan11	8.70303	1.35229	3.23129e-18	1.34689e-16	1
100	Tnfaip1	8.52173	1.01634	1.57186e-17	6.22812e-16	1
101	Atp6v1c2	8.38565	0.924895	5.04481e-17	1.93822e-15	1
102	Rdx	8.36473	0.750617	6.02507e-17	2.3038e-15	1
103	Arhgef38	8.24411	1.53078	1.66391e-16	6.19486e-15	1
104	Mylk	8.24273	1.61858	1.68321e-16	6.25702e-15	1
105	Soat1	8.17569	1.0347	2.94184e-16	1.07693e-14	1
106	St6galnac2	8.16339	1.61473	3.25739e-16	1.18882e-14	1
107	Car8	8.15761	0.610899	3.41722e-16	1.2415e-14	1
108	Rpl5	8.08772	0.577908	6.079e-16	2.18871e-14	1
109	Mmp15	8.06868	1.50731	7.10641e-16	2.54719e-14	1
110	Bex2	8.05862	2.02056	7.71583e-16	2.74924e-14	1
111	Cat	8.05772	0.797284	7.7731e-16	2.76554e-14	1
112	Prrc2c	8.04966	1.01964	8.30237e-16	2.94949e-14	1
113	Filip1l	7.99648	1.27149	1.28023e-15	4.48192e-14	1
114	Sdc4	7.8681	0.584998	3.6008e-15	1.21804e-13	1
115	Mid1ip1	7.72278	0.817239	1.13823e-14	3.66964e-13	1
116	Cnn2	7.72015	0.700898	1.16197e-14	3.73618e-13	1
117	Rb1cc1	7.70674	0.885519	1.29074e-14	4.13362e-13	1
118	Ctnnb1	7.70042	0.517966	1.3562e-14	4.33173e-13	1
119	Myh14	7.64766	0.792656	2.04674e-14	6.4264e-13	1
120	Afap1l1	7.40299	1.56969	1.33151e-13	3.90062e-12	1
121	Slc39a8	7.21273	0.87287	5.48391e-13	1.55718e-11	1
122	Npc1	7.20054	1.54504	5.99736e-13	1.69897e-11	1
123	Ociad2	7.17778	1.18057	7.08528e-13	1.99541e-11	1
124	Chd3	7.17549	1.07915	7.20477e-13	2.02669e-11	1
125	Nkd1	7.15272	1.61492	8.50765e-13	2.38482e-11	1
126	Atp6v1a	7.14073	0.62469	9.28379e-13	2.59633e-11	1
127	Scd2	7.12167	0.681366	1.0663e-12	2.97858e-11	1
128	Ppp1r14c	7.04653	0.684677	1.83434e-12	5.01339e-11	1
129	Luc7l2	7.02552	0.733834	2.13266e-12	5.79579e-11	1
130	Tmf1	7.00418	1.0067	2.48439e-12	6.70618e-11	1
131	Tmem30a	6.83485	0.531419	8.20933e-12	2.14379e-10	1
132	Cebpa	6.79084	1.26333	1.11481e-11	2.88304e-10	1
133	Ano6	6.76672	0.859108	1.31736e-11	3.39954e-10	1
134	Macc1	6.74362	1.24809	1.54487e-11	3.95274e-10	1
135	Pura	6.71525	0.771255	1.87747e-11	4.77831e-10	1
136	Itih4	6.68691	1.2684	2.27927e-11	5.73418e-10	1
137	Ncor1	6.60049	0.801059	4.098e-11	1.01088e-09	1
138	Nipbl	6.59213	0.879448	4.33552e-11	1.06728e-09	1
139	Lrrk2	6.50326	0.847396	7.85988e-11	1.90755e-09	1
140	Npr1	6.50032	1.73885	8.01485e-11	1.9432e-09	1
141	Rmdn2	6.44423	1.54525	1.16185e-10	2.76945e-09	1
142	Cftr	6.39515	1.91537	1.60395e-10	3.80064e-09	1
143	Npnt	6.3796	1.11814	1.77552e-10	4.19479e-09	1
144	Slco4c1	6.31719	1.22225	2.66365e-10	6.18935e-09	1
145	Adam19	6.25405	1.51136	3.99942e-10	9.17844e-09	1
146	Magi3	6.25345	0.845959	4.01485e-10	9.20507e-09	1
147	Pi4k2b	6.23982	0.629341	4.38066e-10	1.00151e-08	1
148	Arid4b	6.18751	0.7447	6.1122e-10	1.38162e-08	1
149	Sept7	6.14524	0.521595	7.98428e-10	1.79132e-08	1
150	Lamb3	6.14264	1.1806	8.11628e-10	1.81755e-08	1
151	Nrn1	6.10261	2.26774	1.04349e-09	2.31308e-08	1
152	Slc26a9	6.08189	1.42438	1.18772e-09	2.62313e-08	1
153	Apoe	6.04984	1.23277	1.44987e-09	3.17682e-08	1
154	Acsl5	6.02586	0.605761	1.68214e-09	3.65467e-08	1
155	2810474O19Rik	5.99201	0.631634	2.07267e-09	4.47887e-08	1
156	Utrn	5.99013	1.00196	2.09676e-09	4.52686e-08	1
157	Sdc1	5.96935	0.443614	2.382e-09	5.10601e-08	1
158	Ddx6	5.95182	0.690798	2.65172e-09	5.66398e-08	1
159	Rbbp6	5.91766	0.75328	3.26557e-09	6.91376e-08	1
160	Il33	5.89817	0.522903	3.67547e-09	7.72716e-08	1
161	Ramp1	5.87755	1.11369	4.16373e-09	8.71558e-08	1
162	Oat	5.85661	0.574931	4.72411e-09	9.8372e-08	1
163	H2afj	5.81809	0.343286	5.95251e-09	1.23099e-07	1
164	Bptf	5.76145	0.769853	8.33936e-09	1.69572e-07	1
165	Kmt2e	5.73743	0.746959	9.61237e-09	1.94275e-07	1
166	Eef2	5.65589	0.538611	1.55044e-08	3.07417e-07	1
167	Rai14	5.65466	0.66305	1.5615e-08	3.09355e-07	1
168	Arf6	5.64945	0.713781	1.60964e-08	3.18366e-07	1
169	Scaf11	5.62931	0.659577	1.8093e-08	3.56977e-07	1
170	Vldlr	5.61481	1.83043	1.96778e-08	3.85399e-07	1
171	Zbtb38	5.60636	0.857717	2.06624e-08	4.03698e-07	1
172	Limch1	5.59137	0.885443	2.25283e-08	4.3731e-07	1
173	Atp1a1	5.56912	0.527447	2.5603e-08	4.94204e-07	1
174	Sfpq	5.55125	0.573756	2.83635e-08	5.45284e-07	1
175	Enpep	5.51927	0.927913	3.40417e-08	6.51342e-07	1
176	Tpr	5.50916	0.679764	3.6054e-08	6.8875e-07	1
177	Hmha1	5.42744	1.52739	5.71694e-08	1.07337e-06	1
178	Ankrd12	5.40863	0.74386	6.35089e-08	1.18776e-06	1
179	Kif5b	5.3982	0.474103	6.73144e-08	1.25211e-06	1
180	Rps19	5.35064	0.355955	8.76431e-08	1.61525e-06	1
181	Acot7	5.24272	0.538955	1.58224e-07	2.83143e-06	1
182	Muc1	5.23543	0.404025	1.64599e-07	2.93895e-06	1
183	Ash1l	5.14298	0.697673	2.70415e-07	4.7542e-06	1
184	Cadm1	5.11191	0.702592	3.18911e-07	5.55003e-06	1
185	Npw	5.08924	0.948468	3.59496e-07	6.21138e-06	1
186	Top1	5.08695	0.425915	3.6386e-07	6.28226e-06	1
187	Ubr1	5.08499	1.01479	3.67644e-07	6.34305e-06	1
188	Entpd1	5.07046	0.990087	3.96863e-07	6.81783e-06	1
189	P4ha1	5.04808	0.965926	4.46268e-07	7.61219e-06	1
190	Son	5.03177	0.513371	4.85971e-07	8.26014e-06	1
191	Tfcp2l1	4.95522	1.50089	7.22502e-07	1.20589e-05	1
192	Rab27b	4.94422	1.13932	7.64483e-07	1.26892e-05	1
193	Tinag	4.94325	1.25531	7.68306e-07	1.27438e-05	1
194	Sec63	4.93953	0.596265	7.83124e-07	1.29717e-05	1
195	Nucks1	4.8883	0.549569	1.01711e-06	1.66525e-05	1
196	Thbs3	4.87879	1.5247	1.06737e-06	1.74279e-05	1
197	Cited2	4.86648	1.04584	1.13605e-06	1.84491e-05	1
198	Pbrm1	4.82217	0.600127	1.42008e-06	2.27392e-05	1
199	Golga4	4.8211	0.642295	1.42767e-06	2.28456e-05	1
200	Pfkfb2	4.80882	0.784763	1.51825e-06	2.41984e-05	1
201	Tpm1	4.78197	0.318384	1.73582e-06	2.73939e-05	1
202	Baz1b	4.77392	0.637584	1.80677e-06	2.84203e-05	1
203	H2-Aa	4.68113	0.595821	2.85293e-06	4.37044e-05	1
204	Kank2	4.62666	1.21592	3.71604e-06	5.62458e-05	1
205	Plxna2	4.62105	1.04986	3.81806e-06	5.77535e-05	1
206	Xdh	4.54231	1.05971	5.56416e-06	8.23024e-05	1
207	C77370	4.5173	1.32241	6.2633e-06	9.21901e-05	1
208	Tns1	4.51432	1.06664	6.35205e-06	9.31543e-05	1
209	Nktr	4.49103	0.628394	7.08794e-06	0.000103067	1
210	Diap1	4.46247	0.615327	8.10184e-06	0.000116751	1
211	Ttn	4.43711	2.37072	9.11751e-06	0.000130217	1
212	Sltm	4.41595	0.555693	1.00566e-05	0.000142792	1
213	Pptc7	4.41074	1.02671	1.03019e-05	0.00014572	1
214	Matn4	4.39082	1.24812	1.12926e-05	0.000158736	1
215	Ap3d1	4.37496	0.688791	1.21453e-05	0.000169436	1
216	Matr3	4.36441	0.464363	1.27465e-05	0.000177411	1
217	Nkx2-1	4.35436	0.628861	1.33454e-05	0.000185211	1
218	Cdh16	4.31669	2.98947	1.58388e-05	0.000217306	1
219	Zbtb4	4.29774	1.08636	1.7255e-05	0.000235528	1
220	Chd2	4.28446	0.810962	1.83186e-05	0.000248635	1
221	Maob	4.27902	0.775223	1.87719e-05	0.000254255	1
222	Srrm2	4.27787	0.591455	1.88692e-05	0.000255243	1
223	Ralgapa2	4.26765	1.00776	1.97541e-05	0.000266315	1
224	Aff4	4.26569	0.653781	1.99286e-05	0.000268366	1
225	Rtf1	4.23536	0.683856	2.28188e-05	0.000305576	1
226	Txlng	4.23353	0.78952	2.30054e-05	0.000307779	1
227	Sort1	4.21466	0.933067	2.50156e-05	0.000333509	1
228	Ppp1r12a	4.21105	0.619398	2.54185e-05	0.000338505	1
229	Pygo1	4.19679	1.60022	2.70726e-05	0.000359538	1
230	Trip11	4.1888	0.554297	2.80428e-05	0.000371397	1
231	Usp34	4.17368	0.57109	2.99719e-05	0.000394773	1
232	Bicc1	4.12435	1.1577	3.7179e-05	0.000483086	1
233	Zc3h13	4.11649	0.625297	3.84689e-05	0.000498768	1
234	Bod1l	4.11096	0.625761	3.94014e-05	0.000509759	1
235	Zfp106	4.06442	0.59551	4.81523e-05	0.000615689	1
236	Fgfr2	4.0589	0.923947	4.93044e-05	0.000628469	1
237	Mtdh	4.0503	0.431666	5.11529e-05	0.000649566	1
238	Mtss1	4.04675	0.911481	5.19327e-05	0.000658773	1
239	Npr2	4.0239	1.73739	5.7241e-05	0.000720787	1
240	Syne2	4.01275	0.660465	6.00158e-05	0.000753361	1
241	Ptplad1	3.99887	0.667339	6.36444e-05	0.000797246	1
242	Rsf1	3.95374	0.665876	7.69384e-05	0.000950897	1
243	Prps2	3.94289	1.01227	8.05064e-05	0.000991429	1
244	Rock2	3.90742	0.561433	9.32879e-05	0.00113892	1
245	Tmem42	3.90326	0.884423	9.4904e-05	0.00115747	1
246	Dst	3.87763	0.87208	0.000105481	0.0012774	1
247	Ankhd1	3.8702	0.675788	0.000108745	0.0013123	1
248	Pmvk	3.86612	0.586948	0.00011058	0.0013336	1
249	Camk2n1	3.86527	0.807917	0.000110967	0.00133644	1
250	Itpr2	3.83857	1.38519	0.000123752	0.00148151	1
251	Zfhx3	3.81483	0.929211	0.000136277	0.00161458	1
252	Thoc2	3.80333	0.537471	0.000142762	0.00168395	1
253	Rock1	3.78728	0.479968	0.000152304	0.00178773	1
254	Nedd4	3.7866	0.338973	0.000152724	0.00179091	1
255	Rn7sk	3.7773	0.884047	0.000158541	0.0018528	1
256	Mysm1	3.77717	0.894099	0.000158619	0.00185281	1
257	H2-Ab1	3.76383	0.598843	0.00016733	0.00194888	1
258	Myo5c	3.75274	0.604276	0.00017491	0.00203155	1
259	Birc6	3.7472	0.732854	0.000178818	0.00207365	1
260	Mrps9	3.7469	1.17016	0.000179035	0.00207516	1
261	Tex15	3.74298	0.99251	0.000181854	0.00210581	1
262	Kcnj2	3.74237	1.90654	0.000182293	0.00210988	1
263	Tnrc6a	3.74036	0.62664	0.00018376	0.00212584	1
264	Met	3.71386	0.875197	0.000204123	0.00234226	1
265	Arhgap17	3.70977	0.963053	0.000207445	0.00237697	1
266	Nfix	3.69443	0.828826	0.000220384	0.00251088	1
267	Kcnc3	3.68437	1.30553	0.000229268	0.00260715	1
268	Purb	3.65934	0.530446	0.000252866	0.00284989	1
269	Antxr1	3.65132	1.2968	0.000260899	0.00293631	1
270	Lrrfip1	3.63799	0.40774	0.000274772	0.00307947	1
271	Vcp	3.61475	0.303115	0.000300637	0.00334132	1
272	Prrg3	3.61339	0.73693	0.000302224	0.00335586	1
273	Bdp1	3.61132	0.727744	0.000304642	0.00338114	1
274	Eea1	3.60919	0.736701	0.00030716	0.00340595	1
275	Pla2g1b	3.58766	1.03902	0.000333663	0.00367442	1
276	Chsy1	3.58034	1.28701	0.000343146	0.00377022	1
277	Swt1	3.56855	0.50666	0.000358956	0.00392421	1
278	Slc43a2	3.51743	0.844419	0.000435749	0.00469122	1
279	Cir1	3.49204	0.821337	0.000479353	0.00512169	1
280	Rab27a	3.48695	0.821918	0.00048856	0.0052108	1
281	Akap13	3.4784	0.646937	0.000504425	0.00534978	1
282	Nsd1	3.47232	0.594642	0.000515974	0.00545721	1
283	Mat2a	3.46759	0.483366	0.000525146	0.0055362	1
284	Sec14l4	3.46752	1.04488	0.000525284	0.0055362	1
285	Fkbp4	3.40613	0.351828	0.000658903	0.00682484	1
286	Ttc38	3.39089	1.05351	0.00069666	0.0071696	1
287	Tmod1	3.38577	1.34571	0.000709801	0.00729548	1
288	Prmt8	3.38278	1.64368	0.000717564	0.00736583	1
289	Cep110	3.31807	0.47884	0.000906405	0.00910988	1
290	Esam	3.30332	0.858465	0.000955467	0.009567	1
291	Cd200	3.29472	0.449253	0.000985192	0.00982374	1
292	Acaca	3.28846	1.52822	0.00100737	0.0100199	1
293	Dek	3.27025	0.405647	0.00107451	0.0106088	1
294	Ppig	3.26363	0.378718	0.00109996	0.0108422	1
295	Pard3	3.26334	0.926223	0.00110109	0.010849	1
296	H6pd	3.25673	0.994763	0.00112704	0.0110729	1
297	Ankrd11	3.24986	0.734769	0.00115462	0.0113299	1
298	Eif3a	3.22843	0.431419	0.0012447	0.0120906	1
299	Thsd4	3.22635	1.1343	0.00125379	0.0121691	1
300	Gltscr2	3.20196	0.443186	0.00136498	0.0131738	1
301	Clic4	3.2005	0.543938	0.00137191	0.0132354	1
302	Tcf25	3.1491	0.312633	0.00163777	0.0155435	1
303	Ccar1	3.14233	0.444498	0.00167606	0.015858	1
304	Bmp1	3.11899	0.967998	0.0018147	0.017029	1
305	Baz2b	3.06818	0.552197	0.00215367	0.0199425	1
306	Scaper	3.03241	0.859406	0.00242606	0.0221271	1
307	Zbtb16	3.02413	1.49036	0.00249347	0.0226817	1
308	Rbms3	3.01231	1.31353	0.00259266	0.0235305	1
309	Lamb2	3.00243	0.961781	0.00267836	0.0242718	1
310	Gsap	3.00231	0.874873	0.00267943	0.0242723	1
311	Lrp2	2.9847	0.392677	0.00283859	0.0255696	1
312	Ptms	2.97974	0.3641	0.00288494	0.025958	1
313	Tanc2	2.97839	0.842092	0.00289765	0.0260626	1
314	Smarca2	2.97337	0.473474	0.00294554	0.026434	1
315	Abhd2	2.97163	0.650682	0.00296228	0.0265083	1
316	Hk2	2.96867	1.13114	0.00299091	0.0267414	1
317	Renbp	2.94779	0.963686	0.00320054	0.0283941	1
318	Adamts1	2.93266	1.03571	0.00336077	0.0296928	1
319	Tln1	2.91739	0.508731	0.00352969	0.0310393	1
320	Ubn2	2.90735	0.630628	0.0036451	0.0319026	1
321	Fam184a	2.87932	1.067	0.00398528	0.0345281	1
322	Wwc1	2.85302	0.420898	0.00433054	0.0370042	1
323	Tmem164	2.84572	1.0572	0.0044311	0.0377916	1
324	Rnf20	2.84324	0.492804	0.00446574	0.0380601	1
325	Irf2bp2	2.83497	0.779255	0.00458304	0.0389081	1
326	Spen	2.8327	0.739244	0.00461563	0.0391434	1
327	Syt7	2.8139	1.25277	0.00489451	0.0411803	1
328	Ube3a	2.81291	0.532449	0.00490956	0.0412578	1
329	Pgs1	2.81269	0.705166	0.00491295	0.0412719	1
330	Hip1r	2.81245	0.810591	0.00491653	0.0412875	1
331	Senp6	2.80025	0.375986	0.00510634	0.0427174	1
332	Csrp1	2.79353	0.697662	0.00521367	0.0434428	1
333	Phf3	2.78959	0.40528	0.00527741	0.043889	1
334	Scp2	2.788	0.226767	0.00530352	0.0440757	1
335	Stag2	2.78406	0.580268	0.00536836	0.0445683	1
336	Rbm25	2.77724	0.383136	0.00548233	0.0454361	1
337	Sptbn1	2.76928	0.291318	0.00561802	0.0464326	1
338	Kdm5a	2.76848	0.580842	0.00563192	0.0465315	1
339	Phip	2.74674	0.51623	0.00601916	0.0493748	1
340	Mbd1	2.73816	0.809556	0.00617844	0.0504919	1
341	Atp2b1	2.73504	0.456915	0.00623733	0.0509385	1
342	Atp6v0b	2.73203	0.351513	0.00629445	0.0513527	1
343	Akap11	2.68835	0.757828	0.00718068	0.0575867	1
344	Trim56	2.68785	0.584804	0.00719142	0.0576344	1
345	Kmt2c	2.68728	0.71976	0.00720363	0.0576938	1
346	Ggcx	2.67918	1.04841	0.00738025	0.0589317	1
347	4632427E13Rik	2.6725	1.00381	0.00752894	0.0599557	1
348	Hmgn1	2.67092	0.151956	0.00756438	0.0601822	1
349	Kmt2a	2.65928	0.553171	0.00783081	0.0620557	1
350	Adk	2.65637	0.631729	0.00789858	0.0625309	1
351	Trpm6	2.64088	0.832199	0.00826903	0.0650355	1
352	Epha7	2.63304	1.31497	0.00846249	0.0663592	1
353	Dock1	2.63153	0.849883	0.00850025	0.066571	1
354	Wapal	2.62822	0.444653	0.00858322	0.0671552	1
355	Epn3	2.62245	0.778067	0.00873	0.0681042	1
356	Eif5b	2.62077	0.321943	0.00877314	0.0684186	1
357	Foxo3	2.61797	1.10272	0.00884538	0.0688925	1
358	Eif3b	2.58941	0.471034	0.00961407	0.0741353	1
359	Zfp292	2.58153	0.592741	0.00983628	0.0755857	1
360	Oplah	2.57615	1.23531	0.00999079	0.0766425	1
361	Me1	2.57259	0.446103	0.010094	0.0772661	1
362	Srebf1	2.55374	0.874956	0.0106571	0.081138	1
363	Atp1b1	2.54882	0.0595346	0.0108089	0.082008	1
364	Sgms1	2.50063	0.623911	0.0123973	0.0926273	1
365	Zfml	2.49686	0.461294	0.0125299	0.093386	1
366	Pfkfb4	2.48529	1.19036	0.0129445	0.0958632	1
367	Soga2	2.46889	0.826887	0.0135533	0.0997459	1
368	Gsk3b	2.46731	0.412291	0.0136133	0.100127	1
369	Arhgap31	2.46336	1.04941	0.013764	0.101173	1
370	Prpf4b	2.45949	0.346035	0.0139133	0.102083	1
371	Sptlc2	2.45849	0.419497	0.0139522	0.102275	1
372	Creg1	2.4545	0.258961	0.0141081	0.103138	1
373	Srebf2	2.44864	0.938132	0.0143396	0.104732	1
374	Tacc1	2.44258	0.617788	0.0145825	0.10628	1
375	Use1	2.44101	0.448431	0.0146462	0.106679	1
376	Arid5b	2.42903	0.414357	0.0151394	0.110139	1
377	Zfp704	2.41857	0.874236	0.0155817	0.112844	1
378	Aff1	2.41381	0.730257	0.0157867	0.114054	1
379	Zfp644	2.39545	0.682536	0.0165999	0.119222	1
380	BC005561	2.39348	0.671177	0.0166893	0.119782	1
381	Tmem110	2.39338	0.95593	0.0166941	0.119782	1
382	Hnrnpul2	2.39272	0.406498	0.0167241	0.119962	1
383	Usp33	2.39202	0.539074	0.0167558	0.12013	1
384	Ptgfrn	2.3892	0.938273	0.0168852	0.120757	1
385	Mecom	2.36339	0.573941	0.0181087	0.128407	1
386	C77080	2.35692	0.684007	0.018427	0.130349	1
387	Elfn1	2.3488	1.77245	0.0188338	0.132669	1
388	Kcne2	2.34473	0.926744	0.0190408	0.133786	1
389	Snx30	2.33644	1.08879	0.0194682	0.136391	1
390	Plcg1	2.31898	0.954989	0.0203961	0.141777	1
391	Lmo7	2.3179	0.210002	0.0204548	0.142061	1
392	Csde1	2.31388	0.292387	0.0206746	0.143257	1
393	Zak	2.3129	0.844418	0.0207284	0.143472	1
394	Fam101b	2.30523	0.963194	0.0211539	0.145947	1
395	Jund	2.30107	0.389787	0.0213876	0.146969	1
396	Mycbp2	2.29593	0.520016	0.0216802	0.148725	1
397	Col4a1	2.29093	0.34872	0.0219677	0.150226	1
398	Myo18a	2.28784	0.613394	0.0221467	0.151238	1
399	Luc7l3	2.25939	0.327114	0.0238592	0.161463	1
0	Cdkn1a	55.6525	4.18233	0	0	2
1	Anxa1	55.4037	3.72787	0	0	2
2	Krt18	53.6837	3.32647	0	0	2
3	Myl12a	48.9444	2.89099	0	0	2
4	Tnfrsf12a	46.5177	4.22127	0	0	2
5	S100a10	45.6229	3.73014	0	0	2
6	S100a6	44.9388	3.93017	0	0	2
7	Tpm1	43.457	2.5656	0	0	2
8	Rps27l	42.8321	2.36714	0	0	2
9	Lgals3	42.554	3.4326	0	0	2
10	Anxa3	41.7107	2.7845	0	0	2
11	Krt8	39.8118	2.49602	0	0	2
12	S100a11	39.3518	2.22076	0	0	2
13	Anxa5	39.309	2.5219	0	0	2
14	2200002D01Rik	38.9396	3.15466	0	0	2
15	Anxa2	38.5377	2.43142	0	0	2
16	Cryab	36.0064	3.30411	6.65173e-284	6.95569e-281	2
17	Cd81	35.5232	2.63576	2.15263e-276	1.99127e-273	2
18	Krt7	35.3751	2.60338	4.1217e-274	3.67152e-271	2
19	Cstb	35.3719	2.37966	4.62054e-274	3.96888e-271	2
20	Epcam	32.0111	2.15896	7.64984e-225	6.13288e-222	2
21	Clu	31.9157	2.56079	1.61479e-223	1.25282e-220	2
22	Ubb	31.5844	1.80032	6.04595e-219	4.5441e-216	2
23	Sfn	31.5594	3.24715	1.33417e-218	9.72366e-216	2
24	Msn	31.3281	2.85113	1.9349e-215	1.36871e-212	2
25	Rpl19	30.7785	1.86464	5.08404e-208	3.30476e-205	2
26	Rps5	30.4359	2.00238	1.83933e-203	1.1343e-200	2
27	Rplp0	30.2917	1.92088	1.47621e-201	8.87609e-199	2
28	Hspb1	30.2623	2.62917	3.59797e-201	2.11061e-198	2
29	Ccng1	29.9163	2.36547	1.20929e-196	6.76385e-194	2
30	Rps19	29.7724	1.68825	8.88825e-195	4.85844e-192	2
31	Igfbp7	29.633	2.80457	5.61095e-193	2.99887e-190	2
32	Cystm1	28.8764	1.76609	2.36587e-183	1.23699e-180	2
33	Hsp90ab1	28.7579	1.99624	7.21027e-182	3.68966e-179	2
34	Cldn4	28.679	4.50934	6.97965e-181	3.42587e-178	2
35	Sqstm1	28.4322	2.12794	8.0869e-178	3.88996e-175	2
36	Eef1a1	28.3847	1.79404	3.12744e-177	1.47486e-174	2
37	Rps2	28.2904	1.77051	4.53974e-176	2.09972e-173	2
38	Rpl13a	28.2784	1.73414	6.37417e-176	2.89255e-173	2
39	Arpc2	28.2645	2.30032	9.44993e-176	4.20889e-173	2
40	Rpl13	28.2045	1.79088	5.15075e-175	2.25238e-172	2
41	Pkm	28.1991	2.25551	6.001e-175	2.57732e-172	2
42	B2m	28.1354	2.09864	3.61836e-174	1.52676e-171	2
43	Calm2	27.6943	1.65258	8.18762e-169	3.33764e-166	2
44	Rps16	27.6458	1.85586	3.13491e-168	1.25663e-165	2
45	Rps11	27.2817	1.85966	6.99479e-164	2.7579e-161	2
46	Esd	27.1756	2.43252	1.26242e-162	4.89718e-160	2
47	Dstn	26.9987	1.75164	1.53118e-160	5.84544e-158	2
48	Rps3	26.9878	1.67252	2.05614e-160	7.72692e-158	2
49	Rps17	26.973	1.61187	3.06229e-160	1.1331e-157	2
50	Myl12b	26.8442	1.83751	9.86193e-159	3.54014e-156	2
51	Rpl37	26.7138	1.58338	3.25682e-157	1.15191e-154	2
52	Rpl17	26.6453	1.64269	2.03014e-156	7.07636e-154	2
53	Emp2	26.45	1.90306	3.64411e-154	1.25206e-151	2
54	Tnip3	26.3451	4.56116	5.84817e-153	1.98105e-150	2
55	Mif	26.3116	1.86262	1.41153e-152	4.71509e-150	2
56	H2-D1	26.3056	1.85987	1.65596e-152	5.45581e-150	2
57	Actb	26.271	2.40595	4.11464e-152	1.33731e-149	2
58	Rpl32	26.0999	1.59354	3.65672e-150	1.17264e-147	2
59	Cxcl16	26.0676	2.78131	8.49328e-150	2.68779e-147	2
60	Psmd8	26.0092	2.18904	3.89685e-149	1.21718e-146	2
61	Rps14	25.8799	1.41141	1.12154e-147	3.45822e-145	2
62	Hbegf	25.7535	2.6208	2.94321e-146	8.84839e-144	2
63	Rpl15	25.7195	1.73272	7.08117e-146	2.10258e-143	2
64	Rps26	25.5825	1.64103	2.38624e-144	6.99896e-142	2
65	Itgb1	25.3375	2.10269	1.23446e-141	3.57711e-139	2
66	Rpl23	25.2985	1.59117	3.32042e-141	9.50707e-139	2
67	Krt19	25.1927	1.9178	4.81625e-140	1.34693e-137	2
68	Eif1	25.1203	1.46016	2.98597e-139	8.25468e-137	2
69	Tceb2	25.1063	1.44279	4.24951e-139	1.16142e-136	2
70	Rps18	25.0057	1.68498	5.30176e-138	1.43273e-135	2
71	Rps27a	24.9995	1.57483	6.19312e-138	1.65501e-135	2
72	Cox6a1	24.8039	1.36985	8.13848e-136	2.15097e-133	2
73	Rpl18a	24.7942	1.49921	1.03637e-135	2.70931e-133	2
74	Cd63	24.6606	1.43984	2.83594e-134	7.3341e-132	2
75	Tpm4	24.6022	1.82186	1.19747e-133	3.06386e-131	2
76	Rpl4	24.3458	1.70533	6.42608e-131	1.60993e-128	2
77	Rplp2	24.2876	1.62779	2.65193e-130	6.57542e-128	2
78	Cyr61	23.9755	3.60973	5.0146e-127	1.20606e-124	2
79	Gadd45b	23.9007	2.22867	3.01083e-126	7.16964e-124	2
80	Txn1	23.834	1.49729	1.48377e-125	3.49863e-123	2
81	Rps3a1	23.7181	1.52613	2.34568e-124	5.47728e-122	2
82	Ndufb6	23.6964	1.74215	3.92811e-124	9.08414e-122	2
83	Rps23	23.6435	1.53778	1.37567e-123	3.15107e-121	2
84	Rpl26	23.5555	1.35383	1.10291e-122	2.50245e-120	2
85	Rpl23a	23.2434	1.4805	1.65784e-119	3.69191e-117	2
86	Calm1	22.9564	1.79351	1.27318e-116	2.80929e-114	2
87	Rps12	22.9529	1.46853	1.37968e-116	3.01661e-114	2
88	Rpl14	22.8785	1.33474	7.60257e-116	1.64729e-113	2
89	Myl6	22.857	1.3674	1.24549e-115	2.67459e-113	2
90	Eif2s2	22.8243	1.48918	2.62861e-115	5.59476e-113	2
91	Ybx1	22.7946	1.45717	5.18538e-115	1.09398e-112	2
92	Rps7	22.7608	1.52229	1.12183e-114	2.34618e-112	2
93	S100a14	22.7512	3.73604	1.39692e-114	2.89633e-112	2
94	Npm1	22.6097	1.69313	3.4803e-113	7.09362e-111	2
95	Rpl12	22.6052	1.61887	3.84789e-113	7.77693e-111	2
96	Rps13	22.5617	1.51941	1.0302e-112	2.06478e-110	2
97	Tspo	22.434	1.47449	1.83558e-111	3.64855e-109	2
98	Ndufa4	22.4256	1.21103	2.21669e-111	4.36998e-109	2
99	Sprr1a	22.3623	5.01244	9.16923e-111	1.79292e-108	2
100	Rps20	22.3335	1.49932	1.74872e-110	3.39181e-108	2
101	Timp2	22.267	2.4015	7.72255e-110	1.48588e-107	2
102	Rtn4	22.2429	2.08519	1.32087e-109	2.50143e-107	2
103	Rplp1	22.1714	1.35933	6.48857e-109	1.21919e-106	2
104	Pttg1ip	22.1091	2.57114	2.58148e-108	4.81295e-106	2
105	Rps15	21.858	1.33119	6.52747e-106	1.20763e-103	2
106	Psma2	21.8442	1.31639	8.8305e-106	1.62124e-103	2
107	Lmo7	21.8333	1.67745	1.12035e-105	2.04133e-103	2
108	F11r	21.8206	1.75345	1.47799e-105	2.67272e-103	2
109	Rpl38	21.8184	1.37593	1.55173e-105	2.78512e-103	2
110	Rpl22	21.8012	1.51807	2.25969e-105	4.02575e-103	2
111	Sbds	21.7854	1.72485	3.1933e-105	5.6472e-103	2
112	Rps15a	21.7655	1.3821	4.92184e-105	8.64052e-103	2
113	Rps6	21.7605	1.39667	5.49081e-105	9.56953e-103	2
114	Rps29	21.6835	1.41	2.93375e-104	5.07624e-102	2
115	Rpl9	21.6749	1.35689	3.53901e-104	6.07977e-102	2
116	Itgb6	21.6401	3.18483	7.54145e-104	1.28638e-101	2
117	Sparc	21.5586	1.6622	4.39397e-103	7.44221e-101	2
118	Rps25	21.544	1.36112	6.03174e-103	1.01447e-100	2
119	Gas5	21.4997	1.65934	1.56555e-102	2.6148e-100	2
120	Uba52	21.2553	1.38058	2.94274e-100	4.84766e-98	2
121	Psma7	21.2052	1.31019	8.54726e-100	1.39844e-97	2
122	Rps8	21.1484	1.19624	2.8522e-99	4.63502e-97	2
123	Cox7c	21.0724	1.19127	1.42528e-98	2.28529e-96	2
124	Cast	21.066	1.90376	1.63066e-98	2.59728e-96	2
125	Rpl6	21.06	1.28926	1.85364e-98	2.93302e-96	2
126	Rpl11	20.9868	1.29641	8.65253e-98	1.36014e-95	2
127	Lmna	20.8194	2.19335	2.88959e-96	4.48371e-94	2
128	Tpm3	20.6043	1.6502	2.5128e-94	3.87406e-92	2
129	Pabpc1	20.4754	2.06078	3.56655e-93	5.42906e-91	2
130	Rpl41	20.4489	0.890623	6.14788e-93	9.29954e-91	2
131	Rpl35a	20.426	1.35201	9.81701e-93	1.47568e-90	2
132	Rps24	20.4155	1.38013	1.21844e-92	1.82017e-90	2
133	H2-K1	20.3777	1.39304	2.63585e-92	3.91326e-90	2
134	Rpl27a	20.3642	1.44629	3.47398e-92	5.12593e-90	2
135	Cdc42	20.3313	1.61026	6.79697e-92	9.96792e-90	2
136	Cd9	20.2963	1.44851	1.38622e-91	2.02061e-89	2
137	Rpl31	20.2888	1.24372	1.61343e-91	2.33762e-89	2
138	Rpl27	20.2828	1.30811	1.82456e-91	2.6277e-89	2
139	Tbrg1	20.2354	1.63281	4.77359e-91	6.83391e-89	2
140	Perp	20.2221	2.83746	6.25732e-91	8.90502e-89	2
141	Rpl7	20.1756	1.29864	1.60252e-90	2.26719e-88	2
142	Serbp1	20.1464	1.42571	2.89164e-90	4.06707e-88	2
143	Rnh1	20.1275	1.5917	4.23526e-90	5.92222e-88	2
144	Rpl35	20.1254	1.3009	4.42458e-90	6.15119e-88	2
145	F3	20.0892	2.58329	9.172e-90	1.26779e-87	2
146	Psmb3	20.0292	1.3222	3.06698e-89	4.21508e-87	2
147	Ncl	19.9175	1.58952	2.87171e-88	3.92429e-86	2
148	Prr13	19.8781	1.88362	6.29142e-88	8.54887e-86	2
149	Akr1b8	19.7868	2.17995	3.86918e-87	5.19875e-85	2
150	Areg	19.7668	1.87421	5.74865e-87	7.68115e-85	2
151	Txnl1	19.6547	1.80163	5.27072e-86	7.00366e-84	2
152	Phlda1	19.6421	1.49045	6.75144e-86	8.92192e-84	2
153	Rpl7a	19.6056	1.34062	1.38459e-85	1.81971e-83	2
154	Gnb2l1	19.5779	1.51875	2.38508e-85	3.11758e-83	2
155	Ppia	19.514	1.08649	8.35694e-85	1.08645e-82	2
156	Tpd52	19.4885	1.61025	1.3752e-84	1.77822e-82	2
157	Edf1	19.4319	1.33566	4.15031e-84	5.33792e-82	2
158	Clic1	19.3844	1.43727	1.04426e-83	1.32886e-81	2
159	Capns1	19.291	1.50845	6.39345e-83	8.0931e-81	2
160	Serpinb6a	19.2649	1.62274	1.05864e-82	1.33306e-80	2
161	Mal	19.2342	1.83986	1.91513e-82	2.399e-80	2
162	Rac1	19.2175	1.69199	2.64242e-82	3.29289e-80	2
163	Icam1	19.1915	1.44044	4.36179e-82	5.40749e-80	2
164	Atp6v0e	19.1676	1.62459	6.89737e-82	8.50711e-80	2
165	Eif3c	19.1337	1.43	1.32235e-81	1.62264e-79	2
166	Sat1	19.1124	1.49437	1.99083e-81	2.43053e-79	2
167	Mfge8	19.1029	2.95922	2.39053e-81	2.90378e-79	2
168	Arpp19	19.0468	1.39626	6.98124e-81	8.43748e-79	2
169	Ifrd1	19.0413	2.43018	7.75878e-81	9.33032e-79	2
170	Rpl29	19.0204	1.28146	1.15688e-80	1.37743e-78	2
171	Chchd2	18.8939	1.08163	1.28008e-79	1.50918e-77	2
172	Ctnna1	18.8661	1.46601	2.16826e-79	2.54384e-77	2
173	Hspa9	18.8459	1.5147	3.17337e-79	3.70498e-77	2
174	Psmd4	18.7683	1.37006	1.37145e-78	1.59347e-76	2
175	Fau	18.7508	1.33417	1.90711e-78	2.20519e-76	2
176	Psmc1	18.6903	1.33891	5.94285e-78	6.83883e-76	2
177	Hnrnpc	18.5578	1.31017	7.05615e-77	8.08131e-75	2
178	Pfn1	18.5406	1.44012	9.70618e-77	1.10637e-74	2
179	Rps27	18.5054	1.16967	1.86616e-76	2.11713e-74	2
180	Btf3	18.4251	1.32872	8.25997e-76	9.32678e-74	2
181	Hsp90aa1	18.3644	1.42218	2.53246e-75	2.84617e-73	2
182	Rpl34	18.2567	1.13103	1.82964e-74	2.03725e-72	2
183	Pls3	18.252	1.5203	1.9951e-74	2.21125e-72	2
184	Ndnf	18.2495	2.29404	2.08877e-74	2.30445e-72	2
185	H3f3b	18.1689	1.22667	9.10061e-74	9.94903e-72	2
186	Psmb4	18.0911	1.25971	3.74774e-73	4.06022e-71	2
187	Taldo1	18.0257	1.56825	1.2251e-72	1.31539e-70	2
188	Cd151	18.0222	1.9345	1.30395e-72	1.39383e-70	2
189	Eif5	18.0219	1.41335	1.31227e-72	1.39652e-70	2
190	Actn1	17.9688	1.57944	3.42147e-72	3.6092e-70	2
191	Ghitm	17.9682	1.38872	3.45503e-72	3.62869e-70	2
192	Hnrnpab	17.9602	1.24446	3.99663e-72	4.16117e-70	2
193	Nars	17.9511	1.41052	4.70243e-72	4.87492e-70	2
194	Cox7a2	17.9347	1.06448	6.31966e-72	6.52336e-70	2
195	Nme1	17.8922	1.56865	1.35527e-71	1.39298e-69	2
196	Rps10	17.7906	1.26797	8.36268e-71	8.52249e-69	2
197	Rps9	17.7185	1.26322	3.01599e-70	3.06065e-68	2
198	Cd44	17.6877	1.9768	5.21658e-70	5.2716e-68	2
199	Ywhah	17.6769	1.64109	6.3121e-70	6.35197e-68	2
200	Vmp1	17.6308	1.46184	1.4295e-69	1.4266e-67	2
201	Mdm2	17.4619	1.91291	2.79249e-68	2.7753e-66	2
202	Rhoa	17.4592	1.49271	2.93123e-68	2.9012e-66	2
203	Rpl8	17.4092	1.1923	7.02864e-68	6.92811e-66	2
204	Psmd7	17.372	1.25579	1.34488e-67	1.32023e-65	2
205	Psmb1	17.3649	1.06848	1.52041e-67	1.48647e-65	2
206	Rpl36	17.2999	1.11449	4.71257e-67	4.58875e-65	2
207	Morf4l1	17.264	1.21729	8.78516e-67	8.51983e-65	2
208	Tmsb10	17.2465	1.83277	1.189e-66	1.14846e-64	2
209	Ctsl	17.2389	1.84873	1.35554e-66	1.30409e-64	2
210	Capzb	17.1854	1.46324	3.41653e-66	3.27375e-64	2
211	Rpl18	17.1731	1.11531	4.22523e-66	4.03258e-64	2
212	Tax1bp1	17.1572	1.3333	5.55046e-66	5.27645e-64	2
213	Rpl5	17.1055	1.25442	1.34963e-65	1.27655e-63	2
214	Btg2	17.1054	1.69757	1.35346e-65	1.27655e-63	2
215	Cox5b	17.0834	1.07256	1.97359e-65	1.84696e-63	2
216	Arpc5	16.9849	1.68368	1.06228e-64	9.86441e-63	2
217	Prdx1	16.9457	0.903696	2.071e-64	1.90842e-62	2
218	Rpl28	16.9356	1.11268	2.46031e-64	2.2585e-62	2
219	Atf3	16.9032	3.31099	4.25789e-64	3.89378e-62	2
220	Cltb	16.8655	1.77356	8.0769e-64	7.35824e-62	2
221	Naca	16.8302	1.0718	1.46699e-63	1.33142e-61	2
222	Cldn18	16.8221	1.26324	1.68122e-63	1.52012e-61	2
223	Serinc1	16.8093	1.70939	2.08748e-63	1.88037e-61	2
224	Ftl1	16.7957	1.30353	2.62404e-63	2.34613e-61	2
225	Pa2g4	16.7554	1.34402	5.16783e-63	4.5864e-61	2
226	Tagln2	16.742	1.12402	6.47837e-63	5.72836e-61	2
227	Cald1	16.7248	1.56592	8.65365e-63	7.62377e-61	2
228	Ppp1r15a	16.7169	2.39046	9.87356e-63	8.66675e-61	2
229	1500012F01Rik	16.6696	1.70174	2.18011e-62	1.90669e-60	2
230	Slc25a3	16.5919	1.07704	7.97003e-62	6.94519e-60	2
231	Tceb1	16.5406	1.39339	1.87265e-61	1.62596e-59	2
232	Psme2	16.5395	1.25884	1.90446e-61	1.64763e-59	2
233	Snx6	16.5367	1.3305	1.99649e-61	1.72106e-59	2
234	Psmc3	16.5088	1.40063	3.17348e-61	2.72591e-59	2
235	Eef1b2	16.4965	1.24272	3.88961e-61	3.32915e-59	2
236	Ube2d3	16.4814	1.33982	4.99175e-61	4.25733e-59	2
237	D8Ertd738e	16.4644	1.20062	6.6065e-61	5.61459e-59	2
238	Psmd12	16.3407	1.4092	5.06996e-60	4.26355e-58	2
239	Commd3	16.2977	1.57941	1.0248e-59	8.58797e-58	2
240	Tspan8	16.158	1.86103	9.98006e-59	8.27691e-57	2
241	Rpl39	16.1464	1.21075	1.20473e-58	9.95705e-57	2
242	Ubxn1	16.1217	1.35541	1.79454e-58	1.4781e-56	2
243	Lamp1	16.086	1.16161	3.19964e-58	2.62644e-56	2
244	Tpd52l2	16.0851	1.58217	3.24507e-58	2.65466e-56	2
245	Rpl3	16.0787	1.07458	3.59638e-58	2.93209e-56	2
246	Tuba1c	16.0496	1.73774	5.75374e-58	4.67511e-56	2
247	Rsl1d1	16.0287	1.34469	8.05106e-58	6.51973e-56	2
248	Cox6b1	16.0053	0.904837	1.17326e-57	9.46917e-56	2
249	Serpinb9	15.9915	1.6736	1.46537e-57	1.17872e-55	2
250	Nop58	15.9877	1.36155	1.55788e-57	1.24895e-55	2
251	Rap2b	15.9606	3.07646	2.40304e-57	1.92011e-55	2
252	Rpl10a	15.8849	1.15724	8.06875e-57	6.42588e-55	2
253	Ptp4a2	15.8624	1.40497	1.15318e-56	9.09346e-55	2
254	Rps4x	15.7884	1.09402	3.73798e-56	2.93798e-54	2
255	Rpl37a	15.7829	0.982032	4.07981e-56	3.1962e-54	2
256	Ran	15.742	1.34967	7.79226e-56	6.08479e-54	2
257	Cct6a	15.7346	1.45055	8.76344e-56	6.82102e-54	2
258	Mrpl33	15.7123	1.11606	1.24498e-55	9.65902e-54	2
259	Bax	15.6542	1.82411	3.10951e-55	2.39702e-53	2
260	Rpsa	15.6525	1.24438	3.19506e-55	2.45509e-53	2
261	Lamc2	15.6454	2.20836	3.57249e-55	2.73637e-53	2
262	Fkbp3	15.6413	1.30254	3.8066e-55	2.90643e-53	2
263	Rps28	15.6236	1.01541	5.02948e-55	3.82798e-53	2
264	Tmbim4	15.6149	1.74202	5.76327e-55	4.37263e-53	2
265	Hist1h2bc	15.5952	1.2365	7.84467e-55	5.93309e-53	2
266	Pafah1b1	15.5664	1.30322	1.23203e-54	9.28886e-53	2
267	Rpl30	15.5243	1.06111	2.3769e-54	1.78647e-52	2
268	Pdap1	15.4776	1.10336	4.9172e-54	3.68422e-52	2
269	Hint1	15.4541	1.07158	7.0816e-54	5.28943e-52	2
270	Ranbp1	15.3661	1.22626	2.76433e-53	2.05836e-51	2
271	Txnrd1	15.3139	1.31646	6.17371e-53	4.58284e-51	2
272	Arl4c	15.304	1.59498	7.18959e-53	5.32052e-51	2
273	Canx	15.3004	1.2862	7.60033e-53	5.60723e-51	2
274	Eif6	15.2957	1.77863	8.17058e-53	6.0095e-51	2
275	Bola2	15.292	1.55749	8.64166e-53	6.31734e-51	2
276	Tpt1	15.2814	0.996948	1.01704e-52	7.41234e-51	2
277	Rab2a	15.2437	1.21967	1.81427e-52	1.3143e-50	2
278	Actg1	15.1807	1.33797	4.74688e-52	3.42845e-50	2
279	Cycs	15.1369	1.36476	9.25109e-52	6.64173e-50	2
280	Lrrfip1	15.124	1.29167	1.12473e-51	8.05089e-50	2
281	Cox4i1	15.1168	0.868069	1.25576e-51	8.96213e-50	2
282	Klf6	15.0854	1.60704	2.02005e-51	1.43741e-49	2
283	Chmp2a	15.0807	1.00968	2.16936e-51	1.53909e-49	2
284	Cct2	15.0778	1.20459	2.26584e-51	1.60282e-49	2
285	Uqcrb	14.9921	0.914508	8.2643e-51	5.81183e-49	2
286	Eno1	14.957	1.77979	1.40236e-50	9.83325e-49	2
287	Eif5a	14.9484	1.21665	1.59528e-50	1.11535e-48	2
288	Skp1a	14.9391	0.930607	1.83437e-50	1.27879e-48	2
289	Tpm2	14.915	4.27611	2.63228e-50	1.82974e-48	2
290	Aldoa	14.8867	1.00154	4.01896e-50	2.78559e-48	2
291	Tacstd2	14.8795	1.65579	4.47624e-50	3.09362e-48	2
292	Cox5a	14.8225	1.09771	1.04802e-49	7.20173e-48	2
293	Glrx3	14.8114	1.65045	1.23577e-49	8.46206e-48	2
294	Cfl1	14.8113	1.46937	1.23847e-49	8.46206e-48	2
295	Atp6v1f	14.811	1.14464	1.24398e-49	8.47561e-48	2
296	Psma6	14.7774	1.25114	2.04903e-49	1.39212e-47	2
297	Arf1	14.719	1.05269	4.86816e-49	3.29815e-47	2
298	Cnbp	14.6709	1.05152	9.89784e-49	6.66815e-47	2
299	Rpl36a	14.6487	0.992867	1.37318e-48	9.22525e-47	2
300	Eif2s1	14.6295	1.57042	1.82086e-48	1.21987e-46	2
301	Bzw1	14.6279	1.37342	1.86319e-48	1.24477e-46	2
302	Gpx1	14.5963	1.15762	2.96334e-48	1.96882e-46	2
303	Eef1g	14.5458	1.11259	6.21156e-48	4.10424e-46	2
304	Clta	14.5037	1.24496	1.14804e-47	7.56482e-46	2
305	Prkcdbp	14.4956	3.86096	1.29162e-47	8.48762e-46	2
306	Cnn2	14.4846	1.18842	1.51525e-47	9.93003e-46	2
307	Ube2k	14.4085	1.19483	4.57802e-47	2.99201e-45	2
308	Map1lc3b	14.3769	0.947952	7.2276e-47	4.71087e-45	2
309	Ywhab	14.3179	1.17633	1.69165e-46	1.09962e-44	2
310	Ly6a	14.3113	1.57228	1.86081e-46	1.20631e-44	2
311	Pdia3	14.2808	1.0195	2.88235e-46	1.85854e-44	2
312	Rala	14.256	1.19086	4.11283e-46	2.64486e-44	2
313	Ctsh	14.2542	0.941893	4.22037e-46	2.70677e-44	2
314	Pdlim1	14.2153	1.3245	7.35955e-46	4.69508e-44	2
315	Sdcbp	14.2062	1.19178	8.38459e-46	5.33486e-44	2
316	Cox8a	14.1633	0.853292	1.54573e-45	9.80906e-44	2
317	Rbx1	14.1424	0.945643	2.0813e-45	1.3173e-43	2
318	Txndc17	14.1122	1.34096	3.19588e-45	2.01743e-43	2
319	Eif3h	14.0911	1.23071	4.30954e-45	2.71332e-43	2
320	Nfkbia	14.0909	1.76941	4.32258e-45	2.71443e-43	2
321	Trp53	14.052	2.29589	7.48929e-45	4.67857e-43	2
322	Usmg5	14.0512	0.897093	7.56912e-45	4.71619e-43	2
323	Rap1b	14.0348	1.48767	9.54599e-45	5.93257e-43	2
324	Rps21	13.9985	0.96993	1.5914e-44	9.86461e-43	2
325	Tes	13.9891	1.56186	1.81719e-44	1.12353e-42	2
326	Ahnak	13.9324	1.7087	4.02703e-44	2.48344e-42	2
327	Uqcrq	13.9289	0.8247	4.23086e-44	2.60246e-42	2
328	Nop10	13.9093	1.18055	5.5642e-44	3.40521e-42	2
329	App	13.8762	1.06644	8.82518e-44	5.38717e-42	2
330	Timm17a	13.8591	1.54073	1.12009e-43	6.82007e-42	2
331	Lsr	13.8362	1.41543	1.54076e-43	9.35778e-42	2
332	Dynlrb1	13.7909	0.933455	2.89113e-43	1.7471e-41	2
333	Atf4	13.7221	1.39834	7.48689e-43	4.50168e-41	2
334	Psmb2	13.6732	1.23655	1.46721e-42	8.79995e-41	2
335	Cox17	13.6723	1.01181	1.48682e-42	8.89543e-41	2
336	Cfl2	13.6647	1.63332	1.64959e-42	9.84471e-41	2
337	2410006H16Rik	13.6556	2.05089	1.87029e-42	1.11343e-40	2
338	Dusp1	13.6521	1.68411	1.96031e-42	1.16256e-40	2
339	Rbms1	13.6521	1.29398	1.9625e-42	1.16256e-40	2
340	Rab11a	13.5859	1.33958	4.85587e-42	2.8695e-40	2
341	Ppp2r2a	13.5835	1.2576	5.0163e-42	2.95703e-40	2
342	Cct8	13.5823	1.33019	5.10023e-42	2.99916e-40	2
343	Ociad1	13.5818	1.09635	5.13666e-42	3.01321e-40	2
344	Cd2ap	13.5557	1.37646	7.32632e-42	4.28723e-40	2
345	Ceacam1	13.5328	1.58628	1.0009e-41	5.84287e-40	2
346	Tuft1	13.5325	2.61012	1.00594e-41	5.85805e-40	2
347	Fubp1	13.5204	1.36922	1.18505e-41	6.86787e-40	2
348	Anxa7	13.4927	1.75003	1.72647e-41	9.9816e-40	2
349	Plk2	13.4593	2.18305	2.71506e-41	1.56595e-39	2
350	Tinagl1	13.4276	2.05715	4.16973e-41	2.39919e-39	2
351	Chmp3	13.4131	1.35588	5.06678e-41	2.90838e-39	2
352	Ier3	13.4017	1.56786	5.90956e-41	3.38407e-39	2
353	Polr1d	13.3794	1.44323	7.97755e-41	4.54663e-39	2
354	Tsg101	13.3492	1.336	1.19777e-40	6.81031e-39	2
355	Laptm4a	13.2983	0.856852	2.36937e-40	1.34401e-38	2
356	Cwc15	13.2828	1.03231	2.91106e-40	1.64352e-38	2
357	Ctsd	13.2619	1.39753	3.84776e-40	2.16727e-38	2
358	Hmgn1	13.247	0.818824	4.69882e-40	2.64045e-38	2
359	Psmb6	13.2333	0.811958	5.63572e-40	3.15955e-38	2
360	Psma4	13.2111	0.989354	7.57306e-40	4.23581e-38	2
361	Cct3	13.1642	1.05145	1.40994e-39	7.84964e-38	2
362	St13	13.1494	0.98914	1.71607e-39	9.53192e-38	2
363	Dctn3	13.1315	1.19869	2.17246e-39	1.20391e-37	2
364	Psma1	13.1306	1.18641	2.19855e-39	1.21557e-37	2
365	Sep15	13.1201	0.934017	2.5247e-39	1.39269e-37	2
366	Rnf11	13.0783	1.67128	4.38064e-39	2.41096e-37	2
367	Nop56	13.0431	1.3855	6.9592e-39	3.81266e-37	2
368	Sra1	13.0419	1.1785	7.06615e-39	3.86245e-37	2
369	Ube2b	13.0131	0.922624	1.03036e-38	5.61931e-37	2
370	Psmd11	13.0129	1.2486	1.0335e-38	5.6237e-37	2
371	Timm13	12.9839	0.923773	1.51054e-38	8.20089e-37	2
372	Rab1	12.976	1.1175	1.67473e-38	9.05143e-37	2
373	Tcp1	12.9653	1.15706	1.92415e-38	1.03762e-36	2
374	Denr	12.9587	1.07892	2.09648e-38	1.12802e-36	2
375	Tjp2	12.9568	1.42924	2.14918e-38	1.15379e-36	2
376	Slc25a4	12.9367	0.879552	2.79532e-38	1.49734e-36	2
377	Eif4a1	12.9361	1.2183	2.81643e-38	1.50529e-36	2
378	Atxn10	12.9342	1.03656	2.88658e-38	1.53936e-36	2
379	Serpinb6b	12.8476	0.995768	8.87056e-38	4.69925e-36	2
380	Capn2	12.8326	1.83929	1.07706e-37	5.69329e-36	2
381	Rbm8a	12.8126	1.03223	1.39373e-37	7.35099e-36	2
382	Ppic	12.7707	1.26071	2.39005e-37	1.25236e-35	2
383	Gng5	12.7309	0.889724	3.98475e-37	2.0789e-35	2
384	Gdf15	12.7131	2.89769	5.00237e-37	2.60415e-35	2
385	Pdcd6	12.7077	1.43446	5.36031e-37	2.78447e-35	2
386	Las1l	12.6605	1.4427	9.78227e-37	5.05964e-35	2
387	Atp5d	12.6433	0.936493	1.21878e-36	6.29032e-35	2
388	Gapdh	12.6408	1.02302	1.25715e-36	6.47445e-35	2
389	Ndufa5	12.6215	0.995365	1.6066e-36	8.25647e-35	2
390	Eif3a	12.6211	1.22598	1.61614e-36	8.28782e-35	2
391	Psma5	12.6202	1.17896	1.63474e-36	8.36534e-35	2
392	Snrpb	12.6199	1.03484	1.63953e-36	8.37206e-35	2
393	Banf1	12.6059	1.13502	1.95916e-36	9.98299e-35	2
394	Hspa8	12.5986	0.88914	2.14825e-36	1.09234e-34	2
395	Cct5	12.5975	1.05977	2.18026e-36	1.10628e-34	2
396	Srp14	12.5862	0.907126	2.51539e-36	1.27363e-34	2
397	Psmd2	12.5762	1.11832	2.85591e-36	1.44301e-34	2
398	Sdc4	12.5589	0.927903	3.55261e-36	1.79128e-34	2
399	Nedd8	12.5288	0.959446	5.19297e-36	2.602e-34	2
0	Cxcl15	64.5677	4.20879	0	0	3
1	Lcn2	64.4696	4.64097	0	0	3
2	Npc2	60.3514	3.12481	0	0	3
3	Chi3l1	58.4205	3.6317	0	0	3
4	Lyz2	57.098	5.07864	0	0	3
5	Scd1	56.2873	4.19285	0	0	3
6	Sftpb	56.0646	3.62918	0	0	3
7	Sftpd	51.0949	3.19611	0	0	3
8	Lamp3	49.4796	3.23708	0	0	3
9	Elovl1	49.4539	3.28049	0	0	3
10	Lrg1	48.1364	3.53093	0	0	3
11	Slc34a2	47.58	3.49077	0	0	3
12	Napsa	46.916	3.10629	0	0	3
13	Sftpc	46.5937	6.11847	0	0	3
14	Tmsb4x	44.6436	3.15666	0	0	3
15	Sfta2	44.6126	2.84831	0	0	3
16	Il33	43.9539	3.41837	0	0	3
17	Sftpa1	43.6461	4.02583	0	0	3
18	Hc	36.7285	2.74368	2.56424e-295	3.24593e-292	3
19	Ptgs1	35.1287	2.72496	2.46227e-270	2.961e-267	3
20	Egfl6	34.4144	2.44155	1.53627e-259	1.75947e-256	3
21	Lrp2	34.2861	2.90857	1.26347e-257	1.38126e-254	3
22	Fabp5	34.2223	2.83869	1.12591e-256	1.17736e-253	3
23	Fasn	33.3256	2.3041	1.64202e-243	1.64551e-240	3
24	Rnase4	33.0504	2.16712	1.53425e-239	1.47601e-236	3
25	S100g	32.9682	2.23428	2.32335e-238	2.14918e-235	3
26	Tgoln1	32.7875	2.13101	8.86273e-236	7.89472e-233	3
27	Acsl4	31.9506	2.24021	5.30253e-224	4.55469e-221	3
28	Lpcat1	31.7341	2.28163	5.26351e-221	4.36526e-218	3
29	Dbi	28.2574	1.65251	1.15393e-175	8.67288e-173	3
30	H2afj	27.4085	1.53698	2.17158e-165	1.58269e-162	3
31	Atp5e	27.3474	1.53956	1.1607e-164	8.21062e-162	3
32	Dram1	27.2916	1.95395	5.33935e-164	3.66905e-161	3
33	Acot7	27.0985	2.13937	1.02527e-161	6.84967e-159	3
34	Abcd3	27.0952	1.9354	1.12075e-161	7.2852e-159	3
35	Acoxl	25.3224	2.47131	1.80978e-141	1.14545e-138	3
36	Cd36	24.948	1.72917	2.2438e-137	1.38374e-134	3
37	Hdc	24.2712	1.90058	3.95207e-130	2.31832e-127	3
38	Slpi	23.8972	2.41665	3.27767e-126	1.83328e-123	3
39	Apoc1	23.5632	2.53242	9.18678e-123	4.91003e-120	3
40	Lrrk2	23.4509	2.203	1.29392e-121	6.76525e-119	3
41	Muc1	23.4051	1.57156	3.79551e-121	1.94225e-118	3
42	Nrp1	23.188	1.84642	6.02418e-119	2.95689e-116	3
43	Scp2	23.1542	1.4953	1.31917e-118	6.34548e-116	3
44	Ly6e	22.727	1.3374	2.42115e-114	1.14179e-111	3
45	Tmem243	22.3993	2.07758	3.99414e-111	1.84737e-108	3
46	Abca3	22.0766	1.60377	5.30328e-108	2.40659e-105	3
47	Rpl21	22.0127	1.27778	2.17683e-107	9.69537e-105	3
48	Ifi27l2a	21.0504	2.68464	2.26979e-98	9.74834e-96	3
49	Lgi3	20.8731	1.71834	9.41126e-97	3.7725e-94	3
50	Scd2	20.4712	1.67999	3.8867e-93	1.53244e-90	3
51	Tmem256	20.276	1.5107	2.09648e-91	8.13263e-89	3
52	Col6a1	20.2275	2.40794	5.60283e-91	2.07313e-88	3
53	Ppp1r14c	19.992	1.53936	6.46568e-89	2.35615e-86	3
54	Rbpjl	19.9829	1.80261	7.7589e-89	2.78521e-86	3
55	Mid1ip1	19.5126	1.60931	8.58221e-85	2.94873e-82	3
56	Atp5f1	19.2405	1.17819	1.69702e-82	5.66875e-80	3
57	Zdhhc3	19.2329	1.52806	1.963e-82	6.46741e-80	3
58	Wbp5	19.0811	1.01006	3.62889e-81	1.17944e-78	3
59	Sepp1	18.8883	1.54991	1.42343e-79	4.56464e-77	3
60	Cd63	18.7807	1.14414	1.08564e-78	3.43563e-76	3
61	Tmem30a	18.7049	1.36386	4.51203e-78	1.40934e-75	3
62	Rgcc	18.6086	1.43091	2.7366e-77	8.33139e-75	3
63	Rps24	18.5613	1.26871	6.60599e-77	1.98601e-74	3
64	Ager	18.38	1.32397	1.90087e-75	5.64418e-73	3
65	Gm26924	18.2279	1.5459	3.10239e-74	8.98982e-72	3
66	Rps19	18.1033	1.16795	3.00339e-73	8.49817e-71	3
67	Lyz1	18.0419	2.37412	9.13252e-73	2.55403e-70	3
68	Fdps	17.9563	1.8784	4.28598e-72	1.18485e-69	3
69	Errfi1	17.6481	1.4951	1.0528e-69	2.87737e-67	3
70	Pmvk	17.6225	1.80802	1.65526e-69	4.4731e-67	3
71	Snx7	17.4421	1.82361	3.94971e-68	1.0439e-65	3
72	Tfrc	16.896	1.94095	4.81599e-64	1.23223e-61	3
73	Rps28	16.7747	1.09865	3.73764e-63	9.46252e-61	3
74	Acly	16.6787	1.34477	1.8734e-62	4.69346e-60	3
75	Rpl22l1	16.5824	1.24015	9.3405e-62	2.29233e-59	3
76	mt-Nd1	16.5778	0.978257	1.00851e-61	2.45007e-59	3
77	Psme1	16.5314	1.204	2.17875e-61	5.2401e-59	3
78	Slc39a8	16.3397	1.51092	5.14808e-60	1.22591e-57	3
79	Prnp	15.9931	1.11429	1.42784e-57	3.27056e-55	3
80	Ptprf	15.9617	1.15651	2.36297e-57	5.36149e-55	3
81	Rps12	15.872	1.05938	9.89631e-57	2.20385e-54	3
82	Uqcr11	15.7997	0.926963	3.12486e-56	6.89504e-54	3
83	Cox6c	15.7199	0.817704	1.10442e-55	2.41477e-53	3
84	Itih4	15.6214	2.21275	5.20736e-55	1.11823e-52	3
85	Rpl13a	15.6081	1.0636	6.41188e-55	1.35274e-52	3
86	Pi4k2b	15.5544	1.24303	1.48611e-54	3.10803e-52	3
87	Soat1	15.2911	1.52226	8.77028e-53	1.78758e-50	3
88	Rps29	15.2478	1.00354	1.70294e-52	3.4418e-50	3
89	Bex4	15.2471	1.62774	1.72072e-52	3.44874e-50	3
90	Gja1	15.0789	1.47444	2.23064e-51	4.36171e-49	3
91	Cox7a2	15.0177	0.918345	5.62323e-51	1.07337e-48	3
92	Atp5j2	14.8115	0.87109	1.23412e-49	2.31889e-47	3
93	Cd302	14.7605	1.89747	2.63379e-49	4.91049e-47	3
94	Mme	14.7526	1.80873	2.9583e-49	5.47308e-47	3
95	Atp11a	14.7035	1.1523	6.11791e-49	1.12322e-46	3
96	H2-K1	14.6917	1.06611	7.29132e-49	1.32851e-46	3
97	Prrg3	14.6751	1.79572	9.30609e-49	1.68286e-46	3
98	Rps21	14.2999	1.0049	2.18992e-46	3.87278e-44	3
99	Dmkn	14.2854	1.69696	2.69981e-46	4.73964e-44	3
100	Usp8	14.1733	1.23103	1.33959e-45	2.31787e-43	3
101	Nucb2	13.9354	1.08053	3.86049e-44	6.49292e-42	3
102	Mlc1	13.9336	1.67348	3.95667e-44	6.60846e-42	3
103	Entpd1	13.9313	1.87336	4.08824e-44	6.78112e-42	3
104	Ctsc	13.927	1.05752	4.33977e-44	7.14903e-42	3
105	Me1	13.8297	1.329	1.68813e-43	2.76198e-41	3
106	Rpl37a	13.8191	0.86771	1.95475e-43	3.15528e-41	3
107	Atp5h	13.7988	0.864355	2.59026e-43	4.15323e-41	3
108	Azin1	13.7636	1.15696	4.21932e-43	6.72046e-41	3
109	Id2	13.5346	1.43211	9.76584e-42	1.52518e-39	3
110	Ang	13.5287	2.03054	1.05842e-41	1.64232e-39	3
111	Rpl36al	13.5267	0.90983	1.08749e-41	1.67662e-39	3
112	Ppib	13.4421	0.893257	3.42372e-41	5.17886e-39	3
113	Acsl5	13.4116	1.07306	5.16961e-41	7.77089e-39	3
114	Rpl26	13.3865	0.78207	7.25604e-41	1.07725e-38	3
115	Rps27a	13.3584	0.886518	1.05832e-40	1.56158e-38	3
116	Atp5d	13.3373	1.01633	1.4039e-40	2.05885e-38	3
117	Enpep	13.0599	1.5532	5.58171e-39	7.89681e-37	3
118	Rpl14	12.8716	0.841697	6.50484e-38	8.88908e-36	3
119	Cd74	12.8544	1.2858	8.12424e-38	1.09773e-35	3
120	Etv5	12.5582	1.24363	3.58457e-36	4.68546e-34	3
121	Lgals9	12.4765	1.30232	1.00238e-35	1.30315e-33	3
122	Sptlc2	12.4253	1.21194	1.90517e-35	2.4373e-33	3
123	Rpl41	12.4249	0.733101	1.91569e-35	2.43779e-33	3
124	Gstt1	12.4162	1.43045	2.13451e-35	2.70195e-33	3
125	Ndufa3	12.3421	0.826626	5.37417e-35	6.69711e-33	3
126	Ngfrap1	12.2236	0.922819	2.32429e-34	2.83764e-32	3
127	Prr15l	12.1487	0.819346	5.82564e-34	7.07639e-32	3
128	C3	12.1443	1.22932	6.1485e-34	7.43103e-32	3
129	Ndufa2	12.1188	0.774354	8.39898e-34	1.00499e-31	3
130	Mpc2	12.1027	0.958777	1.02161e-33	1.21637e-31	3
131	Tspan11	12.0925	1.49531	1.15692e-33	1.36397e-31	3
132	Rps26	12.0068	0.812967	3.27156e-33	3.7648e-31	3
133	Gpr116	11.9106	0.927934	1.04173e-32	1.18182e-30	3
134	Hmgcs1	11.8829	1.35604	1.45194e-32	1.63946e-30	3
135	Ccdc141	11.8397	1.10445	2.43267e-32	2.73403e-30	3
136	Icam1	11.762	0.934234	6.12661e-32	6.79037e-30	3
137	Itga9	11.58	1.55084	5.20693e-31	5.6666e-29	3
138	Atp5k	11.5745	0.806136	5.55107e-31	5.98694e-29	3
139	Ndufb2	11.5328	0.895573	9.01801e-31	9.59699e-29	3
140	Gclc	11.5116	0.844639	1.153e-30	1.21626e-28	3
141	Ndufb11	11.4718	0.84727	1.8286e-30	1.91216e-28	3
142	Fkbp2	11.4507	0.899083	2.33363e-30	2.41923e-28	3
143	Atox1	11.3633	0.890709	6.36851e-30	6.54568e-28	3
144	Col4a1	11.3229	1.06003	1.01066e-29	1.02997e-27	3
145	Car2	11.2382	1.36199	2.64729e-29	2.67521e-27	3
146	Atp5o	11.1287	0.792309	9.0903e-29	9.10961e-27	3
147	Etfb	11.1125	0.71716	1.09067e-28	1.08845e-26	3
148	Uqcrq	11.0437	0.675707	2.35125e-28	2.31762e-26	3
149	Irx1	11.0271	1.00959	2.82847e-28	2.76534e-26	3
150	Cox8a	11.0213	0.661288	3.01677e-28	2.9375e-26	3
151	Rps15	10.9743	0.710318	5.07944e-28	4.90625e-26	3
152	Ddt	10.9618	1.37769	5.83069e-28	5.587e-26	3
153	Dpp4	10.9319	1.49543	8.1117e-28	7.74185e-26	3
154	Ndufc1	10.8962	0.714834	1.20227e-27	1.13842e-25	3
155	Ifi27	10.8946	0.8149	1.22261e-27	1.15313e-25	3
156	Avpi1	10.8778	0.847881	1.47014e-27	1.38118e-25	3
157	Ctsh	10.8747	0.812197	1.52114e-27	1.42354e-25	3
158	Tc2n	10.8225	1.60158	2.6928e-27	2.51026e-25	3
159	Oat	10.7113	0.848181	9.01228e-27	8.30476e-25	3
160	Kcnj15	10.6012	0.953856	2.94183e-26	2.66996e-24	3
161	Hsd17b10	10.549	1.05443	5.13604e-26	4.59208e-24	3
162	Rpl39	10.4743	0.8266	1.13381e-25	1.00997e-23	3
163	Rpl36	10.4627	0.695902	1.28113e-25	1.13699e-23	3
164	Slco4c1	10.4511	1.50361	1.44905e-25	1.27194e-23	3
165	Fermt2	10.3858	1.04601	2.87683e-25	2.51602e-23	3
166	Abhd2	10.3611	1.35764	3.7259e-25	3.2468e-23	3
167	Socs2	10.3175	0.784073	5.87097e-25	5.06103e-23	3
168	Sc4mol	10.2672	1.48304	9.90707e-25	8.47953e-23	3
169	H2-D1	10.1792	0.816707	2.45465e-24	2.0428e-22	3
170	Rps27	10.1527	0.644331	3.22199e-24	2.66295e-22	3
171	Cyp51	10.1123	1.44744	4.87189e-24	3.99911e-22	3
172	Mtch1	10.0851	1.25306	6.43002e-24	5.26015e-22	3
173	Rplp2	10.0662	0.737884	7.79435e-24	6.33318e-22	3
174	Rpl27	10.0531	0.691347	8.90394e-24	7.21039e-22	3
175	Cox7b	9.9795	0.663839	1.87399e-23	1.5074e-21	3
176	Hmgcr	9.85381	1.54869	6.59943e-23	5.25572e-21	3
177	Fth1	9.82816	0.701381	8.51601e-23	6.73745e-21	3
178	Tinag	9.8142	1.7844	9.78092e-23	7.71281e-21	3
179	Slc15a2	9.76383	1.19124	1.60965e-22	1.26103e-20	3
180	mt-Nd5	9.74523	0.610444	1.93341e-22	1.50487e-20	3
181	Secisbp2l	9.7376	0.861468	2.08421e-22	1.61701e-20	3
182	Pdzk1ip1	9.6998	1.46752	3.02088e-22	2.32869e-20	3
183	Sec61b	9.69485	0.639235	3.171e-22	2.4366e-20	3
184	Rn7sk	9.6531	1.58911	4.76897e-22	3.65282e-20	3
185	Cnn2	9.64039	0.826154	5.39844e-22	4.12184e-20	3
186	Eif4h	9.61659	0.846226	6.80467e-22	5.16275e-20	3
187	Ppp1r9a	9.5961	0.894279	8.30258e-22	6.27942e-20	3
188	Mrpl52	9.54334	0.761349	1.38304e-21	1.03949e-19	3
189	Npw	9.52604	1.29099	1.63406e-21	1.22432e-19	3
190	Iah1	9.50213	1.15169	2.05643e-21	1.536e-19	3
191	Atp6v1g1	9.50159	0.640121	2.06702e-21	1.53913e-19	3
192	Snx4	9.45106	0.934245	3.3542e-21	2.4746e-19	3
193	Scamp1	9.44409	1.4495	3.58512e-21	2.63687e-19	3
194	Sparc	9.39933	0.696646	5.49107e-21	4.00199e-19	3
195	Phldb2	9.26609	0.740699	1.93093e-20	1.39045e-18	3
196	Atrx	9.25983	0.89991	2.04755e-20	1.47002e-18	3
197	Cpm	9.24268	0.752384	2.40392e-20	1.72073e-18	3
198	H2-Aa	9.23754	1.1811	2.52237e-20	1.80016e-18	3
199	Gnptab	9.23625	1.53603	2.55293e-20	1.81658e-18	3
200	Atp6v0a1	9.21323	1.38398	3.1646e-20	2.23201e-18	3
201	Aqp5	9.10706	0.656501	8.46429e-20	5.84984e-18	3
202	Gpx1	9.10673	0.775459	8.49034e-20	5.85104e-18	3
203	Ndufa7	9.09453	0.573744	9.50003e-20	6.52815e-18	3
204	B2m	9.08928	0.761847	9.9698e-20	6.83144e-18	3
205	Smim1	9.0666	1.2886	1.22788e-19	8.36596e-18	3
206	Rplp1	8.97591	0.600032	2.81006e-19	1.9038e-17	3
207	Esam	8.9273	1.48437	4.3655e-19	2.91651e-17	3
208	2010107E04Rik	8.91923	0.681983	4.69543e-19	3.12825e-17	3
209	Slc26a4	8.89707	1.76026	5.73429e-19	3.80982e-17	3
210	Alcam	8.89486	0.682375	5.84918e-19	3.87545e-17	3
211	Mal	8.8819	0.919769	6.57301e-19	4.34306e-17	3
212	Gas6	8.87755	0.802841	6.83483e-19	4.50369e-17	3
213	Pfkfb2	8.8517	1.0436	8.61937e-19	5.61801e-17	3
214	Ndufs6	8.81356	0.650819	1.21232e-18	7.83807e-17	3
215	Exosc7	8.79218	0.846012	1.46684e-18	9.45818e-17	3
216	Plin2	8.78478	1.12598	1.56677e-18	1.00486e-16	3
217	Steap2	8.74518	1.63675	2.22661e-18	1.42048e-16	3
218	Wls	8.73627	0.741524	2.4093e-18	1.53296e-16	3
219	Tmprss4	8.72678	1.72117	2.62031e-18	1.65845e-16	3
220	Nkd1	8.64167	1.58779	5.53979e-18	3.42513e-16	3
221	Dpp9	8.60575	1.53952	7.58202e-18	4.66381e-16	3
222	Lbp	8.50859	1.25626	1.76059e-17	1.0666e-15	3
223	P4hb	8.42776	0.596299	3.52331e-17	2.10794e-15	3
224	Usp33	8.42703	1.0554	3.54552e-17	2.11596e-15	3
225	Tmem42	8.35429	1.32005	6.58256e-17	3.86139e-15	3
226	Mthfd1	8.33624	1.06342	7.66892e-17	4.4552e-15	3
227	Brd7	8.32933	0.65207	8.12986e-17	4.7116e-15	3
228	Serpinb6b	8.27947	0.630508	1.23721e-16	7.08479e-15	3
229	Rpl19	8.25913	0.564436	1.46735e-16	8.36288e-15	3
230	Lrrc8c	8.24516	1.26348	1.64945e-16	9.33436e-15	3
231	Rpl32	8.2196	0.586335	2.04182e-16	1.15277e-14	3
232	Ank3	8.20817	0.713573	2.24581e-16	1.26496e-14	3
233	Sgpp2	8.20604	2.11037	2.28612e-16	1.28466e-14	3
234	Gde1	8.19605	0.687652	2.4842e-16	1.39272e-14	3
235	Arf6	8.1825	0.814503	2.78019e-16	1.55503e-14	3
236	Adamts1	8.17762	1.87901	2.89496e-16	1.61547e-14	3
237	Adk	8.05045	1.10011	8.24899e-16	4.51928e-14	3
238	Pfdn1	8.04995	0.704727	8.28252e-16	4.52734e-14	3
239	Prdx4	8.04732	1.0271	8.46285e-16	4.61542e-14	3
240	Ndufv3	8.03953	0.714257	9.01829e-16	4.90722e-14	3
241	Rps15a	8.02783	0.531574	9.92091e-16	5.38618e-14	3
242	Ctnnb1	7.99152	0.558643	1.3328e-15	7.15516e-14	3
243	Sdc1	7.98981	0.561987	1.35147e-15	7.23925e-14	3
244	Cox6b1	7.97246	0.48918	1.55545e-15	8.27657e-14	3
245	Grb14	7.89491	0.729023	2.90519e-15	1.53229e-13	3
246	Sgms1	7.85065	1.11073	4.13892e-15	2.16874e-13	3
247	Iqgap1	7.83398	0.705675	4.72667e-15	2.46597e-13	3
248	H6pd	7.82569	1.55875	5.04881e-15	2.62833e-13	3
249	Cers2	7.81841	0.77943	5.34967e-15	2.77894e-13	3
250	Fau	7.78518	0.601149	6.96144e-15	3.57755e-13	3
251	Tmem258	7.7725	0.617423	7.69549e-15	3.94636e-13	3
252	Wwp1	7.7603	0.779956	8.4728e-15	4.31736e-13	3
253	Adam19	7.74226	1.45165	9.76648e-15	4.92478e-13	3
254	Cyb5b	7.7284	1.00316	1.08905e-14	5.46823e-13	3
255	Atp6v0d1	7.72021	0.943318	1.16139e-14	5.8193e-13	3
256	Ogfrl1	7.69364	1.39273	1.43006e-14	7.1506e-13	3
257	Gabarap	7.69089	0.531311	1.46111e-14	7.29071e-13	3
258	Dynlrb1	7.68475	0.55844	1.53293e-14	7.63322e-13	3
259	Atp5g1	7.62421	0.652075	2.45525e-14	1.21255e-12	3
260	Rab9	7.61083	1.24644	2.72334e-14	1.33672e-12	3
261	Ssr4	7.59073	0.723973	3.18109e-14	1.55822e-12	3
262	Stx19	7.5302	1.11488	5.0663e-14	2.44188e-12	3
263	Tuba4a	7.43465	1.02777	1.04846e-13	4.9835e-12	3
264	Rpl38	7.38776	0.489013	1.49328e-13	7.05588e-12	3
265	Pon3	7.37208	0.652162	1.67989e-13	7.87585e-12	3
266	Cd200	7.35837	0.680487	1.86164e-13	8.71094e-12	3
267	Fgfr2	7.35702	1.14122	1.88063e-13	8.78271e-12	3
268	Xdh	7.34466	1.22322	2.0628e-13	9.61481e-12	3
269	Ahcyl2	7.34235	1.30693	2.0987e-13	9.76324e-12	3
270	Creg1	7.32312	0.610663	2.42278e-13	1.11416e-11	3
271	Ptplad1	7.31294	0.830485	2.61367e-13	1.19964e-11	3
272	Magt1	7.29858	0.895057	2.90828e-13	1.32225e-11	3
273	Acat2	7.26373	1.67741	3.76568e-13	1.69604e-11	3
274	Gsap	7.24987	1.32364	4.17157e-13	1.87184e-11	3
275	Urah	7.24922	1.20107	4.19183e-13	1.87742e-11	3
276	Rpl6	7.21813	0.454725	5.27088e-13	2.35195e-11	3
277	Uqcrh	7.21206	0.479748	5.5112e-13	2.45009e-11	3
278	Rpl34	7.20471	0.448648	5.81657e-13	2.57632e-11	3
279	Tmem37	7.19447	1.07458	6.27045e-13	2.77225e-11	3
280	Mtch2	7.18177	0.849652	6.88122e-13	3.0256e-11	3
281	Mcfd2	7.17742	0.908635	7.10411e-13	3.1179e-11	3
282	Krtcap2	7.1757	0.697418	7.19404e-13	3.15162e-11	3
283	Filip1l	7.14792	0.94108	8.8104e-13	3.84572e-11	3
284	Uhrf1bp1l	7.11547	0.625393	1.1153e-12	4.8419e-11	3
285	Rpl17	7.06158	0.530709	1.64624e-12	7.12117e-11	3
286	Gfpt1	7.0605	0.900175	1.65906e-12	7.16374e-11	3
287	Rpl11	7.0525	0.464457	1.75734e-12	7.57452e-11	3
288	Rpl10	7.02792	0.469626	2.0963e-12	9.01933e-11	3
289	Atxn10	7.02135	0.614334	2.19741e-12	9.37056e-11	3
290	Ly6c1	7.00974	0.611282	2.38762e-12	1.01637e-10	3
291	Ctsz	6.99868	0.762444	2.58383e-12	1.09408e-10	3
292	Atp2a2	6.97248	0.749213	3.11395e-12	1.31162e-10	3
293	Rab27a	6.95502	1.10263	3.52514e-12	1.48222e-10	3
294	Dstn	6.95111	0.502204	3.62434e-12	1.52127e-10	3
295	Elovl5	6.91763	1.02954	4.59256e-12	1.91763e-10	3
296	Dcxr	6.91638	0.492605	4.63319e-12	1.93124e-10	3
297	Rps20	6.89287	0.507988	5.46764e-12	2.2712e-10	3
298	Slc31a1	6.89155	0.835477	5.51871e-12	2.28846e-10	3
299	Nek6	6.87987	1.37991	5.9908e-12	2.47568e-10	3
300	Itm2a	6.87247	1.65975	6.30995e-12	2.6031e-10	3
301	Rab27b	6.87153	1.1529	6.35178e-12	2.61587e-10	3
302	Ndufa13	6.87112	0.445087	6.36984e-12	2.61882e-10	3
303	1110008P14Rik	6.86946	0.969917	6.44471e-12	2.64057e-10	3
304	Atp6v1a	6.85312	0.571132	7.2255e-12	2.95043e-10	3
305	H2-Q7	6.8232	0.936974	8.90315e-12	3.62932e-10	3
306	Psmb4	6.81246	0.526482	9.59426e-12	3.89783e-10	3
307	Ubl5	6.79985	0.517838	1.0473e-11	4.24764e-10	3
308	H2-DMb1	6.791	1.0325	1.11358e-11	4.50128e-10	3
309	Pdia6	6.78511	0.518126	1.15998e-11	4.681e-10	3
310	Tex15	6.76466	1.26341	1.33621e-11	5.37413e-10	3
311	Lss	6.7596	1.53364	1.38377e-11	5.55609e-10	3
312	Bmp1	6.71129	1.34751	1.9291e-11	7.73281e-10	3
313	Clip4	6.69249	0.669662	2.19409e-11	8.75126e-10	3
314	C6	6.68143	0.755414	2.36625e-11	9.42231e-10	3
315	Sult1a1	6.67771	1.26002	2.42702e-11	9.64832e-10	3
316	Cldn18	6.66209	0.519121	2.69956e-11	1.07141e-09	3
317	Cited2	6.66122	1.07319	2.71571e-11	1.07604e-09	3
318	Plxna2	6.65286	1.14841	2.87459e-11	1.13712e-09	3
319	Gapdh	6.63245	0.573589	3.30159e-11	1.30174e-09	3
320	Rasl11a	6.60013	1.00055	4.10808e-11	1.60917e-09	3
321	Atp8a1	6.57122	0.544738	4.9905e-11	1.93279e-09	3
322	Ddhd1	6.54985	1.4859	5.75948e-11	2.21634e-09	3
323	Tuba1c	6.54637	0.80537	5.89536e-11	2.265e-09	3
324	Actg1	6.54253	0.629621	6.04864e-11	2.32019e-09	3
325	Snx25	6.53549	0.777118	6.34004e-11	2.42613e-09	3
326	Cd81	6.53373	0.549902	6.415e-11	2.44512e-09	3
327	Cndp2	6.51749	0.883595	7.14918e-11	2.72065e-09	3
328	Nemf	6.51023	0.513154	7.50334e-11	2.84642e-09	3
329	Tmem164	6.50477	1.54907	7.7814e-11	2.94262e-09	3
330	Nenf	6.48279	0.744535	9.00409e-11	3.389e-09	3
331	Cat	6.45092	0.535434	1.11173e-10	4.15834e-09	3
332	Lonp2	6.44037	0.818255	1.19183e-10	4.44416e-09	3
333	Col6a2	6.408	1.9997	1.47442e-10	5.46397e-09	3
334	Maob	6.39773	0.825454	1.57705e-10	5.82638e-09	3
335	Man2a1	6.37107	1.12675	1.87715e-10	6.92445e-09	3
336	Macc1	6.37049	0.952414	1.88425e-10	6.94e-09	3
337	Epas1	6.3643	0.622335	1.96185e-10	7.21476e-09	3
338	Ggcx	6.34441	1.56035	2.23279e-10	8.17363e-09	3
339	Pcx	6.33828	1.18299	2.32346e-10	8.47975e-09	3
340	Arg2	6.3303	1.7223	2.4469e-10	8.90325e-09	3
341	Gm10076	6.29539	0.435873	3.06635e-10	1.11403e-08	3
342	Ndufa5	6.28759	0.552288	3.22428e-10	1.16964e-08	3
343	Met	6.27618	0.982354	3.46989e-10	1.25495e-08	3
344	Bex2	6.27294	1.37689	3.54292e-10	1.27944e-08	3
345	Cebpa	6.23488	0.908737	4.52131e-10	1.62788e-08	3
346	Car8	6.22381	0.445558	4.85229e-10	1.74443e-08	3
347	Atp6v1e1	6.22356	0.605383	4.86e-10	1.74459e-08	3
348	Bcam	6.19009	0.911161	6.01301e-10	2.14568e-08	3
349	P4ha1	6.17963	0.901162	6.42515e-10	2.28597e-08	3
350	Srpr	6.15413	0.607142	7.54903e-10	2.6779e-08	3
351	Atp6v1c2	6.09175	0.594026	1.11685e-09	3.91564e-08	3
352	Nfe2l2	6.08047	0.421831	1.19834e-09	4.19523e-08	3
353	Cltc	6.07697	0.715296	1.22472e-09	4.27516e-08	3
354	Ufc1	6.06297	0.676844	1.33632e-09	4.65796e-08	3
355	Atp5c1	6.05697	0.503115	1.38708e-09	4.82091e-08	3
356	Mrpl32	6.05325	0.7339	1.41955e-09	4.92662e-08	3
357	Agpat2	6.02096	1.3852	1.73389e-09	5.96591e-08	3
358	Ldlr	5.99607	1.24664	2.02146e-09	6.92565e-08	3
359	Ccng1	5.9849	0.590265	2.16519e-09	7.39701e-08	3
360	Fam126b	5.97047	1.05534	2.36576e-09	8.03191e-08	3
361	Tceal8	5.96754	0.925294	2.4085e-09	8.15872e-08	3
362	Rps23	5.96172	0.442134	2.496e-09	8.44322e-08	3
363	Atp6v1b2	5.95344	0.800562	2.6256e-09	8.86914e-08	3
364	Snhg11	5.94977	0.97149	2.68512e-09	9.05748e-08	3
365	Pgm2	5.91792	1.12467	3.26045e-09	1.09368e-07	3
366	Ssr1	5.91405	0.819667	3.33806e-09	1.11816e-07	3
367	Limd2	5.91008	0.918786	3.4194e-09	1.14381e-07	3
368	Mtss1	5.90593	0.992655	3.50664e-09	1.17136e-07	3
369	Chsy1	5.9026	1.49866	3.57816e-09	1.1936e-07	3
370	Rps10	5.89396	0.461751	3.77046e-09	1.256e-07	3
371	Rps3a1	5.87716	0.399886	4.17365e-09	1.38456e-07	3
372	Arhgef38	5.83996	0.917718	5.22127e-09	1.71788e-07	3
373	2700094K13Rik	5.83745	0.664265	5.30062e-09	1.7416e-07	3
374	D17Wsu104e	5.81707	0.615903	5.98894e-09	1.9624e-07	3
375	Med8	5.79793	0.651697	6.71388e-09	2.17916e-07	3
376	Fads1	5.78637	1.30579	7.19223e-09	2.32813e-07	3
377	Bcap29	5.78454	0.897173	7.27118e-09	2.35053e-07	3
378	Krt23	5.76484	0.8644	8.17345e-09	2.62456e-07	3
379	Glrx	5.76421	0.981556	8.20408e-09	2.63088e-07	3
380	Gpx4	5.748	0.502373	9.03066e-09	2.88825e-07	3
381	Tmem50b	5.68907	0.626866	1.27733e-08	4.05292e-07	3
382	0610007N19Rik	5.62755	1.65517	1.82789e-08	5.7618e-07	3
383	Dock1	5.6133	1.17732	1.98509e-08	6.22469e-07	3
384	Ralgapa2	5.61272	1.00242	1.99168e-08	6.23724e-07	3
385	Lztr1	5.54114	1.35922	3.00505e-08	9.34986e-07	3
386	Polr1c	5.52756	0.762392	3.24715e-08	1.00641e-06	3
387	Ccz1	5.52645	0.766174	3.26777e-08	1.01149e-06	3
388	Ndufb7	5.52422	0.409504	3.30955e-08	1.02311e-06	3
389	Col4a2	5.51045	0.820254	3.5791e-08	1.1036e-06	3
390	Mif	5.50444	0.44531	3.70344e-08	1.14048e-06	3
391	Rai14	5.49652	0.512643	3.87369e-08	1.19138e-06	3
392	Spg21	5.49097	0.843995	3.99728e-08	1.22626e-06	3
393	Tmem160	5.41763	0.789967	6.03937e-08	1.82708e-06	3
394	Anxa6	5.4167	0.78476	6.0709e-08	1.83431e-06	3
395	Siva1	5.41623	0.548477	6.08694e-08	1.83685e-06	3
396	Myl6	5.398	0.396827	6.73882e-08	2.02848e-06	3
397	Rpl18a	5.37815	0.433075	7.52539e-08	2.25677e-06	3
398	Nkx2-1	5.36205	0.528365	8.2282e-08	2.46446e-06	3
399	Mfsd2a	5.34321	2.02874	9.13157e-08	2.71811e-06	3
0	Tppp3	69.4551	5.05874	0	0	4
1	Cd24a	68.3621	4.7797	0	0	4
2	Ccdc153	68.1022	5.13631	0	0	4
3	Dynlrb2	66.938	4.9744	0	0	4
4	Sec14l3	65.6588	5.24053	0	0	4
5	Tuba1a	64.5392	4.67988	0	0	4
6	Fam183b	64.0451	4.92671	0	0	4
7	Tmem212	63.2576	4.77509	0	0	4
8	Calm1	62.438	4.40635	0	0	4
9	AU040972	61.3642	5.4951	0	0	4
10	Elof1	60.0013	4.05285	0	0	4
11	Dynll1	59.8864	3.55021	0	0	4
12	Sntn	59.767	4.8075	0	0	4
13	Riiad1	57.8706	4.6935	0	0	4
14	1700009P17Rik	57.7899	4.73601	0	0	4
15	Aldh1a1	57.5141	3.73494	0	0	4
16	Chchd10	57.486	3.02677	0	0	4
17	Rsph1	57.159	4.30814	0	0	4
18	Hsp90aa1	56.7101	3.88876	0	0	4
19	Mlf1	56.15	4.58146	0	0	4
20	Traf3ip1	55.3688	4.02648	0	0	4
21	1110017D15Rik	55.321	4.35914	0	0	4
22	Pcp4l1	53.9281	4.55315	0	0	4
23	Tm4sf1	53.6531	4.25361	0	0	4
24	Ccdc39	53.4505	4.10475	0	0	4
25	Gsn	52.5776	3.74257	0	0	4
26	Ccdc181	52.1174	3.8738	0	0	4
27	1700007K13Rik	52.1088	4.22038	0	0	4
28	1700094D03Rik	51.8375	4.54798	0	0	4
29	1110004E09Rik	51.5085	3.45656	0	0	4
30	Spa17	51.3697	4.01935	0	0	4
31	1700016K19Rik	51.0546	4.03718	0	0	4
32	Ccdc113	50.4336	4.23315	0	0	4
33	Gstm1	50.3116	3.42793	0	0	4
34	Ccdc19	50.0809	3.88105	0	0	4
35	Cxcl17	49.2624	2.99076	0	0	4
36	Prdx5	48.9834	3.06918	0	0	4
37	BC051019	48.9617	4.20054	0	0	4
38	Aldh3b1	48.4139	3.95452	0	0	4
39	1600029I14Rik	48.19	4.14562	0	0	4
40	Enkur	47.9816	3.92385	0	0	4
41	Foxj1	47.5669	3.63979	0	0	4
42	S100a1	47.343	2.89719	0	0	4
43	Ak7	47.2439	3.82173	0	0	4
44	Ccdc41	46.9351	3.49799	0	0	4
45	Nme5	46.7454	3.92153	0	0	4
46	S100a11	46.7052	2.58377	0	0	4
47	Cyp2s1	46.1236	3.76352	0	0	4
48	Tubb4b	46.1229	2.77952	0	0	4
49	Fhad1	45.8473	3.44018	0	0	4
50	Ccdc146	45.6741	3.75436	0	0	4
51	Bphl	45.0309	3.32183	0	0	4
52	Fam213a	44.7558	3.31431	0	0	4
53	Iqcg	44.7549	3.74361	0	0	4
54	Ccdc11	44.6543	3.66394	0	0	4
55	Ifitm3	44.6455	3.19082	0	0	4
56	Tspan1	44.616	2.9344	0	0	4
57	Ift74	44.3227	3.29028	0	0	4
58	Efcab10	43.2424	4.4281	0	0	4
59	Nudc	43.2411	2.81565	0	0	4
60	Wdr52	43.0588	3.42891	0	0	4
61	Lrrc51	43.0162	3.67414	0	0	4
62	Rfk	42.6512	3.20065	0	0	4
63	Igfbp5	42.6078	3.64228	0	0	4
64	Fam161a	42.3426	3.51199	0	0	4
65	Nudt4	42.2004	3.01399	0	0	4
66	Hspa4l	42.191	3.07744	0	0	4
67	Rsph4a	42.0573	3.76011	0	0	4
68	AK129341	42.0493	3.48488	0	0	4
69	1810037I17Rik	41.8322	2.46266	0	0	4
70	Ccdc78	41.6309	3.80876	0	0	4
71	Tmem107	41.5202	3.76102	0	0	4
72	Mycbp	41.4317	3.386	0	0	4
73	Mt1	41.4268	2.94628	0	0	4
74	Cdhr3	41.0537	3.67809	0	0	4
75	Cdhr4	41.0482	3.93696	0	0	4
76	Pifo	41.0408	3.98379	0	0	4
77	Erich2	41.0338	3.78912	0	0	4
78	Atpif1	40.945	2.26386	0	0	4
79	Odf3b	40.7387	4.08631	0	0	4
80	Spef2	40.5105	3.55013	0	0	4
81	Meig1	40.4674	4.06722	0	0	4
82	Calml4	40.3185	3.78472	0	0	4
83	Cetn2	39.9784	2.96743	0	0	4
84	Capsl	39.843	3.64559	0	0	4
85	Fth1	39.7452	2.33014	0	0	4
86	Dpcd	39.6277	3.12998	0	0	4
87	Csrp2	39.4108	4.3392	0	0	4
88	3300002A11Rik	39.2337	4.06588	0	0	4
89	Tctex1d4	39.1597	3.97963	0	0	4
90	Ccdc104	39.1519	2.58439	0	0	4
91	Ezr	38.8552	2.45561	0	0	4
92	Vpreb3	38.521	4.21379	0	0	4
93	Wdr96	38.3922	3.16549	0	0	4
94	Ptma	38.1577	2.54047	0	0	4
95	Lgals3bp	38.1274	3.26855	0	0	4
96	Fam216b	38.1195	3.96542	0	0	4
97	Mns1	38.0046	3.36378	0	0	4
98	Ascc1	37.8931	3.49967	0	0	4
99	Mcee	37.8504	3.32944	0	0	4
100	Slc25a5	37.711	2.14396	0	0	4
101	Ubb	37.663	2.21011	0	4.42072e-308	4
102	Crip2	37.5729	2.19096	0	1.30115e-306	4
103	Gm1673	37.5368	4.08115	2.31065e-308	5.00663e-306	4
104	Hsp90ab1	37.3905	2.60283	5.57261e-306	1.19667e-303	4
105	Dnah5	37.2172	3.59008	3.60305e-303	7.66876e-301	4
106	Alas1	37.0235	2.31116	4.80376e-300	1.01347e-297	4
107	Drc1	36.8763	3.59566	1.11027e-297	2.322e-295	4
108	Ift43	36.8613	3.11846	1.92967e-297	4.0009e-295	4
109	1700026L06Rik	36.7112	4.08543	4.83874e-295	9.9467e-293	4
110	Tomm7	36.5506	2.20847	1.74309e-292	3.55279e-290	4
111	1700001C02Rik	36.3368	4.18332	4.24032e-289	8.57008e-287	4
112	Eif1	36.2423	2.07294	1.31324e-287	2.63206e-285	4
113	1700003M02Rik	36.2386	3.65805	1.50318e-287	2.98786e-285	4
114	Stmnd1	36.0019	3.55612	7.80966e-284	1.52707e-281	4
115	Shfm1	35.882	2.19312	5.83471e-282	1.1317e-279	4
116	Hsph1	35.8385	2.83606	2.78037e-281	5.3072e-279	4
117	Ift81	35.7344	2.9128	1.15621e-279	2.18961e-277	4
118	1700024G13Rik	35.5752	4.08896	3.38662e-277	6.3634e-275	4
119	Wdr78	35.4339	3.33465	5.14302e-275	9.58874e-273	4
120	Dnali1	35.4051	3.78735	1.42713e-274	2.64029e-272	4
121	1700088E04Rik	35.3584	3.63922	7.44974e-274	1.36774e-271	4
122	Spag17	35.1924	3.13048	2.6159e-271	4.73046e-269	4
123	Cyp4b1	35.0802	2.49128	1.3529e-269	2.42825e-267	4
124	Ptges3	34.9411	2.56402	1.76602e-267	3.14626e-265	4
125	Lrrc6	34.8181	3.71265	1.29507e-265	2.29028e-263	4
126	Trp53bp2	34.4774	2.90899	1.75304e-260	3.07754e-258	4
127	Nek5	34.3423	3.3925	1.83407e-258	3.19646e-256	4
128	Pebp1	34.2815	2.42685	1.47964e-257	2.5602e-255	4
129	Tekt1	34.2735	3.82693	1.94913e-257	3.34847e-255	4
130	Ckb	33.9644	3.48608	7.48938e-253	1.2775e-250	4
131	Pltp	33.9436	3.38101	1.51614e-252	2.56793e-250	4
132	Dpy30	33.9121	2.56916	4.41672e-252	7.42842e-250	4
133	Lrrc48	33.7609	3.59646	7.40416e-250	1.23665e-247	4
134	Cd55	33.7553	2.27626	8.92403e-250	1.48022e-247	4
135	Anxa8	33.7501	3.12262	1.06476e-249	1.75402e-247	4
136	Rsph9	33.5866	3.4914	2.63277e-247	4.30753e-245	4
137	Cetn4	33.4967	3.52963	5.37526e-246	8.73516e-244	4
138	Ifitm1	33.4624	3.69051	1.69794e-245	2.74074e-243	4
139	Ppia	33.4373	1.84394	3.9355e-245	6.31018e-243	4
140	A330021E22Rik	33.3666	3.28667	4.19142e-244	6.67602e-242	4
141	Anxa1	33.2932	2.24739	4.84314e-243	7.66332e-241	4
142	Anxa2	33.2353	2.1591	3.33054e-242	5.23547e-240	4
143	Ccdc37	33.2139	3.32927	6.7921e-242	1.06076e-239	4
144	Dnah12	33.1638	3.27634	3.58678e-241	5.56552e-239	4
145	Kif21a	33.1302	2.81917	1.09089e-240	1.68186e-238	4
146	Stk33	33.1213	3.47875	1.46868e-240	2.24988e-238	4
147	Ccdc17	32.994	3.29516	9.90396e-239	1.49811e-236	4
148	Fam154b	32.9245	3.47838	9.80218e-238	1.47345e-235	4
149	Ift88	32.9166	3.21762	1.27081e-237	1.8984e-235	4
150	Dnah6	32.7987	3.33962	6.14655e-236	9.12535e-234	4
151	Arl3	32.5052	2.53491	8.99667e-232	1.31938e-229	4
152	Srsf10	32.3636	2.38015	8.94041e-230	1.30319e-227	4
153	Tuba1b	32.1772	2.29912	3.68109e-227	5.33336e-225	4
154	Hint1	32.169	2.08689	4.78779e-227	6.89527e-225	4
155	Aoc1	32.0952	3.91739	5.14856e-226	7.37071e-224	4
156	Wdr66	32.0382	2.75295	3.20318e-225	4.55855e-223	4
157	Mrps17	31.7342	2.83513	5.23941e-221	7.41253e-219	4
158	1700026D08Rik	31.6188	3.56665	2.03907e-219	2.86793e-217	4
159	Ppil6	31.5782	3.57682	7.36165e-219	1.02939e-216	4
160	Chchd6	31.5211	3.27655	4.46891e-218	6.21282e-216	4
161	Dusp14	31.2977	3.46199	5.01024e-215	6.92536e-213	4
162	Osbpl6	31.1747	2.67331	2.35029e-213	3.23011e-211	4
163	Dnah3	31.097	3.16654	2.64699e-212	3.6172e-210	4
164	Gm5918	31.0898	3.50134	3.30651e-212	4.49294e-210	4
165	Smim5	30.8165	3.53369	1.57608e-208	2.12957e-206	4
166	Agr3	30.7791	3.90924	4.99223e-208	6.70771e-206	4
167	Akap14	30.7671	3.46315	7.2202e-208	9.64739e-206	4
168	Chchd2	30.6298	1.69524	4.91121e-206	6.52594e-204	4
169	Hist1h2bc	30.5673	2.1406	3.32858e-205	4.39866e-203	4
170	H3f3b	30.5546	1.99363	4.90758e-205	6.44985e-203	4
171	Lrriq1	30.2096	2.97137	1.7699e-200	2.31348e-198	4
172	Cep290	30.1328	2.50441	1.80184e-199	2.34249e-197	4
173	B9d1	30.1274	3.20236	2.12293e-199	2.74508e-197	4
174	Ppp1r36	30.0157	3.52865	6.11991e-198	7.87112e-196	4
175	Lrrc23	29.8726	3.14889	4.47103e-196	5.65962e-194	4
176	6820408C15Rik	29.8679	3.48872	5.141e-196	6.47362e-194	4
177	E230008N13Rik	29.8428	3.09389	1.08849e-195	1.3635e-193	4
178	Iqca	29.834	3.18339	1.41738e-195	1.76629e-193	4
179	Efcab1	29.6941	3.69557	9.16317e-194	1.136e-191	4
180	Ift57	29.6364	3.0963	5.07138e-193	6.25496e-191	4
181	Plcb3	29.5579	3.15815	5.20397e-192	6.38575e-190	4
182	Ccdc30	29.5381	3.3435	9.35083e-192	1.14161e-189	4
183	Tcea3	29.5223	2.26542	1.48852e-191	1.8081e-189	4
184	Spag6	29.4744	3.57863	6.12762e-191	7.4058e-189	4
185	Wdr60	29.2452	2.58362	5.16498e-188	6.21115e-186	4
186	Arhgap18	29.1151	2.90281	2.31311e-186	2.7678e-184	4
187	Swi5	28.9929	1.98641	8.0931e-185	9.63599e-183	4
188	Gipc2	28.9434	2.35348	3.39959e-184	4.02776e-182	4
189	Pla2g16	28.881	2.48575	2.07132e-183	2.44202e-181	4
190	1600029D21Rik	28.7917	2.9289	2.726e-182	3.19819e-180	4
191	Cbr2	28.7588	2.0642	7.02847e-182	8.20591e-180	4
192	Gsto1	28.6786	2.03726	7.04518e-181	8.18568e-179	4
193	Acsl3	28.6708	3.03964	8.82508e-181	1.02044e-178	4
194	Lrrc71	28.5886	3.13821	9.31764e-180	1.07224e-177	4
195	Fam47e	28.5294	3.49966	5.05705e-179	5.76431e-177	4
196	4931406C07Rik	28.2879	2.48921	4.8727e-176	5.50204e-174	4
197	4833427G06Rik	28.1107	3.77104	7.24532e-174	8.14286e-172	4
198	Aebp1	28.0279	3.02872	7.42602e-173	8.30712e-171	4
199	2410004P03Rik	27.9347	3.69122	1.01256e-171	1.12745e-169	4
200	Pttg1	27.8821	2.49482	4.4037e-171	4.8808e-169	4
201	Hdc	27.8621	2.08242	7.69508e-171	8.48965e-169	4
202	Dnajc15	27.8131	2.72453	3.00825e-170	3.30371e-168	4
203	Gtl3	27.6313	2.56377	4.68462e-168	5.12136e-166	4
204	Pih1d2	27.6021	3.6361	1.04931e-167	1.14195e-165	4
205	1110032A03Rik	27.4568	2.59275	5.7681e-166	6.22101e-164	4
206	Strbp	27.4491	2.35013	7.13026e-166	7.6558e-164	4
207	Gm973	27.4096	3.09722	2.10597e-165	2.25114e-163	4
208	Map1b	27.4082	2.58091	2.18733e-165	2.32777e-163	4
209	Cdc14a	27.3621	2.79885	7.75792e-165	8.21964e-163	4
210	Hspb11	27.298	3.00753	4.47754e-164	4.72321e-162	4
211	Rsph10b	27.2374	3.07624	2.3448e-163	2.46265e-161	4
212	Dynlt1f	27.2199	2.76019	3.77646e-163	3.94903e-161	4
213	Bag1	27.0025	1.64537	1.3805e-160	1.43733e-158	4
214	Ldlrad1	26.8116	4.15766	2.36615e-158	2.45294e-156	4
215	Vapa	26.781	1.89796	5.37359e-158	5.54679e-156	4
216	Ccdc40	26.7397	3.09403	1.62483e-157	1.67003e-155	4
217	Ccdc176	26.6996	3.05601	4.75934e-157	4.87093e-155	4
218	Fam216a	26.6365	2.82114	2.56748e-156	2.60551e-154	4
219	Cib1	26.584	2.08964	1.04066e-155	1.05164e-153	4
220	Gclm	26.5252	2.5316	4.96736e-155	4.99874e-153	4
221	Phtf1	26.5206	2.93929	5.6038e-155	5.61571e-153	4
222	Sri	26.4792	1.9903	1.68428e-154	1.68085e-152	4
223	Ifi35	26.422	2.82932	7.65505e-154	7.60792e-152	4
224	D430036J16Rik	26.3317	3.74062	8.32472e-153	8.23942e-151	4
225	Ndufc2	26.3136	1.57009	1.34018e-152	1.32101e-150	4
226	BC005624	26.3095	2.06317	1.49347e-152	1.4661e-150	4
227	Dmkn	26.2892	2.46452	2.54725e-152	2.4904e-150	4
228	BC048546	26.2885	3.09447	2.59672e-152	2.5285e-150	4
229	Slc25a17	26.2718	2.59153	4.02668e-152	3.90507e-150	4
230	Fank1	26.0295	3.41775	2.29424e-149	2.21602e-147	4
231	Appl2	25.9789	2.346	8.5713e-149	8.24594e-147	4
232	Wdr63	25.8821	3.09983	1.05859e-147	1.01435e-145	4
233	Ak9	25.8446	3.01302	2.79815e-147	2.67057e-145	4
234	Ttc39a	25.8338	3.1726	3.69889e-147	3.51628e-145	4
235	Net1	25.7978	2.19418	9.38489e-147	8.88645e-145	4
236	Smim22	25.7686	1.72856	1.99495e-146	1.87424e-144	4
237	Ttc21a	25.7277	3.41164	5.72543e-146	5.35807e-144	4
238	Cspp1	25.6886	2.2058	1.56656e-145	1.46036e-143	4
239	Nphp1	25.6697	2.78434	2.55015e-145	2.36809e-143	4
240	Ube2b	25.6685	1.7394	2.62678e-145	2.42988e-143	4
241	Cmbl	25.5896	3.51409	1.99377e-144	1.83725e-142	4
242	Ddx5	25.5038	1.80154	1.78974e-143	1.64294e-141	4
243	Rabgap1l	25.4651	2.11977	4.79774e-143	4.38747e-141	4
244	Clic6	25.4581	3.15808	5.73577e-143	5.22542e-141	4
245	Fam84b	25.3727	2.74121	5.04441e-142	4.57823e-140	4
246	Itm2b	25.3152	1.74771	2.17561e-141	1.96713e-139	4
247	1700007G11Rik	25.2934	3.47905	3.77691e-141	3.40219e-139	4
248	Syt5	25.2577	3.50455	9.31983e-141	8.36385e-139	4
249	Ahsa1	25.245	2.35831	1.28413e-140	1.14813e-138	4
250	Akap9	25.2447	2.15945	1.29382e-140	1.15251e-138	4
251	Zc2hc1a	25.1195	2.82144	3.04708e-139	2.70426e-137	4
252	Car8	25.098	1.66109	5.2252e-139	4.62026e-137	4
253	Dync2li1	25.0826	3.10433	7.70867e-139	6.79125e-137	4
254	Rpgrip1l	24.9346	2.85721	3.14097e-137	2.75706e-135	4
255	Crip1	24.9163	2.39109	4.95424e-137	4.33289e-135	4
256	Ttc25	24.8951	3.05146	8.41494e-137	7.33289e-135	4
257	Hes6	24.8361	2.62505	3.65066e-136	3.16975e-134	4
258	Cldn3	24.8263	1.38926	4.65773e-136	4.02961e-134	4
259	Pgrmc1	24.5844	2.12762	1.85678e-133	1.60063e-131	4
260	Tsc22d1	24.54	1.64518	5.53539e-133	4.7547e-131	4
261	Txnip	24.5267	2.01881	7.66083e-133	6.55696e-131	4
262	Mrps6	24.4067	2.80944	1.45301e-131	1.23485e-129	4
263	Sugt1	24.3052	2.01573	1.726e-130	1.45656e-128	4
264	Slc39a4	24.2633	2.49356	4.79126e-130	4.02918e-128	4
265	Fam134b	24.0917	2.44084	3.05587e-128	2.56086e-126	4
266	Dcdc2b	24.0828	3.64019	3.78939e-128	3.16454e-126	4
267	Paip2	24.0664	1.59903	5.62386e-128	4.68025e-126	4
268	Rabl2	24.056	3.43234	7.22813e-128	5.99462e-126	4
269	Gm872	23.9551	3.20237	8.17155e-127	6.75375e-125	4
270	Krt19	23.9004	1.69841	3.03486e-126	2.49971e-124	4
271	Etfa	23.856	1.75593	8.78124e-126	7.20811e-124	4
272	Ift172	23.773	3.30737	6.3581e-125	5.20132e-123	4
273	Ttc18	23.7276	3.66163	1.8723e-124	1.52646e-122	4
274	Wdr16	23.7243	3.40409	2.02203e-124	1.64297e-122	4
275	Sema3e	23.6876	2.59099	4.842e-124	3.92104e-122	4
276	Cdkl2	23.6267	2.53656	2.05065e-123	1.6495e-121	4
277	Ebp	23.6019	2.42394	3.68892e-123	2.95741e-121	4
278	Maats1	23.5913	3.20102	4.73544e-123	3.78379e-121	4
279	Acot13	23.5854	2.1238	5.43847e-123	4.33115e-121	4
280	Usmg5	23.4786	1.4802	6.74764e-122	5.35603e-120	4
281	Spop	23.4155	2.00496	2.97232e-121	2.35155e-119	4
282	Emc6	23.3517	1.84394	1.32499e-120	1.04483e-118	4
283	Hmgb1	23.1967	1.56033	4.91627e-119	3.839e-117	4
284	2610015P09Rik	23.1682	2.21862	9.52735e-119	7.41561e-117	4
285	Scand1	23.1564	1.86759	1.25296e-118	9.72097e-117	4
286	Dnaic2	23.1341	3.52614	2.10328e-118	1.62656e-116	4
287	Spef1	23.1268	3.26598	2.48807e-118	1.91797e-116	4
288	2610028H24Rik	23.1176	2.58598	3.0822e-118	2.36837e-116	4
289	2310007L24Rik	23.1155	3.91725	3.23278e-118	2.47616e-116	4
290	Gpx8	23.1109	1.94133	3.60089e-118	2.74937e-116	4
291	Gng5	23.032	1.55957	2.22907e-117	1.69656e-115	4
292	Fbxo36	23.0219	3.32228	2.81291e-117	2.13417e-115	4
293	Hspa2	22.9945	2.86536	5.29056e-117	4.00136e-115	4
294	Eno4	22.9543	3.62753	1.33562e-116	1.00699e-114	4
295	Hopx	22.9036	2.28435	4.28054e-116	3.21722e-114	4
296	Dnaic1	22.7299	3.26876	2.26861e-114	1.69448e-112	4
297	Hsbp1	22.6972	1.53102	4.77815e-114	3.55787e-112	4
298	Stip1	22.6384	1.91482	1.81565e-113	1.34778e-111	4
299	Adgb	22.6158	2.77729	3.03274e-113	2.24432e-111	4
300	Wdr19	22.6128	3.40305	3.24456e-113	2.39371e-111	4
301	Ttc29	22.5591	3.61159	1.09253e-112	8.03557e-111	4
302	Apoa1bp	22.5465	1.5597	1.4521e-112	1.06153e-110	4
303	Ccdc135	22.3951	3.14819	4.39e-111	3.18984e-109	4
304	Ccdc170	22.3868	3.12734	5.29084e-111	3.83283e-109	4
305	Rrp1	22.3818	1.5667	5.9183e-111	4.2745e-109	4
306	Cox14	22.2852	1.56465	5.14466e-110	3.70462e-108	4
307	Dnaja4	22.1793	2.69912	5.43881e-109	3.90151e-107	4
308	Hspa8	22.1792	1.50304	5.45053e-109	3.90151e-107	4
309	Gbas	22.1228	2.4575	1.9059e-108	1.3602e-106	4
310	Spata24	22.0203	2.79653	1.84174e-107	1.30666e-105	4
311	Psmb6	21.992	1.33329	3.43206e-107	2.42778e-105	4
312	Med31	21.9214	2.74479	1.62486e-106	1.14603e-104	4
313	Acot1	21.8931	2.2554	3.02533e-106	2.12134e-104	4
314	Kcnmb2	21.869	3.28676	5.1313e-106	3.58759e-104	4
315	Smim6	21.8171	1.74658	1.59689e-105	1.11324e-103	4
316	Usp18	21.7346	3.12851	9.66493e-105	6.71824e-103	4
317	1700001L19Rik	21.7232	3.23889	1.23771e-104	8.57869e-103	4
318	Rpl41	21.7155	1.23212	1.46527e-104	1.01268e-102	4
319	Tmem176b	21.7049	1.27998	1.84463e-104	1.27121e-102	4
320	Kif27	21.6105	2.91096	1.43056e-103	9.83037e-102	4
321	Minos1	21.5607	1.31528	4.20326e-103	2.88013e-101	4
322	Prr15l	21.5459	1.38091	5.78803e-103	3.95477e-101	4
323	Ift27	21.5209	2.73868	9.93162e-103	6.76673e-101	4
324	Lrrc34	21.3756	3.391	2.25408e-101	1.52712e-99	4
325	Lca5	21.2782	3.23693	1.80886e-100	1.22205e-98	4
326	Wfdc2	21.1389	1.17387	3.49477e-99	2.35442e-97	4
327	4930451C15Rik	21.1246	2.97684	4.72567e-99	3.17478e-97	4
328	Cyp2b10	21.0587	2.05534	1.90362e-98	1.27532e-96	4
329	Gm216	21.0212	2.97374	4.19865e-98	2.80505e-96	4
330	Aig1	21.0059	1.97368	5.79498e-98	3.86081e-96	4
331	Ces1d	20.9168	1.27744	3.76286e-97	2.49313e-95	4
332	Wdyhv1	20.7869	3.05293	5.69075e-96	3.76011e-94	4
333	Lztfl1	20.7632	2.38519	9.32051e-96	6.14158e-94	4
334	Ccdc108	20.687	2.44511	4.5397e-95	2.98318e-93	4
335	Endog	20.6649	2.77034	7.17172e-95	4.69992e-93	4
336	Bri3	20.6228	1.72195	1.71256e-94	1.11926e-92	4
337	Gas8	20.5295	2.9643	1.17479e-93	7.61584e-92	4
338	Ccdc173	20.4689	2.4325	4.07563e-93	2.63503e-91	4
339	Kif3a	20.4573	2.10389	5.17279e-93	3.33541e-91	4
340	Ift20	20.1829	1.31605	1.38365e-90	8.87415e-89	4
341	Fam92b	20.1129	3.55906	5.68465e-90	3.63621e-88	4
342	Mak	20.067	3.14797	1.43453e-89	9.14835e-88	4
343	Spata18	20.0669	3.43002	1.43781e-89	9.14835e-88	4
344	Ywhae	19.9539	1.30776	1.3851e-88	8.7666e-87	4
345	Prom1	19.9372	3.04894	1.93429e-88	1.22104e-86	4
346	Cmtm8	19.9296	1.64527	2.2552e-88	1.41989e-86	4
347	Cct7	19.8389	1.49484	1.37459e-87	8.60943e-86	4
348	Sord	19.8262	2.63093	1.77051e-87	1.10604e-85	4
349	Tspan3	19.8099	2.28387	2.44346e-87	1.52248e-85	4
350	Mycbpap	19.8025	2.62455	2.83137e-87	1.75962e-85	4
351	Akip1	19.7922	2.46829	3.47789e-87	2.15584e-85	4
352	Tekt2	19.7816	3.20701	4.28821e-87	2.64451e-85	4
353	Nupr1	19.7509	1.32312	7.87791e-87	4.84349e-85	4
354	Cox6c	19.7508	1.04999	7.89426e-87	4.84349e-85	4
355	Rtp4	19.6832	2.96674	3.00675e-86	1.84008e-84	4
356	Vimp	19.683	1.24274	3.01628e-86	1.84123e-84	4
357	Lasp1	19.6757	1.85472	3.48525e-86	2.12212e-84	4
358	Rabl5	19.5835	2.81012	2.14005e-85	1.29975e-83	4
359	Slc23a2	19.553	2.58179	3.89137e-85	2.35747e-83	4
360	Tekt4	19.5353	3.40471	5.5072e-85	3.32798e-83	4
361	Skp1a	19.5085	1.22489	9.30437e-85	5.60851e-83	4
362	Tmem176a	19.4864	1.18451	1.4315e-84	8.60724e-83	4
363	Nek1	19.4822	2.61576	1.55479e-84	9.32527e-83	4
364	Cbr1	19.4446	1.85759	3.24035e-84	1.93865e-82	4
365	Med19	19.3308	1.74971	2.95922e-83	1.76606e-81	4
366	Glrx5	19.3188	1.7472	3.73278e-83	2.2222e-81	4
367	Pcm1	19.3165	1.68622	3.90477e-83	2.31886e-81	4
368	Tax1bp1	19.2973	1.52432	5.66241e-83	3.35435e-81	4
369	Chuk	19.2871	2.22234	6.898e-83	4.07626e-81	4
370	Spint2	19.2799	1.41398	7.92714e-83	4.67293e-81	4
371	Ccdc65	19.0022	3.55555	1.6348e-80	9.54332e-79	4
372	Ccp110	18.9937	2.11299	1.92223e-80	1.11941e-78	4
373	Tsga10	18.9664	2.87527	3.23111e-80	1.87709e-78	4
374	Sod2	18.9574	1.62653	3.83734e-80	2.2239e-78	4
375	Tusc3	18.9438	2.52586	4.9685e-80	2.87253e-78	4
376	Hsp90b1	18.9419	1.46981	5.15134e-80	2.9711e-78	4
377	Gm166	18.8736	2.61822	1.87987e-79	1.07906e-77	4
378	Spcs1	18.8642	1.40006	2.24519e-79	1.28569e-77	4
379	Ttc12	18.8103	3.46556	6.21269e-79	3.5492e-77	4
380	Dad1	18.8006	1.26581	7.47126e-79	4.25809e-77	4
381	Ankrd65	18.7986	3.44042	7.76053e-79	4.41249e-77	4
382	Krcc1	18.7653	1.45401	1.45234e-78	8.23828e-77	4
383	Oscp1	18.76	2.88723	1.60299e-78	9.0714e-77	4
384	Tctex1d2	18.7595	2.84418	1.61926e-78	9.14198e-77	4
385	Cep19	18.7593	2.57101	1.62385e-78	9.1464e-77	4
386	Odf2l	18.7553	2.38521	1.75389e-78	9.85582e-77	4
387	Ktn1	18.6703	1.51971	8.64017e-78	4.84394e-76	4
388	Hydin	18.6174	2.72079	2.32121e-77	1.29831e-75	4
389	Atp6v1d	18.6171	1.55212	2.33443e-77	1.30268e-75	4
390	Cox4i1	18.5213	1.09456	1.39001e-76	7.73866e-75	4
391	Map1lc3a	18.5178	1.38054	1.48262e-76	8.23523e-75	4
392	Armc4	18.5172	3.17195	1.50077e-76	8.3168e-75	4
393	Tbca	18.4989	1.50996	2.10632e-76	1.16458e-74	4
394	Fam166b	18.4912	3.55483	2.43036e-76	1.34066e-74	4
395	Calm2	18.4192	1.1884	9.22139e-76	5.06355e-74	4
396	Ybx1	18.376	1.33519	2.04674e-75	1.12132e-73	4
397	Ccdc96	18.3329	3.11522	4.52226e-75	2.47193e-73	4
398	Kifap3	18.2735	2.50196	1.34485e-74	7.31786e-73	4
[truncated: 6,801 more rows]

## Sheet: resolution_4
	gene	score	logfoldchange	pval	pval_adj	cluster
0	Sec14l3	66.6335	5.80313	0	0	0
1	Calm1	60.1692	4.52344	0	0	0
2	Ccdc153	58.8994	4.91125	0	0	0
3	Tmem212	56.8084	4.83316	0	0	0
4	Hsp90aa1	55.8887	4.15106	0	0	0
5	Traf3ip1	54.7601	4.57579	0	0	0
6	Ccdc39	51.5726	4.5305	0	0	0
7	Rsph1	49.8596	4.31147	0	0	0
8	Tppp3	49.2213	3.9406	0	0	0
9	Elof1	48.8846	3.75191	0	0	0
10	Dynlrb2	47.6252	3.94919	0	0	0
11	Wdr96	47.4861	4.51097	0	0	0
12	Wdr66	46.9741	4.58394	0	0	0
13	Foxj1	46.0378	4.05762	0	0	0
14	Wdr52	45.9557	4.27304	0	0	0
15	Fhad1	45.7597	3.94396	0	0	0
16	Ccdc181	45.6029	3.92083	0	0	0
17	Tuba1a	45.127	3.67703	0	0	0
18	1110004E09Rik	44.7912	3.4491	0	0	0
19	Ccdc41	44.3254	3.79211	0	0	0
20	Cd24a	44.1331	3.43206	0	0	0
21	Ccdc19	44.0221	3.96427	0	0	0
22	Ccdc11	43.7247	4.0943	0	0	0
23	1700016K19Rik	43.4376	3.98207	0	0	0
24	Hspa4l	43.2898	3.5781	0	0	0
25	Gsn	43.2043	3.55627	0	0	0
26	Ccdc146	42.8984	4.08307	0	0	0
27	Fam183b	42.672	3.76412	0	0	0
28	Aldh1a1	42.3198	3.071	0	0	0
29	1110017D15Rik	42.2784	3.83825	0	0	0
30	Ift74	41.9351	3.65	0	0	0
31	Ak7	41.1971	3.90215	0	0	0
32	Fam161a	40.6233	3.90364	0	0	0
33	Chchd10	40.4977	2.39798	0	0	0
34	Iqcg	38.6707	3.81882	0	0	0
35	Sntn	38.6032	3.65007	0	0	0
36	Spa17	38.5662	3.5103	0	0	0
37	Pcp4l1	38.136	3.79513	0	0	0
38	AK129341	37.794	3.66444	0	0	0
39	Nme5	37.1809	3.71451	1.38993e-302	7.59752e-300	0
40	1600029I14Rik	36.6224	3.7051	1.26052e-293	6.59062e-291	0
41	Spag17	36.5509	3.8038	1.72598e-292	8.83222e-290	0
42	Mns1	36.2314	3.7361	1.94812e-287	9.56211e-285	0
43	Igfbp5	36.0583	3.51734	1.02298e-284	4.92072e-282	0
44	Enkur	35.8454	3.52596	2.16638e-281	1.02164e-278	0
45	Stmnd1	35.2916	3.97975	7.89055e-273	3.64953e-270	0
46	Nudc	35.0706	2.64921	1.89064e-269	8.57958e-267	0
47	Spef2	34.8894	3.64794	1.07835e-266	4.80285e-264	0
48	Ccdc113	34.8799	3.49394	1.49951e-266	6.55723e-264	0
49	Rsph4a	34.6775	3.67178	1.72281e-263	7.39917e-261	0
50	Riiad1	34.389	3.27462	3.67963e-259	1.55261e-256	0
51	Tm4sf1	34.3627	3.22499	9.10601e-259	3.77601e-256	0
52	Cdhr3	34.1725	3.61588	6.1891e-256	2.52295e-253	0
53	Calml4	34.0131	3.73396	1.42856e-253	5.72639e-251	0
54	Lrrc51	33.8207	3.35768	9.78948e-251	3.79753e-248	0
55	Ccdc104	33.5342	2.56455	1.52943e-246	5.83879e-244	0
56	Mlf1	32.903	3.19946	1.9921e-237	7.37107e-235	0
57	Kif21a	32.8582	3.30643	8.7107e-237	3.17426e-234	0
58	Ift81	32.4673	3.13472	3.0838e-231	1.09071e-228	0
59	Lrriq1	32.1423	3.65507	1.1329e-226	3.89247e-224	0
60	Wdr60	32.0713	3.3096	1.10769e-225	3.75225e-223	0
61	4931406C07Rik	32.0526	3.20548	2.01671e-225	6.73666e-223	0
62	BC051019	31.6449	3.29381	8.90852e-220	2.93505e-217	0
63	Dpcd	31.5325	2.95151	3.11793e-218	1.01337e-215	0
64	Aldh3b1	31.2533	3.0652	2.01423e-214	6.45923e-212	0
65	Iqca	31.1256	3.81913	1.08591e-212	3.43649e-210	0
66	E230008N13Rik	31.1186	3.66361	1.34951e-212	4.2152e-210	0
67	Alas1	30.9847	2.17795	8.66604e-211	2.67214e-208	0
68	Cep290	30.9649	3.00739	1.60286e-210	4.87981e-208	0
69	Osbpl6	30.6845	3.05823	9.15449e-207	2.75218e-204	0
70	Ccdc78	30.4825	3.35976	4.44737e-204	1.32054e-201	0
71	2610015P09Rik	30.4801	3.27628	4.77725e-204	1.40119e-201	0
72	Ezr	30.449	2.14723	1.23339e-203	3.57402e-201	0
73	Cyp2s1	30.3949	3.02442	6.40789e-203	1.83472e-200	0
74	Crip2	30.0442	1.95849	2.59682e-198	7.34777e-196	0
75	1700007K13Rik	30.0235	2.99797	4.84514e-198	1.355e-195	0
76	Hsp90ab1	29.9228	2.08608	9.94364e-197	2.71767e-194	0
77	Nek5	29.748	3.50948	1.84034e-194	4.97327e-192	0
78	Wdr78	29.7131	3.35854	5.19995e-194	1.3896e-191	0
79	Hsph1	29.4075	2.83345	4.40758e-190	1.16491e-187	0
80	Map1b	29.3553	3.22813	2.04697e-189	5.35128e-187	0
81	Drc1	29.3354	3.46685	3.66885e-189	9.48813e-187	0
82	1810037I17Rik	28.8666	1.93457	3.14086e-183	7.86884e-181	0
83	Ccdc37	28.8132	3.43104	1.46716e-182	3.63781e-180	0
84	Bphl	28.6723	2.55821	8.44255e-181	2.07196e-178	0
85	Dnah5	28.5459	3.32396	3.15375e-179	7.66169e-177	0
86	Gipc2	28.4982	2.73543	1.23355e-178	2.9668e-176	0
87	Stk33	28.4101	3.59735	1.51517e-177	3.60805e-175	0
88	Dnah12	28.37	3.29629	4.74265e-177	1.11829e-174	0
89	Tubb4b	28.1692	1.94383	1.39641e-174	3.26069e-172	0
90	Dpy30	28.0282	2.53873	7.35887e-173	1.70181e-170	0
91	1700009P17Rik	27.8716	2.80157	5.89215e-171	1.34964e-168	0
92	Ccdc17	27.826	3.31298	2.10502e-170	4.77621e-168	0
93	Ccdc108	27.7705	3.57745	9.86602e-170	2.21764e-167	0
94	Dnah3	27.4856	3.3495	2.61021e-166	5.81279e-164	0
95	Gm973	27.4286	3.62071	1.25152e-165	2.76149e-163	0
96	Fam213a	27.0283	2.44684	6.86982e-161	1.50206e-158	0
97	Erich2	26.9609	3.08021	4.25562e-160	9.22089e-158	0
98	A330021E22Rik	26.8043	3.17921	2.8818e-158	6.18841e-156	0
99	3300002A11Rik	26.6463	3.3411	1.97464e-156	4.16597e-154	0
100	Cspp1	26.509	2.66745	7.64054e-155	1.59793e-152	0
101	Adgb	26.4303	3.61427	6.1423e-154	1.27352e-151	0
102	Atpif1	26.3581	1.64777	4.14875e-153	8.52835e-151	0
103	Ccdc173	26.3541	3.46557	4.60864e-153	9.39342e-151	0
104	Srsf10	26.349	2.28822	5.2705e-153	1.06522e-150	0
105	Pltp	26.3221	3.17135	1.07208e-152	2.14871e-150	0
106	Ubb	26.315	1.56932	1.29093e-152	2.56597e-150	0
107	Gstm1	26.1643	2.17207	6.77994e-151	1.33659e-148	0
108	Dynll1	26.1465	1.81116	1.07974e-150	2.11129e-148	0
109	Lrrc71	26.032	3.38979	2.14939e-149	4.16894e-147	0
110	Dnah6	25.825	3.18861	4.64885e-147	8.94477e-145	0
111	Rsph10b	25.6713	3.42606	2.44277e-145	4.62607e-143	0
112	Tspan1	25.597	2.02863	1.64668e-144	3.09409e-142	0
113	Akap9	25.5699	2.52441	3.29941e-144	6.15149e-142	0
114	Cetn4	25.2756	3.25956	5.92321e-141	1.08747e-138	0
115	Arl3	25.198	2.35203	4.2106e-140	7.6719e-138	0
116	Cetn2	25.1572	2.30656	1.17842e-139	2.13099e-137	0
117	BC005624	25.0419	2.32947	2.14033e-138	3.78509e-136	0
118	Nudt4	24.826	2.16334	4.69695e-136	8.18597e-134	0
119	Lrrc23	24.816	3.16108	6.02711e-136	1.04286e-133	0
120	Akap14	24.7891	3.36997	1.17476e-135	2.01815e-133	0
121	Ift43	24.5629	2.59112	3.14863e-133	5.33293e-131	0
122	1700094D03Rik	24.5466	2.68951	4.69744e-133	7.90056e-131	0
123	Lrrc48	24.4935	3.20339	1.73305e-132	2.89455e-130	0
124	Slc25a5	24.3042	1.58499	1.77115e-130	2.91767e-128	0
125	Net1	24.2352	2.45547	9.47828e-130	1.55076e-127	0
126	Kif3a	24.163	2.79993	5.44842e-129	8.85405e-127	0
127	Ccdc176	24.1452	3.33799	8.37652e-129	1.35211e-126	0
128	Mettl7a1	24.1248	1.69202	1.37205e-128	2.19994e-126	0
129	S100a1	24.0494	1.77266	8.47089e-128	1.34923e-125	0
130	1700003M02Rik	24.0218	3.04216	1.64796e-127	2.60758e-125	0
131	Strbp	23.9618	2.46025	6.96689e-127	1.09517e-124	0
132	Tctex1d4	23.8199	3.0707	2.07641e-125	3.24283e-123	0
133	1700026D08Rik	23.8017	3.28559	3.2043e-125	4.97204e-123	0
134	Ccdc40	23.7189	3.27199	2.3022e-124	3.54937e-122	0
135	Odf3b	23.6902	3.02544	4.55178e-124	6.97292e-122	0
136	Ppil6	23.6791	3.31667	5.91755e-124	9.00779e-122	0
137	Cdhr4	23.5883	2.90339	5.0838e-123	7.68997e-121	0
138	Lrrc6	23.4786	3.1711	6.74611e-122	1.00777e-119	0
139	Ascc1	23.4434	2.70069	1.54406e-121	2.29235e-119	0
140	Ak9	23.4149	3.22272	3.01328e-121	4.44616e-119	0
141	Pifo	23.2944	2.89518	5.05757e-120	7.41705e-118	0
142	Cyp4b1	23.1915	2.00605	5.55224e-119	8.09314e-117	0
143	Smim22	23.1246	1.80973	2.62057e-118	3.79683e-116	0
144	Swi5	22.9888	1.85397	6.03188e-117	8.68699e-115	0
145	Capsl	22.8652	2.70265	1.03088e-115	1.47582e-113	0
146	Spop	22.8425	2.29134	1.73681e-115	2.47172e-113	0
147	Fam154b	22.7913	3.01601	5.59305e-115	7.86657e-113	0
148	Hmgb1	22.7698	1.62578	9.14509e-115	1.27877e-112	0
149	Wdr63	22.5629	3.23301	1.00259e-112	1.38582e-110	0
150	Cbr2	22.5156	1.79794	2.91633e-112	3.98527e-110	0
151	Ptma	22.5135	1.69584	3.06214e-112	4.16087e-110	0
152	Tsc22d1	22.4347	1.71683	1.80318e-111	2.43642e-109	0
153	Ttc25	22.3584	3.26761	1.00119e-110	1.34523e-108	0
154	Fam216b	22.3296	2.96002	1.90502e-110	2.54542e-108	0
155	1700088E04Rik	22.2522	2.95862	1.07505e-109	1.42413e-107	0
156	Cd55	22.252	1.81897	1.07768e-109	1.42413e-107	0
157	Ift57	22.2292	2.8706	1.79361e-109	2.35728e-107	0
158	Gm216	22.1845	3.55565	4.84604e-109	6.30012e-107	0
159	Smim5	21.9219	3.12512	1.60471e-106	2.05291e-104	0
160	6820408C15Rik	21.9003	3.14106	2.57823e-106	3.2809e-104	0
161	4930451C15Rik	21.6158	3.46587	1.27627e-103	1.59044e-101	0
162	Appl2	21.5309	2.35886	7.99005e-103	9.9056e-101	0
163	Ccdc30	21.4618	3.04517	3.54289e-102	4.36974e-100	0
164	Dzip1l	21.4597	3.2963	3.70459e-102	4.54588e-100	0
165	Ift88	21.3376	2.65322	5.08243e-101	6.17361e-99	0
166	1110032A03Rik	21.3347	2.47146	5.41273e-101	6.54179e-99	0
167	AU040972	21.3109	2.22617	8.98951e-101	1.08103e-98	0
168	Prdx5	21.2815	1.62166	1.68638e-100	2.01787e-98	0
169	Dnali1	21.1573	2.90909	2.3614e-99	2.79773e-97	0
170	Vimp	21.0722	1.44609	1.43157e-98	1.68778e-96	0
171	Cdc14a	21.0331	2.64313	3.26557e-98	3.81264e-96	0
172	1700024G13Rik	20.8527	3.06513	1.4412e-96	1.66646e-94	0
173	Kif27	20.8115	3.28838	3.40355e-96	3.91668e-94	0
174	Trp53bp2	20.7918	2.25101	5.13521e-96	5.88128e-94	0
175	H3f3b	20.7898	1.46105	5.35843e-96	6.10785e-94	0
176	Sod1	20.5413	1.25706	9.19818e-94	1.03376e-91	0
177	Tcea3	20.5345	1.95109	1.0585e-93	1.18409e-91	0
178	Fam47e	20.1985	3.11473	1.01e-90	1.10416e-88	0
179	Mycbp	20.106	2.14385	6.5371e-90	7.1142e-88	0
180	Maats1	20.0674	3.24512	1.42341e-89	1.54209e-87	0
181	Efcab10	20.0224	2.72946	3.517e-89	3.79315e-87	0
182	Arhgdig	19.9362	3.47322	1.97591e-88	2.11212e-86	0
183	Ccdc135	19.7913	3.34866	3.54121e-87	3.75196e-85	0
184	Fank1	19.7748	3.20777	4.91079e-87	5.18024e-85	0
185	Meig1	19.7267	2.63488	1.27304e-86	1.33702e-84	0
186	Ktn1	19.7237	1.92181	1.35059e-86	1.4123e-84	0
187	Mcee	19.5938	2.25619	1.745e-85	1.80125e-83	0
188	Ppp1r36	19.5428	2.94341	4.751e-85	4.86239e-83	0
189	Paip2	19.5003	1.5195	1.09103e-84	1.10254e-82	0
190	Dynlt1f	19.474	2.47087	1.82417e-84	1.83569e-82	0
191	Txnip	19.4455	1.91436	3.18178e-84	3.17531e-82	0
192	Hydin	19.4281	3.25949	4.46656e-84	4.43906e-82	0
193	Arhgap18	19.4076	2.44998	6.65911e-84	6.59088e-82	0
194	Shfm1	19.2771	1.37464	8.35903e-83	8.20583e-81	0
195	Ywhae	19.1834	1.36182	5.08958e-82	4.95585e-80	0
196	Prr18	19.0688	3.48847	4.58892e-81	4.41472e-79	0
197	Ccdc170	19.0503	3.1607	6.53348e-81	6.23558e-79	0
198	Anxa8	19.0439	2.27429	7.38667e-81	7.02201e-79	0
199	Ube2b	18.9426	1.52205	5.08677e-80	4.79772e-78	0
200	Ces1d	18.9415	1.25271	5.18881e-80	4.87484e-78	0
201	Mprip	18.8693	1.9301	2.03839e-79	1.9076e-77	0
202	Hsp90b1	18.7292	1.39016	2.85934e-78	2.6655e-76	0
203	Tuba1b	18.5484	1.61032	8.40855e-77	7.77823e-75	0
204	Dcdc2a	18.4509	3.54933	5.12507e-76	4.72273e-74	0
205	Hspa2	18.3859	2.87817	1.70455e-75	1.55289e-73	0
206	Spag6	18.3288	2.88815	4.87107e-75	4.40429e-73	0
207	Tax1bp1	18.3215	1.59405	5.57499e-75	5.02187e-73	0
208	Stim1	18.288	2.49486	1.03072e-74	9.21554e-73	0
209	Mt1	18.241	1.44177	2.43933e-74	2.16488e-72	0
210	Tmem107	18.2289	2.24435	3.04569e-74	2.68322e-72	0
211	Rpgrip1l	18.215	2.63958	3.92072e-74	3.4415e-72	0
212	Mycbpap	18.1789	2.90115	7.58067e-74	6.62992e-72	0
213	Pla2g16	18.1063	2.02174	2.83981e-73	2.46572e-71	0
214	1700007G11Rik	18.0731	3.15924	5.19451e-73	4.494e-71	0
215	Gm1673	17.9537	2.68781	4.48632e-72	3.8674e-70	0
216	Fam216a	17.6719	2.41805	6.90645e-70	5.80794e-68	0
217	Slc23a2	17.6297	2.76849	1.45697e-69	1.22096e-67	0
218	Dnaic1	17.627	3.15972	1.52805e-69	1.27608e-67	0
219	Rsph9	17.6213	2.45197	1.69102e-69	1.40729e-67	0
220	Ttll6	17.6023	3.42705	2.36387e-69	1.96047e-67	0
221	Slc25a4	17.5581	1.34328	5.15602e-69	4.26142e-67	0
222	Tex9	17.5552	3.05207	5.4272e-69	4.47019e-67	0
223	Rexo2	17.462	1.47582	2.79131e-68	2.27572e-66	0
224	Rrp1	17.4311	1.41256	4.79267e-68	3.88109e-66	0
225	Sf3b2	17.4269	1.4755	5.15642e-68	4.14773e-66	0
226	Ybx1	17.4207	1.18148	5.74851e-68	4.60858e-66	0
227	Dusp14	17.3889	2.55933	1.00077e-67	7.9965e-66	0
228	Phf20l1	17.3704	1.81618	1.38146e-67	1.10019e-65	0
229	Sri	17.3253	1.61839	3.03215e-67	2.39889e-65	0
230	Aoc1	17.2559	2.74735	1.01018e-66	7.96584e-65	0
231	Sema3e	17.2268	2.40023	1.67006e-66	1.31263e-64	0
232	Tekt1	17.1245	2.61797	9.73968e-66	7.63026e-64	0
233	Bag1	17.0527	1.18469	3.33773e-65	2.60636e-63	0
234	Hes6	17.0339	2.27817	4.60061e-65	3.58088e-63	0
235	Pcm1	16.987	1.75744	1.02545e-64	7.93023e-63	0
236	Dync2h1	16.9813	2.64775	1.13003e-64	8.71102e-63	0
237	1700001L19Rik	16.9545	3.11424	1.78305e-64	1.36573e-62	0
238	Cald1	16.9244	1.71262	2.97427e-64	2.2566e-62	0
239	9330101J02Rik	16.8482	3.36092	1.08193e-63	8.1572e-62	0
240	Gm872	16.7957	2.86504	2.62272e-63	1.97122e-61	0
241	Chchd6	16.7603	2.33739	4.76042e-63	3.56676e-61	0
242	Nphp1	16.7419	2.35938	6.49228e-63	4.84925e-61	0
243	Efcab1	16.56	2.78717	1.35624e-61	1.00676e-59	0
244	Acot1	16.554	2.12619	1.49752e-61	1.10821e-59	0
245	Wdr65	16.4835	3.21893	4.81855e-61	3.55494e-59	0
246	Anxa2	16.3623	1.23014	3.55241e-60	2.61282e-58	0
247	1600029D21Rik	16.2902	2.19692	1.15857e-59	8.46955e-58	0
248	Syt5	16.2389	2.92613	2.67605e-59	1.95036e-57	0
249	Nek1	16.117	2.70503	1.93808e-58	1.40803e-56	0
250	Calm2	16.1168	1.13571	1.94364e-58	1.40803e-56	0
251	Gnl2	16.0686	1.71153	4.2339e-58	3.03969e-56	0
252	Anxa1	15.8991	1.2431	6.42752e-57	4.60084e-55	0
253	Cluap1	15.8075	2.59279	2.76315e-56	1.972e-54	0
254	Pdgfa	15.6523	1.83406	3.20288e-55	2.27234e-53	0
255	1700026L06Rik	15.6375	2.44329	4.04286e-55	2.85985e-53	0
256	Aebp1	15.5905	2.21424	8.44512e-55	5.95641e-53	0
257	Tspan3	15.5893	2.25324	8.60122e-55	6.04877e-53	0
258	Mrps17	15.5187	1.87053	2.59329e-54	1.81312e-52	0
259	Spata24	15.4914	2.52671	3.96377e-54	2.76326e-52	0
260	Gm5918	15.4873	2.39001	4.22986e-54	2.94024e-52	0
261	Cxcl17	15.4858	1.12547	4.32397e-54	2.997e-52	0
262	Plcb3	15.4744	2.27852	5.16885e-54	3.5723e-52	0
263	Phtf1	15.4458	2.29622	8.05098e-54	5.54826e-52	0
264	1700001C02Rik	15.3313	2.47322	4.72721e-53	3.2484e-51	0
265	Sox2	15.317	2.42419	5.88533e-53	4.02125e-51	0
266	Agr3	15.2481	2.64122	1.69396e-52	1.14765e-50	0
267	Slc25a17	15.1698	2.00141	5.60451e-52	3.7652e-50	0
268	Csrp2	15.1602	2.3808	6.48909e-52	4.34733e-50	0
269	Ift20	15.1395	1.14739	8.88387e-52	5.93517e-50	0
270	Tomm7	15.0966	1.11927	1.70537e-51	1.13304e-49	0
271	Endog	15.0789	2.57598	2.22917e-51	1.47696e-49	0
272	Psmb6	14.9806	1.03239	9.83824e-51	6.41245e-49	0
273	Kcnmb2	14.8951	2.9442	3.54859e-50	2.30046e-48	0
274	Snw1	14.8073	1.27924	1.31465e-49	8.45416e-48	0
275	Akip1	14.794	2.32464	1.6014e-49	1.02708e-47	0
276	Efhc1	14.7019	3.24643	6.26624e-49	3.9976e-47	0
277	Mak	14.6177	2.93241	2.16488e-48	1.3666e-46	0
278	Tsga10	14.6049	2.79561	2.61391e-48	1.64574e-46	0
279	2410004P03Rik	14.5345	2.6649	7.31943e-48	4.59633e-46	0
280	Prom1	14.4938	2.81471	1.32633e-47	8.2856e-46	0
281	1700029J07Rik	14.4605	2.83076	2.15126e-47	1.33695e-45	0
282	Rpgr	14.4508	2.80254	2.47792e-47	1.53599e-45	0
283	Cdkl2	14.4236	2.05882	3.67566e-47	2.27258e-45	0
284	Ttc39a	14.397	2.38643	5.4031e-47	3.32353e-45	0
285	Wdr16	14.3724	2.75845	7.71111e-47	4.7071e-45	0
286	Pebp1	14.3065	1.33729	1.99259e-46	1.21326e-44	0
287	Rabgap1l	14.2976	1.52824	2.26341e-46	1.37122e-44	0
288	Map9	14.2852	2.38394	2.70489e-46	1.63455e-44	0
289	Armc4	14.2839	3.0527	2.758e-46	1.66247e-44	0
290	Acsl3	14.2618	2.08804	3.78609e-46	2.27081e-44	0
291	Lasp1	14.2347	1.73036	5.58014e-46	3.3385e-44	0
292	Fam167a	14.1825	2.94995	1.17546e-45	7.01511e-44	0
293	4833427G06Rik	14.0965	2.60846	3.98977e-45	2.36933e-43	0
294	Crip1	14.0363	1.61094	9.35214e-45	5.5401e-43	0
295	D430036J16Rik	14.0305	2.73751	1.01475e-44	5.99649e-43	0
296	Chd4	14.0226	1.62927	1.13457e-44	6.68815e-43	0
297	Tekt2	14.0029	2.95162	1.49557e-44	8.7946e-43	0
298	Cldn3	13.9294	0.868131	4.19937e-44	2.46339e-42	0
299	Ttc21a	13.9139	2.54865	5.21248e-44	3.05025e-42	0
300	Hmgn3	13.9107	2.40683	5.4569e-44	3.18553e-42	0
301	Etfa	13.8925	1.32449	7.03571e-44	4.09723e-42	0
302	Hs6st2	13.8262	3.12627	1.77161e-43	1.01935e-41	0
303	Cmbl	13.7927	2.64251	2.81984e-43	1.61861e-41	0
304	Cib1	13.6628	1.4199	1.69245e-42	9.64577e-41	0
305	Dnaja1	13.5889	1.08605	4.65987e-42	2.64952e-40	0
306	Hist1h2bc	13.5397	1.20621	9.11637e-42	5.15901e-40	0
307	Lrrc34	13.4794	2.77793	2.06775e-41	1.16467e-39	0
308	Dusp18	13.4607	2.36429	2.66452e-41	1.4973e-39	0
309	Arhgap5	13.4513	1.52568	3.02374e-41	1.6952e-39	0
310	Sec62	13.4504	1.00335	3.06078e-41	1.71197e-39	0
311	Enah	13.428	2.64242	4.14369e-41	2.30161e-39	0
312	Ccdc81	13.3836	3.28935	7.54522e-41	4.18134e-39	0
313	Dnaic2	13.3785	2.79796	8.07887e-41	4.46678e-39	0
314	Gkap1	13.3646	2.04573	9.73028e-41	5.3675e-39	0
315	mt-Cytb	13.3534	0.667229	1.13115e-40	6.22549e-39	0
316	4430402I18Rik	13.327	2.99579	1.61346e-40	8.8395e-39	0
317	Oscp1	13.2906	2.69052	2.62626e-40	1.4323e-38	0
318	Ahsa1	13.2182	1.66658	6.89057e-40	3.71581e-38	0
319	Dcdc2b	13.2061	2.72428	8.08885e-40	4.35223e-38	0
320	Lca5	13.1778	2.63048	1.17836e-39	6.32606e-38	0
321	Agbl2	13.1729	3.06241	1.25633e-39	6.7296e-38	0
322	Apoa1bp	13.1408	1.13728	1.92251e-39	1.02752e-37	0
323	Mphosph8	13.0892	1.33797	3.79761e-39	2.02519e-37	0
324	Hmgcs2	12.9572	2.95375	2.13952e-38	1.12353e-36	0
325	Lrrc36	12.9367	3.29705	2.7922e-38	1.46307e-36	0
326	Fsip1	12.923	3.05416	3.33985e-38	1.73868e-36	0
327	Crim1	12.9194	2.44189	3.50023e-38	1.81823e-36	0
328	Srek1	12.9155	1.57713	3.67973e-38	1.90735e-36	0
329	Rbm39	12.8564	1.21337	7.91816e-38	4.09548e-36	0
330	Fam84b	12.7777	1.91819	2.18443e-37	1.125e-35	0
331	2610028H24Rik	12.7713	1.97129	2.37145e-37	1.21352e-35	0
332	Ttll3	12.7536	3.01812	2.97688e-37	1.52011e-35	0
333	Fam13a	12.7283	1.93405	4.11874e-37	2.09873e-35	0
334	Gtl3	12.6448	1.65742	1.19515e-36	6.06427e-35	0
335	Gclm	12.6326	1.6849	1.39527e-36	7.06478e-35	0
336	Sorl1	12.6315	1.52774	1.41467e-36	7.14795e-35	0
337	B9d1	12.6202	1.97741	1.6344e-36	8.22365e-35	0
338	Slc39a4	12.6177	1.80325	1.68704e-36	8.47077e-35	0
339	Zmynd10	12.5789	2.87504	2.75754e-36	1.37883e-34	0
340	Eif4g3	12.5633	1.53004	3.36141e-36	1.67729e-34	0
341	Arhgef28	12.558	1.89025	3.59287e-36	1.78907e-34	0
342	Vpreb3	12.5151	2.0451	6.17272e-36	3.06103e-34	0
343	Oxct1	12.5077	1.17467	6.77162e-36	3.35112e-34	0
344	Sdccag8	12.5	2.26625	7.46399e-36	3.68617e-34	0
345	Rabl2	12.4683	2.46286	1.11211e-35	5.46982e-34	0
346	Efcab12	12.458	3.1787	1.26521e-35	6.19749e-34	0
347	Pih1d2	12.3959	2.38205	2.7503e-35	1.34173e-33	0
348	Spef1	12.3946	2.42409	2.7964e-35	1.36146e-33	0
349	Med19	12.3749	1.45689	3.57378e-35	1.73643e-33	0
350	Msi2	12.3574	1.65047	4.44252e-35	2.14984e-33	0
351	Hspb11	12.3546	1.96743	4.60222e-35	2.22265e-33	0
352	Ccp110	12.3458	1.82563	5.1326e-35	2.47383e-33	0
353	Ccdc96	12.3276	2.74074	6.42968e-35	3.08663e-33	0
354	Clip1	12.2922	1.35168	9.97566e-35	4.77937e-33	0
355	1700012B09Rik	12.2853	3.24714	1.08633e-34	5.19432e-33	0
356	Scand1	12.2807	1.31573	1.14945e-34	5.4852e-33	0
357	Cd59a	12.2643	1.68585	1.40787e-34	6.70509e-33	0
358	Cox14	12.2564	1.09377	1.553e-34	7.38164e-33	0
359	Wdyhv1	12.2476	2.43632	1.73014e-34	8.20744e-33	0
360	Ebp	12.2455	1.75013	1.77527e-34	8.40493e-33	0
361	Rnf128	12.2405	2.30473	1.88782e-34	8.92022e-33	0
362	Odf2l	12.1943	2.07526	3.33374e-34	1.57215e-32	0
363	Fhdc1	12.1924	2.50617	3.41376e-34	1.60674e-32	0
364	Porcn	12.1351	2.24487	6.88669e-34	3.235e-32	0
365	H3f3a	12.1181	1.10386	8.47166e-34	3.97177e-32	0
366	Dnaja4	12.0927	2.05081	1.15447e-33	5.40198e-32	0
367	Sugt1	12.0905	1.34162	1.18516e-33	5.53481e-32	0
368	Itm2b	12.0818	0.981703	1.3186e-33	6.14608e-32	0
369	Cc2d2a	12.0416	2.48295	2.14759e-33	9.99067e-32	0
370	Gas8	12.0144	2.36303	2.98454e-33	1.38574e-31	0
371	Dnajb13	12.0095	3.13715	3.16625e-33	1.46727e-31	0
372	Naa35	12.0092	1.69407	3.17731e-33	1.46956e-31	0
373	Morf4l1	12.0045	0.987163	3.36295e-33	1.54947e-31	0
374	Pcbd2	11.9953	1.66206	3.75843e-33	1.72837e-31	0
375	Sned1	11.9521	2.83486	6.33091e-33	2.90582e-31	0
376	Ckb	11.9475	1.78815	6.69278e-33	3.06606e-31	0
377	Pgrmc1	11.943	1.38715	7.05916e-33	3.22776e-31	0
378	Dmkn	11.909	1.53806	1.06189e-32	4.82789e-31	0
379	Zbbx	11.8742	2.92487	1.61113e-32	7.31117e-31	0
380	Ccdc34	11.8616	1.95591	1.87467e-32	8.47511e-31	0
381	Ttc16	11.856	3.12397	2.00382e-32	9.04199e-31	0
382	Slc26a2	11.8171	1.61243	3.18526e-32	1.43462e-30	0
383	Mdh1b	11.8	2.9735	3.9034e-32	1.75478e-30	0
384	Krcc1	11.7711	1.16738	5.50097e-32	2.46836e-30	0
385	Snapin	11.7473	1.93319	7.29071e-32	3.25927e-30	0
386	Cyb5	11.7304	0.78188	8.90558e-32	3.9738e-30	0
387	Cyp2f2	11.7297	1.11966	8.97256e-32	3.99628e-30	0
388	Tekt4	11.7241	2.75778	9.59123e-32	4.26393e-30	0
389	Fip1l1	11.7116	1.34076	1.112e-31	4.93443e-30	0
390	Fam81a	11.705	2.78454	1.20104e-31	5.31975e-30	0
391	Spata18	11.6858	2.7341	1.50727e-31	6.66387e-30	0
392	Clic6	11.6591	2.0878	2.06114e-31	9.07922e-30	0
393	Arl13b	11.6486	2.07079	2.33364e-31	1.0242e-29	0
394	Cep57	11.6042	1.85383	3.92539e-31	1.71654e-29	0
395	Ttc29	11.5783	2.6143	5.3087e-31	2.30885e-29	0
396	Atp1a1	11.5265	1.07601	9.69966e-31	4.21095e-29	0
397	Hspd1	11.5096	1.01481	1.18066e-30	5.1164e-29	0
398	Vwa3a	11.4771	2.75249	1.7197e-30	7.43892e-29	0
399	Il18r1	11.4756	1.25541	1.74941e-30	7.55387e-29	0
0	Ccdc153	60.8526	5.09206	0	0	1
1	Tppp3	60.7381	4.91235	0	0	1
2	Dynlrb2	59.5189	4.89162	0	0	1
3	Sec14l3	59.2965	5.27643	0	0	1
4	Cd24a	59.1385	4.59761	0	0	1
5	Tmem212	58.0463	4.86014	0	0	1
6	Fam183b	56.9615	4.79783	0	0	1
7	Tuba1a	56.3028	4.51934	0	0	1
8	Calm1	55.3816	4.37655	0	0	1
9	Elof1	54.8628	4.11062	0	0	1
10	Sntn	53.3727	4.68805	0	0	1
11	Riiad1	53.2228	4.70392	0	0	1
12	Chchd10	52.4044	3.08698	0	0	1
13	AU040972	52.1381	5.13113	0	0	1
14	Aldh1a1	51.6801	3.75218	0	0	1
15	Rsph1	51.5609	4.28973	0	0	1
16	1700009P17Rik	51.0914	4.56635	0	0	1
17	Dynll1	50.9158	3.37475	0	0	1
18	Mlf1	49.9302	4.43758	0	0	1
19	1110017D15Rik	49.6228	4.28704	0	0	1
20	Traf3ip1	48.9098	3.95187	0	0	1
21	Gsn	48.7676	3.85518	0	0	1
22	Hsp90aa1	48.0953	3.71645	0	0	1
23	Pcp4l1	47.6712	4.41061	0	0	1
24	1700094D03Rik	47.5036	4.51513	0	0	1
25	Tm4sf1	47.2028	4.0969	0	0	1
26	Ccdc39	47.0087	3.98175	0	0	1
27	Ccdc181	46.1633	3.7993	0	0	1
28	Gstm1	45.9056	3.45752	0	0	1
29	Spa17	45.7434	3.92412	0	0	1
30	1700007K13Rik	45.4998	4.04572	0	0	1
31	Ccdc113	45.0964	4.1252	0	0	1
32	1110004E09Rik	45.0465	3.36242	0	0	1
33	1700016K19Rik	45.0045	3.90385	0	0	1
34	1600029I14Rik	43.9778	4.10798	0	0	1
35	Ccdc19	43.781	3.74375	0	0	1
36	Aldh3b1	43.1942	3.8613	0	0	1
37	BC051019	42.8996	4.01206	0	0	1
38	Ak7	42.6792	3.78764	0	0	1
39	Enkur	42.5781	3.82121	0	0	1
40	Prdx5	42.4962	2.96443	0	0	1
41	Nme5	42.4735	3.88279	0	0	1
42	Foxj1	41.8685	3.53346	0	0	1
43	S100a1	41.8196	2.8544	0	0	1
44	Bphl	41.3971	3.35631	0	0	1
45	Ccdc41	41.2305	3.405	0	0	1
46	Fhad1	41.219	3.41606	0	0	1
47	Ccdc146	41.0439	3.70383	0	0	1
48	Cxcl17	40.8256	2.77649	0	0	1
49	Lrrc51	40.7438	3.78399	0	0	1
50	Cyp2s1	40.6064	3.6362	0	0	1
51	Ift74	40.1339	3.29136	0	0	1
52	Iqcg	39.9744	3.67615	0	0	1
53	Tubb4b	39.7104	2.69173	0	0	1
54	Fam161a	39.6651	3.59011	0	0	1
55	Mt1	39.6634	3.12695	0	0	1
56	Tspan1	39.5223	2.89152	0	0	1
57	3300002A11Rik	39.0783	4.27053	0	0	1
58	Efcab10	39.0675	4.29111	0	0	1
59	Fam213a	39.0226	3.19055	0	0	1
60	Nudc	38.6741	2.80084	0	0	1
61	Igfbp5	38.5426	3.59564	0	0	1
62	Wdr52	38.4559	3.38073	0	0	1
63	S100a11	38.4505	2.40841	0	0	1
64	Ccdc11	37.9013	3.44292	0	0	1
65	Nudt4	37.7629	2.97613	0	0	1
66	Cdhr3	37.6117	3.65917	0	4.6891e-307	1
67	Fth1	37.2925	2.45107	2.17101e-304	7.25207e-302	1
68	Rfk	37.1558	3.08581	3.53067e-302	1.16323e-299	1
69	Meig1	37.0786	4.0013	6.20942e-301	2.01814e-298	1
70	Dpcd	37.0731	3.20352	7.6106e-301	2.44057e-298	1
71	Tmem107	37.0444	3.66085	2.20877e-300	6.98989e-298	1
72	Rsph4a	37.012	3.62302	7.35024e-300	2.29585e-297	1
73	Mycbp	36.9914	3.31978	1.57711e-299	4.86296e-297	1
74	AK129341	36.9907	3.37499	1.61833e-299	4.92689e-297	1
75	Ccdc78	36.9311	3.68968	1.46324e-298	4.39904e-296	1
76	Atpif1	36.7032	2.26774	6.49962e-295	1.92991e-292	1
77	Csrp2	36.6822	4.29044	1.40479e-294	4.12032e-292	1
78	Pifo	36.5909	3.83303	3.99262e-293	1.15695e-290	1
79	Erich2	36.5874	3.68171	4.54249e-293	1.30061e-290	1
80	Tctex1d4	36.5622	3.99023	1.1402e-292	3.22622e-290	1
81	Odf3b	36.399	3.94747	4.41922e-290	1.23589e-287	1
82	1810037I17Rik	36.3972	2.40348	4.71235e-290	1.30272e-287	1
83	Calml4	36.3713	3.71323	1.21231e-289	3.31332e-287	1
84	Cetn2	36.1561	2.94489	2.98608e-286	8.06945e-284	1
85	Hspa4l	36.127	2.93267	8.55453e-286	2.28606e-283	1
86	Spef2	35.8604	3.42765	1.26508e-281	3.34356e-279	1
87	Vpreb3	35.8353	4.18332	3.11418e-281	8.1412e-279	1
88	Cdhr4	35.7265	3.72283	1.53254e-279	3.96336e-277	1
89	Wdr96	35.6235	3.23056	6.06612e-278	1.55209e-275	1
90	Ccdc104	35.461	2.60186	1.96268e-275	4.9689e-273	1
91	Crip2	35.0472	2.27667	4.30156e-269	1.07767e-266	1
92	Capsl	35.0026	3.51022	2.05594e-268	5.09767e-266	1
93	Ascc1	34.9542	3.50569	1.11713e-267	2.71395e-265	1
94	Fam216b	34.6713	3.89303	2.13455e-263	5.13381e-261	1
95	Alas1	34.0545	2.36897	3.47988e-254	8.28659e-252	1
96	Mcee	34.0282	3.28448	8.51932e-254	2.00881e-251	1
97	Slc25a5	34.0271	2.16361	8.84342e-254	2.06498e-251	1
98	Gm1673	33.7827	3.94645	3.53791e-250	8.18175e-248	1
99	Drc1	33.5605	3.54536	6.32038e-247	1.44773e-244	1
100	1700026L06Rik	33.4968	3.98158	5.36138e-246	1.21648e-243	1
101	Ptma	33.3411	2.50603	9.80822e-244	2.18424e-241	1
102	Tomm7	33.3377	2.24334	1.09979e-243	2.42671e-241	1
103	1700001C02Rik	33.2935	4.0895	4.78923e-243	1.04714e-240	1
104	1700024G13Rik	33.245	4.0698	2.41216e-242	5.22656e-240	1
105	Stmnd1	33.0123	3.53037	5.41097e-239	1.16196e-236	1
106	Ift43	32.9752	3.07246	1.84349e-238	3.92369e-236	1
107	Mns1	32.8188	3.19128	3.17126e-236	6.63235e-234	1
108	Ezr	32.51	2.31146	7.70795e-232	1.59814e-229	1
109	Dnah5	32.4301	3.42736	1.03322e-230	2.12393e-228	1
110	Ift81	32.2629	2.8851	2.32122e-228	4.73115e-226	1
111	1700003M02Rik	32.0743	3.52658	1.00554e-225	2.03228e-223	1
112	Ubb	31.7708	2.12162	1.63976e-221	3.28648e-219	1
113	Dnali1	31.7349	3.67802	5.13186e-221	1.02005e-218	1
114	1700088E04Rik	31.6792	3.53463	3.0063e-220	5.92661e-218	1
115	Shfm1	31.6426	2.16264	9.59822e-220	1.86167e-217	1
116	Dpy30	31.6349	2.64188	1.22443e-219	2.3559e-217	1
117	Cyp4b1	31.6117	2.48871	2.54698e-219	4.8617e-217	1
118	Ifitm3	31.4738	2.47192	1.98373e-217	3.75675e-215	1
119	Lrrc48	31.4321	3.59994	7.37351e-217	1.38547e-214	1
120	Eif1	31.3493	2.02031	9.93265e-216	1.85186e-213	1
121	Spag17	31.3489	3.05574	1.00773e-215	1.86439e-213	1
122	Trp53bp2	31.3288	2.90393	1.89021e-215	3.47035e-213	1
123	Cetn4	31.2718	3.54152	1.12713e-214	2.05368e-212	1
124	Lrrc6	31.2118	3.60801	7.36511e-214	1.31214e-211	1
125	Nek5	30.9988	3.31631	5.58986e-211	9.88542e-209	1
126	Tekt1	30.9344	3.70751	4.12083e-210	7.23431e-208	1
127	Wdr78	30.9173	3.19185	6.99648e-210	1.21936e-207	1
128	Anxa8	30.752	3.10459	1.14818e-207	1.98668e-205	1
129	Pltp	30.7248	3.32654	2.65509e-207	4.56126e-205	1
130	Ccdc37	30.7164	3.32609	3.43639e-207	5.8616e-205	1
131	Ccdc17	30.6196	3.3223	6.70974e-206	1.13645e-203	1
132	Pebp1	30.4705	2.39093	6.4059e-204	1.0774e-201	1
133	Dnah6	30.46	3.35475	8.82742e-204	1.47436e-201	1
134	Hsp90ab1	30.4339	2.45424	1.95628e-203	3.24486e-201	1
135	Ppia	30.1862	1.87837	3.59341e-200	5.91953e-198	1
136	Kif21a	30.0222	2.81156	5.03788e-198	8.24258e-196	1
137	Hsph1	29.855	2.61887	7.55869e-196	1.22834e-193	1
138	Stk33	29.8228	3.39795	1.9768e-195	3.19087e-193	1
139	Dnah12	29.7887	3.21323	5.47501e-195	8.77863e-193	1
140	A330021E22Rik	29.7743	3.20575	8.41066e-195	1.33963e-192	1
141	Fam154b	29.7153	3.41871	4.86652e-194	7.70031e-192	1
142	Arl3	29.6702	2.55841	1.86023e-193	2.92421e-191	1
143	Chchd6	29.5666	3.31312	4.01945e-192	6.27739e-190	1
144	Mrps17	29.5536	2.88189	5.90342e-192	9.16021e-190	1
145	Ift88	29.4755	3.14592	5.9397e-191	9.15742e-189	1
146	Rsph9	29.4436	3.34886	1.52221e-190	2.3319e-188	1
147	Lgals3bp	29.3889	2.81786	7.60412e-190	1.15751e-187	1
148	Ifitm1	29.2423	3.51467	5.62467e-188	8.50812e-186	1
149	1700026D08Rik	29.2172	3.53736	1.17163e-187	1.76118e-185	1
150	Ppil6	29.1976	3.54994	2.0773e-187	3.10317e-185	1
151	Ckb	29.142	3.27286	1.0541e-186	1.56494e-184	1
152	Cd55	29.1117	2.20036	2.55595e-186	3.77136e-184	1
153	Ptges3	29.0969	2.38018	3.93201e-186	5.76638e-184	1
154	Osbpl6	28.8795	2.72223	2.15798e-183	3.14555e-181	1
155	Gm5918	28.8088	3.47713	1.66528e-182	2.41274e-180	1
156	Dnah3	28.5219	3.14793	6.27174e-179	8.97867e-177	1
157	Anxa1	28.5088	2.16016	9.10303e-179	1.29549e-176	1
158	Anxa2	28.5048	2.0884	1.02101e-178	1.44449e-176	1
159	Aoc1	28.2766	3.7404	6.69581e-176	9.36285e-174	1
160	Wdr66	28.094	2.68024	1.15909e-173	1.6114e-171	1
161	Tuba1b	27.9509	2.23479	6.43464e-172	8.89423e-170	1
162	Smim5	27.9419	3.45416	8.27316e-172	1.13702e-169	1
163	Akap14	27.8428	3.37828	1.3169e-170	1.79959e-168	1
164	Agr3	27.7504	3.76076	1.72513e-169	2.34413e-167	1
165	Dusp14	27.641	3.33886	3.57761e-168	4.83399e-166	1
166	Hist1h2bc	27.6193	2.1481	6.52392e-168	8.76574e-166	1
167	Hint1	27.5143	1.99953	1.18559e-166	1.58415e-164	1
168	Ppp1r36	27.4062	3.47502	2.31201e-165	3.07216e-163	1
169	Iqca	27.3953	3.17544	3.12155e-165	4.12507e-163	1
170	Lrrc23	27.3258	3.13936	2.09226e-164	2.74978e-162	1
171	6820408C15Rik	27.3201	3.42998	2.44882e-164	3.2009e-162	1
172	Efcab1	27.3169	3.6316	2.66943e-164	3.4704e-162	1
173	Chchd2	27.2787	1.70944	7.59391e-164	9.81942e-162	1
174	Plcb3	27.2453	3.14614	1.88975e-163	2.4305e-161	1
175	Lrriq1	27.1606	2.91444	1.89874e-162	2.42907e-160	1
176	Ccdc30	26.9986	3.29498	1.53655e-160	1.95533e-158	1
177	Swi5	26.9111	2.04821	1.62653e-159	2.05893e-157	1
178	Tcea3	26.8923	2.28659	2.70558e-159	3.40691e-157	1
179	Spag6	26.8619	3.50421	6.12722e-159	7.6753e-157	1
180	Srsf10	26.8538	2.21567	7.61342e-159	9.48758e-157	1
181	Ift57	26.836	3.04559	1.23003e-158	1.52491e-156	1
182	Cbr2	26.7676	2.1343	7.70292e-158	9.50066e-156	1
183	E230008N13Rik	26.6782	3.01873	8.44015e-157	1.03568e-154	1
184	H3f3b	26.5677	1.9502	1.60203e-155	1.95585e-153	1
185	B9d1	26.4732	3.07162	1.97295e-154	2.39653e-152	1
186	Pla2g16	26.3791	2.49768	2.37862e-153	2.87478e-151	1
187	4931406C07Rik	26.2926	2.54521	2.33249e-152	2.80494e-150	1
188	Hdc	26.2739	2.16171	3.8086e-152	4.55725e-150	1
189	Lrrc71	26.1163	3.11857	2.38339e-150	2.83777e-148	1
190	Gipc2	26.089	2.34644	4.85511e-150	5.75223e-148	1
191	Wdr60	25.9672	2.53344	1.16136e-148	1.36253e-146	1
192	Arhgap18	25.8827	2.8225	1.04225e-147	1.21685e-145	1
193	Fam47e	25.801	3.41479	8.63041e-147	9.97933e-145	1
194	1110032A03Rik	25.7883	2.66301	1.19898e-146	1.37974e-144	1
195	Gtl3	25.7131	2.60248	8.34183e-146	9.55378e-144	1
196	Ccdc176	25.4225	3.1226	1.42234e-142	1.62126e-140	1
197	Gm973	25.3035	3.10956	2.92598e-141	3.31947e-139	1
198	2410004P03Rik	25.3012	3.56968	3.09869e-141	3.4989e-139	1
199	Acsl3	25.2215	2.94146	2.33037e-140	2.61905e-138	1
200	Pih1d2	25.2057	3.54952	3.46811e-140	3.8796e-138	1
201	4833427G06Rik	25.1996	3.62462	4.04678e-140	4.50597e-138	1
202	Dnajc15	25.1487	2.69527	1.46055e-139	1.61879e-137	1
203	Ccdc40	25.0556	3.1183	1.51845e-138	1.67524e-136	1
204	Slc25a17	25.0052	2.68374	5.36374e-138	5.89056e-136	1
205	Cdc14a	24.8837	2.78691	1.11747e-136	1.22165e-134	1
206	Cep290	24.826	2.30027	4.70241e-136	5.11754e-134	1
207	Map1b	24.7937	2.56154	1.04858e-135	1.13601e-133	1
208	Pttg1	24.7169	2.43972	7.04808e-135	7.60149e-133	1
209	Hspb11	24.6598	2.97568	2.88639e-134	3.08535e-132	1
210	1600029D21Rik	24.5488	2.76948	4.45044e-133	4.73617e-131	1
211	Fank1	24.5385	3.43218	5.73343e-133	6.07466e-131	1
212	Fam216a	24.506	2.82876	1.27615e-132	1.34617e-130	1
213	Bag1	24.3284	1.6574	9.8098e-131	1.02581e-128	1
214	Rsph10b	24.3271	2.99891	1.01429e-130	1.05604e-128	1
215	Dynlt1f	24.3126	2.70522	1.44354e-130	1.49649e-128	1
216	Dmkn	24.2638	2.48834	4.72605e-130	4.87838e-128	1
217	Appl2	24.2233	2.40047	1.26502e-129	1.30022e-127	1
218	Ldlrad1	24.1516	3.96944	7.1853e-129	7.35377e-127	1
219	Gsto1	24.1505	1.92241	7.38223e-129	7.52331e-127	1
220	Cmbl	24.0542	3.49546	7.54637e-128	7.65813e-126	1
221	Itm2b	24.0439	1.84308	9.67225e-128	9.77425e-126	1
222	Strbp	24.003	2.29187	2.58571e-127	2.60204e-125	1
223	Net1	23.8293	2.22758	1.66108e-125	1.6577e-123	1
224	Ifi35	23.7894	2.78136	4.30111e-125	4.27463e-123	1
225	Txnip	23.7318	2.13726	1.69583e-124	1.67846e-122	1
226	Cib1	23.7174	2.06106	2.38514e-124	2.35102e-122	1
227	Phtf1	23.6472	2.86516	1.2623e-123	1.23917e-121	1
228	Hes6	23.6434	2.70483	1.37923e-123	1.34845e-121	1
229	Aebp1	23.6323	2.81829	1.796e-123	1.74881e-121	1
230	Smim22	23.5867	1.76363	5.27461e-123	5.11531e-121	1
231	BC005624	23.4322	2.04087	2.00794e-121	1.93948e-119	1
232	Ndufc2	23.3928	1.55948	5.06287e-121	4.87069e-119	1
233	1700007G11Rik	23.3851	3.42495	6.06383e-121	5.8104e-119	1
234	Ttc39a	23.3555	3.09942	1.21206e-120	1.15679e-118	1
235	Sri	23.3357	1.94572	1.92412e-120	1.82914e-118	1
236	Gclm	23.3154	2.4474	3.09255e-120	2.9283e-118	1
237	D430036J16Rik	23.2086	3.55953	3.72445e-119	3.49909e-117	1
238	Ttc25	23.0612	3.02888	1.13544e-117	1.06258e-115	1
239	Fam84b	23.0138	2.71513	3.39428e-117	3.16418e-115	1
240	Wdr63	23.0129	2.99754	3.46508e-117	3.21771e-115	1
241	Cspp1	22.9186	2.17806	3.02852e-116	2.8015e-114	1
242	Vapa	22.9044	1.81244	4.20219e-116	3.8723e-114	1
243	Ddx5	22.8024	1.80109	4.34512e-115	3.98872e-113	1
244	Car8	22.7896	1.68165	5.81313e-115	5.31603e-113	1
245	Ube2b	22.7799	1.72226	7.25378e-115	6.60835e-113	1
246	Clic6	22.7773	3.06864	7.69538e-115	6.98421e-113	1
247	Nphp1	22.7595	2.70447	1.15621e-114	1.04541e-112	1
248	Scand1	22.7298	2.00461	2.27234e-114	2.04689e-112	1
249	Crip1	22.6727	2.40903	8.336e-114	7.48094e-112	1
250	Dcdc2b	22.5837	3.6089	6.26173e-113	5.59854e-111	1
251	Dync2li1	22.5681	3.02325	8.92167e-113	7.94723e-111	1
252	Zc2hc1a	22.5097	2.7567	3.33836e-112	2.96277e-110	1
253	Rabgap1l	22.4244	2.0724	2.27374e-111	2.0105e-109	1
254	Ttc21a	22.369	3.23154	7.88838e-111	6.94958e-109	1
255	Ak9	22.3507	2.85944	1.18832e-110	1.04308e-108	1
256	Pgrmc1	22.308	2.1308	3.08987e-110	2.70234e-108	1
257	Cldn3	22.2495	1.38824	1.13996e-109	9.93377e-108	1
258	Acot13	22.1884	2.18896	4.44327e-109	3.85794e-107	1
259	Syt5	22.0013	3.29729	2.7961e-107	2.41903e-105	1
260	Spop	21.9486	2.07951	8.92275e-107	7.69179e-105	1
261	Emc6	21.9456	1.90341	9.5308e-107	8.18662e-105	1
262	Rpgrip1l	21.9298	2.76022	1.3499e-106	1.15539e-104	1
263	Akap9	21.7527	2.08351	6.50844e-105	5.55087e-103	1
264	2610015P09Rik	21.6374	2.26886	7.98706e-104	6.78787e-102	1
265	Gpx8	21.6123	1.99251	1.37516e-103	1.16458e-101	1
266	Gm872	21.6112	3.12282	1.40809e-103	1.18828e-101	1
267	Adgb	21.571	2.85685	3.36626e-103	2.83084e-101	1
268	Mrps6	21.556	2.70095	4.65167e-103	3.89817e-101	1
269	Tsc22d1	21.5143	1.61188	1.14509e-102	9.56267e-101	1
270	Ahsa1	21.5023	2.21971	1.48059e-102	1.23217e-100	1
271	Dnaic2	21.4871	3.49684	2.05583e-102	1.70499e-100	1
272	Sugt1	21.4726	1.97208	2.80778e-102	2.32061e-100	1
273	Slc39a4	21.4068	2.417	1.15368e-101	9.50242e-100	1
274	2610028H24Rik	21.3906	2.59344	1.63506e-101	1.34215e-99	1
275	Cdkl2	21.3274	2.50338	6.32241e-101	5.17212e-99	1
276	Hsbp1	21.3092	1.59276	9.31784e-101	7.59672e-99	1
277	Fbxo36	21.2973	3.2833	1.20276e-100	9.77281e-99	1
278	Acot1	21.2819	2.37006	1.6708e-100	1.35301e-98	1
279	Hmgb1	21.2379	1.59948	4.26749e-100	3.44421e-98	1
280	Spef1	21.2231	3.21643	5.84681e-100	4.70306e-98	1
281	Etfa	21.1399	1.74079	3.4149e-99	2.73772e-97	1
282	Ebp	21.1142	2.39195	5.88592e-99	4.70307e-97	1
283	Rabl2	21.0986	3.26617	8.19615e-99	6.52734e-97	1
284	Paip2	21.0567	1.56964	1.9858e-98	1.57107e-96	1
285	Ift172	20.9987	3.15234	6.74127e-98	5.29851e-96	1
286	Fam134b	20.9842	2.34119	9.1519e-98	7.16978e-96	1
287	Ttc18	20.9549	3.48453	1.6937e-97	1.32257e-95	1
288	Cox14	20.9035	1.62498	4.97623e-97	3.87325e-95	1
289	Hopx	20.7526	2.27789	1.16089e-95	9.00661e-94	1
290	Smim6	20.748	1.82978	1.27821e-95	9.88493e-94	1
291	Eno4	20.5509	3.46491	7.55359e-94	5.8042e-92	1
292	Gbas	20.4843	2.4823	2.97525e-93	2.27168e-91	1
293	Maats1	20.4622	3.02997	4.67609e-93	3.55901e-91	1
294	Wdr16	20.4573	3.18004	5.17243e-93	3.92435e-91	1
295	Ces1d	20.443	1.39038	6.92746e-93	5.23938e-91	1
296	Spata24	20.375	2.80543	2.78844e-92	2.10234e-90	1
297	Kcnmb2	20.3727	3.28191	2.92123e-92	2.19558e-90	1
298	Dnaic1	20.3089	3.16157	1.07341e-91	8.04255e-90	1
299	Ccdc135	20.273	3.09181	2.22745e-91	1.65859e-89	1
300	Apoa1bp	20.2571	1.56074	3.07462e-91	2.28234e-89	1
301	Krt19	20.2476	1.6039	3.72638e-91	2.75764e-89	1
302	Gm216	20.1968	3.05447	1.04388e-90	7.7013e-89	1
303	Ttc29	20.1352	3.45498	3.63158e-90	2.67104e-88	1
304	Sema3e	20.1152	2.43377	5.43166e-90	3.98283e-88	1
305	Ift20	20.0258	1.44292	3.28093e-89	2.39847e-87	1
306	1700001L19Rik	19.9902	3.20187	6.69638e-89	4.88044e-87	1
307	4930451C15Rik	19.9275	3.0042	2.35067e-88	1.70289e-86	1
308	Psmb6	19.9209	1.34951	2.68362e-88	1.93825e-86	1
309	2310007L24Rik	19.8957	3.62562	4.43251e-88	3.1918e-86	1
310	Dnaja4	19.8516	2.63928	1.06798e-87	7.66743e-86	1
311	Gng5	19.7757	1.49476	4.81626e-87	3.43727e-85	1
312	BC048546	19.7646	2.64081	6.00551e-87	4.27333e-85	1
313	Hspa2	19.7563	2.71658	7.07683e-87	5.02079e-85	1
314	Rrp1	19.7034	1.54767	2.01592e-86	1.42603e-84	1
315	Usmg5	19.6382	1.39504	7.29656e-86	5.14632e-84	1
316	Ccdc170	19.4768	2.97222	1.72862e-84	1.2121e-82	1
317	Ccdc108	19.4591	2.49708	2.44045e-84	1.70626e-82	1
318	Kif27	19.3835	2.83639	1.06287e-83	7.40958e-82	1
319	Minos1	19.3725	1.32608	1.31708e-83	9.15523e-82	1
320	Med31	19.356	2.63933	1.81284e-83	1.2565e-81	1
321	Prom1	19.3264	3.1175	3.22231e-83	2.227e-81	1
322	Wdyhv1	19.2099	3.02738	3.05713e-82	2.10077e-80	1
323	Lrrc34	19.203	3.26806	3.49104e-82	2.39211e-80	1
324	Endog	19.1684	2.77681	6.79872e-82	4.64495e-80	1
325	Ift27	19.1682	2.67112	6.81745e-82	4.64495e-80	1
326	Ccdc173	18.9801	2.46223	2.49258e-80	1.69348e-78	1
327	Aig1	18.9036	1.96422	1.06605e-79	7.18193e-78	1
328	Cmtm8	18.8974	1.71879	1.19766e-79	8.04607e-78	1
329	Fam92b	18.8454	3.50698	3.20462e-79	2.14692e-77	1
330	Tekt2	18.6977	3.21654	5.16566e-78	3.45109e-76	1
331	Slc23a2	18.6826	2.66162	6.85712e-78	4.56844e-76	1
332	Prr15l	18.6302	1.33827	1.82993e-77	1.21579e-75	1
333	Mt2	18.6236	2.06059	2.06788e-77	1.3701e-75	1
334	Akip1	18.485	2.50581	2.72453e-76	1.79528e-74	1
335	Nupr1	18.4655	1.38603	3.91449e-76	2.57233e-74	1
336	Cox6c	18.4629	1.10725	4.10839e-76	2.6924e-74	1
337	Bri3	18.4395	1.70857	6.32908e-76	4.13643e-74	1
338	Lasp1	18.4165	1.90858	9.68173e-76	6.31044e-74	1
339	Tspan3	18.3911	2.30874	1.54905e-75	1.00692e-73	1
340	Cbr1	18.3548	1.92382	3.0227e-75	1.95954e-73	1
341	Cyp2b10	18.3236	1.98758	5.36399e-75	3.46799e-73	1
342	Lztfl1	18.309	2.31279	7.01455e-75	4.52297e-73	1
343	Kif3a	18.2733	2.08518	1.35149e-74	8.66792e-73	1
344	Rpl41	18.2479	1.20882	2.15088e-74	1.37582e-72	1
345	Spata18	18.2403	3.32907	2.47021e-74	1.57589e-72	1
346	Glrx5	18.2105	1.81757	4.262e-74	2.71178e-72	1
347	Lca5	18.1673	3.01807	9.36908e-74	5.94553e-72	1
348	Wdr19	18.1553	2.9861	1.16671e-73	7.38433e-72	1
349	Sord	18.1133	2.6252	2.50232e-73	1.57961e-71	1
350	Vimp	18.0611	1.27451	6.45511e-73	4.05357e-71	1
351	Cox4i1	18.008	1.18804	1.6874e-72	1.05687e-70	1
352	Tekt4	18.0045	3.33929	1.79523e-72	1.12148e-70	1
353	Fam166b	17.9793	3.60594	2.83286e-72	1.7651e-70	1
354	Stip1	17.9613	1.70892	3.9178e-72	2.43481e-70	1
355	Mycbpap	17.8978	2.58829	1.2267e-71	7.58441e-70	1
356	Sod2	17.8514	1.6832	2.81794e-71	1.7378e-69	1
357	Skp1a	17.759	1.24987	1.46866e-70	9.03393e-69	1
358	Fhit	17.7563	3.70695	1.54054e-70	9.45191e-69	1
359	Spcs1	17.7473	1.46165	1.80749e-70	1.10616e-68	1
360	Nek1	17.695	2.58028	4.58028e-70	2.79595e-68	1
361	Cep19	17.5826	2.5875	3.34785e-69	2.03331e-67	1
362	Oscp1	17.576	2.8874	3.76322e-69	2.27983e-67	1
363	Tmem176b	17.4246	1.16194	5.36676e-68	3.23498e-66	1
364	Gas8	17.4148	2.74994	6.37258e-68	3.83168e-66	1
365	Ywhae	17.3288	1.27972	2.85244e-67	1.71083e-65	1
366	Hydin	17.2946	2.70963	5.17038e-67	3.09336e-65	1
367	Atp6v1d	17.2891	1.58547	5.68388e-67	3.39213e-65	1
368	Med19	17.2783	1.72811	6.85921e-67	4.08343e-65	1
369	Rgs22	17.2351	3.20879	1.4471e-66	8.57246e-65	1
370	Rabl5	17.147	2.70054	6.6235e-66	3.89491e-64	1
371	Dad1	17.0869	1.28527	1.85896e-65	1.09048e-63	1
372	Gde1	17.0076	1.43636	7.20911e-65	4.21864e-63	1
373	Mettl7a1	16.9526	1.24281	1.84239e-64	1.07291e-62	1
374	Tbca	16.9498	1.52621	1.92988e-64	1.12115e-62	1
375	Ankrd65	16.9457	3.33063	2.06895e-64	1.19904e-62	1
376	Nudt14	16.9427	2.18672	2.17848e-64	1.25949e-62	1
377	Chuk	16.9289	2.13682	2.7562e-64	1.58968e-62	1
378	Cyp2f2	16.8959	1.57235	4.82471e-64	2.76943e-62	1
379	Ccdc96	16.8875	3.06295	5.5631e-64	3.18567e-62	1
380	Ktn1	16.8837	1.51647	5.93334e-64	3.38962e-62	1
381	Tctex1d2	16.8661	2.75726	7.99617e-64	4.55725e-62	1
382	Tsga10	16.8599	2.79195	8.86746e-64	5.04187e-62	1
383	Calm2	16.8269	1.21807	1.54902e-63	8.78668e-62	1
384	Krcc1	16.8055	1.43732	2.22362e-63	1.25836e-61	1
385	Kifap3	16.7857	2.48425	3.10605e-63	1.7536e-61	1
386	Pcm1	16.767	1.63386	4.25634e-63	2.39741e-61	1
387	Ndufab1	16.7233	1.56527	8.869e-63	4.98384e-61	1
388	Aldoa	16.7214	1.24986	9.15886e-63	5.13473e-61	1
389	Lrrc46	16.6977	3.57172	1.36227e-62	7.61952e-61	1
390	1700029J07Rik	16.697	2.81141	1.37859e-62	7.69293e-61	1
391	Cct7	16.6931	1.4094	1.47098e-62	8.18949e-61	1
392	Cd59a	16.692	1.9235	1.49818e-62	8.32167e-61	1
393	Tax1bp1	16.6599	1.47737	2.56366e-62	1.41744e-60	1
394	Tusc3	16.6459	2.434	3.24203e-62	1.7884e-60	1
395	Gm166	16.6363	2.53288	3.80624e-62	2.09483e-60	1
396	Mprip	16.6283	1.59446	4.34687e-62	2.38691e-60	1
397	Dzip1l	16.592	2.49059	7.96752e-62	4.36507e-60	1
398	Armc4	16.5896	3.05915	8.29285e-62	4.53299e-60	1
399	Cetn3	16.5225	1.53887	2.5251e-61	1.37713e-59	1
0	Scgb1a1	65.0906	9.82299	0	0	2
1	Hp	55.8393	4.46294	0	0	2
2	Retnla	53.3418	6.58826	0	0	2
3	Cyp2f2	48.578	4.09893	0	0	2
4	Mgst1	45.3628	3.0119	0	0	2
5	Cbr2	42.921	3.00506	0	0	2
6	Scgb3a2	41.9337	4.68574	0	0	2
7	Selenbp1	32.4193	2.23397	1.46796e-230	4.41324e-227	2
8	Cldn10	30.9116	3.29608	8.33266e-210	2.22676e-206	2
9	Prdx6	29.691	2.01637	1.00224e-193	2.19135e-190	2
10	Cp	29.0374	2.50264	2.22199e-185	4.45342e-182	2
11	Wfdc2	27.0696	1.54735	2.24759e-161	4.15821e-158	2
12	Trf	26.0613	2.13696	1.00307e-149	1.5078e-146	2
13	Aldh1a7	24.7771	2.01871	1.58362e-135	2.11598e-132	2
14	Gsta3	23.7869	2.24057	4.56697e-125	5.49201e-122	2
15	Fmo2	23.6832	1.98439	5.37177e-124	6.15222e-121	2
16	Ldhb	22.9107	1.59486	3.63427e-116	3.49632e-113	2
17	B430010I23Rik	21.9404	2.55759	1.07066e-106	8.87947e-104	2
18	Ppap2b	20.2108	2.31191	7.86171e-91	5.40234e-88	2
19	Gabrp	19.5613	2.39162	3.30259e-85	2.14677e-82	2
20	Pigr	19.2399	1.65161	1.71649e-82	1.08641e-79	2
21	Gsta4	19.1174	1.42491	1.80989e-81	1.11615e-78	2
22	Aldh1a1	18.7421	1.52566	2.24408e-78	1.34931e-75	2
23	Ces1d	18.5775	1.32976	4.88539e-77	2.86582e-74	2
24	BC048546	17.5661	2.18518	4.48101e-69	2.39495e-66	2
25	Fmo3	17.5478	2.18636	6.18726e-69	3.23499e-66	2
26	Pon1	17.5266	2.55348	8.97824e-69	4.59438e-66	2
27	Cyb5	17.2287	1.20954	1.61784e-66	8.10637e-64	2
28	Alas1	17.2048	1.31089	2.44612e-66	1.20065e-63	2
29	Scgb1c1	16.8715	2.16233	7.29024e-64	3.30826e-61	2
30	Por	16.3747	1.28201	2.90092e-60	1.16283e-57	2
31	Tmem176a	15.7033	1.12972	1.43559e-55	5.15336e-53	2
32	Gstk1	15.4681	1.93496	5.69756e-54	1.9576e-51	2
33	Ptgr1	15.3127	1.32318	6.28639e-53	2.12949e-50	2
34	Gstm2	13.0069	1.2873	1.11825e-38	2.66287e-36	2
35	mt-Nd5	12.7595	1.05921	2.75945e-37	6.38149e-35	2
36	Gsto1	12.4904	0.992607	8.42031e-36	1.85795e-33	2
37	Retnlg	12.4744	2.92561	1.0304e-35	2.2127e-33	2
38	Scnn1b	12.4478	1.83491	1.43785e-35	3.03348e-33	2
39	Rbp4	12.4207	1.82622	2.01681e-35	4.21794e-33	2
40	Rasl11a	12.3314	1.60822	6.14057e-35	1.25158e-32	2
41	Aox3	12.2796	1.14836	1.16551e-34	2.31667e-32	2
42	AU021092	11.9565	1.3233	6.00741e-33	1.10293e-30	2
43	Cyp4b1	11.9506	0.939843	6.44685e-33	1.17464e-30	2
44	Rpl10	11.559	0.913289	6.64427e-31	1.10208e-28	2
45	Cxcl17	11.0316	0.821187	2.68904e-28	4.06756e-26	2
46	Gstm1	10.9131	0.823756	9.98212e-28	1.45503e-25	2
47	5330417C22Rik	10.6801	1.28302	1.26175e-26	1.72423e-24	2
48	Ifitm3	10.6666	0.885272	1.4588e-26	1.98224e-24	2
49	Idh1	10.6564	1.31735	1.62726e-26	2.18644e-24	2
50	Idh2	10.5753	1.07939	3.87795e-26	5.15295e-24	2
51	Rpl37	10.52	0.827941	6.98892e-26	9.18528e-24	2
52	Hes1	10.4924	0.979641	9.35992e-26	1.22345e-23	2
53	Dcxr	10.3829	0.803943	2.96759e-25	3.79647e-23	2
54	mt-Nd4	10.2508	0.840925	1.1732e-24	1.47731e-22	2
55	Cckar	10.0099	1.91842	1.37954e-23	1.60286e-21	2
56	Gstt1	9.90771	1.07548	3.85396e-23	4.35172e-21	2
57	Pgrmc1	9.76605	0.899988	1.57467e-22	1.72933e-20	2
58	Rpl27a	9.75854	0.867894	1.69582e-22	1.84552e-20	2
59	Rps26	9.73194	0.80691	2.20345e-22	2.3142e-20	2
60	Ltf	9.56263	1.28553	1.14796e-21	1.14563e-19	2
61	Mtus1	9.27966	1.02131	1.70021e-20	1.62269e-18	2
62	Rps15a	8.93119	0.757428	4.21459e-19	3.72666e-17	2
63	Rps28	8.89629	0.748528	5.77425e-19	5.06849e-17	2
64	mt-Nd2	8.79816	0.837004	1.3908e-18	1.18618e-16	2
65	Slc16a11	8.77485	1.44594	1.71135e-18	1.43915e-16	2
66	Uqcr10	8.65367	0.655855	4.98674e-18	4.0519e-16	2
67	Pgrmc2	8.62161	1.11638	6.60186e-18	5.31042e-16	2
68	Palmd	8.51221	2.16149	1.70651e-17	1.34128e-15	2
69	Atp1b1	8.51091	0.716336	1.72579e-17	1.35202e-15	2
70	Tspan1	8.50968	0.616519	1.74418e-17	1.36199e-15	2
71	Lypd2	8.42318	1.05733	3.66405e-17	2.78873e-15	2
72	Rpl32	8.32006	0.771774	8.79208e-17	6.58749e-15	2
73	Rassf9	8.28205	1.17116	1.21074e-16	9.0153e-15	2
74	Oat	7.93391	0.619928	2.12346e-15	1.43057e-13	2
75	Tmem205	7.87478	0.766856	3.41349e-15	2.24926e-13	2
76	Mgst2	7.83668	1.70537	4.62602e-15	2.99893e-13	2
77	Rpl37a	7.81203	0.666284	5.62747e-15	3.60246e-13	2
78	Ephx1	7.68648	0.736568	1.51236e-14	9.27905e-13	2
79	Ace2	7.579	1.85203	3.48229e-14	2.09906e-12	2
80	Gpx2	7.17476	0.997431	7.24317e-13	3.95024e-11	2
81	Rps27	7.12595	0.599199	1.03364e-12	5.53679e-11	2
82	Rps20	6.93865	0.614706	3.95866e-12	2.00864e-10	2
83	Cd14	6.63956	0.705727	3.14628e-11	1.49548e-09	2
84	Pam	6.59596	0.836723	4.22523e-11	1.98867e-09	2
85	Rps23	6.57423	0.622897	4.89061e-11	2.2884e-09	2
86	Fdx1	6.52288	0.624661	6.89694e-11	3.15959e-09	2
87	Timm10b	6.4681	0.671478	9.92398e-11	4.49494e-09	2
88	Rpl13	6.44727	0.656452	1.1388e-10	5.11949e-09	2
89	Cd200	6.40114	0.550778	1.54217e-10	6.85597e-09	2
90	Scnn1g	6.35523	1.53892	2.08121e-10	9.1175e-09	2
91	Rplp1	6.33544	0.631363	2.36658e-10	1.03113e-08	2
92	Glul	6.28444	0.550242	3.29038e-10	1.41822e-08	2
93	Rps13	6.24145	0.559835	4.33536e-10	1.84876e-08	2
94	Sdpr	6.20111	0.539324	5.60667e-10	2.36572e-08	2
95	Rpl39	6.19567	0.576706	5.80375e-10	2.44031e-08	2
96	Rps21	6.16153	0.54251	7.20447e-10	2.97924e-08	2
97	8430408G22Rik	6.04199	1.34367	1.52223e-09	6.12227e-08	2
98	Chad	5.95369	1.48251	2.62163e-09	1.03365e-07	2
99	Krtcap2	5.94353	0.52632	2.78942e-09	1.08909e-07	2
100	Cisd1	5.91987	0.502806	3.22201e-09	1.24386e-07	2
101	Fam46c	5.87563	1.54499	4.21246e-09	1.60054e-07	2
102	Fam13a	5.83336	0.730463	5.43218e-09	2.03187e-07	2
103	Pon3	5.76652	0.466609	8.09239e-09	2.96241e-07	2
104	Kcnk2	5.74878	0.95242	8.98882e-09	3.28058e-07	2
105	Qsox1	5.72493	0.553491	1.03477e-08	3.73123e-07	2
106	Nupr1	5.68373	0.415761	1.31788e-08	4.73079e-07	2
107	Saa3	5.66522	1.79574	1.46837e-08	5.23197e-07	2
108	Rps18	5.64894	0.576175	1.61443e-08	5.71009e-07	2
109	Reep6	5.61115	1.53515	2.00986e-08	7.02604e-07	2
110	Arf4	5.53035	0.481256	3.19599e-08	1.09497e-06	2
111	Cep70	5.49626	0.936948	3.87922e-08	1.31012e-06	2
112	Rps17	5.46619	0.466119	4.59811e-08	1.54024e-06	2
113	Aldh2	5.43437	0.402741	5.49899e-08	1.82927e-06	2
114	Rpl27	5.40859	0.469129	6.35231e-08	2.09287e-06	2
115	Acss2	5.37642	1.56836	7.59811e-08	2.47283e-06	2
116	Carkd	5.35558	0.399816	8.52808e-08	2.7421e-06	2
117	Slc1a5	5.34641	0.536119	8.97148e-08	2.87314e-06	2
118	Atp6v1c2	5.24864	0.359955	1.53226e-07	4.79224e-06	2
119	C3	5.17934	0.428605	2.22669e-07	6.85713e-06	2
120	Dapk2	5.17538	1.7638	2.27452e-07	6.99545e-06	2
121	Kitl	5.17065	1.29579	2.33277e-07	7.15632e-06	2
122	Ascc2	5.15866	0.707362	2.48725e-07	7.62049e-06	2
123	Lrrc26	5.06435	1.99182	4.09792e-07	1.21979e-05	2
124	Wfdc1	5.05053	1.76579	4.40577e-07	1.30336e-05	2
125	Elf5	5.04372	1.36104	4.56557e-07	1.34402e-05	2
126	Rpl22l1	5.00866	0.400223	5.48096e-07	1.59591e-05	2
127	Ssr4	4.96201	0.423073	6.97687e-07	2.00239e-05	2
128	Rps7	4.95921	0.463592	7.07796e-07	2.02657e-05	2
129	Gdpd1	4.92989	0.591757	8.2276e-07	2.32529e-05	2
130	Dmd	4.92598	1.4712	8.39392e-07	2.36951e-05	2
131	Rpl26	4.90646	0.427592	9.27335e-07	2.60858e-05	2
132	Rab25	4.86615	0.810112	1.13795e-06	3.1677e-05	2
133	C6	4.80925	0.357221	1.51495e-06	4.14989e-05	2
134	Slc4a5	4.78973	1.15006	1.67005e-06	4.52833e-05	2
135	Cd55	4.72993	0.333693	2.24594e-06	5.99524e-05	2
136	Rps5	4.71661	0.498855	2.39809e-06	6.3872e-05	2
137	Cd9	4.64112	0.402547	3.46527e-06	9.0296e-05	2
138	Sub1	4.62207	0.389088	3.79935e-06	9.82562e-05	2
139	Vamp5	4.59985	0.527631	4.22791e-06	0.000108638	2
140	Nop10	4.57591	0.333777	4.74158e-06	0.000120805	2
141	Kdr	4.56732	1.83587	4.94002e-06	0.000125462	2
142	Txlng	4.56498	0.426937	4.99547e-06	0.000126736	2
143	S100a11	4.55405	0.382922	5.26228e-06	0.000133224	2
144	Gmnn	4.54909	1.06203	5.38775e-06	0.000136257	2
145	Ifrd1	4.52746	0.536406	5.96971e-06	0.000150029	2
146	Ffar4	4.48716	0.746656	7.21781e-06	0.00017952	2
147	Gdpd2	4.45027	1.55667	8.57609e-06	0.000211119	2
148	Clic3	4.42989	0.288033	9.42791e-06	0.000230438	2
149	Qpct	4.39087	1.3075	1.12896e-05	0.000272891	2
150	Pdlim2	4.36937	0.417605	1.24603e-05	0.000298193	2
151	2410006H16Rik	4.36665	0.658035	1.26168e-05	0.000301637	2
152	Rpl11	4.31297	0.41907	1.61076e-05	0.000380929	2
153	Tgtp1	4.25053	1.43284	2.13264e-05	0.000494619	2
154	Gsta2	4.23336	2.39043	2.3023e-05	0.000528869	2
155	Cat	4.21245	0.281448	2.52619e-05	0.00057481	2
156	mt-Cytb	4.20513	0.7334	2.60933e-05	0.000592046	2
157	Rps26-ps1	4.20466	0.78211	2.6148e-05	0.000592729	2
158	Acsl1	4.18765	0.979891	2.81863e-05	0.000631787	2
159	Mrps28	4.14759	0.587774	3.35986e-05	0.000744774	2
160	Gstt3	4.12985	0.682994	3.63006e-05	0.000801713	2
161	Ly6a	4.11646	0.383192	3.84731e-05	0.000848915	2
162	Sat1	4.04388	0.365353	5.25733e-05	0.00113606	2
163	mt-Nd6	3.98066	0.515266	6.87231e-05	0.00147183	2
164	Gm10073	3.97762	0.433909	6.96086e-05	0.00148682	2
165	Wdr89	3.97514	0.335031	7.03377e-05	0.00149973	2
166	Yipf6	3.97484	0.542735	7.04259e-05	0.00150028	2
167	Hibadh	3.94267	0.341023	8.05809e-05	0.00170154	2
168	Gas5	3.93624	0.336926	8.2768e-05	0.00174466	2
169	Btc	3.93231	1.73901	8.41331e-05	0.00176878	2
170	D17H6S56E-5	3.92596	0.336722	8.63836e-05	0.00181444	2
171	AW112010	3.87838	0.574271	0.000105153	0.00218208	2
172	Phf11d	3.8309	0.582258	0.000127678	0.00259138	2
173	Pgap2	3.78041	0.438674	0.00015657	0.00313545	2
174	Iyd	3.74391	1.71367	0.000181178	0.0035776	2
175	Rdh10	3.73638	0.733831	0.000186691	0.00367741	2
176	Aldh3a1	3.71194	1.04989	0.000205676	0.00401754	2
177	Rpl36	3.70421	0.335853	0.000212047	0.00412617	2
178	Lpar3	3.65946	0.964799	0.00025275	0.00485922	2
179	Tmx4	3.65502	0.819002	0.000257162	0.00493221	2
180	Rpl36a	3.64976	0.344371	0.000262483	0.00502625	2
181	1810010H24Rik	3.64419	0.921607	0.000268231	0.00512816	2
182	Osmr	3.64369	0.562514	0.00026876	0.00513418	2
183	Rpl23	3.63865	0.389886	0.00027407	0.00521904	2
184	Nrarp	3.56275	1.76008	0.000366983	0.00683151	2
185	St3gal5	3.54364	0.383277	0.000394649	0.00731257	2
186	Gng5	3.53718	0.243219	0.000404419	0.00747631	2
187	Acsm1	3.53393	1.97544	0.000409424	0.00755142	2
188	Rps16	3.51609	0.345139	0.000437945	0.00801138	2
189	Ost4	3.49966	0.293579	0.000465857	0.00847529	2
190	Ttc36	3.48247	0.853411	0.000496807	0.00897051	2
191	Rasd1	3.45833	1.31349	0.000543535	0.00977753	2
192	Fgfbp1	3.45285	0.901268	0.000554698	0.00995599	2
193	Lsmd1	3.44535	0.302054	0.000570311	0.0102286	2
194	Synpo	3.39645	0.817812	0.000682658	0.0119931	2
195	Gss	3.39468	0.718919	0.000687101	0.0120624	2
196	Rpl23a	3.37406	0.311116	0.000740671	0.0129273	2
197	Tmem56	3.36687	0.688669	0.000760256	0.0132499	2
198	Rps27a	3.35941	0.329559	0.000781102	0.0135837	2
199	Ostc	3.35049	0.277004	0.000806679	0.0139437	2
200	Hcfc1r1	3.3414	0.326893	0.000833576	0.0142896	2
201	Slc3a2	3.31865	0.261401	0.000904551	0.0153857	2
202	Muc20	3.30471	1.49841	0.00095076	0.0161033	2
203	Cltb	3.29397	0.250418	0.000987821	0.0166373	2
204	Atp1b3	3.28948	0.313166	0.00100372	0.0168696	2
205	Fam174b	3.27596	0.51921	0.00105302	0.0176121	2
206	Ndufaf7	3.26591	0.511375	0.00109113	0.0182115	2
207	0610040J01Rik	3.26312	0.964381	0.00110194	0.0183792	2
208	Pdzk1ip1	3.23454	0.416503	0.00121839	0.0201122	2
209	Epdr1	3.21879	1.68547	0.00128731	0.0211051	2
210	Cdkn1c	3.21717	0.539392	0.00129464	0.0212107	2
211	Rpl15	3.19215	0.278354	0.00141218	0.0228717	2
212	Ppp1r14d	3.18016	1.48868	0.00147192	0.0237115	2
213	Xbp1	3.1795	0.26788	0.00147531	0.0237342	2
214	Muc1	3.15403	0.241505	0.00161032	0.0257	2
215	Rpp21	3.15076	0.266389	0.00162843	0.0259546	2
216	Ifit3	3.13135	0.967629	0.00174005	0.0275691	2
217	Rps6	3.13078	0.390605	0.00174341	0.027586	2
218	Bmp3	3.12282	1.46624	0.00179127	0.0281765	2
219	Gm26687	3.10034	1.30737	0.00193296	0.0301684	2
220	Iigp1	3.07736	0.86256	0.00208845	0.032427	2
221	Gm9843	3.06372	0.224276	0.00218604	0.0338547	2
222	Tmem258	3.05548	0.197382	0.00224701	0.0346874	2
223	2010012P19Rik	3.02571	2.26182	0.0024805	0.0378482	2
224	Chia	3.02557	0.387575	0.00248167	0.0378482	2
225	Tmed3	3.01971	0.25166	0.00253019	0.0385393	2
226	Gm9493	3.01929	0.641814	0.00253371	0.0385686	2
227	Irf7	3.01098	0.743172	0.00260407	0.0395501	2
228	Hadh	2.9786	0.293081	0.0028957	0.0436096	2
229	Cnn3	2.9759	0.738458	0.00292127	0.0439397	2
230	Adam28	2.94883	0.482729	0.0031898	0.0475328	2
231	Plb1	2.93873	0.929011	0.00329555	0.0489872	2
232	Ak3	2.8839	0.391536	0.0039278	0.057427	2
233	Tmem176b	2.88065	0.281911	0.00396855	0.0579524	2
234	Ifitm2	2.87933	0.360733	0.00398515	0.0580891	2
235	Isg20	2.86378	0.258553	0.00418618	0.0605787	2
236	1110008P14Rik	2.84974	0.267703	0.00437552	0.0631666	2
237	Tnfrsf21	2.83095	1.05549	0.00464101	0.0667589	2
238	Kcnk1	2.82263	0.304507	0.0047632	0.0683938	2
239	Samd9l	2.81741	0.36707	0.00484133	0.0691853	2
240	Aig1	2.80777	0.170504	0.00498853	0.0710777	2
241	Parm1	2.80515	0.980898	0.00502938	0.0714903	2
242	Eny2	2.79364	0.153699	0.00521178	0.0736911	2
243	Rps29	2.79302	0.265628	0.00522192	0.0737873	2
244	Iqgap2	2.77154	0.449812	0.00557914	0.0779978	2
245	Pxmp2	2.76746	0.738948	0.00564957	0.0787242	2
246	Igfbp6	2.75509	0.972539	0.00586757	0.0812908	2
247	Serpinf1	2.74131	1.3802	0.00611947	0.084247	2
248	2310030G06Rik	2.73924	0.411805	0.00615814	0.0846824	2
249	Sin3b	2.73723	0.274165	0.00619583	0.0851519	2
250	Kdelr2	2.72544	0.357353	0.00642166	0.087854	2
251	Slc25a37	2.701	0.920273	0.00691305	0.0935915	2
252	Tmem87a	2.67943	0.699067	0.00737483	0.0989247	2
253	Ptplad2	2.67567	1.51218	0.00745805	0.0996519	2
254	Ddt	2.66774	0.245066	0.00763633	0.101751	2
255	Dpm3	2.64845	0.201119	0.0080861	0.107092	2
256	Sod2	2.64584	0.115662	0.00814892	0.107864	2
257	Vkorc1	2.6415	0.474442	0.00825386	0.109014	2
258	Lyplal1	2.64017	1.41132	0.00828657	0.109265	2
259	Dram2	2.62238	0.28852	0.00873191	0.114448	2
260	Emp1	2.58474	0.686258	0.00974536	0.126149	2
261	Gm7536	2.57659	0.567151	0.00997808	0.128815	2
262	Ooep	2.57177	1.18966	0.0101179	0.130271	2
263	Prss8	2.56984	0.29008	0.0101746	0.130816	2
264	2700060E02Rik	2.56267	0.165183	0.010387	0.133166	2
265	Ier2	2.54324	0.158847	0.0109829	0.13912	2
266	Rpl34	2.541	0.246278	0.0110535	0.139847	2
267	Chchd7	2.53008	0.64608	0.0114036	0.143671	2
268	Adrb2	2.52023	0.993783	0.0117279	0.147371	2
269	H13	2.50823	0.170972	0.0121339	0.151916	2
270	Irgm1	2.507	0.422809	0.0121761	0.152129	2
271	Ptplb	2.48982	0.174475	0.0127809	0.158942	2
272	Gna14	2.48436	1.19592	0.0129784	0.161231	2
273	Arid5b	2.47984	0.119262	0.0131441	0.163092	2
274	Rpl35a	2.45964	0.2352	0.0139077	0.171272	2
275	Bmpr1b	2.43446	1.59813	0.0149138	0.181893	2
276	Itih2	2.43228	1.51041	0.0150041	0.182716	2
277	Higd2a	2.42617	0.150232	0.0152593	0.185542	2
278	Oas1a	2.42421	0.909397	0.0153417	0.186261	2
279	Vars	2.41961	0.296867	0.0155371	0.188158	2
280	Ifi44	2.41022	0.910426	0.0159428	0.191624	2
281	Ehf	2.38999	0.15662	0.0168487	0.200685	2
282	Rps3a1	2.3727	0.237492	0.0176588	0.208294	2
283	0610009D07Rik	2.33206	0.193651	0.0196974	0.22864	2
284	Tmem208	2.32136	0.152708	0.0202674	0.234465	2
285	Lrrc59	2.31992	0.311475	0.0203452	0.235138	2
286	Snrpd1	2.31895	0.164948	0.0203978	0.235633	2
287	Ptpn13	2.31809	0.35999	0.0204443	0.235944	2
288	Crot	2.31431	0.349481	0.0206508	0.237869	2
289	Hnmt	2.30702	0.504257	0.0210535	0.241929	2
290	Slco1a5	2.29395	1.91692	0.0217934	0.248552	2
291	Rpl18	2.29118	0.231325	0.0219528	0.249994	2
292	Chn2	2.27891	1.55974	0.0226725	0.256852	2
293	Eif3e	2.26875	0.129025	0.0232835	0.263154	2
294	Coa3	2.26038	0.0885317	0.023798	0.268212	2
295	Casp4	2.25949	0.891956	0.0238526	0.268702	2
296	1110008F13Rik	2.23158	0.102951	0.0256428	0.286056	2
297	Krt19	2.20154	0.0585701	0.0276976	0.305296	2
298	2010003O02Rik	2.19468	0.530069	0.0281868	0.309835	2
299	Ptgs2	2.19447	0.554824	0.0282014	0.309854	2
300	Smim4	2.19285	0.733482	0.0283183	0.310572	2
301	Erp44	2.18456	0.180208	0.0289213	0.316131	2
302	Aqp4	2.18317	0.492899	0.0290234	0.317003	2
303	Utp11l	2.17924	0.126351	0.0293135	0.320027	2
304	Rnf145	2.166	0.317858	0.0303113	0.328754	2
305	Clu	2.16595	0.128464	0.0303146	0.328754	2
306	Cpsf3	2.15182	0.21064	0.0314116	0.338629	2
307	Stt3a	2.14071	0.161066	0.0322976	0.346781	2
308	Rnf215	2.13692	0.511963	0.0326047	0.349766	2
309	Shmt1	2.12867	0.997668	0.0332818	0.355445	2
310	Klk13	2.11748	1.2038	0.0342191	0.363357	2
311	Gm15883	2.07232	1.03522	0.038236	0.398446	2
312	Tacstd2	2.07093	0.121254	0.0383653	0.39962	2
313	Gm10288	2.06846	0.40978	0.0385966	0.401856	2
314	Ggh	2.06314	0.698763	0.0390994	0.406036	2
315	Slc39a10	2.06285	0.393392	0.0391271	0.406148	2
316	Atp5g2	2.06237	0.333521	0.0391727	0.406446	2
317	Sec13	2.04204	0.0748515	0.0411475	0.42238	2
318	Ifit1	2.03924	0.518673	0.0414262	0.424698	2
319	Elf3	2.03724	0.189111	0.0416258	0.426387	2
320	Gltp	2.03724	0.403872	0.0416264	0.426387	2
321	Tst	2.03046	0.579055	0.04231	0.431536	2
322	Pdcd4	2.03012	0.426508	0.0423444	0.431536	2
323	F3	2.0091	0.07861	0.044527	0.450156	2
324	Col23a1	2.00854	0.860387	0.0445854	0.450156	2
325	Clic5	1.98883	0.0134163	0.0467197	0.467605	2
326	Echs1	1.96827	0.100759	0.0490367	0.486142	2
327	Far1	1.96711	0.188098	0.049171	0.487072	2
328	Gm6472	1.96538	0.289085	0.0493702	0.488241	2
329	Mia	1.96438	0.700123	0.0494858	0.48895	2
330	Sppl2a	1.96318	0.166599	0.0496249	0.489954	2
331	Mapk13	1.95611	0.19286	0.0504518	0.496082	2
332	Fmo1	1.95032	1.63466	0.0511379	0.500577	2
333	Abracl	1.94813	0.181035	0.0514	0.502733	2
334	Rpl7a	1.93644	0.186708	0.0528132	0.512182	2
335	Polr1d	1.93187	0.0973537	0.0533759	0.515776	2
336	Tmem159	1.93186	0.287976	0.0533769	0.515776	2
337	Rhbg	1.91953	1.42079	0.0549177	0.527486	2
338	Gm8730	1.91869	0.109998	0.0550238	0.527873	2
339	Ahr	1.91711	0.927836	0.0552243	0.529233	2
340	Surf4	1.90977	0.101147	0.0561626	0.537725	2
341	Polr1c	1.90707	0.0751706	0.056512	0.540258	2
342	Mrps16	1.89596	0.243565	0.0579651	0.552126	2
343	Isg15	1.88567	0.394669	0.0593388	0.562316	2
344	Rchy1	1.88536	0.382695	0.059381	0.562494	2
345	Rpl6	1.8814	0.206886	0.0599175	0.566238	2
346	Ccdc129	1.88	1.24068	0.0601075	0.567587	2
347	Copz2	1.87641	0.676413	0.0605989	0.571512	2
348	Wnk4	1.87627	0.663232	0.0606182	0.571512	2
349	2610001J05Rik	1.87312	0.205282	0.0610519	0.574925	2
350	Xaf1	1.87239	0.224342	0.0611521	0.575643	2
351	Il1rap	1.86861	1.42024	0.0616772	0.579906	2
352	Mpc2	1.86217	0.0595473	0.0625794	0.585288	2
353	Pycard	1.85562	0.408693	0.0635081	0.59072	2
354	Sec22b	1.8512	0.185866	0.0641404	0.595151	2
355	Epas1	1.84169	-0.0224686	0.0655201	0.605853	2
356	Brk1	1.83931	0.0854628	0.065869	0.608144	2
357	Eif3k	1.83045	0.0702856	0.0671829	0.617666	2
358	1110001J03Rik	1.82956	0.165746	0.0673156	0.618651	2
359	Swap70	1.82435	0.3288	0.0680992	0.622521	2
360	Rpl14	1.8225	0.257894	0.0683794	0.624134	2
361	Fam107b	1.80633	0.109866	0.0708674	0.641246	2
362	Slc25a10	1.79198	0.216501	0.0731358	0.659786	2
363	Ppp2r2b	1.77773	1.47472	0.0754483	0.675329	2
364	Stat1	1.77489	0.18763	0.0759166	0.678762	2
365	Ndufs8	1.76951	0.0239999	0.0768091	0.684653	2
366	Prkab1	1.76937	0.194261	0.0768317	0.684653	2
367	Ube2f	1.76881	0.280978	0.0769259	0.684986	2
368	Fxyd3	1.76625	0.27927	0.0773534	0.688282	2
369	Cyp4f15	1.75562	1.45669	0.0791529	0.699892	2
370	Sfxn1	1.73919	0.121421	0.0820012	0.71748	2
371	Nampt	1.73441	0.23025	0.082846	0.723112	2
372	Klf15	1.7311	0.63383	0.0834339	0.727053	2
373	Gcsh	1.73003	0.553176	0.0836242	0.727921	2
374	Tmem38b	1.72731	0.510921	0.0841124	0.731372	2
375	Mrpl36	1.72714	0.102146	0.0841423	0.731372	2
376	Tmem147	1.72511	0.0683793	0.0845077	0.733752	2
377	Tef	1.72242	0.14035	0.0849932	0.736639	2
378	Slc38a1	1.71273	0.492097	0.0867621	0.748623	2
379	Nhp2l1	1.70115	0.219777	0.0889143	0.764015	2
380	Ifit2	1.69702	1.28089	0.0896921	0.770148	2
381	Mgat3	1.69202	0.599708	0.0906425	0.776092	2
382	Kbtbd11	1.68467	0.728147	0.0920513	0.784524	2
383	Elovl5	1.68135	0.091376	0.0926958	0.788619	2
384	Myd88	1.66831	0.272875	0.0952547	0.805814	2
385	Cyp39a1	1.66653	0.521729	0.0956079	0.807113	2
386	Oraov1	1.65369	0.208361	0.0981901	0.825723	2
387	Rps24	1.64454	0.185526	0.100065	0.835934	2
388	Azgp1	1.64023	1.15248	0.100956	0.841304	2
389	Chchd3	1.63971	0.138762	0.101065	0.841657	2
390	Smim1	1.63825	0.01963	0.101369	0.843026	2
391	Efemp1	1.62264	0.247938	0.104667	0.861511	2
392	Rasl12	1.6215	1.33618	0.10491	0.862039	2
393	Pcx	1.62064	0.113671	0.105094	0.862666	2
394	Rps11	1.61846	0.165384	0.105563	0.865923	2
395	Rnf7	1.6074	0.0429448	0.107968	0.883241	2
396	Gm26669	1.6025	0.217726	0.109045	0.889934	2
397	Gjb6	1.60225	1.13047	0.109101	0.890088	2
398	Srp9	1.59947	0.039769	0.109716	0.894197	2
399	Smim15	1.59619	0.0637587	0.110446	0.898321	2
0	Sftpc	61.7987	6.56392	0	0	3
1	Sftpa1	52.4666	4.55305	0	0	3
2	Lyz2	42.5163	4.55586	0	0	3
3	Sftpb	36.1362	3.03214	6.11929e-286	3.67937e-282	3
4	Slc34a2	34.4484	2.91306	4.75018e-260	2.28493e-256	3
5	Sftpd	33.0765	2.65794	6.46645e-240	2.59208e-236	3
6	Napsa	33.0158	2.59634	4.82453e-239	1.65764e-235	3
7	Hc	26.4281	2.37327	6.52109e-154	1.96048e-150	3
8	Cxcl15	25.7423	2.25864	3.93321e-146	1.05109e-142	3
9	Scd1	21.8856	2.07125	3.56013e-106	6.58652e-103	3
10	S100g	19.8956	1.72084	4.43959e-88	6.67354e-85	3
11	Ctsh	18.382	1.37254	1.82971e-75	1.91332e-72	3
12	Lpcat1	18.368	1.65259	2.37127e-75	2.3763e-72	3
13	Fasn	18.0218	1.62001	1.31406e-72	1.26418e-69	3
14	Ctsc	17.8137	1.56403	5.53116e-71	4.92703e-68	3
15	Lamp3	17.6848	1.54738	5.49298e-70	4.71827e-67	3
16	Chi3l1	16.4685	1.36906	6.18114e-61	4.37243e-58	3
17	Elovl1	15.7645	1.37665	5.461e-56	3.45638e-53	3
18	Rnase4	14.4317	1.20435	3.26758e-47	1.40337e-44	3
19	Npc2	13.3549	1.25527	1.10871e-40	3.70356e-38	3
20	H2afj	11.9807	0.796241	4.48711e-33	9.99255e-31	3
21	Lgi3	11.6099	1.45733	3.66956e-31	7.67449e-29	3
22	Abca3	10.6702	1.07793	1.4032e-26	2.10928e-24	3
23	Etv5	10.6559	1.56455	1.63687e-26	2.43015e-24	3
24	Gpr116	9.32119	0.980889	1.15041e-20	1.04805e-18	3
25	Ptprf	9.30335	0.866534	1.36087e-20	1.23046e-18	3
26	Chia	9.05385	1.54617	1.38009e-19	1.11012e-17	3
27	Lcn2	9.00466	0.810316	2.16342e-19	1.69487e-17	3
28	Cox6a2	8.9954	2.07253	2.35376e-19	1.83204e-17	3
29	Lyz1	8.65061	1.23612	5.12265e-18	3.51011e-16	3
30	Ager	8.1641	0.67479	3.23849e-16	1.82409e-14	3
31	Brd7	8.15926	0.889048	3.37072e-16	1.89414e-14	3
32	Neat1	8.13913	0.799606	3.98134e-16	2.2217e-14	3
33	Sepp1	8.02483	0.926497	1.01668e-15	5.48254e-14	3
34	Cpm	7.36932	0.936942	1.71505e-13	7.13643e-12	3
35	Sfta2	7.0161	0.657237	2.28141e-12	8.27605e-11	3
36	Nrp1	6.95328	0.838902	3.56899e-12	1.26232e-10	3
37	Acly	6.8613	0.925516	6.82355e-12	2.32126e-10	3
38	Spink5	6.64287	1.8118	3.07638e-11	9.55943e-10	3
39	Egfl6	6.49132	0.715215	8.50872e-11	2.4987e-09	3
40	Cldn18	5.86964	0.527498	4.3673e-09	1.02177e-07	3
41	Dram1	5.73787	0.594108	9.58759e-09	2.14304e-07	3
42	Cd36	5.69621	0.542043	1.22499e-08	2.70544e-07	3
43	Zdhhc3	5.52343	0.732877	3.32443e-08	7.00753e-07	3
44	Scd2	5.19961	0.706657	1.99709e-07	3.78802e-06	3
45	Malat1	4.94523	0.639793	7.60547e-07	1.32743e-05	3
46	Irx1	4.94422	0.813543	7.64501e-07	1.33336e-05	3
47	Rbpjl	4.8893	0.860582	1.01197e-06	1.73974e-05	3
48	App	4.76172	0.452681	1.91948e-06	3.16418e-05	3
49	Tgoln1	4.66784	0.418816	3.04389e-06	4.80371e-05	3
50	Cd74	4.34405	0.598886	1.39881e-05	0.000197435	3
51	Eef2	4.2329	0.508961	2.30702e-05	0.000311195	3
52	Npnt	4.18258	1.05833	2.88214e-05	0.000379618	3
53	Lrg1	3.97026	0.464384	7.17933e-05	0.000868998	3
54	Myh7	3.6807	1.59814	0.00023259	0.00253106	3
55	Acoxl	3.63745	0.811779	0.00027535	0.00294593	3
56	Taok3	3.4618	0.510524	0.000536581	0.00532617	3
57	H2-Aa	3.45273	0.579427	0.000554941	0.00548352	3
58	Fabp5	3.37142	0.524243	0.000747829	0.00720101	3
59	Exosc7	3.345	0.687973	0.000822823	0.00783441	3
60	Rpl21	3.33036	-0.0232971	0.000867351	0.00821609	3
61	Slc12a2	3.2963	0.437223	0.000979658	0.00915375	3
62	Slc26a9	3.2883	1.18536	0.00100796	0.00939992	3
63	Cftr	3.08981	1.40283	0.00200283	0.0171852	3
64	Ppp1r9a	3.0569	0.550957	0.0022364	0.0189593	3
65	Ramp1	3.01815	0.905811	0.00254321	0.0212163	3
66	Ociad2	2.82815	0.830716	0.00468178	0.0360195	3
67	Pcnt	2.71769	0.547109	0.00657385	0.0481595	3
68	Cd63	2.71532	0.175894	0.00662127	0.0484479	3
69	Acsl4	2.70359	0.280809	0.00685954	0.0500071	3
70	Mylk	2.68206	0.972592	0.00731703	0.0526892	3
71	Cebpa	2.64126	0.834163	0.00825977	0.0585487	3
72	Snx25	2.53714	0.666456	0.0111761	0.0765364	3
73	Mid1ip1	2.45857	0.490307	0.0139491	0.0924977	3
74	Matn4	2.40174	1.05426	0.0163172	0.105241	3
75	C6	2.3332	0.584153	0.0196375	0.122995	3
76	Mlc1	2.30786	0.6717	0.0210071	0.130116	3
77	Fam102b	2.3035	1.38898	0.0212506	0.131286	3
78	Snhg11	2.27119	0.849893	0.0231354	0.141262	3
79	Vamp8	2.25371	0.0573444	0.0242144	0.146769	3
80	Rgcc	2.13548	0.33966	0.0327216	0.188771	3
81	Ank3	2.10492	0.411574	0.0352984	0.200085	3
82	Lamb3	2.07882	0.712276	0.0376343	0.211411	3
83	Chka	1.92346	0.455508	0.0544225	0.286081	3
84	Secisbp2l	1.90664	0.337508	0.0565673	0.294863	3
85	Tspan11	1.90424	0.630947	0.056879	0.296168	3
86	St6galnac2	1.87704	0.739182	0.060513	0.311448	3
87	Acsl5	1.82766	0.367179	0.0676003	0.340993	3
88	Ighm	1.77879	1.09019	0.075274	0.371444	3
89	Thbs3	1.77303	1.00211	0.0762237	0.375206	3
90	Lcp1	1.67375	0.582701	0.0941797	0.444402	3
91	Ctsb	1.65273	0.284217	0.0983857	0.458887	3
92	Mmp15	1.64251	0.709093	0.100485	0.466753	3
93	Itga9	1.60944	0.566163	0.10752	0.491813	3
94	Gpx1	1.59461	0.183153	0.110799	0.503368	3
95	Aox3	1.57904	0.420961	0.114326	0.515592	3
96	Hp1bp3	1.5628	0.218779	0.118099	0.527956	3
97	Alcam	1.52224	0.0751995	0.127949	0.562991	3
98	Jun	1.41464	0.346267	0.157174	0.655809	3
99	Atp6v1c2	1.39588	0.414549	0.16275	0.67083	3
100	Mtdh	1.39282	0.257132	0.163674	0.67318	3
101	Kcnc3	1.36362	0.859955	0.172686	0.700182	3
102	Sdc1	1.35373	0.169608	0.175822	0.710108	3
103	Gas6	1.34446	0.356759	0.178801	0.718878	3
104	Adamts1	1.32317	0.752213	0.185777	0.739879	3
105	Nckap5	1.30559	0.515102	0.191691	0.758032	3
106	Syt7	1.29503	1.0064	0.195311	0.767803	3
107	Grb14	1.24273	0.349985	0.213966	0.818432	3
108	Oat	1.23035	0.295066	0.218568	0.831504	3
109	Kcne2	1.22577	0.811729	0.220285	0.836715	3
110	Npr1	1.22504	0.77567	0.220561	0.8375	3
111	Itih4	1.22325	0.515519	0.221237	0.839667	3
112	Cdh16	1.21161	1.56123	0.225664	0.851362	3
113	Phldb2	1.21047	0.156581	0.226099	0.8521	3
114	Tmem30a	1.1886	0.130779	0.234595	0.875504	3
115	Pou6f1	1.16074	1.71016	0.245749	0.90527	3
116	Pla2g1b	1.15959	0.672899	0.246214	0.90629	3
117	Nemf	1.15324	0.241961	0.248813	0.912507	3
118	Nkd1	1.12856	0.607103	0.259085	0.936749	3
119	Tmem42	1.11602	0.589707	0.264415	0.951157	3
120	Id2	1.08111	0.223223	0.279649	0.989241	3
121	Ralbp1	1.06235	0.220091	0.288075	1	3
122	Rab27a	1.04452	0.539215	0.296243	1	3
123	Hdac5	1.01634	0.96824	0.309468	1	3
124	Npr2	1.00588	0.900582	0.314473	1	3
125	Fgfr2	0.988191	0.538649	0.323059	1	3
126	Prmt8	0.947635	0.837433	0.343315	1	3
127	Kcnj2	0.941474	0.971286	0.346462	1	3
128	Atox1	0.933348	0.107451	0.35064	1	3
129	Sept7	0.915605	0.121956	0.359874	1	3
130	Top1	0.909542	0.125362	0.363064	1	3
131	Tmbim6	0.908648	0.0362043	0.363536	1	3
132	Igj	0.905017	0.833873	0.365456	1	3
133	Elfn1	0.89467	1.2077	0.370964	1	3
134	Aqp5	0.880685	0.168987	0.378488	1	3
135	Nucb2	0.863533	0.248496	0.387845	1	3
136	Esam	0.84188	0.505978	0.399855	1	3
137	Tnfaip1	0.83723	0.337923	0.402463	1	3
138	Ggcx	0.82008	0.657317	0.41217	1	3
139	Adssl1	0.811273	0.515146	0.417209	1	3
140	Srebf1	0.810712	0.597662	0.417531	1	3
141	Adk	0.806998	0.454253	0.419668	1	3
142	Afap1l1	0.802702	0.530652	0.422147	1	3
143	Scp2	0.785221	0.131095	0.432324	1	3
144	Bex2	0.78052	0.591972	0.435085	1	3
145	Npw	0.776907	0.472096	0.437213	1	3
146	Ctnnb1	0.775472	0.0819666	0.438061	1	3
147	Cyb5r3	0.740207	0.0638085	0.459175	1	3
148	Tmsb4x	0.739845	0.385905	0.459394	1	3
149	Atp11a	0.732688	0.162119	0.463749	1	3
150	Snx22	0.723366	0.88469	0.469455	1	3
151	Xdh	0.713629	0.457964	0.475457	1	3
152	Slc30a2	0.71339	2.48908	0.475605	1	3
153	Slc1a3	0.707814	0.829993	0.479061	1	3
154	Bod1l	0.706782	0.237197	0.479702	1	3
155	Gaa	0.705002	0.568828	0.480809	1	3
156	Arpc1b	0.688669	0.236398	0.491032	1	3
157	Klf9	0.681	0.274808	0.495872	1	3
158	Akap13	0.674255	0.234343	0.500149	1	3
159	Vldlr	0.660621	0.631811	0.508855	1	3
160	Pla2g4f	0.646981	1.16393	0.517644	1	3
161	Hkdc1	0.63453	0.96106	0.525735	1	3
162	Serf2	0.623426	0.0607158	0.533005	1	3
163	Igha	0.617412	0.626036	0.536963	1	3
164	Tpm1	0.600694	0.0264245	0.548044	1	3
165	Rasd2	0.594158	1.20027	0.552406	1	3
166	Ttc38	0.591494	0.532516	0.554189	1	3
167	Ankrd11	0.587955	0.307912	0.556563	1	3
168	Hmha1	0.586707	0.498334	0.557401	1	3
169	Ncor1	0.561015	0.177474	0.574787	1	3
170	Dek	0.524923	0.152105	0.599637	1	3
171	Canx	0.516995	0.0833109	0.60516	1	3
172	H2-Eb1	0.504116	0.0937409	0.61418	1	3
173	Rab27b	0.495152	0.465625	0.620493	1	3
174	Tmem164	0.489668	0.548421	0.624369	1	3
175	Golga4	0.487075	0.156332	0.626205	1	3
176	Nrn1	0.484112	0.528001	0.628306	1	3
177	Tle2	0.461924	0.874953	0.644136	1	3
178	Tmem116	0.455874	0.592995	0.648481	1	3
179	Rpl30	0.446988	0.0145811	0.654884	1	3
180	Srebf2	0.444267	0.50025	0.65685	1	3
181	Ltbp3	0.442037	0.407749	0.658463	1	3
182	Atrx	0.434584	0.125731	0.663864	1	3
183	Acaca	0.423643	0.58845	0.671826	1	3
184	Ptprc	0.411274	0.401605	0.680871	1	3
185	Rab3c	0.40796	0.69978	0.683303	1	3
186	Bcan	0.406832	1.9052	0.684132	1	3
187	Mbl1	0.405021	1.52402	0.685462	1	3
188	Spp1	0.40365	0.399821	0.68647	1	3
189	Rerg	0.40222	0.983245	0.687522	1	3
190	Gnmt	0.394329	0.900432	0.693338	1	3
191	Mrps9	0.384423	0.50589	0.700665	1	3
192	Rrbp1	0.371739	0.138295	0.710087	1	3
193	Nr4a1	0.367259	0.634264	0.713426	1	3
194	Kif5b	0.365122	0.0582063	0.715021	1	3
195	Tmtc2	0.36313	0.931107	0.716508	1	3
196	Tesc	0.359844	1.25341	0.718964	1	3
197	Arhgef38	0.349747	0.371571	0.726529	1	3
198	Gm26802	0.348362	1.73405	0.727568	1	3
199	Tmod1	0.346765	0.49864	0.728768	1	3
200	Rasgef1a	0.341077	0.416947	0.733046	1	3
201	Slc22a17	0.340291	0.813751	0.733637	1	3
202	Dgkg	0.322053	0.811752	0.747413	1	3
203	Mgll	0.320587	0.819103	0.748523	1	3
204	Cst8	0.316427	0.655247	0.751679	1	3
205	Gm17182	0.313502	1.82075	0.7539	1	3
206	Tfcp2l1	0.307848	0.435105	0.758198	1	3
207	Slc16a2	0.305265	0.445254	0.760164	1	3
208	Ppig	0.30082	0.14329	0.763552	1	3
209	Scarf1	0.300745	0.780469	0.763609	1	3
210	Arid4a	0.30004	0.261284	0.764146	1	3
211	Fxyd6	0.299898	1.37529	0.764255	1	3
212	Soat1	0.290551	0.265664	0.771395	1	3
213	Npc1	0.290056	0.372399	0.771773	1	3
214	Arf6	0.287935	0.257766	0.773396	1	3
215	Prkd1	0.279645	0.876658	0.77975	1	3
216	Ptgfrn	0.27962	0.404535	0.779769	1	3
217	Bmf	0.279392	0.694512	0.779944	1	3
218	Chd3	0.278278	0.27332	0.780799	1	3
219	P2rx5	0.273192	0.726871	0.784705	1	3
220	Fam101b	0.271946	0.45941	0.785664	1	3
221	Aldh1l1	0.267653	0.503564	0.788966	1	3
222	G0s2	0.261974	1.71056	0.793341	1	3
223	Mpeg1	0.258128	0.338232	0.796308	1	3
224	Rtn2	0.254307	1.13745	0.799259	1	3
225	Arhgef10l	0.246251	0.729947	0.805488	1	3
226	Nol6	0.243573	0.905363	0.807561	1	3
227	Egfl7	0.228903	0.642047	0.818944	1	3
228	Hs3st3a1	0.226557	1.16902	0.820768	1	3
229	Tox2	0.223995	1.53757	0.822761	1	3
230	Prps2	0.220729	0.409656	0.825303	1	3
231	Adam19	0.22034	0.367455	0.825606	1	3
232	Slc10a6	0.2187	0.801202	0.826884	1	3
233	Unkl	0.217836	0.909748	0.827557	1	3
234	N28178	0.21558	0.654627	0.829315	1	3
235	Szt2	0.21442	0.562822	0.830219	1	3
236	Acap3	0.214329	1.15658	0.830291	1	3
237	Msrb3	0.212885	0.464701	0.831416	1	3
238	Gkn3	0.210794	0.811853	0.833048	1	3
239	Atp6v0b	0.21028	0.165521	0.833449	1	3
240	Armc5	0.204793	0.621574	0.837734	1	3
241	Fzd7	0.204005	0.56466	0.83835	1	3
242	Snx29	0.203687	0.631305	0.838598	1	3
243	5430416O09Rik	0.20082	0.765073	0.840839	1	3
244	Znrf3	0.200191	0.752138	0.841331	1	3
245	Sh3bgr	0.198732	0.525352	0.842472	1	3
246	Gdnf	0.197547	0.59263	0.843399	1	3
247	Ctsz	0.196216	0.163496	0.844441	1	3
248	Fam20c	0.193861	0.897417	0.846284	1	3
249	Col18a1	0.19357	0.681678	0.846512	1	3
250	RP24-312B12.1	0.192565	1.36652	0.847299	1	3
251	St6galnac6	0.191802	0.893199	0.847897	1	3
252	Antxr1	0.191587	0.390887	0.848066	1	3
253	Vav2	0.184613	0.619525	0.853532	1	3
254	Cd79b	0.183974	0.502315	0.854034	1	3
255	Vaultrc5	0.183688	0.58171	0.854258	1	3
256	Slc39a8	0.180207	0.205436	0.85699	1	3
257	Zfp169	0.179875	1.56662	0.85725	1	3
258	Rps19	0.179778	-0.0803648	0.857327	1	3
259	E130012A19Rik	0.177039	0.667443	0.859477	1	3
260	Macf1	0.174708	0.133155	0.861309	1	3
261	Tspyl4	0.173954	0.438203	0.861902	1	3
262	Gpnmb	0.173419	0.715467	0.862322	1	3
263	Fkbp11	0.17316	0.471588	0.862525	1	3
264	Cox4i2	0.170578	1.06331	0.864556	1	3
265	Kank2	0.168324	0.352272	0.866329	1	3
266	Plekhg5	0.167456	0.822247	0.867012	1	3
267	6330444E15Rik	0.165773	2.04167	0.868335	1	3
268	Col16a1	0.165534	0.905057	0.868523	1	3
269	Bcl11b	0.165267	1.20392	0.868734	1	3
270	Ebf1	0.156973	1.23834	0.875266	1	3
271	Dact2	0.154057	1.29017	0.877565	1	3
272	Lamb2	0.153434	0.394849	0.878056	1	3
273	Oplah	0.150474	0.417807	0.88039	1	3
274	Mitf	0.150417	0.464669	0.880436	1	3
275	Gm26786	0.148427	2.39075	0.882006	1	3
276	Gm26814	0.147732	0.84696	0.882554	1	3
277	Apoc1	0.146987	0.246259	0.883142	1	3
278	Myo3b	0.145326	1.01459	0.884454	1	3
279	Ntn1	0.144706	1.05791	0.884943	1	3
280	Iqgap1	0.142788	0.00460063	0.886457	1	3
281	Scx	0.142247	0.452027	0.886885	1	3
282	Tie1	0.141537	2.05721	0.887446	1	3
283	F2rl3	0.140209	3.21199	0.888495	1	3
284	Maz	0.139954	0.756694	0.888697	1	3
285	Cables1	0.139045	0.678006	0.889414	1	3
286	Ighg2c	0.138878	0.680149	0.889546	1	3
287	C730034F03Rik	0.136126	0.873637	0.891722	1	3
288	Kalrn	0.135741	0.604005	0.892026	1	3
289	Kdm4b	0.135221	0.730763	0.892437	1	3
290	Shroom1	0.134963	0.997892	0.892641	1	3
291	Anpep	0.133365	0.478738	0.893905	1	3
292	Axdnd1	0.132564	0.701812	0.894538	1	3
293	Serpind1	0.132287	0.862084	0.894757	1	3
294	Gm22513	0.131003	2.39435	0.895773	1	3
295	S100a9	0.130593	0.475768	0.896097	1	3
296	Itih1	0.13001	0.80768	0.896559	1	3
297	Tgfbrap1	0.127326	0.53983	0.898682	1	3
298	4930556N08Rik	0.124221	2.72943	0.90114	1	3
299	Mctp1	0.123772	0.601747	0.901496	1	3
300	Grap	0.122595	0.70033	0.902428	1	3
301	Fbxl16	0.119204	1.19283	0.905113	1	3
302	Speg	0.119118	1.1571	0.905182	1	3
303	Tbx5	0.116026	4.76907	0.907632	1	3
304	Upb1	0.113993	1.39818	0.909243	1	3
305	Notch4	0.112837	0.966132	0.91016	1	3
306	Abra	0.112757	2.19873	0.910223	1	3
307	Eltd1	0.112726	1.99845	0.910248	1	3
308	Arhgef25	0.11093	1.40567	0.911672	1	3
309	Wnt3a	0.110724	1.04428	0.911836	1	3
310	Rapgef3	0.110607	0.910244	0.911928	1	3
311	Zfp420	0.108669	0.844611	0.913465	1	3
312	Fndc4	0.107816	0.952015	0.914142	1	3
313	Tmem8	0.107766	0.523815	0.914181	1	3
314	Gm12454	0.107076	0.660692	0.914729	1	3
315	Calcrl	0.106247	0.802567	0.915386	1	3
316	Rtkn	0.10611	0.369051	0.915495	1	3
317	Ddr2	0.104891	1.45213	0.916462	1	3
318	D130062J21Rik	0.102566	1.21816	0.918307	1	3
319	Cmah	0.101974	0.710376	0.918777	1	3
320	9330159N05Rik	0.101354	2.0869	0.91927	1	3
321	Fabp3	0.10127	0.751809	0.919336	1	3
322	9530048J24Rik	0.101252	1.57459	0.91935	1	3
323	Lix1	0.100934	1.10234	0.919603	1	3
324	Ing2	0.100701	0.352066	0.919788	1	3
325	Gm128	0.100354	1.38866	0.920063	1	3
326	5830444B04Rik	0.100328	1.34337	0.920084	1	3
327	Tmem253	0.100006	3.00252	0.92034	1	3
328	Srrm2	0.0996193	0.100073	0.920647	1	3
329	Rftn2	0.0993035	0.744559	0.920897	1	3
330	4933436C20Rik	0.0992473	0.474081	0.920942	1	3
331	Sufu	0.0990477	0.631909	0.9211	1	3
332	Gm25188	0.0990137	1.72763	0.921127	1	3
333	2210017G18Rik	0.0986927	0.66321	0.921382	1	3
334	Lpar4	0.0968302	0.670431	0.922861	1	3
335	Adamtsl1	0.0966645	0.561828	0.922993	1	3
336	Nefh	0.0956843	1.07133	0.923771	1	3
337	Unc5b	0.0949077	1.1536	0.924388	1	3
338	Ptprb	0.0938688	0.739478	0.925213	1	3
339	Ppp3r2	0.0931419	2.63247	0.925791	1	3
340	Erg	0.0921774	1.70824	0.926557	1	3
341	Arap3	0.0921382	1.571	0.926588	1	3
342	Chrd	0.0921017	1.52626	0.926617	1	3
343	Gm16794	0.0920521	1.20601	0.926657	1	3
344	Pecam1	0.0909388	0.634411	0.927541	1	3
345	Igfals	0.0903345	1.13704	0.928021	1	3
346	Tnnc1	0.0898672	1.45158	0.928393	1	3
347	Mtch1	0.0891781	0.311748	0.92894	1	3
348	Mutyh	0.0889171	1.26975	0.929148	1	3
349	Gm26930	0.0875911	1.56283	0.930202	1	3
350	Bmp2	0.0864295	0.470533	0.931125	1	3
351	Iglc2	0.0852784	0.696655	0.93204	1	3
352	Proca1	0.0843791	0.392114	0.932755	1	3
353	Gm19980	0.0841076	0.773675	0.932971	1	3
354	Prr12	0.0840868	0.641733	0.932987	1	3
355	Gm7628	0.0839928	2.35024	0.933062	1	3
356	1700056N10Rik	0.0838322	0.726761	0.93319	1	3
357	Rad9b	0.0829722	0.810788	0.933874	1	3
358	Lrrd1	0.0829604	1.27079	0.933883	1	3
359	Tmod2	0.08295	1.26036	0.933891	1	3
360	Col6a2	0.082749	0.36525	0.934051	1	3
361	Gm22043	0.0816944	2.12834	0.93489	1	3
362	Tex38	0.0816788	1.90398	0.934902	1	3
363	Gm26788	0.0816605	1.73996	0.934917	1	3
364	Pnpla2	0.0806111	0.39542	0.935751	1	3
365	Gm15217	0.0803253	1.02783	0.935979	1	3
366	Cys1	0.0797471	1.1072	0.936438	1	3
367	Peg10	0.0797263	1.01664	0.936455	1	3
368	Mcmdc2	0.0793882	1.81239	0.936724	1	3
369	Dock6	0.0792381	0.678664	0.936843	1	3
370	Nacad	0.0787591	0.788494	0.937224	1	3
371	Cnr2	0.0784394	1.57479	0.937479	1	3
372	Vsig10l	0.0784107	1.31704	0.937501	1	3
373	Dmtn	0.0784068	1.34746	0.937505	1	3
374	Hspg2	0.0782893	0.436254	0.937598	1	3
375	Zfyve26	0.0782058	0.605684	0.937664	1	3
376	C230066G23Rik	0.0773678	0.852802	0.938331	1	3
377	Smyd1	0.0771003	1.72901	0.938544	1	3
378	Gm11532	0.0761397	1.46045	0.939308	1	3
379	6030455H03Rik	0.0758239	4.24472	0.939559	1	3
380	Gls2	0.0748333	1.82985	0.940347	1	3
381	Gm9754	0.0748202	1.79172	0.940358	1	3
382	C130074G19Rik	0.0746936	0.595265	0.940458	1	3
383	B230317F23Rik	0.0737748	1.12642	0.94119	1	3
384	Epm2a	0.0735947	0.957579	0.941333	1	3
385	P2rx1	0.0735372	3.98855	0.941379	1	3
386	4931413K12Rik	0.0735372	4.21532	0.941379	1	3
387	Igkv8-21	0.0735346	3.79161	0.941381	1	3
388	Npy2r	0.073532	3.54552	0.941383	1	3
389	Mrc2	0.0732201	0.506671	0.941631	1	3
390	Nle1	0.0728768	0.822091	0.941904	1	3
391	Cacna1c	0.0726093	0.524272	0.942117	1	3
392	Paqr3	0.0725545	0.828194	0.942161	1	3
393	D330050G23Rik	0.0719476	0.853078	0.942644	1	3
394	Oprk1	0.071248	3.69369	0.9432	1	3
395	Galnt14	0.0712376	2.92967	0.943209	1	3
396	4833417C18Rik	0.070247	1.77688	0.943997	1	3
397	Zfp362	0.0699951	0.503456	0.944198	1	3
398	Hist2h2be	0.0693542	0.519902	0.944708	1	3
399	B930095G15Rik	0.0693334	0.706632	0.944724	1	3
0	Sftpc	45.7228	6.1489	0	0	4
1	Sftpa1	45.4126	4.3296	0	0	4
2	Slc34a2	45.1606	3.68852	0	0	4
3	Hc	41.1484	3.5696	0	0	4
4	Sftpb	40.0762	3.29156	0	0	4
5	Lyz2	40.017	4.60145	0	0	4
6	Malat1	34.7944	4.11285	2.95152e-265	1.0141e-261	4
7	Napsa	32.8883	2.6173	3.22591e-237	9.6983e-234	4
8	Lamp3	26.6472	2.19316	1.93016e-156	5.15804e-153	4
9	Cxcl15	26.46	2.39436	2.7972e-154	6.72754e-151	4
10	Rnase4	25.8598	2.05408	1.89014e-147	4.1327e-144	4
11	Abca3	24.3925	2.13676	2.05532e-131	3.8025e-128	4
12	Sftpd	23.8886	2.2788	4.02437e-126	6.91358e-123	4
13	Fasn	23.8231	2.04913	1.92607e-125	3.08826e-122	4
14	S100g	23.4921	1.97932	4.91615e-122	6.95519e-119	4
15	Lpcat1	22.7415	1.9944	1.74261e-114	2.20587e-111	4
16	Lgi3	21.3965	2.27562	1.43898e-101	1.57314e-98	4
17	Cpm	21.2127	2.08041	7.28929e-100	7.62237e-97	4
18	Egfl6	19.9494	1.81758	1.51673e-88	1.25789e-85	4
19	Sepp1	19.8471	1.98608	1.16853e-87	9.36809e-85	4
20	Gpr116	19.5744	1.84973	2.55799e-85	1.86431e-82	4
21	Ctsc	18.6058	1.62769	2.88297e-77	1.92606e-74	4
22	Nrp1	18.4201	1.86346	9.06422e-76	5.89199e-73	4
23	Ppp1r9a	18.1205	2.03079	2.19475e-73	1.35349e-70	4
24	Acoxl	17.9692	2.40061	3.39558e-72	2.04168e-69	4
25	Rgcc	17.8453	1.71966	3.14619e-71	1.84559e-68	4
26	Ccdc141	17.303	2.02568	4.46757e-67	2.44203e-64	4
27	Irx1	16.7799	1.98087	3.42702e-63	1.64847e-60	4
28	Etv5	16.6529	2.09096	2.88515e-62	1.30926e-59	4
29	Atrx	16.5107	1.9118	3.07149e-61	1.34313e-58	4
30	Cd36	15.992	1.37161	1.45299e-57	5.92303e-55	4
31	Alcam	15.8656	1.25046	1.09627e-56	4.32237e-54	4
32	Ank3	15.3915	1.67852	1.86547e-53	6.59801e-51	4
33	Chi3l1	15.3551	1.36176	3.27442e-53	1.14135e-50	4
34	Slc12a2	14.689	1.41792	7.58654e-49	2.36966e-46	4
35	Acly	14.6591	1.56456	1.17794e-48	3.58616e-46	4
36	Phldb2	14.6085	1.3932	2.47754e-48	7.35646e-46	4
37	Zdhhc3	14.3043	1.50436	2.05627e-46	5.95846e-44	4
38	Dram1	14.2022	1.30226	8.87592e-46	2.45373e-43	4
39	Cldn18	14.0778	1.23357	5.20209e-45	1.39017e-42	4
40	Aox3	14.0597	1.75153	6.71339e-45	1.77433e-42	4
41	Atp8a1	14.0172	1.32851	1.22405e-44	3.13187e-42	4
42	Snx25	13.6535	2.0769	1.92336e-42	4.58006e-40	4
43	Ptprf	13.5194	1.19343	1.20189e-41	2.652e-39	4
44	Scd1	13.4977	1.38316	1.61298e-41	3.52671e-39	4
45	Iqgap1	13.3301	1.29367	1.54787e-40	3.2656e-38	4
46	Sfta2	13.239	1.14408	5.22477e-40	1.08328e-37	4
47	Ager	12.99	1.10032	1.39404e-38	2.77092e-36	4
48	Acsl4	12.4823	1.13076	9.32683e-36	1.66163e-33	4
49	Rpl21	12.3523	0.683677	4.73349e-35	8.01727e-33	4
50	Bex4	12.3267	1.83612	6.50899e-35	1.08714e-32	4
51	Secisbp2l	11.9779	1.3155	4.64162e-33	7.11054e-31	4
52	Rbpjl	11.9643	1.59376	5.46841e-33	8.3241e-31	4
53	Spink5	11.6929	2.44004	1.38582e-31	2.04481e-29	4
54	Cdc42bpa	11.4724	1.92894	1.81572e-30	2.50977e-28	4
55	Grb14	11.3842	1.37842	5.01386e-30	6.77462e-28	4
56	Kcnj15	11.3572	1.31054	6.8321e-30	9.17983e-28	4
57	Nucb2	11.2167	1.18946	3.37479e-29	4.34049e-27	4
58	Brd7	11.1671	1.12001	5.90666e-29	7.55644e-27	4
59	Gas6	10.9736	1.31882	5.11642e-28	6.27832e-26	4
60	Neat1	10.8823	1.06298	1.39975e-27	1.67489e-25	4
61	Gm26924	10.7752	1.23448	4.51044e-27	5.26604e-25	4
62	Snhg11	10.753	2.19574	5.73696e-27	6.6019e-25	4
63	Chia	10.7114	1.65877	9.00221e-27	1.02612e-24	4
64	Mlc1	10.6369	1.8102	2.00764e-26	2.27763e-24	4
65	Nemf	10.5915	1.15347	3.26173e-26	3.64874e-24	4
66	Itga9	10.5815	1.95333	3.63232e-26	4.04449e-24	4
67	Lpin2	10.5409	1.22605	5.59863e-26	6.09287e-24	4
68	Elovl1	10.5182	0.943586	7.12272e-26	7.6477e-24	4
69	Cd74	10.503	1.28524	8.36804e-26	8.94488e-24	4
70	Bex2	10.4333	2.65476	1.7477e-25	1.83554e-23	4
71	Socs2	10.1973	0.956035	2.03953e-24	2.01863e-22	4
72	Mme	10.1515	1.77882	3.2643e-24	3.17853e-22	4
73	Atp6v1c2	9.98601	1.24974	1.75503e-23	1.63605e-21	4
74	Errfi1	9.97789	1.14884	1.90474e-23	1.76876e-21	4
75	Ctsh	9.90704	0.78777	3.87977e-23	3.52122e-21	4
76	Nckap5	9.8526	1.78916	6.6794e-23	5.97198e-21	4
77	Cat	9.64507	1.08454	5.15775e-22	4.33738e-20	4
78	Pcnt	9.35805	1.32389	8.1223e-21	6.46853e-19	4
79	Rrbp1	9.32925	1.19964	1.06626e-20	8.39218e-19	4
80	Exosc7	9.21555	1.25704	3.09698e-20	2.37973e-18	4
81	Klf9	9.16833	1.26588	4.80386e-20	3.63326e-18	4
82	Rpl5	9.09969	0.808101	9.05921e-20	6.68353e-18	4
83	A630007B06Rik	9.06245	1.49619	1.27558e-19	9.29668e-18	4
84	Foxp1	9.01262	1.34505	2.01194e-19	1.44445e-17	4
85	Rdx	9.00104	0.966376	2.23583e-19	1.60042e-17	4
86	Mid1ip1	8.8451	1.08324	9.14437e-19	6.30176e-17	4
87	Npc2	8.80562	1.16058	1.30128e-18	8.86603e-17	4
88	Tgoln1	8.80037	0.780437	1.36368e-18	9.26491e-17	4
89	Apc	8.79465	1.15474	1.43492e-18	9.69418e-17	4
90	Lyz1	8.73787	1.25219	2.37538e-18	1.59137e-16	4
91	Arhgef38	8.72987	1.84278	2.54955e-18	1.6986e-16	4
92	App	8.69657	0.806264	3.42054e-18	2.2539e-16	4
93	Hp1bp3	8.67434	0.904538	4.15963e-18	2.71857e-16	4
94	Actn4	8.61147	0.824274	7.21296e-18	4.66341e-16	4
95	Usp8	8.57934	1.01258	9.5415e-18	6.08708e-16	4
96	Sdc4	8.42649	0.765107	3.56189e-17	2.17982e-15	4
97	Car8	8.36028	0.75645	6.25677e-17	3.75266e-15	4
98	Taok3	8.28563	1.04586	1.1748e-16	6.92529e-15	4
99	Myh7	8.23608	2.5294	1.77938e-16	1.03372e-14	4
100	Filip1l	8.1748	1.50508	2.96367e-16	1.67716e-14	4
101	Pik3ca	7.94508	1.52083	1.94066e-15	1.02582e-13	4
102	Tspan11	7.62678	1.41078	2.40696e-14	1.17186e-12	4
103	Abcd3	7.44016	0.775746	1.00567e-13	4.68749e-12	4
104	C6	7.37353	1.18172	1.66171e-13	7.56929e-12	4
105	Cox6a2	7.3206	1.67654	2.46857e-13	1.10768e-11	4
106	Prrc2c	7.29413	1.13245	3.00584e-13	1.32893e-11	4
107	Mylk	7.293	1.68044	3.03136e-13	1.33775e-11	4
108	Ralbp1	7.22354	0.822997	5.06517e-13	2.195e-11	4
109	Chka	7.14926	1.01856	8.72439e-13	3.66196e-11	4
110	St6galnac2	7.11257	1.66875	1.139e-12	4.72313e-11	4
111	Nrn1	7.1	2.73061	1.24754e-12	5.12023e-11	4
112	Soat1	7.05531	1.10459	1.72222e-12	6.98501e-11	4
113	Ctnnb1	6.9472	0.582035	3.72619e-12	1.46876e-10	4
114	Ppp1r14c	6.93535	0.819804	4.05211e-12	1.58467e-10	4
115	Cnn2	6.89056	0.771777	5.55751e-12	2.15239e-10	4
116	Slc39a8	6.88689	1.00539	5.70271e-12	2.20154e-10	4
117	Itih4	6.88227	1.5171	5.8905e-12	2.26676e-10	4
118	Tnfaip1	6.87743	1.02436	6.09433e-12	2.34145e-10	4
119	Mmp15	6.86061	1.55524	6.8569e-12	2.62186e-10	4
120	Apoe	6.81932	1.5687	9.14755e-12	3.42691e-10	4
121	Rb1cc1	6.70073	0.933693	2.07385e-11	7.50047e-10	4
122	Uhrf1bp1l	6.67831	0.873447	2.41717e-11	8.67693e-10	4
123	Npc1	6.65999	1.6671	2.73844e-11	9.72856e-10	4
124	Rps19	6.6297	0.525378	3.3637e-11	1.18449e-09	4
125	Atp6v1a	6.56565	0.702474	5.18059e-11	1.79021e-09	4
126	Afap1l1	6.50666	1.65406	7.68419e-11	2.59933e-09	4
127	Nkd1	6.35545	1.70039	2.07822e-10	6.73629e-09	4
128	Cebpa	6.309	1.38257	2.80841e-10	8.95823e-09	4
129	Ociad2	6.25259	1.24072	4.03691e-10	1.26752e-08	4
130	Myh14	6.23868	0.79891	4.41272e-10	1.38011e-08	4
131	Pura	6.2199	0.850639	4.97478e-10	1.54785e-08	4
132	Chd3	6.21431	1.13568	5.15521e-10	1.59984e-08	4
133	Rmdn2	6.20123	1.7084	5.6024e-10	1.73415e-08	4
134	Npw	6.14	1.26036	8.2519e-10	2.52181e-08	4
135	Npr1	6.04227	1.85556	1.51959e-09	4.5401e-08	4
136	Macc1	6.00285	1.35368	1.93888e-09	5.72874e-08	4
137	Atp1a1	5.91088	0.655253	3.40291e-09	9.81335e-08	4
138	Utrn	5.86653	1.1479	4.45012e-09	1.26662e-07	4
139	Magi3	5.85802	0.945793	4.68429e-09	1.32543e-07	4
140	Scd2	5.7754	0.688177	7.67693e-09	2.10774e-07	4
141	Tmf1	5.77205	1.03196	7.83148e-09	2.1404e-07	4
142	Acot7	5.76444	0.704232	8.1927e-09	2.22396e-07	4
143	Scaf11	5.76281	0.799069	8.27242e-09	2.24306e-07	4
144	Vldlr	5.6705	2.06293	1.42381e-08	3.75072e-07	4
145	Atp11a	5.63513	0.627758	1.74922e-08	4.56295e-07	4
146	Sept7	5.61942	0.58908	1.91601e-08	4.9444e-07	4
147	Adam19	5.59919	1.60806	2.15355e-08	5.53366e-07	4
148	Txlng	5.55289	1.08666	2.8099e-08	7.12879e-07	4
149	Cadm1	5.54432	0.888229	2.951e-08	7.43967e-07	4
150	Pi4k2b	5.40355	0.673569	6.5333e-08	1.58559e-06	4
151	Luc7l2	5.38984	0.705532	7.05194e-08	1.70802e-06	4
152	Ash1l	5.38393	0.863636	7.28771e-08	1.76158e-06	4
153	Enpep	5.37358	1.06665	7.71883e-08	1.86204e-06	4
154	Sdc1	5.3352	0.493468	9.54393e-08	2.27719e-06	4
155	Ncor1	5.28067	0.808419	1.28713e-07	3.03797e-06	4
156	Ramp1	5.24964	1.19312	1.52398e-07	3.57943e-06	4
157	Slco4c1	5.22988	1.26741	1.69622e-07	3.96076e-06	4
158	Oat	5.20716	0.619447	1.91753e-07	4.44301e-06	4
159	Rab27b	5.178	1.35612	2.24278e-07	5.1569e-06	4
160	Kmt2e	5.17329	0.820714	2.30006e-07	5.27563e-06	4
161	Slc26a9	5.12512	1.45929	2.97353e-07	6.71516e-06	4
162	2810474O19Rik	5.10765	0.672242	3.26187e-07	7.34562e-06	4
163	Nipbl	5.10598	0.857159	3.29084e-07	7.40394e-06	4
164	Arf6	5.07047	0.770201	3.96845e-07	8.83751e-06	4
165	Bptf	5.06578	0.813309	4.06734e-07	9.02733e-06	4
166	Rbbp6	5.06062	0.778556	4.17885e-07	9.23351e-06	4
167	Baz1b	5.05111	0.786423	4.3924e-07	9.68301e-06	4
168	Lrrk2	5.04624	0.825999	4.50595e-07	9.90608e-06	4
169	Tinag	5.02167	1.46135	5.12232e-07	1.12099e-05	4
170	Arid4b	5.01368	0.763217	5.33997e-07	1.16544e-05	4
171	Ttn	5.00705	2.77718	5.52701e-07	1.20239e-05	4
172	H2-Aa	4.99798	0.781876	5.79332e-07	1.25564e-05	4
173	Ddx6	4.99131	0.715345	5.99712e-07	1.29593e-05	4
174	Itpr2	4.97165	1.83432	6.6384e-07	1.43065e-05	4
175	Top1	4.95664	0.506103	7.17222e-07	1.53742e-05	4
176	Fkbp4	4.95554	0.556615	7.21301e-07	1.54479e-05	4
177	Sfpq	4.86846	0.611087	1.1247e-06	2.34811e-05	4
178	Il33	4.83462	0.520052	1.33401e-06	2.76113e-05	4
179	Tmem30a	4.81753	0.474522	1.45344e-06	3.00574e-05	4
180	Acsl5	4.80581	0.607827	1.54124e-06	3.1791e-05	4
181	Zbtb38	4.76642	0.904988	1.87531e-06	3.83203e-05	4
182	Tpr	4.74326	0.720231	2.10311e-06	4.26132e-05	4
183	Lamb3	4.72285	1.14195	2.32564e-06	4.68067e-05	4
184	Nkx2-1	4.64454	0.768824	3.40835e-06	6.76914e-05	4
185	Cftr	4.64224	1.73329	3.4466e-06	6.82818e-05	4
186	Tfcp2l1	4.57867	1.59596	4.67938e-06	9.1648e-05	4
187	Entpd1	4.57229	1.07227	4.82414e-06	9.4253e-05	4
188	P4ha1	4.54741	1.04226	5.43111e-06	0.000105512	4
189	Diap1	4.53891	0.729078	5.65458e-06	0.000109236	4
190	Ubr1	4.52488	1.10106	6.0431e-06	0.000116554	4
191	Muc1	4.51422	0.428145	6.35513e-06	0.000121985	4
192	Mrps9	4.46959	1.48533	7.83711e-06	0.000148887	4
193	Pygo1	4.45548	1.85103	8.3704e-06	0.000158143	4
194	Limch1	4.45492	0.871479	8.39258e-06	0.000158326	4
195	Matr3	4.42808	0.557907	9.50768e-06	0.000177814	4
196	Dst	4.38648	1.11187	1.152e-05	0.000212638	4
197	Cited2	4.37343	1.13505	1.22311e-05	0.000224387	4
198	Hmha1	4.35219	1.47416	1.34785e-05	0.000244289	4
199	Rn7sk	4.33539	1.1293	1.45504e-05	0.000262306	4
200	Met	4.32358	1.11009	1.53514e-05	0.000276154	4
201	Pfkfb2	4.2907	0.854801	1.78113e-05	0.000317084	4
202	Mysm1	4.2624	1.12232	2.02239e-05	0.000357651	4
203	Sort1	4.25403	1.07291	2.0996e-05	0.000369675	4
204	Ano6	4.24549	0.705305	2.18118e-05	0.000382358	4
205	Pptc7	4.23653	1.16822	2.27001e-05	0.000397061	4
206	Scp2	4.15594	0.393826	3.23959e-05	0.000551418	4
207	Ppp1r12a	4.14857	0.714403	3.34553e-05	0.000568646	4
208	Trip11	4.13955	0.656382	3.47985e-05	0.000590224	4
209	Fabp5	4.09552	0.516032	4.21215e-05	0.000698184	4
210	Prps2	4.06885	1.19439	4.72448e-05	0.000777212	4
211	Eef2	4.05163	0.477245	5.08617e-05	0.000828217	4
212	Sec63	4.02948	0.600313	5.5901e-05	0.000900519	4
213	Nktr	4.02409	0.675096	5.71968e-05	0.00092016	4
214	Ptplad1	4.0192	0.787308	5.83965e-05	0.000938205	4
215	Srrm2	4.00039	0.681651	6.3237e-05	0.00100856	4
216	Ankrd12	3.99821	0.69922	6.38225e-05	0.00101655	4
217	Cdh16	3.95829	3.00537	7.54886e-05	0.00118821	4
218	Rsf1	3.95798	0.790934	7.55872e-05	0.00118898	4
219	Zbtb4	3.95519	1.15967	7.64752e-05	0.00120059	4
220	Pbrm1	3.94409	0.605317	8.01033e-05	0.00125183	4
221	Golga4	3.9281	0.663256	8.56203e-05	0.0013325	4
222	Pmvk	3.92556	0.684103	8.65282e-05	0.00134437	4
223	Camk2n1	3.90587	0.930876	9.38865e-05	0.00144933	4
224	Clic4	3.86687	0.7451	0.000110239	0.00167914	4
225	Kank2	3.86388	1.23137	0.000111599	0.00169662	4
226	Birc6	3.8421	0.869996	0.000121985	0.00183826	4
227	Ralgapa2	3.82643	1.08187	0.000130015	0.00194828	4
228	Plxna2	3.81832	1.08932	0.000134363	0.00200842	4
229	Nucks1	3.80297	0.522771	0.000142973	0.0021292	4
230	Thoc2	3.79299	0.639711	0.000148845	0.00221252	4
231	Rtf1	3.78825	0.731247	0.000151711	0.00224819	4
232	Kif5b	3.78045	0.422678	0.000156542	0.00231692	4
233	Mat2a	3.74373	0.599514	0.000181305	0.00265345	4
234	Arhgap17	3.71512	1.09445	0.000203106	0.00293917	4
235	Mtss1	3.70157	1.02184	0.000214268	0.0030914	4
236	Aff4	3.67314	0.696009	0.000239587	0.00343198	4
237	Son	3.67088	0.475166	0.000241719	0.00346046	4
238	Tmem42	3.65032	0.989612	0.000261912	0.00372296	4
239	Ptms	3.63947	0.500393	0.000273196	0.00385827	4
240	Vcp	3.61046	0.370584	0.000305658	0.00427157	4
241	Rock2	3.56414	0.621946	0.000365051	0.00502566	4
242	H2-Ab1	3.55068	0.690214	0.000384233	0.00526563	4
243	Prrg3	3.55032	0.852662	0.000384769	0.00526998	4
244	Zfhx3	3.53787	1.01419	0.000403368	0.00549344	4
245	Npr2	3.52027	1.80323	0.000431109	0.00584806	4
246	C77370	3.50635	1.27951	0.000454291	0.0061314	4
247	Iah1	3.49922	0.796157	0.000466616	0.00628013	4
248	Acaca	3.4829	1.77169	0.000496008	0.00664967	4
249	Chsy1	3.48058	1.44767	0.000500337	0.00670022	4
250	Scaper	3.46127	1.06944	0.000537638	0.00713223	4
251	Xdh	3.44078	1.00044	0.000580034	0.00763569	4
252	Pla2g1b	3.40466	1.15664	0.000662458	0.00861697	4
253	Fgfr2	3.40296	0.956829	0.000666599	0.00866309	4
254	Fam126b	3.38987	1.01859	0.00069927	0.0090615	4
255	Smarca2	3.38647	0.605699	0.000707986	0.00916458	4
256	Atp1b1	3.37769	0.152317	0.000730977	0.00942748	4
257	Zfp106	3.36437	0.602162	0.000767197	0.0098305	4
258	Syne2	3.34953	0.676323	0.000809491	0.010312	4
259	Mbd1	3.34597	1.04413	0.000819956	0.0104287	4
260	Dek	3.3448	0.489554	0.000823407	0.0104505	4
261	H6pd	3.33298	1.16675	0.000859202	0.0108476	4
262	Cir1	3.33067	0.902632	0.000866366	0.0109208	4
263	Ap3d1	3.32634	0.666898	0.000879946	0.0110515	4
264	Kcnc3	3.31005	1.39072	0.000932798	0.0116605	4
265	Tln1	3.30811	0.679522	0.000939283	0.0117233	4
266	Myo5c	3.30707	0.648774	0.000942784	0.0117608	4
267	Gltscr2	3.27575	0.531102	0.00105382	0.0130244	4
268	Chd2	3.26987	0.77003	0.00107598	0.0132642	4
269	Slc43a2	3.2651	0.936846	0.00109427	0.0134736	4
270	Bod1l	3.26454	0.634271	0.00109644	0.0134887	4
271	Thbs3	3.25212	1.31745	0.00114548	0.0140061	4
272	Sec14l4	3.24144	1.12349	0.00118927	0.0144826	4
273	Lmo7	3.21729	0.345478	0.00129407	0.0156165	4
274	Ccar1	3.20118	0.528833	0.00136864	0.0164422	4
275	Abhd2	3.19722	0.785172	0.00138761	0.0166534	4
276	Eea1	3.19394	0.781764	0.00140344	0.016835	4
277	Bdp1	3.1831	0.780447	0.00145705	0.0174086	4
278	Prmt8	3.17716	1.76541	0.00148725	0.0177517	4
279	Tmod1	3.17271	1.46767	0.00151022	0.0179991	4
280	Stag2	3.14871	0.725698	0.00163993	0.0194104	4
281	Wwc1	3.06853	0.513132	0.00215112	0.0248257	4
282	Kcnj2	3.06358	1.89945	0.00218708	0.0251802	4
283	Pard3	3.06173	1.00852	0.00220065	0.0253001	4
284	Bicc1	3.06156	1.11343	0.00220184	0.0253017	4
285	Lrrfip1	3.06015	0.42759	0.00221225	0.025397	4
286	Tcf25	3.05482	0.362271	0.00225197	0.0257915	4
287	Maob	3.04847	0.718309	0.00230007	0.0262549	4
288	Tns1	3.04743	0.933456	0.00230806	0.0263292	4
289	Cd200	3.04709	0.499073	0.00231069	0.0263386	4
290	Trim56	3.04214	0.762858	0.00234904	0.0266951	4
291	Thsd4	3.03018	1.23002	0.00244411	0.0276367	4
292	Herpud1	2.97033	0.519315	0.00297481	0.0328198	4
293	Smc3	2.94734	0.517954	0.00320519	0.0350082	4
294	Fam184a	2.9427	1.23403	0.00325364	0.0354568	4
295	Usp34	2.93852	0.505617	0.00329779	0.0358567	4
296	Zbtb16	2.93391	1.63626	0.00334717	0.0362952	4
297	Rbms3	2.92507	1.46021	0.00344376	0.0372419	4
298	Nsd1	2.91222	0.621834	0.00358872	0.0385667	4
299	Ahcyl2	2.9085	0.919744	0.00363163	0.0389235	4
300	Arid5b	2.89559	0.538225	0.0037845	0.040382	4
301	Srebf2	2.86786	1.18062	0.0041326	0.0437085	4
302	Ankhd1	2.86547	0.617022	0.00416391	0.0439238	4
303	Eef1a1	2.85008	0.212716	0.00437085	0.0457854	4
304	Tanc2	2.84635	0.954406	0.00442239	0.0462246	4
305	Ttc38	2.83947	1.0763	0.0045189	0.0470698	4
306	Phip	2.83824	0.598483	0.00453635	0.0472106	4
307	Zfp292	2.82776	0.717095	0.00468749	0.0485734	4
308	Nedd4	2.81653	0.319161	0.00485456	0.050003	4
309	Foxo3	2.81596	1.33333	0.00486321	0.0500064	4
310	Rock1	2.8127	0.462407	0.00491271	0.0504507	4
311	Purb	2.79421	0.508172	0.00520264	0.052931	4
312	Nfix	2.77173	0.805448	0.005576	0.0564191	4
313	Zfp644	2.77136	0.863539	0.00558229	0.056459	4
314	Swt1	2.75137	0.496905	0.00593458	0.0595712	4
315	Gsk3b	2.72305	0.517499	0.00646832	0.0642849	4
316	Aff1	2.72173	0.905582	0.00649419	0.0645154	4
317	Baz2b	2.72125	0.589412	0.00650354	0.0645816	4
318	Senp6	2.7088	0.431751	0.00675276	0.0666163	4
319	Tex15	2.70212	0.918018	0.00688985	0.0677464	4
320	Ppig	2.69932	0.388215	0.00694805	0.068235	4
321	Mettl7a1	2.69234	0.218102	0.00709518	0.0695947	4
322	Npnt	2.68866	0.685803	0.00717393	0.0701383	4
323	H2afj	2.67305	0.205512	0.00751654	0.0731016	4
324	Atp6v0b	2.62437	0.397038	0.00868099	0.0828847	4
325	Arid4a	2.59575	0.688918	0.00943854	0.0887784	4
326	Spen	2.58059	0.795693	0.0098633	0.0921967	4
327	Lifr	2.57102	1.38453	0.0101398	0.094232	4
328	Sltm	2.55002	0.429673	0.0107716	0.0992213	4
329	Rnf20	2.54895	0.526392	0.0108047	0.0994884	4
330	Epn3	2.5419	0.87513	0.0110251	0.101363	4
331	Matn4	2.54159	0.968582	0.0110348	0.101413	4
332	Rpl18a	2.53462	0.177231	0.0112569	0.103257	4
333	Kmt2a	2.51528	0.616855	0.0118938	0.108437	4
334	Etnk1	2.49884	0.709681	0.01246	0.113	4
335	Ubn2	2.49718	0.668372	0.0125186	0.113403	4
336	Hk2	2.49697	1.17829	0.0125258	0.113426	4
337	Tmem245	2.49162	0.71385	0.0127162	0.114934	4
338	Antxr1	2.48634	1.13747	0.0129064	0.116433	4
339	Zc3h13	2.48476	0.49528	0.0129638	0.116864	4
340	Atp7b	2.48154	1.29799	0.0130818	0.117751	4
341	Fam101b	2.47299	1.16054	0.0133988	0.119931	4
342	Clmn	2.45796	1.00542	0.0139729	0.124375	4
343	Renbp	2.43469	0.96567	0.0149047	0.131743	4
344	Bambi	2.42986	1.46246	0.0151047	0.133368	4
345	Phf3	2.42985	0.430495	0.0151051	0.133368	4
346	Syt7	2.42158	1.28537	0.0154533	0.136042	4
347	Tacc1	2.41971	0.707523	0.0155327	0.136591	4
348	Tnrc6a	2.41905	0.533754	0.0155612	0.136784	4
349	Mtdh	2.4034	0.33533	0.0162435	0.141753	4
350	Akap13	2.38738	0.577987	0.0169691	0.146808	4
351	Pds5b	2.38695	0.933253	0.0169889	0.146926	4
352	Srebf1	2.37735	0.943903	0.0174376	0.150158	4
353	Rbm6	2.37041	0.551971	0.0177686	0.152626	4
354	Use1	2.36588	0.504788	0.0179874	0.154175	4
355	Epha7	2.3654	1.40322	0.0180107	0.15432	4
356	Zfml	2.35978	0.499889	0.0182856	0.156174	4
357	Lamb2	2.35968	0.9434	0.0182905	0.156174	4
358	Tmem164	2.35305	1.07328	0.0186202	0.158302	4
359	Eif5b	2.34756	0.351565	0.0188967	0.160143	4
360	Fads1	2.33805	1.00403	0.0193845	0.163527	4
361	Gsap	2.33037	0.845895	0.0197868	0.16619	4
362	Rab27a	2.32374	0.693526	0.0201393	0.168536	4
363	Bcam	2.32124	0.664714	0.0202737	0.169542	4
364	Crebbp	2.31354	0.737576	0.0206929	0.172149	4
365	Irf2bp2	2.30972	0.778797	0.0209034	0.173541	4
366	Jhdm1d	2.2925	0.785101	0.0218768	0.18106	4
367	Anpep	2.29079	1.63167	0.0219756	0.181698	4
368	Ifi30	2.28734	0.499202	0.0221761	0.183142	4
369	Ctnnal1	2.28393	1.50852	0.0223754	0.184551	4
370	Esam	2.28086	0.76664	0.0225568	0.185728	4
371	Ing2	2.25434	0.746946	0.0241747	0.197217	4
372	Smarca5	2.2541	0.316415	0.0241899	0.197217	4
373	Ggcx	2.2536	1.07725	0.0242215	0.197341	4
374	Rbm25	2.2464	0.371793	0.0246782	0.200382	4
375	BC005561	2.24454	0.745835	0.0247976	0.201013	4
376	Sgms1	2.23902	0.67632	0.0251547	0.203497	4
377	U2surp	2.23864	0.399631	0.0251793	0.203559	4
378	Arhgap5	2.2302	0.411686	0.0257338	0.207199	4
379	Pgs1	2.22506	0.703904	0.0260775	0.209412	4
380	Csrp1	2.22341	0.69432	0.0261878	0.210018	4
381	Sgpp2	2.20765	1.14307	0.0272684	0.21702	4
382	Arhgap31	2.20123	1.1208	0.0277198	0.219739	4
383	Akap11	2.19812	0.784558	0.0279407	0.221199	4
384	Oplah	2.19607	1.27986	0.0280871	0.222066	4
385	Tsc22d3	2.19286	0.780101	0.0283178	0.223595	4
386	Hip1r	2.18045	0.801266	0.0292242	0.229247	4
387	Eps8	2.17277	0.446809	0.0297976	0.232255	4
388	Trim2	2.16577	1.05234	0.0303287	0.23553	4
389	Nav2	2.1649	0.833421	0.0303956	0.235973	4
390	Dock1	2.16292	0.855308	0.0305472	0.237074	4
391	Zfp704	2.14377	0.911616	0.032051	0.246281	4
392	Chd7	2.13753	0.992981	0.0325552	0.24912	4
393	Clstn1	2.12565	0.88588	0.0335325	0.254815	4
394	Plcg1	2.12185	1.01612	0.03385	0.256742	4
395	Ltbp3	2.1163	0.844314	0.0343196	0.259394	4
396	Ube3a	2.08476	0.515827	0.0370912	0.276271	4
397	Mtch1	2.07431	0.569959	0.0380507	0.281847	4
398	Herc1	2.05391	0.719365	0.0399845	0.294087	4
[truncated: 12,001 more rows]

## Sheet: cell_types
	gene	score	logfoldchange	pval	pval_adj	cluster
0	Ager	42.3574	4.40941	0	0	AT1 cells
1	Cldn18	38.0207	3.92714	0	0	AT1 cells
2	Sparc	37.0752	4.07758	7.04093e-301	5.64471e-297	AT1 cells
3	Emp2	35.2532	3.73091	3.06404e-272	1.84233e-268	AT1 cells
4	Akap5	34.1648	5.44953	8.05172e-256	3.87304e-252	AT1 cells
5	Timp3	29.7444	4.06729	2.05003e-194	8.21754e-191	AT1 cells
6	Clic5	29.7121	4.21748	5.35254e-194	1.83906e-190	AT1 cells
7	Igfbp7	24.3291	3.28877	9.64722e-131	2.57806e-127	AT1 cells
8	Vegfa	23.8056	3.60223	2.9214e-125	7.02627e-122	AT1 cells
9	Msn	23.5895	3.23714	4.93863e-123	1.07981e-119	AT1 cells
10	Ndnf	22.5609	3.823	1.05017e-112	1.9429e-109	AT1 cells
11	Myl12a	22.1227	2.12701	1.91213e-108	3.28491e-105	AT1 cells
12	Anxa5	21.9773	2.25808	4.75137e-107	7.61835e-104	AT1 cells
13	Aqp5	21.7394	2.32579	8.70137e-105	1.30798e-101	AT1 cells
14	Lmo7	21.4004	2.47984	1.32407e-101	1.87325e-98	AT1 cells
15	Krt7	21.3049	2.43481	1.02221e-100	1.36584e-97	AT1 cells
16	Cryab	21.0923	2.90016	9.35933e-99	1.12551e-95	AT1 cells
17	Malat1	21.0252	3.40325	3.85825e-98	4.41879e-95	AT1 cells
18	Anxa3	20.7278	2.20742	1.94539e-95	2.12675e-92	AT1 cells
19	Clic3	20.3418	2.3424	5.48409e-92	5.49575e-89	AT1 cells
20	Icam1	19.8912	2.25923	4.85071e-88	4.66658e-85	AT1 cells
21	Serpinb9	19.0956	2.71451	2.74842e-81	2.27939e-78	AT1 cells
22	Anxa1	18.7907	2.04585	8.99504e-79	7.21133e-76	AT1 cells
23	Tpm1	18.5329	1.77504	1.12148e-76	8.70088e-74	AT1 cells
24	Ctsh	18.1619	1.75921	1.03318e-73	7.76533e-71	AT1 cells
25	App	17.9613	2.00721	3.91528e-72	2.85353e-69	AT1 cells
26	Myl6	17.5028	1.5978	1.36283e-68	9.64042e-66	AT1 cells
27	Sdpr	17.4991	2.772	1.45528e-68	1.00003e-65	AT1 cells
28	Hopx	17.3226	2.91654	3.17767e-67	2.12295e-64	AT1 cells
29	Serpinb6b	16.9933	1.91822	9.21216e-65	5.98815e-62	AT1 cells
30	Crip2	16.9501	1.56547	1.92192e-64	1.21642e-61	AT1 cells
31	Limch1	16.6428	2.78931	3.41381e-62	2.10527e-59	AT1 cells
32	Sptbn1	16.1329	2.0523	1.49754e-58	8.78469e-56	AT1 cells
33	Ctnna1	16.0462	1.89005	6.07655e-58	3.47969e-55	AT1 cells
34	Col4a1	15.9829	2.26915	1.68098e-57	9.40212e-55	AT1 cells
35	Phldb2	15.8135	1.82267	2.51298e-56	1.34311e-53	AT1 cells
36	Vamp8	15.5884	1.30595	8.72437e-55	4.56152e-52	AT1 cells
37	Clu	15.2082	1.86098	3.11769e-52	1.5954e-49	AT1 cells
38	Cnn2	15.0628	1.87049	2.84446e-51	1.42525e-48	AT1 cells
39	Ahnak	14.7702	2.51861	2.27942e-49	1.09645e-46	AT1 cells
40	Actb	14.5814	2.16494	3.69025e-48	1.74028e-45	AT1 cells
41	Magi3	14.4829	2.27654	1.55354e-47	7.18541e-45	AT1 cells
42	Col4a3	14.126	4.35597	2.62734e-45	1.17019e-42	AT1 cells
43	Hbegf	14.0582	2.38088	6.86071e-45	3.00012e-42	AT1 cells
44	Cd81	13.9701	1.76869	2.37401e-44	1.0196e-41	AT1 cells
45	Samhd1	13.9524	2.63127	3.04197e-44	1.28355e-41	AT1 cells
46	Agrn	13.8576	3.00703	1.14478e-43	4.74709e-41	AT1 cells
47	Cystm1	13.8234	1.40974	1.84125e-43	7.50573e-41	AT1 cells
48	Myl12b	13.7779	1.52725	3.46351e-43	1.38835e-40	AT1 cells
49	Rtkn2	13.7515	5.40996	4.98965e-43	1.96731e-40	AT1 cells
50	Cdkn1a	13.3085	1.73946	2.06643e-40	7.88883e-38	AT1 cells
51	Itgb6	12.8156	2.99415	1.34179e-37	4.88961e-35	AT1 cells
52	S100a6	12.7484	1.71745	3.18295e-37	1.14258e-34	AT1 cells
53	Cd9	12.6794	1.43376	7.6943e-37	2.72141e-34	AT1 cells
54	2200002D01Rik	12.2793	1.77801	1.1701e-34	3.96367e-32	AT1 cells
55	Ppp3ca	12.1526	1.82357	5.55938e-34	1.85707e-31	AT1 cells
56	Krt18	12.0619	1.24584	1.67842e-33	5.52981e-31	AT1 cells
57	Myh14	11.9522	1.62738	6.32185e-33	2.05469e-30	AT1 cells
58	Gramd2	11.9028	2.14026	1.14381e-32	3.66797e-30	AT1 cells
59	Rps19	11.8256	1.06663	2.87881e-32	9.1103e-30	AT1 cells
60	Ppic	11.7265	1.82577	9.32865e-32	2.91381e-29	AT1 cells
61	Hmgn1	11.5592	1.09057	6.62877e-31	2.01808e-28	AT1 cells
62	Scd2	11.4491	1.52648	2.37694e-30	7.05775e-28	AT1 cells
63	Prdx6	11.037	1.05256	2.53471e-28	7.08863e-26	AT1 cells
64	Fnbp1l	11.0343	1.90939	2.61073e-28	7.21731e-26	AT1 cells
65	Myo1b	11.0121	2.29393	3.34136e-28	9.13217e-26	AT1 cells
66	Gprc5a	10.9306	1.98549	8.22782e-28	2.22345e-25	AT1 cells
67	Npnt	10.8105	2.17522	3.07096e-27	8.20662e-25	AT1 cells
68	Tmsb4x	10.6752	1.44719	1.32902e-26	3.43702e-24	AT1 cells
69	Col4a4	10.5762	3.65362	3.84053e-26	9.82646e-24	AT1 cells
70	Lgals3	10.4844	1.39667	1.01875e-25	2.55229e-23	AT1 cells
71	Anxa2	10.4732	1.1208	1.14677e-25	2.8434e-23	AT1 cells
72	Calm2	10.4154	1.03869	2.10811e-25	5.17368e-23	AT1 cells
73	Gadd45b	10.4124	1.69301	2.17724e-25	5.28938e-23	AT1 cells
74	Tspan8	10.3951	1.98884	2.60968e-25	6.21439e-23	AT1 cells
75	Arl4c	10.3524	1.7849	4.08324e-25	9.62803e-23	AT1 cells
76	Tpm3	10.3157	1.31183	5.98195e-25	1.38338e-22	AT1 cells
77	Timp2	10.3102	1.92485	6.3379e-25	1.45174e-22	AT1 cells
78	Cav1	10.29	4.23137	7.81818e-25	1.77392e-22	AT1 cells
79	Pdgfa	10.0975	1.67616	5.66658e-24	1.26192e-21	AT1 cells
80	Hs2st1	10.0476	3.04262	9.40976e-24	2.07628e-21	AT1 cells
81	Itgb1	10.0355	1.38659	1.06455e-23	2.3276e-21	AT1 cells
82	Alcam	9.89117	1.05899	4.54682e-23	9.85186e-21	AT1 cells
83	Ano1	9.86789	2.79365	5.73575e-23	1.2317e-20	AT1 cells
84	Sep15	9.70581	1.14136	2.84804e-22	5.95636e-20	AT1 cells
85	Fbln5	9.5691	4.32008	1.07843e-21	2.21686e-19	AT1 cells
86	Lpin2	9.44447	1.28603	3.57194e-21	7.21921e-19	AT1 cells
87	Tmem37	9.38324	2.05886	6.39754e-21	1.28223e-18	AT1 cells
88	F11r	9.36433	1.3238	7.65314e-21	1.5212e-18	AT1 cells
89	Rab11fip1	9.34386	2.19251	9.28878e-21	1.83118e-18	AT1 cells
90	Wwp1	9.26523	1.41071	1.94663e-20	3.80637e-18	AT1 cells
91	Lamb3	9.2158	2.07942	3.08964e-20	5.99265e-18	AT1 cells
92	Calm1	9.17284	1.12908	4.60727e-20	8.80424e-18	AT1 cells
93	Bsg	9.17272	0.77738	4.61242e-20	8.80424e-18	AT1 cells
94	Phlda1	8.99111	1.17444	2.44742e-19	4.56302e-17	AT1 cells
95	Cttnbp2nl	8.89709	2.39124	5.73309e-19	1.05257e-16	AT1 cells
96	Tns1	8.87764	2.25482	6.82953e-19	1.24437e-16	AT1 cells
97	Akap13	8.87417	1.85194	7.04561e-19	1.27409e-16	AT1 cells
98	Os9	8.82419	1.05194	1.10257e-18	1.97895e-16	AT1 cells
99	Lamp1	8.79747	1.02972	1.39929e-18	2.4929e-16	AT1 cells
100	Col4a2	8.7382	1.94566	2.36861e-18	4.12808e-16	AT1 cells
101	Slc39a8	8.72272	1.48907	2.71589e-18	4.69927e-16	AT1 cells
102	Tceb2	8.7027	0.818743	3.24075e-18	5.56737e-16	AT1 cells
103	Rgcc	8.59887	1.14514	8.05032e-18	1.35397e-15	AT1 cells
104	2810474O19Rik	8.59116	1.21134	8.60996e-18	1.43804e-15	AT1 cells
105	Arpc2	8.58337	1.2291	9.21293e-18	1.52814e-15	AT1 cells
106	Cgn	8.56992	1.75638	1.03558e-17	1.70595e-15	AT1 cells
107	Drap1	8.44411	1.15348	3.06381e-17	4.91251e-15	AT1 cells
108	H2-D1	8.42686	0.989149	3.55061e-17	5.65535e-15	AT1 cells
109	Hdgf	8.40169	1.14371	4.40084e-17	6.96347e-15	AT1 cells
110	Wbp5	8.35322	0.700593	6.64255e-17	1.03071e-14	AT1 cells
111	Lrpap1	8.32901	1.5908	8.15178e-17	1.24878e-14	AT1 cells
112	Pdpn	8.29931	3.2021	1.04718e-16	1.58401e-14	AT1 cells
113	Clip4	8.23198	1.35386	1.84145e-16	2.76805e-14	AT1 cells
114	Actn4	8.13676	0.970504	4.05996e-16	6.03276e-14	AT1 cells
115	Slc6a14	8.12604	1.86619	4.43535e-16	6.54445e-14	AT1 cells
116	Ociad2	8.10445	1.74658	5.29833e-16	7.72303e-14	AT1 cells
117	Serf2	8.08232	0.887912	6.3544e-16	9.2066e-14	AT1 cells
118	Hp1bp3	8.07	1.04575	7.02985e-16	1.01243e-13	AT1 cells
119	Tmem176b	8.04835	0.747161	8.39175e-16	1.19426e-13	AT1 cells
120	Cxcl16	8.0255	1.63692	1.0111e-15	1.43047e-13	AT1 cells
121	AA986860	8.01319	1.62795	1.11771e-15	1.56292e-13	AT1 cells
122	Osbpl9	8.00817	1.45792	1.16432e-15	1.61867e-13	AT1 cells
123	Lamc2	7.99249	1.98653	1.3224e-15	1.82788e-13	AT1 cells
124	Slc25a4	7.98675	0.886111	1.3854e-15	1.90401e-13	AT1 cells
125	Xrn2	7.91916	1.2416	2.39119e-15	3.26764e-13	AT1 cells
126	Tpm4	7.91686	1.00542	2.43593e-15	3.30997e-13	AT1 cells
127	Pls3	7.91254	1.15381	2.52192e-15	3.40757e-13	AT1 cells
128	Morf4l1	7.90869	0.914181	2.60118e-15	3.49502e-13	AT1 cells
129	Kif5b	7.85322	1.02116	4.05499e-15	5.41814e-13	AT1 cells
130	Myo1c	7.83518	1.99039	4.68175e-15	6.22104e-13	AT1 cells
131	Cyr61	7.79983	2.10877	6.19929e-15	8.19225e-13	AT1 cells
132	Mpp5	7.79247	1.81674	6.57122e-15	8.58937e-13	AT1 cells
133	Ptprf	7.69695	0.900121	1.39353e-14	1.764e-12	AT1 cells
134	Ralbp1	7.6773	1.05652	1.62471e-14	2.04586e-12	AT1 cells
135	Pdlim2	7.66682	1.59208	1.7631e-14	2.19712e-12	AT1 cells
136	Serpinh1	7.5486	1.64599	4.39945e-14	5.37113e-12	AT1 cells
137	Tnfrsf12a	7.51046	1.40019	5.89196e-14	7.08538e-12	AT1 cells
138	Wls	7.50927	1.04248	5.94563e-14	7.11434e-12	AT1 cells
139	Ubb	7.48964	0.635767	6.90605e-14	8.22264e-12	AT1 cells
140	Dag1	7.45003	2.20093	9.33182e-14	1.10019e-11	AT1 cells
141	Ptrf	7.43822	1.86331	1.02054e-13	1.19732e-11	AT1 cells
142	Myh9	7.43137	1.35972	1.07476e-13	1.2548e-11	AT1 cells
143	Rhoa	7.39525	1.13971	1.41145e-13	1.63994e-11	AT1 cells
144	Ier3	7.36599	1.57388	1.75833e-13	2.03316e-11	AT1 cells
145	Tjp1	7.33117	1.67838	2.28157e-13	2.62555e-11	AT1 cells
146	Lrrfip1	7.3216	1.08029	2.45037e-13	2.7799e-11	AT1 cells
147	B2m	7.30079	0.928035	2.86085e-13	3.18548e-11	AT1 cells
148	Tmem30a	7.23934	0.878513	4.50888e-13	4.99738e-11	AT1 cells
149	Srsf11	7.15047	1.11136	8.64792e-13	9.45415e-11	AT1 cells
150	Sbds	7.10905	1.08466	1.16844e-12	1.26019e-10	AT1 cells
151	Ccng1	7.09401	1.01304	1.30277e-12	1.38641e-10	AT1 cells
152	Cyb5r3	7.0901	0.764527	1.34015e-12	1.41558e-10	AT1 cells
153	Hsp90ab1	7.05877	0.743637	1.6798e-12	1.75656e-10	AT1 cells
154	Tjp2	7.05119	1.37704	1.77389e-12	1.83896e-10	AT1 cells
155	Capzb	6.95987	1.02393	3.40583e-12	3.42735e-10	AT1 cells
156	Pmp22	6.88548	3.29205	5.75919e-12	5.72373e-10	AT1 cells
157	Cd63	6.88401	0.658259	5.81914e-12	5.75951e-10	AT1 cells
158	Akap8l	6.87281	1.36547	6.29484e-12	6.2048e-10	AT1 cells
159	Atp8a1	6.82123	0.866074	9.02619e-12	8.75358e-10	AT1 cells
160	Gpr116	6.81645	0.869146	9.33191e-12	8.97767e-10	AT1 cells
161	Krt8	6.77792	0.750534	1.21915e-11	1.16357e-09	AT1 cells
162	Bend7	6.71431	1.52712	1.88955e-11	1.78218e-09	AT1 cells
163	Mbip	6.70429	1.25225	2.02383e-11	1.90138e-09	AT1 cells
164	Snw1	6.68176	0.860338	2.36095e-11	2.2009e-09	AT1 cells
165	Prnp	6.65141	0.757673	2.90303e-11	2.67513e-09	AT1 cells
166	Sema3e	6.61828	1.57927	3.63411e-11	3.33603e-09	AT1 cells
167	Taok3	6.61394	1.01443	3.74229e-11	3.42228e-09	AT1 cells
168	Aplp2	6.56941	0.831182	5.0514e-11	4.56734e-09	AT1 cells
169	Nckap5	6.56786	1.58845	5.10449e-11	4.59806e-09	AT1 cells
170	S100a10	6.56124	0.997059	5.3363e-11	4.78893e-09	AT1 cells
171	Tmsb10	6.55827	1.25039	5.44349e-11	4.86697e-09	AT1 cells
172	Rps27l	6.55049	0.634174	5.73484e-11	5.10847e-09	AT1 cells
173	Ehd2	6.49084	2.47053	8.53581e-11	7.5476e-09	AT1 cells
174	Epb4.1l5	6.4841	1.62262	8.92632e-11	7.8068e-09	AT1 cells
175	Rps3	6.44227	0.630961	1.17703e-10	1.01465e-08	AT1 cells
176	Cdc42	6.43971	0.89203	1.19706e-10	1.02823e-08	AT1 cells
177	Apc	6.41338	1.06491	1.42333e-10	1.21824e-08	AT1 cells
178	Nnat	6.40956	2.35762	1.45944e-10	1.24472e-08	AT1 cells
179	Ywhah	6.39799	1.07331	1.57434e-10	1.33797e-08	AT1 cells
180	Pvrl3	6.38945	1.69084	1.6648e-10	1.40491e-08	AT1 cells
181	mt-Cytb	6.34647	0.353426	2.20307e-10	1.84599e-08	AT1 cells
182	Sema3a	6.34627	4.11863	2.20592e-10	1.84599e-08	AT1 cells
183	Irx1	6.34596	1.03876	2.21049e-10	1.84599e-08	AT1 cells
184	Cadm1	6.34447	1.13688	2.23191e-10	1.85743e-08	AT1 cells
185	Mal2	6.34012	1.24295	2.29594e-10	1.90412e-08	AT1 cells
186	S100a14	6.33105	1.98869	2.43498e-10	2.0125e-08	AT1 cells
187	Wdr45	6.30698	2.29513	2.84535e-10	2.34361e-08	AT1 cells
188	Cxadr	6.30371	1.05338	2.90604e-10	2.37732e-08	AT1 cells
189	Mmp14	6.29879	2.13199	2.99978e-10	2.43742e-08	AT1 cells
190	Tmbim6	6.2945	0.63668	3.084e-10	2.49742e-08	AT1 cells
191	Tax1bp1	6.26744	0.815671	3.67021e-10	2.95998e-08	AT1 cells
192	Dynlt3	6.26704	0.78666	3.67983e-10	2.95998e-08	AT1 cells
193	Dpysl2	6.25032	2.35595	4.09626e-10	3.27306e-08	AT1 cells
194	Cox6a1	6.24384	0.567148	4.26948e-10	3.40018e-08	AT1 cells
195	Tmod3	6.23224	1.13372	4.59825e-10	3.63791e-08	AT1 cells
196	Gnas	6.23002	0.565604	4.66371e-10	3.6776e-08	AT1 cells
197	Mfge8	6.2061	1.87876	5.43145e-10	4.26901e-08	AT1 cells
198	Parp3	6.10253	1.85413	1.044e-09	8.07373e-08	AT1 cells
199	Snx4	6.07221	1.0427	1.26163e-09	9.69439e-08	AT1 cells
200	Bmp4	6.06882	1.52211	1.28855e-09	9.86974e-08	AT1 cells
201	Zfyve21	6.03453	2.20335	1.5943e-09	1.20961e-07	AT1 cells
202	Mtdh	6.03366	0.875223	1.6029e-09	1.21231e-07	AT1 cells
203	Arhgef2	6.02841	1.37873	1.65577e-09	1.24837e-07	AT1 cells
204	Fam189a2	6.01403	2.76629	1.80964e-09	1.36012e-07	AT1 cells
205	Bcam	6.00715	1.44957	1.88814e-09	1.41469e-07	AT1 cells
206	Tln1	5.99288	1.39681	2.06163e-09	1.53512e-07	AT1 cells
207	Rin2	5.97236	1.32958	2.33843e-09	1.73585e-07	AT1 cells
208	Ubl3	5.96917	1.12893	2.38463e-09	1.7647e-07	AT1 cells
209	Shroom3	5.96609	1.6231	2.43e-09	1.79276e-07	AT1 cells
210	Scnn1a	5.9507	1.08927	2.66992e-09	1.96374e-07	AT1 cells
211	Mthfd1	5.95018	1.333	2.67855e-09	1.96408e-07	AT1 cells
212	Sec62	5.94301	0.651678	2.79838e-09	2.04571e-07	AT1 cells
213	Lpp	5.93767	1.29805	2.89104e-09	2.10704e-07	AT1 cells
214	Slk	5.92534	1.26069	3.11658e-09	2.26455e-07	AT1 cells
215	Atxn7l3b	5.87154	0.857537	4.31767e-09	3.10911e-07	AT1 cells
216	Pvrl2	5.87046	1.44904	4.34595e-09	3.12013e-07	AT1 cells
217	Gata6	5.86142	1.4547	4.58916e-09	3.28494e-07	AT1 cells
218	Slco3a1	5.86083	2.35143	4.60569e-09	3.28699e-07	AT1 cells
219	Mbnl1	5.85959	1.15178	4.64017e-09	3.3018e-07	AT1 cells
220	Otud7b	5.85486	1.48574	4.77411e-09	3.38708e-07	AT1 cells
221	Pxdc1	5.85263	3.22337	4.83848e-09	3.42265e-07	AT1 cells
222	Ccdc25	5.84921	0.978436	4.93922e-09	3.48367e-07	AT1 cells
223	Neat1	5.83959	0.780922	5.23304e-09	3.68011e-07	AT1 cells
224	Gja1	5.83753	1.05591	5.298e-09	3.70414e-07	AT1 cells
225	Klf6	5.83298	1.09978	5.44476e-09	3.79571e-07	AT1 cells
226	Clip1	5.81512	0.966635	6.05917e-09	4.21183e-07	AT1 cells
227	Psme2	5.79302	0.789042	6.91312e-09	4.79157e-07	AT1 cells
228	Mprip	5.77777	0.99882	7.56977e-09	5.23163e-07	AT1 cells
229	Crb3	5.75106	1.12474	8.86847e-09	6.11162e-07	AT1 cells
230	Sema3b	5.70776	2.47847	1.14473e-08	7.79938e-07	AT1 cells
231	Ifi27	5.69647	0.717813	1.22311e-08	8.30993e-07	AT1 cells
232	Prkcdbp	5.68402	2.68153	1.31562e-08	8.86328e-07	AT1 cells
233	Rasgef1a	5.68201	2.09505	1.3312e-08	8.91829e-07	AT1 cells
234	Bnip3l	5.60247	0.991244	2.11317e-08	1.39626e-06	AT1 cells
235	Tgfb2	5.59849	2.79599	2.16228e-08	1.4248e-06	AT1 cells
236	Il18r1	5.56031	0.912195	2.69298e-08	1.76964e-06	AT1 cells
237	Fads3	5.55543	1.60589	2.7693e-08	1.8099e-06	AT1 cells
238	Fam174b	5.54383	1.73903	2.95919e-08	1.92355e-06	AT1 cells
239	Smc4	5.52776	1.13325	3.24347e-08	2.10266e-06	AT1 cells
240	Sdc1	5.51893	0.634078	3.41069e-08	2.20512e-06	AT1 cells
241	Rai14	5.50276	0.894319	3.73897e-08	2.41089e-06	AT1 cells
242	Iqgap1	5.48684	0.756673	4.09191e-08	2.62439e-06	AT1 cells
243	Tfdp2	5.48617	1.77628	4.10747e-08	2.62736e-06	AT1 cells
244	Dstn	5.47997	0.603109	4.25408e-08	2.71392e-06	AT1 cells
245	Eif5b	5.47536	0.815523	4.36627e-08	2.77812e-06	AT1 cells
246	Rbms1	5.47168	0.956251	4.45801e-08	2.82513e-06	AT1 cells
247	Arl6ip1	5.47145	0.626489	4.46364e-08	2.82513e-06	AT1 cells
248	Anp32a	5.42193	0.759475	5.89582e-08	3.67358e-06	AT1 cells
249	Tspan2	5.40615	1.47366	6.43946e-08	3.98137e-06	AT1 cells
250	Son	5.37903	0.832451	7.48869e-08	4.6064e-06	AT1 cells
251	Tpp1	5.37009	1.07921	7.86993e-08	4.82856e-06	AT1 cells
252	Cd151	5.36494	1.16176	8.09754e-08	4.95557e-06	AT1 cells
253	Utrn	5.338	1.18499	9.39771e-08	5.72213e-06	AT1 cells
254	Serbp1	5.33555	0.639791	9.5254e-08	5.78524e-06	AT1 cells
255	Epha4	5.33273	2.31333	9.67492e-08	5.85528e-06	AT1 cells
256	Nedd4	5.32978	0.681836	9.83314e-08	5.92724e-06	AT1 cells
257	Malt1	5.32107	1.70183	1.03157e-07	6.18713e-06	AT1 cells
258	Ly6c1	5.25046	0.857168	1.5172e-07	8.96565e-06	AT1 cells
259	Tprgl	5.24605	1.39275	1.55394e-07	9.13788e-06	AT1 cells
260	Laptm4a	5.22071	0.565294	1.78234e-07	1.03794e-05	AT1 cells
261	Rbm5	5.21396	0.885337	1.84854e-07	1.073e-05	AT1 cells
262	Wnk1	5.21366	1.10521	1.85146e-07	1.073e-05	AT1 cells
263	Adam10	5.20063	1.37917	1.98619e-07	1.14556e-05	AT1 cells
264	Phyh	5.15192	1.39536	2.57833e-07	1.46253e-05	AT1 cells
265	Macf1	5.14993	1.31749	2.60589e-07	1.47469e-05	AT1 cells
266	Calr	5.14415	0.612465	2.68738e-07	1.51723e-05	AT1 cells
267	Pafah1b1	5.13946	0.775459	2.75525e-07	1.54828e-05	AT1 cells
268	Nfe2l1	5.13483	0.892745	2.82404e-07	1.57956e-05	AT1 cells
269	Sod1	5.1296	0.470175	2.90356e-07	1.62026e-05	AT1 cells
270	Cav2	5.11343	1.48551	3.16369e-07	1.75322e-05	AT1 cells
271	Arhgef26	5.10238	2.14247	3.35411e-07	1.85022e-05	AT1 cells
272	Ndst1	5.06722	2.70704	4.03665e-07	2.21656e-05	AT1 cells
273	Fam21	5.05596	1.24546	4.28224e-07	2.34073e-05	AT1 cells
274	Atp2b1	5.04585	1.04316	4.51516e-07	2.45688e-05	AT1 cells
275	Cux1	5.03902	1.14862	4.67928e-07	2.54044e-05	AT1 cells
276	Rock1	5.03334	0.837275	4.82019e-07	2.61105e-05	AT1 cells
277	Fermt2	5.03031	0.906844	4.89699e-07	2.64075e-05	AT1 cells
278	Tbl1x	5.0078	1.1593	5.50558e-07	2.94255e-05	AT1 cells
279	Lims1	4.99998	1.54487	5.73361e-07	3.05763e-05	AT1 cells
280	Ywhae	4.98105	0.541316	6.32392e-07	3.35754e-05	AT1 cells
281	Eif3h	4.96828	0.801756	6.75496e-07	3.54724e-05	AT1 cells
282	Tinagl1	4.96233	1.48414	6.96543e-07	3.64186e-05	AT1 cells
283	Krt19	4.96119	0.693852	7.0064e-07	3.64742e-05	AT1 cells
284	Paip2	4.95185	0.600804	7.3512e-07	3.81865e-05	AT1 cells
285	Syap1	4.95094	0.949199	7.3856e-07	3.82826e-05	AT1 cells
286	Eps8l2	4.94934	1.43504	7.4465e-07	3.84853e-05	AT1 cells
287	Myof	4.94907	0.988504	7.45671e-07	3.84853e-05	AT1 cells
288	Spock2	4.94324	4.52177	7.68358e-07	3.95712e-05	AT1 cells
289	Gpx1	4.92486	0.644184	8.44228e-07	4.33857e-05	AT1 cells
290	Ndufa4	4.9236	0.425366	8.49651e-07	4.35713e-05	AT1 cells
291	H2-K1	4.91199	0.555135	9.01556e-07	4.60368e-05	AT1 cells
292	Ddx47	4.89982	1.33732	9.59251e-07	4.88791e-05	AT1 cells
293	Ppig	4.89862	0.708269	9.65097e-07	4.9073e-05	AT1 cells
294	Bnip2	4.89484	1.09196	9.83874e-07	4.98172e-05	AT1 cells
295	mt-Co1	4.89192	0.444119	9.98593e-07	5.03505e-05	AT1 cells
296	Cdkn2b	4.8914	2.35061	1.00122e-06	5.03771e-05	AT1 cells
297	Arpc5	4.87891	0.891255	1.06675e-06	5.35624e-05	AT1 cells
298	Dusp1	4.87274	1.15866	1.10062e-06	5.51479e-05	AT1 cells
299	Slc44a2	4.85542	1.9899	1.20131e-06	5.98193e-05	AT1 cells
300	Lama5	4.83342	1.43376	1.34208e-06	6.65531e-05	AT1 cells
301	Ndufa13	4.83021	0.472724	1.36391e-06	6.74966e-05	AT1 cells
302	Brd7	4.81308	0.652771	1.48618e-06	7.29473e-05	AT1 cells
303	Filip1l	4.80197	1.14227	1.57115e-06	7.66488e-05	AT1 cells
304	H3f3b	4.79752	0.497195	1.6064e-06	7.82098e-05	AT1 cells
305	Pdcd6ip	4.79401	0.926914	1.63484e-06	7.94332e-05	AT1 cells
306	Cers2	4.78682	0.859401	1.69443e-06	8.2163e-05	AT1 cells
307	Tmod1	4.77657	2.14159	1.78314e-06	8.62548e-05	AT1 cells
308	Flna	4.76865	1.22711	1.85464e-06	8.92118e-05	AT1 cells
309	Capn2	4.76662	1.34872	1.87343e-06	8.99358e-05	AT1 cells
310	Svil	4.76319	1.18441	1.90557e-06	9.12968e-05	AT1 cells
311	Pdap1	4.76081	0.608028	1.92815e-06	9.21946e-05	AT1 cells
312	Btg2	4.72994	0.887013	2.24585e-06	0.000106749	AT1 cells
313	Eif3a	4.72173	0.814233	2.33844e-06	0.00011093	AT1 cells
314	Nkx2-1	4.71007	0.840699	2.47629e-06	0.000117008	AT1 cells
315	Rtn4	4.69087	0.942986	2.7204e-06	0.00012754	AT1 cells
316	Mpp7	4.68032	1.48928	2.86422e-06	0.000133762	AT1 cells
317	Klf9	4.67929	0.840879	2.87875e-06	0.00013418	AT1 cells
318	Epn2	4.67832	1.91215	2.89228e-06	0.00013455	AT1 cells
319	Ptp4a2	4.67787	0.770532	2.8987e-06	0.000134588	AT1 cells
320	Hsd17b11	4.67182	0.907715	2.98545e-06	0.000138083	AT1 cells
321	Tspo	4.66359	0.542383	3.10738e-06	0.000143447	AT1 cells
322	Crlf3	4.61008	2.01924	4.02506e-06	0.000184043	AT1 cells
323	Prdx2	4.60888	0.620692	4.04847e-06	0.000184571	AT1 cells
324	Pkm	4.6087	0.756126	4.05196e-06	0.000184571	AT1 cells
325	Paics	4.60561	0.716581	4.11249e-06	0.000186974	AT1 cells
326	Ssr2	4.6033	0.755406	4.15843e-06	0.000188707	AT1 cells
327	Tcf25	4.60188	0.676497	4.18688e-06	0.00018964	AT1 cells
328	Snx6	4.58052	0.712104	4.63814e-06	0.000208508	AT1 cells
329	Ece1	4.56049	1.1057	5.10349e-06	0.000229	AT1 cells
330	Chmp4b	4.56009	0.705108	5.11316e-06	0.000229007	AT1 cells
331	Mettl7a1	4.55924	0.556849	5.13385e-06	0.000229506	AT1 cells
332	Bcap31	4.55611	0.640708	5.21102e-06	0.000232093	AT1 cells
333	Dynlrb1	4.54145	0.541214	5.58695e-06	0.000247918	AT1 cells
334	Rbm25	4.53136	0.797552	5.86051e-06	0.000258626	AT1 cells
335	Xist	4.52687	0.866519	5.98652e-06	0.000263703	AT1 cells
336	S100a11	4.51307	0.480294	6.38946e-06	0.000280938	AT1 cells
337	Dusp7	4.50556	2.58645	6.61971e-06	0.00029053	AT1 cells
338	Ccdc141	4.49769	0.80304	6.86955e-06	0.000300859	AT1 cells
339	Psma2	4.49643	0.470421	6.9104e-06	0.000300859	AT1 cells
340	Rab10	4.49605	0.845557	6.92265e-06	0.000300859	AT1 cells
341	Ccnd2	4.49582	1.1866	6.9301e-06	0.000300859	AT1 cells
342	Rpl28	4.49134	0.478429	7.07773e-06	0.000306163	AT1 cells
343	Ptms	4.48959	0.70359	7.13611e-06	0.000307031	AT1 cells
344	Ptpre	4.48142	2.4518	7.41476e-06	0.000318451	AT1 cells
345	Psmc1	4.46712	0.613991	7.92791e-06	0.000339278	AT1 cells
346	Chmp2a	4.46615	0.531349	7.96387e-06	0.000339881	AT1 cells
347	Skp1a	4.44059	0.461829	8.97126e-06	0.000377216	AT1 cells
348	Sfrs18	4.43785	0.742689	9.08614e-06	0.00038138	AT1 cells
349	Unc13d	4.42521	1.73443	9.63486e-06	0.000403005	AT1 cells
350	Lamb2	4.40844	1.5582	1.0412e-05	0.000431872	AT1 cells
351	Zcrb1	4.40838	0.720753	1.04148e-05	0.000431872	AT1 cells
352	Sox4	4.4062	1.14618	1.052e-05	0.000435484	AT1 cells
353	Luc7l2	4.40381	0.713723	1.06368e-05	0.000439045	AT1 cells
354	Wwc2	4.40369	1.37932	1.06425e-05	0.000439045	AT1 cells
355	Hnrnpc	4.39889	0.542	1.08806e-05	0.000447332	AT1 cells
356	Exoc4	4.39497	1.11885	1.10786e-05	0.000454695	AT1 cells
357	Rnf181	4.39268	0.815785	1.1196e-05	0.000458733	AT1 cells
358	Eif3c	4.37625	0.570978	1.20739e-05	0.000491351	AT1 cells
359	Csde1	4.37521	0.731081	1.21317e-05	0.000492871	AT1 cells
360	Tmem234	4.37252	0.642928	1.22821e-05	0.000498138	AT1 cells
361	Rsu1	4.37196	1.31737	1.23134e-05	0.000498567	AT1 cells
362	Cdc42bpg	4.36609	1.10751	1.26492e-05	0.000509111	AT1 cells
363	Cox7c	4.36602	0.393476	1.26529e-05	0.000509111	AT1 cells
364	Lama3	4.36002	2.96575	1.30051e-05	0.000522178	AT1 cells
365	Pnn	4.35824	0.695664	1.3111e-05	0.000525554	AT1 cells
366	Spcs2	4.35054	0.494172	1.35805e-05	0.000543471	AT1 cells
367	Tspan15	4.32822	2.37716	1.50317e-05	0.000600542	AT1 cells
368	Dync1i2	4.32385	0.640243	1.53327e-05	0.00061054	AT1 cells
369	Msln	4.31972	2.72644	1.56227e-05	0.000620036	AT1 cells
370	2310007B03Rik	4.31495	1.71749	1.59641e-05	0.000631214	AT1 cells
371	Rab12	4.30369	1.41206	1.67979e-05	0.000660143	AT1 cells
372	Ubxn4	4.29597	0.574949	1.73933e-05	0.000682426	AT1 cells
373	Col4a5	4.27847	2.20735	1.88182e-05	0.000735928	AT1 cells
374	Minos1	4.26984	0.435969	1.95612e-05	0.000760043	AT1 cells
375	Epb4.1l4a	4.26914	1.63595	1.96225e-05	0.000761196	AT1 cells
376	Lrrc58	4.26839	0.818994	1.96891e-05	0.000762548	AT1 cells
377	Tead1	4.26513	1.43705	1.99786e-05	0.000772518	AT1 cells
378	Nr3c1	4.24889	1.08242	2.14837e-05	0.000826725	AT1 cells
379	Mmp11	4.23722	2.94028	2.26305e-05	0.000869465	AT1 cells
380	Ppp2r5a	4.23514	1.05461	2.28413e-05	0.000876166	AT1 cells
381	Efna1	4.23123	1.88791	2.32421e-05	0.000890121	AT1 cells
382	Serinc1	4.21202	0.88129	2.53099e-05	0.000966237	AT1 cells
383	Syn3	4.20504	2.84662	2.61038e-05	0.000993389	AT1 cells
384	Prkar2a	4.19384	1.44379	2.74275e-05	0.00104211	AT1 cells
385	Gng5	4.18575	0.532786	2.84222e-05	0.00107821	AT1 cells
386	Rab2a	4.17083	0.654689	3.03489e-05	0.00114587	AT1 cells
387	Wwc1	4.16974	0.728116	3.04947e-05	0.00114958	AT1 cells
388	Fgf1	4.168	1.01466	3.0729e-05	0.00115659	AT1 cells
389	Plb1	4.16615	2.0353	3.09783e-05	0.00116415	AT1 cells
390	Scnn1g	4.13513	1.91146	3.54749e-05	0.00132898	AT1 cells
391	Luc7l3	4.12231	0.670668	3.75093e-05	0.0014025	AT1 cells
392	Pura	4.1001	0.734557	4.12976e-05	0.00153043	AT1 cells
393	Arid4b	4.09652	0.706453	4.19402e-05	0.00154947	AT1 cells
394	Sh3d19	4.09309	0.863727	4.25658e-05	0.00156776	AT1 cells
395	Ncl	4.07649	0.564472	4.57198e-05	0.00167623	AT1 cells
396	Tnfaip1	4.07148	0.736069	4.67155e-05	0.00171013	AT1 cells
397	Zfp106	4.06842	0.874671	4.73333e-05	0.00172748	AT1 cells
398	1810037I17Rik	4.0674	0.426612	4.75402e-05	0.00173241	AT1 cells
399	Nfe2l2	4.05285	0.453706	5.0598e-05	0.00184105	AT1 cells
0	Sftpc	139.961	9.87235	0	0	AT2 cells
1	Sftpa1	135.87	6.63147	0	0	AT2 cells
2	Sftpb	132.361	5.2808	0	0	AT2 cells
3	Lyz2	126.714	7.44558	0	0	AT2 cells
4	Sftpd	123.5	4.6501	0	0	AT2 cells
5	Slc34a2	114.959	5.69393	0	0	AT2 cells
6	Cxcl15	113.84	4.98253	0	0	AT2 cells
7	Napsa	110.863	5.087	0	0	AT2 cells
8	Npc2	109.101	3.60225	0	0	AT2 cells
9	Lamp3	98.7069	4.83103	0	0	AT2 cells
10	Scd1	96.0631	5.16257	0	0	AT2 cells
11	Chi3l1	89.9091	3.62228	0	0	AT2 cells
12	Lcn2	88.3875	4.4309	0	0	AT2 cells
13	Hc	84.3217	4.75645	0	0	AT2 cells
14	Elovl1	77.1577	3.82641	0	0	AT2 cells
15	S100g	76.7543	3.85101	0	0	AT2 cells
16	Fasn	70.6179	3.80166	0	0	AT2 cells
17	Lpcat1	69.8497	3.7479	0	0	AT2 cells
18	Sfta2	66.3251	3.11517	0	0	AT2 cells
19	Egfl6	62.4718	3.6016	0	0	AT2 cells
20	Rnase4	61.5707	2.74881	0	0	AT2 cells
21	Tmsb4x	58.3063	2.60724	0	0	AT2 cells
22	H2afj	57.2618	1.9283	0	0	AT2 cells
23	Il33	56.9795	4.0903	0	0	AT2 cells
24	Cd36	55.0284	2.57123	0	0	AT2 cells
25	Ager	54.1039	2.28935	0	0	AT2 cells
26	Ctsc	53.9173	2.63166	0	0	AT2 cells
27	Ctsh	53.8442	2.0852	0	0	AT2 cells
28	Dram1	53.3467	2.73355	0	0	AT2 cells
29	Lrg1	50.3599	2.83503	0	0	AT2 cells
30	Acsl4	50.312	2.46426	0	0	AT2 cells
31	Abca3	50.1422	2.63167	0	0	AT2 cells
32	Lgi3	47.8367	3.56674	0	0	AT2 cells
33	Tgoln1	47.7518	2.06203	0	0	AT2 cells
34	Rgcc	46.647	2.64208	0	0	AT2 cells
35	Nrp1	46.5689	2.90907	0	0	AT2 cells
36	Sepp1	44.8706	2.71185	0	0	AT2 cells
37	Fabp5	43.5664	3.18297	0	0	AT2 cells
38	Rps19	43.326	1.43635	0	0	AT2 cells
39	Rpl21	41.5434	1.17161	0	0	AT2 cells
40	Malat1	40.2042	2.64569	0	0	AT2 cells
41	Lrp2	39.6903	3.25954	0	0	AT2 cells
42	Zdhhc3	39.2277	2.28196	0	0	AT2 cells
43	Acot7	38.799	2.39843	0	0	AT2 cells
44	Rbpjl	38.7122	3.25931	0	0	AT2 cells
45	Ptgs1	38.683	2.57691	0	0	AT2 cells
46	Gpr116	38.2085	1.99707	0	0	AT2 cells
47	Lyz1	37.1003	3.60807	2.78134e-301	6.25177e-299	AT2 cells
48	Cldn18	36.3831	1.62234	7.86937e-290	1.68988e-287	AT2 cells
49	Ptprf	36.3673	1.67295	1.39811e-289	2.97575e-287	AT2 cells
50	Etv5	36.2474	3.26633	1.09063e-287	2.30094e-285	AT2 cells
51	Acoxl	36.1849	4.15377	1.05346e-286	2.2032e-284	AT2 cells
52	Scd2	36.0708	2.19452	6.50914e-285	1.33804e-282	AT2 cells
53	Abcd3	34.4969	1.78373	8.92304e-261	1.63823e-258	AT2 cells
54	Acly	32.6141	2.00135	2.58629e-233	4.14685e-231	AT2 cells
55	Dbi	32.2195	1.14983	9.40209e-228	1.4589e-225	AT2 cells
56	Irx1	31.9692	2.32619	2.92261e-224	4.47717e-222	AT2 cells
57	Errfi1	31.5689	1.93919	9.88153e-219	1.48538e-216	AT2 cells
58	Cd74	31.2084	2.08655	8.19184e-214	1.20872e-211	AT2 cells
59	Mid1ip1	30.9048	1.98751	1.03059e-209	1.49317e-207	AT2 cells
60	Cd63	30.7068	1.0898	4.61575e-207	6.56884e-205	AT2 cells
61	Lrrk2	30.4755	2.59181	5.51107e-204	7.66167e-202	AT2 cells
62	Muc1	30.3401	1.35683	3.39112e-202	4.68735e-200	AT2 cells
63	Tmem30a	30.3222	1.42172	5.83749e-202	8.02271e-200	AT2 cells
64	Phldb2	29.9819	1.48346	1.68857e-197	2.25621e-195	AT2 cells
65	Brd7	29.3558	1.5109	2.01638e-189	2.62141e-187	AT2 cells
66	Apoc1	29.2386	3.26144	6.26712e-188	8.01758e-186	AT2 cells
67	Pmvk	28.5666	2.52484	1.74851e-179	2.19028e-177	AT2 cells
68	Tmem243	28.0031	2.24865	1.48895e-172	1.79953e-170	AT2 cells
69	Bex4	27.9716	2.66407	3.60479e-172	4.31337e-170	AT2 cells
70	Mlc1	27.5765	3.3984	2.1324e-167	2.46569e-165	AT2 cells
71	Gas6	27.5224	1.82164	9.4774e-167	1.09063e-164	AT2 cells
72	Slpi	27.475	2.57244	3.49456e-166	3.9833e-164	AT2 cells
73	Scp2	27.2025	1.16065	6.06187e-163	6.71862e-161	AT2 cells
74	Cpm	26.7441	1.55414	1.44529e-157	1.54492e-155	AT2 cells
75	Ppp1r14c	26.4676	1.48752	2.28977e-154	2.37376e-152	AT2 cells
76	Slc39a8	26.3769	1.92002	2.52516e-153	2.59541e-151	AT2 cells
77	Kcnj15	26.2758	1.66316	3.62457e-152	3.64747e-150	AT2 cells
78	Ly6e	25.9229	0.874475	3.67312e-148	3.62058e-146	AT2 cells
79	Ccdc141	25.7725	1.81129	1.80306e-146	1.75569e-144	AT2 cells
80	Ppp1r9a	25.7389	1.76538	4.28862e-146	4.1424e-144	AT2 cells
81	Wbp5	25.6653	0.725006	2.85498e-145	2.7466e-143	AT2 cells
82	Alcam	25.164	1.02252	9.92404e-140	9.11004e-138	AT2 cells
83	Sparc	24.9086	1.16803	5.99683e-137	5.30256e-135	AT2 cells
84	Mme	24.5792	2.93054	2.10935e-133	1.83148e-131	AT2 cells
85	Prnp	24.3418	1.06194	7.08408e-131	6.06332e-129	AT2 cells
86	Enpep	24.0023	2.52328	2.63293e-127	2.20643e-125	AT2 cells
87	Atp11a	24.001	1.2734	2.71304e-127	2.26567e-125	AT2 cells
88	Nucb2	23.5621	1.28008	9.43322e-123	7.48774e-121	AT2 cells
89	Col6a1	23.3006	2.86418	4.37495e-120	3.39425e-118	AT2 cells
90	App	23.1917	1.09046	5.51588e-119	4.22491e-117	AT2 cells
91	Gclc	23.1907	1.02839	5.65022e-119	4.31408e-117	AT2 cells
92	Pi4k2b	22.9156	1.29435	3.2509e-116	2.45872e-114	AT2 cells
93	Itih4	22.8942	3.78923	5.30699e-116	3.9887e-114	AT2 cells
94	Ank3	22.8294	1.44483	2.34094e-115	1.74851e-113	AT2 cells
95	Atp5e	22.5085	0.73114	3.43003e-112	2.48481e-110	AT2 cells
96	Iqgap1	22.4005	1.15106	3.89244e-111	2.76974e-109	AT2 cells
97	Atrx	22.2227	1.46212	2.07161e-109	1.4526e-107	AT2 cells
98	Secisbp2l	21.7244	1.30455	1.20621e-104	8.19507e-103	AT2 cells
99	Usp8	21.6677	1.31376	4.13843e-104	2.79588e-102	AT2 cells
100	Socs2	21.6045	1.03612	1.6301e-103	1.09208e-101	AT2 cells
101	Itga9	21.5061	2.80379	1.3655e-102	9.04728e-101	AT2 cells
102	Gm26924	21.4501	1.23613	4.5566e-102	3.00249e-100	AT2 cells
103	Acsl5	21.1088	1.19708	6.60341e-99	4.25787e-97	AT2 cells
104	Rps12	20.8058	0.786334	3.8355e-96	2.4212e-94	AT2 cells
105	Entpd1	20.7597	2.74762	1.00144e-95	6.28866e-94	AT2 cells
106	Slc12a2	20.6806	1.08555	5.17564e-95	3.23323e-93	AT2 cells
107	Cnn2	20.5113	1.14188	1.70811e-93	1.06155e-91	AT2 cells
108	Soat1	20.4194	1.66899	1.12512e-92	6.88557e-91	AT2 cells
109	Exosc7	20.3378	1.48963	5.95135e-92	3.63289e-90	AT2 cells
110	Tspan11	20.3051	2.28511	1.15811e-91	7.02718e-90	AT2 cells
111	Snx25	20.0353	2.06346	2.71362e-89	1.63163e-87	AT2 cells
112	Fdps	19.798	1.828	3.10043e-87	1.84119e-85	AT2 cells
113	Aqp5	19.6859	0.925832	2.85039e-86	1.68026e-84	AT2 cells
114	Grb14	19.5946	1.30933	1.71862e-85	9.98419e-84	AT2 cells
115	H2-Aa	19.5943	1.68554	1.72962e-85	1.00239e-83	AT2 cells
116	Neat1	19.4477	0.951087	3.05084e-84	1.75121e-82	AT2 cells
117	Nemf	19.3492	1.06232	2.07033e-83	1.18275e-81	AT2 cells
118	Taok3	18.9345	1.2012	5.93182e-80	3.2498e-78	AT2 cells
119	Col4a1	18.7357	1.27933	2.5317e-78	1.36831e-76	AT2 cells
120	Atp8a1	18.6658	0.957152	9.40239e-78	5.05899e-76	AT2 cells
121	Snx7	18.6501	1.63729	1.26105e-77	6.75489e-76	AT2 cells
122	Cox6a2	18.025	3.12762	1.23926e-72	6.3823e-71	AT2 cells
123	Sdc1	17.482	0.747424	1.96446e-68	9.74168e-67	AT2 cells
124	Gja1	17.0705	1.28638	2.46038e-65	1.17177e-63	AT2 cells
125	Nkd1	16.4431	3.26206	9.39585e-61	4.22392e-59	AT2 cells
126	Car2	16.426	1.58476	1.24663e-60	5.59377e-59	AT2 cells
127	Cd200	16.2349	1.05544	2.85877e-59	1.26623e-57	AT2 cells
128	Lpin2	16.1523	0.936234	1.09423e-58	4.81119e-57	AT2 cells
129	Esam	16.1415	2.5551	1.30285e-58	5.71802e-57	AT2 cells
130	Snhg11	16.0839	2.5508	3.30845e-58	1.43631e-56	AT2 cells
131	Rpl13a	16.068	0.560509	4.27984e-58	1.85468e-56	AT2 cells
132	Chia	16.0057	1.5034	1.16637e-57	5.00041e-56	AT2 cells
133	Vamp8	15.9204	0.465686	4.57684e-57	1.94828e-55	AT2 cells
134	Me1	15.8779	1.20687	9.01457e-57	3.83056e-55	AT2 cells
135	Id2	15.8013	1.18808	3.04926e-56	1.28213e-54	AT2 cells
136	Oat	15.6771	0.876218	2.1679e-55	8.97423e-54	AT2 cells
137	Slco4c1	15.628	2.09464	4.69446e-55	1.93665e-53	AT2 cells
138	Npw	15.5509	1.78012	1.56775e-54	6.42351e-53	AT2 cells
139	Etfb	15.5041	0.604292	3.25552e-54	1.32935e-52	AT2 cells
140	Ifi27l2a	15.3262	1.80945	5.11309e-53	2.07028e-51	AT2 cells
141	Sptlc2	15.2934	1.15162	8.46629e-53	3.41649e-51	AT2 cells
142	H2-K1	15.2161	0.619326	2.76372e-52	1.10599e-50	AT2 cells
143	Prrg3	15.2131	1.67265	2.89624e-52	1.1571e-50	AT2 cells
144	Rn7sk	15.1977	2.31435	3.66081e-52	1.45531e-50	AT2 cells
145	Arf6	15.1558	1.10858	6.93532e-52	2.74796e-50	AT2 cells
146	Psme1	15.1509	0.729153	7.47033e-52	2.95508e-50	AT2 cells
147	Tinag	15.0355	2.89859	4.29526e-51	1.66891e-49	AT2 cells
148	Atp6v1a	15.0009	0.788841	7.2393e-51	2.79924e-49	AT2 cells
149	Tfrc	14.9378	1.51808	1.86957e-50	7.16002e-49	AT2 cells
150	Dpp4	14.8255	1.75094	1.00268e-49	3.78578e-48	AT2 cells
151	Cebpa	14.6917	1.91655	7.28117e-49	2.72772e-47	AT2 cells
152	Adk	14.4692	1.63849	1.89796e-47	6.88504e-46	AT2 cells
153	Nckap5	14.2842	1.67416	2.74535e-46	9.78197e-45	AT2 cells
154	Iah1	14.1893	1.40938	1.06689e-45	3.76794e-44	AT2 cells
155	Eef2	14.1117	0.795628	3.2152e-45	1.12724e-43	AT2 cells
156	Mylk	14.0001	2.21243	1.55709e-44	5.3962e-43	AT2 cells
157	Abhd2	13.7689	1.52162	3.9238e-43	1.31988e-41	AT2 cells
158	St6galnac2	13.7687	2.08825	3.93453e-43	1.32164e-41	AT2 cells
159	Tmem256	13.7521	0.750152	4.94906e-43	1.65549e-41	AT2 cells
160	Filip1l	13.7457	1.43448	5.40398e-43	1.80265e-41	AT2 cells
161	Rps28	13.7113	0.515142	8.69338e-43	2.87995e-41	AT2 cells
162	Ociad2	13.6514	1.51604	1.98001e-42	6.51453e-41	AT2 cells
163	Hdc	13.6068	0.823171	3.65092e-42	1.19143e-40	AT2 cells
164	Apc	13.4052	0.932559	5.63348e-41	1.79458e-39	AT2 cells
165	Ang	13.3776	1.94503	8.17297e-41	2.60011e-39	AT2 cells
166	Ctnnb1	13.3132	0.542496	1.94049e-40	6.13282e-39	AT2 cells
167	Spink5	13.3085	2.31027	2.06687e-40	6.52365e-39	AT2 cells
168	Icam1	13.3034	0.69486	2.2109e-40	6.96913e-39	AT2 cells
169	Tnfaip1	13.1592	0.988521	1.50621e-39	4.6864e-38	AT2 cells
170	Slc26a4	13.099	2.47249	3.33685e-39	1.02891e-37	AT2 cells
171	Hp1bp3	13.0897	0.693428	3.77284e-39	1.16185e-37	AT2 cells
172	Cd81	13.0535	0.734696	6.06604e-39	1.8538e-37	AT2 cells
173	Uhrf1bp1l	12.9761	0.84456	1.67222e-38	5.03362e-37	AT2 cells
174	Pfkfb2	12.967	1.2236	1.88249e-38	5.65947e-37	AT2 cells
175	Rps24	12.9583	0.513105	2.10763e-38	6.31266e-37	AT2 cells
176	C6	12.9192	1.12833	3.50571e-38	1.04481e-36	AT2 cells
177	Lgals9	12.8228	1.04079	1.2217e-37	3.59647e-36	AT2 cells
178	Macc1	12.7131	1.57104	5.00185e-37	1.44939e-35	AT2 cells
179	Eif4h	12.6787	0.807241	7.75624e-37	2.23944e-35	AT2 cells
180	Atp5f1	12.5964	0.453989	2.20943e-36	6.2738e-35	AT2 cells
181	Ppib	12.5611	0.516544	3.45345e-36	9.73728e-35	AT2 cells
182	Sdc4	12.5223	0.572213	5.63791e-36	1.58039e-34	AT2 cells
183	Atox1	12.4673	0.59726	1.12564e-35	3.148e-34	AT2 cells
184	Adam19	12.4202	2.29696	2.03e-35	5.61189e-34	AT2 cells
185	Cd302	12.2877	1.42858	1.05439e-34	2.8366e-33	AT2 cells
186	Slc26a9	12.1598	2.11829	5.09008e-34	1.35273e-32	AT2 cells
187	Pcnt	12.1253	0.954153	7.75516e-34	2.05644e-32	AT2 cells
188	Serpinb6b	12.1097	0.594619	9.3796e-34	2.47628e-32	AT2 cells
189	Mtch1	12.0935	1.28272	1.14332e-33	3.01182e-32	AT2 cells
190	Arhgef38	12.0467	1.65964	2.01847e-33	5.29402e-32	AT2 cells
191	Tmem42	11.9588	1.62541	5.84126e-33	1.52373e-31	AT2 cells
192	Tex15	11.8497	1.94186	2.16039e-32	5.55123e-31	AT2 cells
193	Xdh	11.7663	1.68239	5.82507e-32	1.4841e-30	AT2 cells
194	Ly6c1	11.7639	0.744843	5.98978e-32	1.52445e-30	AT2 cells
195	Hmgn1	11.6662	0.407765	1.89816e-31	4.75548e-30	AT2 cells
196	Bex2	11.5904	2.67679	4.60842e-31	1.14738e-29	AT2 cells
197	Tc2n	11.4969	1.56107	1.36749e-30	3.36638e-29	AT2 cells
198	Chka	11.4579	0.870451	2.14679e-30	5.26324e-29	AT2 cells
199	Atp6v0a1	11.3414	1.45341	8.18422e-30	1.97431e-28	AT2 cells
200	Rpl18a	11.3195	0.396338	1.05042e-29	2.52637e-28	AT2 cells
201	Rps27a	11.3057	0.419548	1.22925e-29	2.95056e-28	AT2 cells
202	Adamts1	11.2842	2.71176	1.57059e-29	3.75489e-28	AT2 cells
203	Matn4	11.2197	2.34829	3.26415e-29	7.75753e-28	AT2 cells
204	H2-D1	11.1634	0.496068	6.15593e-29	1.45438e-27	AT2 cells
205	Phlda1	11.1515	0.614597	7.03999e-29	1.66162e-27	AT2 cells
206	Npnt	11.1267	1.29987	9.30518e-29	2.18767e-27	AT2 cells
207	Hsd17b10	11.0696	0.881123	1.76201e-28	4.11837e-27	AT2 cells
208	Pla2g1b	11.0629	2.00763	1.8993e-28	4.43495e-27	AT2 cells
209	Rai14	10.9867	0.753149	4.42845e-28	1.02511e-26	AT2 cells
210	Hmgcs1	10.9767	1.0505	4.94571e-28	1.14374e-26	AT2 cells
211	Slc15a2	10.9659	1.0817	5.57166e-28	1.28233e-26	AT2 cells
212	Ptplad1	10.9573	1.0068	6.1318e-28	1.40587e-26	AT2 cells
213	Lrrc8c	10.874	1.36216	1.53348e-27	3.46306e-26	AT2 cells
214	Creg1	10.7785	0.591384	4.34778e-27	9.70023e-26	AT2 cells
215	Gsap	10.7274	1.79339	7.56575e-27	1.67863e-25	AT2 cells
216	H6pd	10.6927	2.00466	1.10125e-26	2.43439e-25	AT2 cells
217	Gpx1	10.6461	0.539559	1.81804e-26	3.98593e-25	AT2 cells
218	Rab27b	10.6243	1.56529	2.29764e-26	5.02368e-25	AT2 cells
219	Atp6v1c2	10.6178	0.784351	2.46341e-26	5.38125e-25	AT2 cells
220	Cers2	10.5613	0.801656	4.50537e-26	9.75325e-25	AT2 cells
221	Sgms1	10.5285	1.25668	6.38409e-26	1.37338e-24	AT2 cells
222	Cyp51	10.5143	1.30636	7.42038e-26	1.59346e-24	AT2 cells
223	Atp5j2	10.4671	0.315027	1.22328e-25	2.59904e-24	AT2 cells
224	Fgfr2	10.463	1.44495	1.27787e-25	2.70785e-24	AT2 cells
225	Mal	10.4374	0.803274	1.67391e-25	3.5161e-24	AT2 cells
226	Foxp1	10.4281	0.905153	1.84638e-25	3.87498e-24	AT2 cells
227	Gstt1	10.3922	1.02132	2.69188e-25	5.62e-24	AT2 cells
228	H2-Ab1	10.2792	0.990927	8.74229e-25	1.79251e-23	AT2 cells
229	Fkbp2	10.2623	0.588159	1.04227e-24	2.13161e-23	AT2 cells
230	Ctsz	10.159	0.781644	3.02254e-24	6.09858e-23	AT2 cells
231	Actn4	10.1129	0.4922	4.84429e-24	9.68497e-23	AT2 cells
232	Krt23	10.1031	1.23099	5.34962e-24	1.06686e-22	AT2 cells
233	Kcnc3	10.0971	2.68343	5.69096e-24	1.13212e-22	AT2 cells
234	Maob	10.09	1.03402	6.1176e-24	1.21498e-22	AT2 cells
235	Cadm1	10.0454	0.800497	9.62829e-24	1.89811e-22	AT2 cells
236	Rpl26	10.0166	0.290686	1.28881e-23	2.53038e-22	AT2 cells
237	Tmem37	9.96861	1.18119	2.09142e-23	4.08286e-22	AT2 cells
238	Nkx2-1	9.92791	0.778493	3.148e-23	6.10584e-22	AT2 cells
239	Col4a2	9.89503	1.13872	4.37467e-23	8.45103e-22	AT2 cells
240	Tns1	9.87451	1.4791	5.36941e-23	1.03394e-21	AT2 cells
241	Bmp1	9.8691	1.80697	5.66709e-23	1.08865e-21	AT2 cells
242	Cited2	9.86719	1.38756	5.77594e-23	1.10868e-21	AT2 cells
243	Sgpp2	9.80417	2.93036	1.08031e-22	2.05721e-21	AT2 cells
244	Rpl14	9.75217	0.301001	1.80564e-22	3.41949e-21	AT2 cells
245	Rab27a	9.71723	1.33093	2.54623e-22	4.79181e-21	AT2 cells
246	Ncor1	9.55738	0.681381	1.20779e-21	2.21238e-20	AT2 cells
247	P4ha1	9.46844	1.13584	2.84046e-21	5.14815e-20	AT2 cells
248	Rrbp1	9.3545	0.647459	8.39932e-21	1.50419e-19	AT2 cells
249	Ahcyl2	9.3372	1.46666	9.89192e-21	1.76361e-19	AT2 cells
250	Afap1l1	9.26985	1.56469	1.86412e-20	3.28454e-19	AT2 cells
251	Snx4	9.2675	0.706642	1.90566e-20	3.35527e-19	AT2 cells
252	Smim1	9.19255	1.12885	3.83649e-20	6.68633e-19	AT2 cells
253	Rmdn2	9.19184	1.66264	3.86187e-20	6.72083e-19	AT2 cells
254	Atp5h	9.12964	0.317374	6.87277e-20	1.18663e-18	AT2 cells
255	Prps2	9.05972	1.46292	1.30782e-19	2.22922e-18	AT2 cells
256	Scamp1	9.03211	1.23958	1.68387e-19	2.85806e-18	AT2 cells
257	Uqcr11	9.02787	0.281257	1.75052e-19	2.96701e-18	AT2 cells
258	Bcam	9.02476	1.05975	1.80088e-19	3.05021e-18	AT2 cells
259	Pgm2	9.02104	1.44141	1.86307e-19	3.14888e-18	AT2 cells
260	Antxr1	9.01748	2.26346	1.92457e-19	3.24826e-18	AT2 cells
261	Gabarap	9.00658	0.370124	2.1259e-19	3.57802e-18	AT2 cells
262	Tpm1	8.98361	0.335745	2.62023e-19	4.39464e-18	AT2 cells
263	Sept7	8.96117	0.46257	3.21239e-19	5.37657e-18	AT2 cells
264	Npc1	8.93102	1.46089	4.22109e-19	6.99665e-18	AT2 cells
265	Gnptab	8.92847	1.34492	4.31932e-19	7.14471e-18	AT2 cells
266	Pik3ca	8.85026	1.05015	8.73168e-19	1.43056e-17	AT2 cells
267	Atp5d	8.791	0.470254	1.48231e-18	2.40236e-17	AT2 cells
268	Rps15	8.75425	0.27452	2.05462e-18	3.31871e-17	AT2 cells
269	Plxna2	8.73909	1.29579	2.35002e-18	3.78822e-17	AT2 cells
270	Mthfd1	8.69873	0.93477	3.35628e-18	5.36357e-17	AT2 cells
271	Rps14	8.69408	0.247469	3.49638e-18	5.58376e-17	AT2 cells
272	Nrn1	8.66751	3.53844	4.41665e-18	7.02082e-17	AT2 cells
273	Usp33	8.65471	0.912669	4.94151e-18	7.82412e-17	AT2 cells
274	Ggcx	8.60208	2.14641	7.82818e-18	1.22416e-16	AT2 cells
275	Itm2a	8.56816	1.8622	1.05149e-17	1.63579e-16	AT2 cells
276	Vldlr	8.51798	2.44529	1.6236e-17	2.50475e-16	AT2 cells
277	Ano6	8.50875	0.673873	1.75816e-17	2.70368e-16	AT2 cells
278	Sc4mol	8.47861	1.09483	2.27895e-17	3.49115e-16	AT2 cells
279	Cdc42bpa	8.40241	0.985393	4.37414e-17	6.62067e-16	AT2 cells
280	H2-DMb1	8.3251	0.979781	8.42578e-17	1.26497e-15	AT2 cells
281	Steap2	8.26849	1.41045	1.35663e-16	2.02408e-15	AT2 cells
282	Azin1	8.18619	0.553569	2.69632e-16	3.95663e-15	AT2 cells
283	Rab9	8.18253	1.1786	2.77939e-16	4.07108e-15	AT2 cells
284	Epn3	8.17687	1.30125	2.91307e-16	4.26169e-15	AT2 cells
285	Ndufa2	8.15914	0.306126	3.37406e-16	4.93011e-15	AT2 cells
286	Cndp2	8.06578	0.861287	7.27708e-16	1.04678e-14	AT2 cells
287	Dpp9	7.96501	1.32238	1.6521e-15	2.34146e-14	AT2 cells
288	Arg2	7.964	2.12436	1.66562e-15	2.35924e-14	AT2 cells
289	Rps29	7.9489	0.286593	1.88179e-15	2.66072e-14	AT2 cells
290	Limch1	7.83139	0.743445	4.82508e-15	6.67327e-14	AT2 cells
291	Ralgapa2	7.82962	1.20588	4.89333e-15	6.76376e-14	AT2 cells
292	Chsy1	7.80285	1.9669	6.05235e-15	8.32752e-14	AT2 cells
293	Acat2	7.77838	1.77537	7.346e-15	1.00614e-13	AT2 cells
294	C3	7.76286	0.674956	8.30354e-15	1.13278e-13	AT2 cells
295	Ldlr	7.76102	1.45934	8.42505e-15	1.14805e-13	AT2 cells
296	Myh7	7.75741	2.20202	8.66789e-15	1.17914e-13	AT2 cells
297	Pdzk1ip1	7.71829	1.06907	1.17905e-14	1.5976e-13	AT2 cells
298	Hmgcr	7.7107	1.10539	1.25132e-14	1.69361e-13	AT2 cells
299	Myl6	7.69541	0.252929	1.41041e-14	1.9025e-13	AT2 cells
300	Tmem164	7.68932	1.82877	1.47915e-14	1.993e-13	AT2 cells
301	Epha7	7.64615	2.90195	2.07083e-14	2.77469e-13	AT2 cells
302	Ogfrl1	7.59998	1.2406	2.96166e-14	3.94194e-13	AT2 cells
303	Ttll7	7.5974	1.08501	3.02148e-14	4.01933e-13	AT2 cells
304	Met	7.57979	1.0472	3.46106e-14	4.59393e-13	AT2 cells
305	Cftr	7.51376	2.02869	5.74545e-14	7.55102e-13	AT2 cells
306	P4hb	7.50286	0.323645	6.24416e-14	8.19304e-13	AT2 cells
307	Prr15l	7.48006	0.312844	7.42901e-14	9.6948e-13	AT2 cells
308	Rpl36al	7.47811	0.319483	7.53994e-14	9.8289e-13	AT2 cells
309	Top1	7.46506	0.363238	8.32605e-14	1.08243e-12	AT2 cells
310	Rps21	7.46333	0.315516	8.43607e-14	1.09555e-12	AT2 cells
311	Cyb5b	7.4058	0.868158	1.30364e-13	1.67578e-12	AT2 cells
312	Prmt8	7.39694	3.277	1.39354e-13	1.78847e-12	AT2 cells
313	Cox6b2	7.37381	0.946846	1.65824e-13	2.12141e-12	AT2 cells
314	Rpl36	7.36272	0.271376	1.802e-13	2.29798e-12	AT2 cells
315	Mcfd2	7.18067	0.764395	6.93702e-13	8.61343e-12	AT2 cells
316	Apoe	7.14587	0.965396	8.94272e-13	1.10411e-11	AT2 cells
317	Tfcp2l1	7.11816	1.63225	1.09376e-12	1.34146e-11	AT2 cells
318	Thbs3	7.05993	1.77858	1.66593e-12	2.02257e-11	AT2 cells
319	Nek6	7.01331	1.26937	2.32737e-12	2.80438e-11	AT2 cells
320	Col6a2	7.00598	2.35743	2.45258e-12	2.94788e-11	AT2 cells
321	Clip4	6.99503	0.545683	2.65201e-12	3.1844e-11	AT2 cells
322	Pgs1	6.92584	0.934764	4.33383e-12	5.12201e-11	AT2 cells
323	Wwp1	6.91831	0.496985	4.57068e-12	5.39399e-11	AT2 cells
324	Man2a1	6.90444	1.07674	5.04009e-12	5.91313e-11	AT2 cells
325	Mtss1	6.85179	0.988213	7.29339e-12	8.48638e-11	AT2 cells
326	Sult1a1	6.8212	1.11717	9.02839e-12	1.04345e-10	AT2 cells
327	Mdfic	6.79108	1.34748	1.11298e-11	1.28016e-10	AT2 cells
328	Fads1	6.77765	1.43329	1.22144e-11	1.40023e-10	AT2 cells
329	Anxa6	6.76887	0.837708	1.2979e-11	1.48435e-10	AT2 cells
330	Tuba4a	6.76684	0.803387	1.31625e-11	1.50391e-10	AT2 cells
331	Npr1	6.75557	1.49161	1.42272e-11	1.62246e-10	AT2 cells
332	Cat	6.73434	0.464469	1.64678e-11	1.87443e-10	AT2 cells
333	Ccng1	6.71764	0.457278	1.84687e-11	2.09425e-10	AT2 cells
334	Rdx	6.68884	0.394776	2.24951e-11	2.53648e-10	AT2 cells
335	Cltc	6.62531	0.590223	3.46519e-11	3.84948e-10	AT2 cells
336	Tmem110	6.59323	1.63313	4.30355e-11	4.75884e-10	AT2 cells
337	Atp6v1b2	6.56286	0.738267	5.27846e-11	5.80485e-10	AT2 cells
338	Mfsd2a	6.54441	3.19902	5.9731e-11	6.53292e-10	AT2 cells
339	Degs1	6.53456	0.717101	6.37988e-11	6.97466e-10	AT2 cells
340	Vcp	6.52185	0.319122	6.94455e-11	7.57133e-10	AT2 cells
341	Avpi1	6.47922	0.387139	9.21999e-11	9.98873e-10	AT2 cells
342	Syt7	6.4734	2.17539	9.58202e-11	1.03716e-09	AT2 cells
343	Lss	6.46345	1.39331	1.02344e-10	1.10529e-09	AT2 cells
344	Car8	6.44912	0.304478	1.12499e-10	1.21061e-09	AT2 cells
345	Gm26870	6.43182	0.92237	1.26083e-10	1.35195e-09	AT2 cells
346	Tpp1	6.42749	0.628721	1.29725e-10	1.38791e-09	AT2 cells
347	Soga2	6.41903	1.22773	1.37149e-10	1.46279e-09	AT2 cells
348	Nfe2l2	6.40159	0.250978	1.53768e-10	1.63207e-09	AT2 cells
349	Sort1	6.40066	0.912709	1.54706e-10	1.6413e-09	AT2 cells
350	Ramp1	6.3994	0.878636	1.55992e-10	1.65349e-09	AT2 cells
351	Adssl1	6.38247	0.945424	1.74254e-10	1.84139e-09	AT2 cells
352	C77370	6.35879	1.31818	2.03349e-10	2.14135e-09	AT2 cells
353	Fermt2	6.27214	0.526446	3.56128e-10	3.70308e-09	AT2 cells
354	Limd2	6.26422	0.853276	3.74689e-10	3.88768e-09	AT2 cells
355	Pip5k1b	6.26055	1.2396	3.83627e-10	3.9787e-09	AT2 cells
356	Ubr1	6.23828	0.853807	4.42412e-10	4.56475e-09	AT2 cells
357	Rpsa	6.23786	0.314649	4.4361e-10	4.57515e-09	AT2 cells
358	Lamb3	6.23245	0.829728	4.59197e-10	4.72983e-09	AT2 cells
359	Ttc38	6.16919	1.28563	6.86395e-10	7.00403e-09	AT2 cells
360	Rpl6	6.16393	0.184849	7.09631e-10	7.23192e-09	AT2 cells
361	Gm11744	6.16099	3.68164	7.22924e-10	7.35804e-09	AT2 cells
362	Magt1	6.1517	0.643685	7.6659e-10	7.786e-09	AT2 cells
363	Cox6c	6.09143	0.0824454	1.11909e-09	1.1224e-08	AT2 cells
364	Fam126b	6.08112	0.965783	1.19343e-09	1.19546e-08	AT2 cells
365	Rpl3	6.05693	0.21419	1.38745e-09	1.38348e-08	AT2 cells
366	Atp5k	6.05646	0.288005	1.39147e-09	1.38691e-08	AT2 cells
367	Rpl17	6.04125	0.191623	1.5292e-09	1.52104e-08	AT2 cells
368	Actb	6.03823	0.36644	1.55816e-09	1.54857e-08	AT2 cells
369	H2-Eb1	6.03277	0.680355	1.61174e-09	1.5972e-08	AT2 cells
370	Pcx	6.01818	1.05867	1.76392e-09	1.74441e-08	AT2 cells
371	Ctps	6.01206	1.026	1.83176e-09	1.80778e-08	AT2 cells
372	Slco2a1	6.01036	1.8501	1.85117e-09	1.82619e-08	AT2 cells
373	Acaca	5.99406	2.14043	2.04668e-09	2.01163e-08	AT2 cells
374	Renbp	5.96596	1.2153	2.43199e-09	2.37772e-08	AT2 cells
375	Glrx	5.96281	0.899093	2.47941e-09	2.42211e-08	AT2 cells
376	Insig1	5.93315	1.34513	2.97173e-09	2.88314e-08	AT2 cells
377	Itga7	5.8993	1.90537	3.65048e-09	3.51472e-08	AT2 cells
378	Abhd5	5.8886	0.943734	3.89472e-09	3.74089e-08	AT2 cells
379	H2-Q7	5.87675	0.665138	4.1839e-09	4.00904e-08	AT2 cells
380	Rpl19	5.86205	0.178992	4.57191e-09	4.37213e-08	AT2 cells
381	Rprm	5.85214	1.75764	4.85284e-09	4.63341e-08	AT2 cells
382	Kcne2	5.82709	1.51303	5.64035e-09	5.36614e-08	AT2 cells
383	Dock1	5.78047	1.07696	7.44932e-09	7.03706e-08	AT2 cells
384	Aldh1l1	5.78028	2.01551	7.45745e-09	7.04197e-08	AT2 cells
385	Bend7	5.77746	0.681683	7.58344e-09	7.15814e-08	AT2 cells
386	Ndufb11	5.73152	0.323637	9.95359e-09	9.34038e-08	AT2 cells
387	Rps3	5.64164	0.193652	1.68441e-08	1.55217e-07	AT2 cells
388	Tmem163	5.63967	2.2195	1.70376e-08	1.56881e-07	AT2 cells
389	Rps10	5.62958	0.266373	1.80651e-08	1.66087e-07	AT2 cells
390	Agpat2	5.60971	1.19173	2.02667e-08	1.85619e-07	AT2 cells
391	Chd3	5.57846	0.600761	2.42659e-08	2.21068e-07	AT2 cells
392	Utrn	5.56812	0.593408	2.57499e-08	2.34056e-07	AT2 cells
393	Kank2	5.55717	1.03928	2.74183e-08	2.48656e-07	AT2 cells
394	Adora2b	5.55028	1.4749	2.85216e-08	2.58176e-07	AT2 cells
395	Rpl10	5.5342	0.203068	3.12653e-08	2.82162e-07	AT2 cells
396	Ddhd1	5.40967	1.16742	6.3142e-08	5.56886e-07	AT2 cells
397	Pfkfb4	5.40055	1.69986	6.64357e-08	5.84863e-07	AT2 cells
398	Spred1	5.39458	0.716407	6.8683e-08	6.03763e-07	AT2 cells
399	Zfp385b	5.39448	3.07989	6.87215e-08	6.03881e-07	AT2 cells
0	Cdkn1a	55.7622	4.3429	0	0	Krt8 ADI
1	Anxa1	51.3181	3.62595	0	0	Krt8 ADI
2	Krt18	50.1937	3.26602	0	0	Krt8 ADI
3	Myl12a	45.3536	2.80899	0	0	Krt8 ADI
4	Tnfrsf12a	44.2876	4.15838	0	0	Krt8 ADI
5	S100a10	43.7559	3.72251	0	0	Krt8 ADI
6	Lgals3	41.4766	3.48993	0	0	Krt8 ADI
7	S100a6	41.3739	3.81228	0	0	Krt8 ADI
8	Rps27l	41.1256	2.3747	0	0	Krt8 ADI
9	Tpm1	39.952	2.47921	0	0	Krt8 ADI
10	Anxa3	38.2205	2.68093	0	0	Krt8 ADI
11	S100a11	36.1351	2.14218	6.3768e-286	9.02167e-283	Krt8 ADI
12	Krt8	35.7137	2.36588	2.42554e-279	3.24092e-276	Krt8 ADI
13	Anxa5	35.6183	2.40146	7.30907e-278	9.25213e-275	Krt8 ADI
14	Anxa2	35.3945	2.34297	2.07616e-274	2.37779e-271	Krt8 ADI
15	2200002D01Rik	35.2301	3.00106	6.91712e-272	7.56199e-269	Krt8 ADI
16	Cd81	33.9385	2.62502	1.80068e-252	1.73233e-249	Krt8 ADI
17	Cryab	33.815	3.2539	1.1859e-250	1.097e-247	Krt8 ADI
18	Cstb	33.2182	2.34895	5.87241e-242	5.04419e-239	Krt8 ADI
19	Krt7	31.5096	2.44789	6.42631e-218	5.15197e-215	Krt8 ADI
20	Ubb	31.4492	1.86015	4.3072e-217	3.34169e-214	Krt8 ADI
21	Epcam	30.9901	2.18227	7.33101e-211	5.50994e-208	Krt8 ADI
22	Sfn	30.2934	3.23838	1.40072e-201	9.90847e-199	Krt8 ADI
23	Hspb1	30.1607	2.71541	7.76416e-200	5.33531e-197	Krt8 ADI
24	Ccng1	29.8139	2.44524	2.57836e-195	1.72256e-192	Krt8 ADI
25	Msn	29.3189	2.78972	5.94855e-189	3.76496e-186	Krt8 ADI
26	Rpl19	28.8802	1.83435	2.11592e-183	1.27225e-180	Krt8 ADI
27	Rps5	28.4315	1.95802	8.24328e-178	4.83559e-175	Krt8 ADI
28	Cldn4	28.2767	4.49572	6.69358e-176	3.83303e-173	Krt8 ADI
29	Rplp0	28.2573	1.87696	1.15659e-175	6.46908e-173	Krt8 ADI
30	Sqstm1	28.0125	2.18567	1.14412e-172	6.25392e-170	Krt8 ADI
31	Igfbp7	27.4145	2.72912	1.84228e-165	9.42736e-163	Krt8 ADI
32	Calm2	27.1821	1.69147	1.05638e-162	5.29312e-160	Krt8 ADI
33	Eef1a1	27.1444	1.79805	2.95099e-162	1.44845e-159	Krt8 ADI
34	Rps19	26.9642	1.60314	3.88721e-160	1.86983e-157	Krt8 ADI
35	Pkm	26.7714	2.23564	6.96437e-158	3.28432e-155	Krt8 ADI
36	B2m	26.5806	2.07496	1.13909e-155	5.26852e-153	Krt8 ADI
37	Arpc2	26.4211	2.25122	7.84929e-154	3.56195e-151	Krt8 ADI
38	Esd	26.2962	2.46563	2.11735e-152	9.43042e-150	Krt8 ADI
39	Hsp90ab1	26.2465	1.89943	7.83312e-152	3.42535e-149	Krt8 ADI
40	Cystm1	26.1804	1.68468	4.4473e-151	1.91004e-148	Krt8 ADI
41	Clu	26.1364	2.25263	1.40866e-150	5.94382e-148	Krt8 ADI
42	Rpl13a	25.8432	1.66531	2.90239e-147	1.20354e-144	Krt8 ADI
43	Rpl13	25.5573	1.69819	4.55616e-144	1.82634e-141	Krt8 ADI
44	Rps11	25.4701	1.82056	4.23388e-143	1.66933e-140	Krt8 ADI
45	Rps16	25.3284	1.78661	1.55363e-141	6.02682e-139	Krt8 ADI
46	Rpl37	25.2152	1.56519	2.72906e-140	1.04185e-137	Krt8 ADI
47	Psmd8	25.0848	2.20667	7.27997e-139	2.73579e-136	Krt8 ADI
48	Rps17	25.0752	1.56924	9.27095e-139	3.43039e-136	Krt8 ADI
49	H2-D1	25.0692	1.85626	1.07702e-138	3.92477e-136	Krt8 ADI
50	Rpl17	25.0448	1.61197	1.99048e-138	7.04015e-136	Krt8 ADI
51	Rps2	24.9208	1.64493	4.42575e-137	1.52062e-134	Krt8 ADI
52	Mif	24.89	1.84511	9.54312e-137	3.2327e-134	Krt8 ADI
53	Myl12b	24.8623	1.78647	1.90536e-136	6.36469e-134	Krt8 ADI
54	Cxcl16	24.5407	2.72834	5.43291e-133	1.78996e-130	Krt8 ADI
55	Rps3	24.5122	1.59357	1.09376e-132	3.55487e-130	Krt8 ADI
56	Dstn	24.3561	1.66815	4.99385e-131	1.60143e-128	Krt8 ADI
57	Itgb1	24.1431	2.09285	8.81479e-129	2.78953e-126	Krt8 ADI
58	Eif1	24.1122	1.46307	1.86195e-128	5.81583e-126	Krt8 ADI
59	Hbegf	24.0777	2.56485	4.28535e-128	1.32137e-125	Krt8 ADI
60	Rpl23	24.056	1.58304	7.22416e-128	2.19934e-125	Krt8 ADI
61	Tnip3	24.0436	4.2737	9.74259e-128	2.92899e-125	Krt8 ADI
62	Rpl32	23.9773	1.5355	4.79576e-127	1.42399e-124	Krt8 ADI
63	Rps14	23.9325	1.36834	1.40534e-126	4.12193e-124	Krt8 ADI
64	Rpl15	23.6618	1.67384	8.91823e-124	2.58424e-121	Krt8 ADI
65	Rps26	23.258	1.568	1.18139e-119	3.26593e-117	Krt8 ADI
66	Cox6a1	23.1988	1.34412	4.67716e-119	1.2783e-116	Krt8 ADI
67	Txn1	23.1178	1.51552	3.0656e-118	8.28435e-116	Krt8 ADI
68	Ndufb6	23.0554	1.76785	1.2972e-117	3.46654e-115	Krt8 ADI
69	Tceb2	22.884	1.38136	6.70956e-116	1.75404e-113	Krt8 ADI
70	Rpl18a	22.7694	1.44294	9.21553e-115	2.38325e-112	Krt8 ADI
71	Rps18	22.6646	1.601	1.00261e-113	2.56529e-111	Krt8 ADI
72	Emp2	22.6475	1.71988	1.47686e-113	3.73894e-111	Krt8 ADI
73	Rps27a	22.5668	1.49524	9.18714e-113	2.27794e-110	Krt8 ADI
74	Rps3a1	22.5655	1.51924	9.46023e-113	2.32171e-110	Krt8 ADI
75	Rplp2	22.562	1.59122	1.023e-112	2.48528e-110	Krt8 ADI
76	Rpl4	22.5031	1.65148	3.8662e-112	9.29859e-110	Krt8 ADI
77	Gadd45b	22.4151	2.19157	2.80581e-111	6.68144e-109	Krt8 ADI
78	Cd63	22.4117	1.3736	3.02643e-111	7.13615e-109	Krt8 ADI
79	Tpm4	22.1332	1.73102	1.51515e-108	3.50393e-106	Krt8 ADI
80	Rps23	21.9273	1.49509	1.4251e-106	3.26429e-104	Krt8 ADI
81	Cyr61	21.7977	3.42882	2.43803e-105	5.5318e-103	Krt8 ADI
82	Sbds	21.7387	1.78849	8.82932e-105	1.98462e-102	Krt8 ADI
83	Rtn4	21.7057	2.12089	1.81084e-104	4.03264e-102	Krt8 ADI
84	Rpl26	21.6524	1.30823	5.76542e-104	1.27215e-101	Krt8 ADI
85	Eif2s2	21.624	1.48078	1.0686e-103	2.33645e-101	Krt8 ADI
86	Pttg1ip	21.5867	2.59798	2.39347e-103	5.18606e-101	Krt8 ADI
87	Krt19	21.5596	1.74995	4.3073e-103	9.24954e-101	Krt8 ADI
88	Sprr1a	21.5485	4.87234	5.46608e-103	1.1634e-100	Krt8 ADI
89	Rpl23a	21.2912	1.42442	1.36845e-100	2.88707e-98	Krt8 ADI
90	Cast	21.1223	1.97649	4.95877e-99	1.03707e-96	Krt8 ADI
91	Actb	21.0804	2.05808	1.20248e-98	2.49318e-96	Krt8 ADI
92	F11r	21.0703	1.76854	1.49049e-98	3.0639e-96	Krt8 ADI
93	Timp2	21.0368	2.38563	3.02264e-98	6.1608e-96	Krt8 ADI
94	Rpl12	20.9632	1.57661	1.42317e-97	2.87637e-95	Krt8 ADI
95	Tspo	20.9545	1.44397	1.7085e-97	3.42427e-95	Krt8 ADI
96	Npm1	20.9096	1.64769	4.38193e-97	8.7099e-95	Krt8 ADI
97	Rps7	20.8134	1.4639	3.27084e-96	6.44811e-94	Krt8 ADI
98	Rps13	20.7251	1.46777	2.05737e-95	4.0229e-93	Krt8 ADI
99	Ndufa4	20.6756	1.16958	5.74287e-95	1.11389e-92	Krt8 ADI
100	Calm1	20.6215	1.68726	1.76021e-94	3.38678e-92	Krt8 ADI
101	Rps20	20.5597	1.4508	6.30577e-94	1.19417e-91	Krt8 ADI
102	S100a14	20.4256	3.53401	9.90009e-93	1.86021e-90	Krt8 ADI
103	Lmo7	20.4233	1.64763	1.03726e-92	1.93389e-90	Krt8 ADI
104	Gas5	20.3958	1.65803	1.82129e-92	3.36953e-90	Krt8 ADI
105	Rpl14	20.38	1.24919	2.51419e-92	4.61594e-90	Krt8 ADI
106	Ybx1	20.3578	1.36912	3.95693e-92	7.2097e-90	Krt8 ADI
107	Rpl9	20.3313	1.33441	6.79377e-92	1.22855e-89	Krt8 ADI
108	Rps15	20.2799	1.30308	1.93475e-91	3.47259e-89	Krt8 ADI
109	Perp	20.2746	2.91041	2.15483e-91	3.81073e-89	Krt8 ADI
110	Tbrg1	20.1455	1.68739	2.94549e-90	5.17095e-88	Krt8 ADI
111	Rps12	20.0829	1.35497	1.04222e-89	1.8164e-87	Krt8 ADI
112	Rpl38	20.0623	1.33151	1.57694e-89	2.72856e-87	Krt8 ADI
113	Rps6	20.0327	1.35114	2.85586e-89	4.90616e-87	Krt8 ADI
114	Rplp1	20.0081	1.28539	4.67878e-89	7.9246e-87	Krt8 ADI
115	Rps25	20.0001	1.32792	5.50044e-89	9.25112e-87	Krt8 ADI
116	Rps29	19.9707	1.36375	9.89778e-89	1.65314e-86	Krt8 ADI
117	Psma2	19.9437	1.26208	1.70048e-88	2.82057e-86	Krt8 ADI
118	Pabpc1	19.9084	2.08255	3.43878e-88	5.6648e-86	Krt8 ADI
119	Uba52	19.9023	1.35633	3.88913e-88	6.3631e-86	Krt8 ADI
120	Psma7	19.8841	1.28931	5.59126e-88	9.02519e-86	Krt8 ADI
121	H2-K1	19.7208	1.40745	1.43009e-86	2.29301e-84	Krt8 ADI
122	Rps15a	19.5989	1.30851	1.57932e-85	2.51551e-83	Krt8 ADI
123	Txnl1	19.5455	1.86239	4.50225e-85	7.12392e-83	Krt8 ADI
124	Cdc42	19.4125	1.60785	6.05596e-84	9.51973e-82	Krt8 ADI
125	Rpl6	19.41	1.24663	6.35706e-84	9.92816e-82	Krt8 ADI
126	Rpl22	19.4061	1.42215	6.8574e-84	1.06405e-81	Krt8 ADI
127	Lmna	19.4051	2.14443	6.98812e-84	1.07738e-81	Krt8 ADI
128	Ifrd1	19.3794	2.53371	1.15153e-83	1.76404e-81	Krt8 ADI
129	F3	19.3185	2.58468	3.75445e-83	5.71507e-81	Krt8 ADI
130	Serbp1	19.3091	1.42982	4.50692e-83	6.81736e-81	Krt8 ADI
131	Rnh1	19.2827	1.60078	7.49886e-83	1.12722e-80	Krt8 ADI
132	Myl6	19.2431	1.21514	1.61348e-82	2.4103e-80	Krt8 ADI
133	Eif3c	19.2274	1.49304	2.18268e-82	3.24048e-80	Krt8 ADI
134	Prr13	19.226	1.9044	2.2406e-82	3.30606e-80	Krt8 ADI
135	Eif5	19.1765	1.54774	5.82042e-82	8.53579e-80	Krt8 ADI
136	Hsp90aa1	19.154	1.53079	8.96802e-82	1.30721e-79	Krt8 ADI
137	Akr1b8	19.0631	2.19082	5.11537e-81	7.41143e-79	Krt8 ADI
138	Rpl11	19.0282	1.23293	9.9671e-81	1.4269e-78	Krt8 ADI
139	Rpl7	18.9778	1.27884	2.60454e-80	3.70661e-78	Krt8 ADI
140	Itgb6	18.905	2.93013	1.03752e-79	1.46785e-77	Krt8 ADI
141	Rpl35a	18.8433	1.30796	3.33801e-79	4.66758e-77	Krt8 ADI
142	Tpm3	18.7695	1.5808	1.34123e-78	1.86462e-76	Krt8 ADI
143	Cox7c	18.7595	1.11391	1.61977e-78	2.22612e-76	Krt8 ADI
144	Psmb3	18.7246	1.29693	3.12214e-78	4.26651e-76	Krt8 ADI
145	Rac1	18.6701	1.70824	8.66801e-78	1.17782e-75	Krt8 ADI
146	Rps24	18.5894	1.32172	3.91787e-77	5.29375e-75	Krt8 ADI
147	Hnrnpc	18.5845	1.3642	4.28851e-77	5.76218e-75	Krt8 ADI
148	Psmd4	18.5803	1.41563	4.63556e-77	6.19387e-75	Krt8 ADI
149	Hspa9	18.5703	1.55506	5.59132e-77	7.42966e-75	Krt8 ADI
150	Tpd52	18.5448	1.60568	8.98718e-77	1.18764e-74	Krt8 ADI
151	Mfge8	18.516	2.96059	1.53433e-76	2.01651e-74	Krt8 ADI
152	Capns1	18.5154	1.51439	1.55202e-76	2.02868e-74	Krt8 ADI
153	Clic1	18.487	1.43775	2.62573e-76	3.41358e-74	Krt8 ADI
154	Rps8	18.4861	1.08953	2.6695e-76	3.45184e-74	Krt8 ADI
155	Gnb2l1	18.4418	1.49712	6.07223e-76	7.8098e-74	Krt8 ADI
156	Ncl	18.4241	1.54665	8.41528e-76	1.07088e-73	Krt8 ADI
157	Mdm2	18.4006	2.05801	1.29911e-75	1.64447e-73	Krt8 ADI
158	Rpl27a	18.3957	1.37727	1.42222e-75	1.79088e-73	Krt8 ADI
159	Rpl27	18.3355	1.24348	4.31264e-75	5.37426e-73	Krt8 ADI
160	Atp6v0e	18.3158	1.62098	6.19068e-75	7.67484e-73	Krt8 ADI
161	Rpl31	18.3129	1.18023	6.527e-75	8.0503e-73	Krt8 ADI
162	Ctnna1	18.1691	1.47453	9.06801e-74	1.10708e-71	Krt8 ADI
163	Edf1	18.0765	1.30267	4.8846e-73	5.93331e-71	Krt8 ADI
164	Sat1	18.0067	1.47664	1.72654e-72	2.08668e-70	Krt8 ADI
165	Serpinb6a	17.9691	1.59781	3.40064e-72	4.08944e-70	Krt8 ADI
166	Ghitm	17.9578	1.44686	4.16697e-72	4.98606e-70	Krt8 ADI
167	Rpl41	17.854	0.80943	2.69189e-71	3.20509e-69	Krt8 ADI
168	Psmc1	17.8494	1.34065	2.91918e-71	3.45858e-69	Krt8 ADI
169	Cd9	17.7895	1.3397	8.51708e-71	1.00414e-68	Krt8 ADI
170	Rps27	17.7046	1.17187	3.86555e-70	4.53514e-68	Krt8 ADI
171	Taldo1	17.642	1.60215	1.17231e-69	1.3687e-67	Krt8 ADI
172	Chchd2	17.5819	1.05277	3.39127e-69	3.92132e-67	Krt8 ADI
173	Sparc	17.5301	1.43584	8.44014e-69	9.71262e-67	Krt8 ADI
174	Nars	17.5019	1.43606	1.38518e-68	1.58643e-66	Krt8 ADI
175	Arpp19	17.4925	1.34943	1.63408e-68	1.86262e-66	Krt8 ADI
176	Rpl35	17.4907	1.19289	1.68587e-68	1.91259e-66	Krt8 ADI
177	Pfn1	17.4679	1.41938	2.51468e-68	2.83946e-66	Krt8 ADI
178	Cox7a2	17.4413	1.08247	4.0105e-68	4.50731e-66	Krt8 ADI
179	Fau	17.4309	1.29745	4.8042e-68	5.37422e-66	Krt8 ADI
180	Cd151	17.3916	1.94379	9.55509e-68	1.06393e-65	Krt8 ADI
181	Tax1bp1	17.3602	1.40376	1.65251e-67	1.83154e-65	Krt8 ADI
182	Ppp1r15a	17.3295	2.51261	2.81553e-67	3.09207e-65	Krt8 ADI
183	Cald1	17.2503	1.66365	1.11269e-66	1.21092e-64	Krt8 ADI
184	Rpl7a	17.2272	1.24184	1.66009e-66	1.79851e-64	Krt8 ADI
185	Btf3	17.1818	1.3025	3.63706e-66	3.92264e-64	Krt8 ADI
186	Morf4l1	17.0955	1.2582	1.60322e-65	1.71374e-63	Krt8 ADI
187	Hnrnpab	17.0486	1.23601	3.58117e-65	3.81109e-63	Krt8 ADI
188	Areg	17.0436	1.73351	3.89761e-65	4.12477e-63	Krt8 ADI
189	Vmp1	17.0434	1.4914	3.91022e-65	4.12477e-63	Krt8 ADI
190	Serinc1	16.9865	1.77983	1.03434e-64	1.08633e-62	Krt8 ADI
191	Mal	16.9561	1.73341	1.73616e-64	1.80764e-62	Krt8 ADI
192	Atf3	16.9392	3.3806	2.31099e-64	2.39576e-62	Krt8 ADI
193	Icam1	16.934	1.34497	2.52573e-64	2.60714e-62	Krt8 ADI
194	Cd44	16.93	1.97895	2.70346e-64	2.77867e-62	Krt8 ADI
195	H3f3b	16.8317	1.19433	1.42881e-63	1.45611e-61	Krt8 ADI
196	Ctsl	16.7916	1.8826	2.81206e-63	2.84172e-61	Krt8 ADI
197	Psmb4	16.7307	1.22757	7.82936e-63	7.87883e-61	Krt8 ADI
198	Psmd7	16.6757	1.26583	1.9689e-62	1.97308e-60	Krt8 ADI
199	Phlda1	16.6318	1.34218	4.10241e-62	4.09407e-60	Krt8 ADI
200	1500012F01Rik	16.6164	1.75997	5.30286e-62	5.24852e-60	Krt8 ADI
201	Ppia	16.5509	0.972401	1.57729e-61	1.55473e-59	Krt8 ADI
202	Rpl34	16.5434	1.07997	1.78647e-61	1.75373e-59	Krt8 ADI
203	Pa2g4	16.5274	1.38503	2.32971e-61	2.27771e-59	Krt8 ADI
204	Nme1	16.4945	1.52301	4.01888e-61	3.91328e-59	Krt8 ADI
205	Actn1	16.4687	1.53281	6.16166e-61	5.97556e-59	Krt8 ADI
206	Ywhah	16.4673	1.60767	6.30263e-61	6.08773e-59	Krt8 ADI
207	Btg2	16.4607	1.70849	7.02969e-61	6.76284e-59	Krt8 ADI
208	Rpl29	16.4267	1.17113	1.23241e-60	1.1809e-58	Krt8 ADI
209	Arpc5	16.3455	1.68945	4.68601e-60	4.47235e-58	Krt8 ADI
210	Slc25a3	16.3321	1.10563	5.83474e-60	5.54669e-58	Krt8 ADI
211	Cltb	16.2933	1.79148	1.10163e-59	1.04312e-57	Krt8 ADI
212	Rps10	16.1116	1.21011	2.11362e-58	1.98573e-56	Krt8 ADI
213	Rpl28	16.0896	1.10614	3.01998e-58	2.82621e-56	Krt8 ADI
214	Ndnf	16.056	2.14525	5.18553e-58	4.81534e-56	Krt8 ADI
215	Rpl8	16.0096	1.15255	1.09443e-57	1.00851e-55	Krt8 ADI
216	Psmb1	15.9818	1.03223	1.71143e-57	1.57105e-55	Krt8 ADI
217	Ubxn1	15.9717	1.39895	2.0118e-57	1.83976e-55	Krt8 ADI
218	Ftl1	15.9406	1.2957	3.31009e-57	3.01557e-55	Krt8 ADI
219	Pls3	15.8954	1.4057	6.81507e-57	6.18525e-55	Krt8 ADI
220	Ube2d3	15.8355	1.34915	1.77061e-56	1.60093e-54	Krt8 ADI
221	Ptp4a2	15.8171	1.45379	2.37325e-56	2.13779e-54	Krt8 ADI
222	Rap2b	15.7966	3.1086	3.28297e-56	2.93527e-54	Krt8 ADI
223	Rpl18	15.7476	1.07113	7.13247e-56	6.35344e-54	Krt8 ADI
224	Capzb	15.7324	1.41071	9.06578e-56	8.0458e-54	Krt8 ADI
225	Rpl5	15.7096	1.20915	1.29993e-55	1.14944e-53	Krt8 ADI
226	Tuba1c	15.6767	1.76939	2.18446e-55	1.91746e-53	Krt8 ADI
227	Commd3	15.6641	1.58564	2.6637e-55	2.32963e-53	Krt8 ADI
228	Pafah1b1	15.6387	1.3613	3.96867e-55	3.45835e-53	Krt8 ADI
229	Cox5b	15.6237	1.02979	5.02271e-55	4.36105e-53	Krt8 ADI
230	Hist1h2bc	15.6046	1.28684	6.7726e-55	5.85927e-53	Krt8 ADI
231	Prdx1	15.5858	0.870704	9.09147e-55	7.83724e-53	Krt8 ADI
232	Rsl1d1	15.5813	1.36385	9.76183e-55	8.38507e-53	Krt8 ADI
233	Tceb1	15.575	1.37799	1.07703e-54	9.2184e-53	Krt8 ADI
234	Tpd52l2	15.5589	1.58996	1.38371e-54	1.18013e-52	Krt8 ADI
235	D8Ertd738e	15.5382	1.19084	1.91135e-54	1.62437e-52	Krt8 ADI
236	Snx6	15.5116	1.30932	2.89599e-54	2.44391e-52	Krt8 ADI
237	Tmsb10	15.511	1.73847	2.9229e-54	2.458e-52	Krt8 ADI
238	Psmd12	15.4069	1.38974	1.47175e-53	1.22481e-51	Krt8 ADI
239	Nop58	15.3949	1.38031	1.77019e-53	1.46809e-51	Krt8 ADI
240	Canx	15.3845	1.34455	2.07823e-53	1.71764e-51	Krt8 ADI
241	Naca	15.3802	1.02949	2.22147e-53	1.82975e-51	Krt8 ADI
242	Tmbim4	15.3497	1.77629	3.55987e-53	2.92213e-51	Krt8 ADI
243	Rhoa	15.3477	1.39376	3.67084e-53	3.00297e-51	Krt8 ADI
244	Bax	15.3035	1.84731	7.2452e-53	5.88697e-51	Krt8 ADI
245	Psmc3	15.3012	1.36605	7.50337e-53	6.07622e-51	Krt8 ADI
246	Klf6	15.2896	1.68257	8.97257e-53	7.24159e-51	Krt8 ADI
247	Rpl36	15.2886	1.03877	9.10618e-53	7.32484e-51	Krt8 ADI
248	Lamp1	15.2243	1.15233	2.43878e-52	1.93581e-50	Krt8 ADI
249	Psme2	14.9897	1.19722	8.57613e-51	6.78502e-49	Krt8 ADI
250	Txnrd1	14.9766	1.34662	1.04373e-50	8.23044e-49	Krt8 ADI
251	Tagln2	14.8986	1.05395	3.36788e-50	2.63846e-48	Krt8 ADI
252	Rps9	14.8803	1.12065	4.42243e-50	3.4422e-48	Krt8 ADI
253	Ube2k	14.7492	1.26747	3.11542e-49	2.41706e-47	Krt8 ADI
254	Ran	14.7013	1.32354	6.32296e-49	4.88983e-47	Krt8 ADI
255	Rab2a	14.6725	1.23276	9.66997e-49	7.45425e-47	Krt8 ADI
256	Aldoa	14.6708	1.03258	9.91752e-49	7.62065e-47	Krt8 ADI
257	Eef1b2	14.6538	1.16505	1.27297e-48	9.7504e-47	Krt8 ADI
258	Glrx3	14.6276	1.69198	1.87203e-48	1.42934e-46	Krt8 ADI
259	Eif6	14.6094	1.76944	2.447e-48	1.86243e-46	Krt8 ADI
260	Fkbp3	14.6081	1.27708	2.49336e-48	1.89173e-46	Krt8 ADI
261	Cycs	14.6002	1.37325	2.80168e-48	2.11897e-46	Krt8 ADI
262	Lamc2	14.58	2.15987	3.76655e-48	2.83979e-46	Krt8 ADI
263	Cox6b1	14.566	0.868237	4.62083e-48	3.47298e-46	Krt8 ADI
264	Cct6a	14.5373	1.41084	7.03219e-48	5.26889e-46	Krt8 ADI
265	Lrrfip1	14.4025	1.28819	4.98872e-47	3.71467e-45	Krt8 ADI
266	Chmp2a	14.3962	1.01105	5.47059e-47	4.0484e-45	Krt8 ADI
267	Cnbp	14.3341	1.07398	1.33891e-46	9.84776e-45	Krt8 ADI
268	Bola2	14.2957	1.53273	2.32633e-46	1.70581e-44	Krt8 ADI
269	Tspan8	14.2725	1.73651	3.24569e-46	2.37271e-44	Krt8 ADI
270	Rala	14.2238	1.23751	6.51794e-46	4.75039e-44	Krt8 ADI
271	Pdap1	14.201	1.0669	9.0315e-46	6.56244e-44	Krt8 ADI
272	Mrpl33	14.1868	1.06418	1.10617e-45	8.01341e-44	Krt8 ADI
273	Atf4	14.1785	1.49305	1.24485e-45	8.99097e-44	Krt8 ADI
274	Rpl10a	14.1744	1.09196	1.31933e-45	9.48006e-44	Krt8 ADI
275	Rps4x	14.1744	1.0335	1.32045e-45	9.48006e-44	Krt8 ADI
276	Bzw1	14.1457	1.38353	1.9842e-45	1.4203e-43	Krt8 ADI
277	Rpl39	14.1272	1.12121	2.58326e-45	1.84362e-43	Krt8 ADI
278	Eif2s1	14.1173	1.5893	2.9729e-45	2.11542e-43	Krt8 ADI
279	Cct2	14.1002	1.18164	3.78742e-45	2.68706e-43	Krt8 ADI
280	Hint1	14.0531	1.02638	7.37658e-45	5.20276e-43	Krt8 ADI
281	Cox8a	14.0465	0.883668	8.09608e-45	5.67693e-43	Krt8 ADI
282	Rpl3	13.9515	0.985524	3.081e-44	2.14786e-42	Krt8 ADI
283	Rpl30	13.9475	1.00512	3.25842e-44	2.26498e-42	Krt8 ADI
284	Cox4i1	13.9444	0.838618	3.4052e-44	2.36018e-42	Krt8 ADI
285	Eno1	13.9097	1.73467	5.53376e-44	3.8245e-42	Krt8 ADI
286	Rpsa	13.8972	1.16483	6.58375e-44	4.53713e-42	Krt8 ADI
287	Tpt1	13.8885	0.949276	7.43653e-44	5.11017e-42	Krt8 ADI
288	Tpm2	13.8872	4.04872	7.57605e-44	5.19121e-42	Krt8 ADI
289	Trp53	13.8388	2.32452	1.4868e-43	1.01301e-41	Krt8 ADI
290	Atp6v1f	13.7948	1.12177	2.73813e-43	1.86031e-41	Krt8 ADI
291	Clta	13.7828	1.23594	3.23526e-43	2.19187e-41	Krt8 ADI
292	Ywhab	13.7803	1.18583	3.35037e-43	2.26347e-41	Krt8 ADI
293	2410006H16Rik	13.7574	2.13052	4.59698e-43	3.09697e-41	Krt8 ADI
294	Ranbp1	13.7217	1.1576	7.52578e-43	5.05594e-41	Krt8 ADI
295	Arf1	13.7085	1.02982	9.03278e-43	6.05146e-41	Krt8 ADI
296	Nfkbia	13.7067	1.78912	9.26356e-43	6.18883e-41	Krt8 ADI
297	Plk2	13.6888	2.26699	1.18511e-42	7.89556e-41	Krt8 ADI
298	Eif5a	13.6647	1.17204	1.64894e-42	1.09554e-40	Krt8 ADI
299	Arl4c	13.6021	1.50552	3.88917e-42	2.57682e-40	Krt8 ADI
300	Map1lc3b	13.5904	0.943723	4.5676e-42	3.018e-40	Krt8 ADI
301	Rpl37a	13.577	0.889062	5.47906e-42	3.61033e-40	Krt8 ADI
302	Sdcbp	13.5678	1.19194	6.21977e-42	4.07607e-40	Krt8 ADI
303	Ctsd	13.5586	1.48338	7.04897e-42	4.60692e-40	Krt8 ADI
304	Rap1b	13.5558	1.50008	7.31917e-42	4.77055e-40	Krt8 ADI
305	Psma6	13.546	1.20731	8.36626e-42	5.43829e-40	Krt8 ADI
306	Cox5a	13.5048	1.05509	1.46603e-41	9.50392e-40	Krt8 ADI
307	Tsg101	13.4915	1.39783	1.75442e-41	1.13429e-39	Krt8 ADI
308	Tacstd2	13.4772	1.60131	2.1299e-41	1.37336e-39	Krt8 ADI
309	Cfl1	13.4748	1.40792	2.20097e-41	1.41539e-39	Krt8 ADI
310	Anxa7	13.4435	1.79346	3.35931e-41	2.15452e-39	Krt8 ADI
311	Serpinb9	13.4203	1.5145	4.59581e-41	2.93193e-39	Krt8 ADI
312	Gpx1	13.4178	1.11934	4.75831e-41	3.02757e-39	Krt8 ADI
313	Skp1a	13.4164	0.882035	4.84419e-41	3.07408e-39	Krt8 ADI
314	Rps28	13.3997	0.915735	6.06914e-41	3.84129e-39	Krt8 ADI
315	Fubp1	13.3303	1.4144	1.54226e-40	9.73567e-39	Krt8 ADI
316	Ahnak	13.3137	1.70986	1.92719e-40	1.21337e-38	Krt8 ADI
317	Chmp3	13.3072	1.38783	2.10272e-40	1.32043e-38	Krt8 ADI
318	Cd2ap	13.3011	1.40561	2.28199e-40	1.42928e-38	Krt8 ADI
319	Rpl36a	13.2747	0.947773	3.24647e-40	2.02808e-38	Krt8 ADI
320	Ppp2r2a	13.2743	1.28282	3.26279e-40	2.03299e-38	Krt8 ADI
321	Dusp1	13.27	1.70412	3.45762e-40	2.14882e-38	Krt8 ADI
322	Uqcrb	13.2682	0.852063	3.53989e-40	2.19427e-38	Krt8 ADI
323	Lsr	13.2356	1.40679	5.46544e-40	3.37049e-38	Krt8 ADI
324	Nupr1	13.2006	1.17789	8.70488e-40	5.3545e-38	Krt8 ADI
325	Cox17	13.1797	1.02445	1.14831e-39	7.04542e-38	Krt8 ADI
326	Rbms1	13.1668	1.30363	1.36189e-39	8.33453e-38	Krt8 ADI
327	Ly6a	13.0905	1.52238	3.7294e-39	2.25934e-37	Krt8 ADI
328	Rnf11	13.0591	1.72378	5.6382e-39	3.39861e-37	Krt8 ADI
329	Gdf15	13.0427	2.99742	6.9919e-39	4.20406e-37	Krt8 ADI
330	Eef1g	12.9711	1.04674	1.78341e-38	1.06965e-36	Krt8 ADI
331	Ubxn4	12.9565	1.0448	2.15987e-38	1.29222e-36	Krt8 ADI
332	Cct8	12.948	1.32471	2.41117e-38	1.43899e-36	Krt8 ADI
333	Rbx1	12.9438	0.907314	2.54569e-38	1.5155e-36	Krt8 ADI
334	Pdlim1	12.9306	1.27216	3.02427e-38	1.79597e-36	Krt8 ADI
335	Tuft1	12.9162	2.58775	3.64619e-38	2.15996e-36	Krt8 ADI
336	Prkcdbp	12.893	3.59422	4.92903e-38	2.91273e-36	Krt8 ADI
337	Tcp1	12.8723	1.19809	6.44809e-38	3.80105e-36	Krt8 ADI
338	Plaur	12.819	4.28965	1.28298e-37	7.54449e-36	Krt8 ADI
339	Polr1d	12.8161	1.446	1.33195e-37	7.81334e-36	Krt8 ADI
340	Laptm4a	12.8151	0.864288	1.34997e-37	7.8998e-36	Krt8 ADI
341	Pdia3	12.8143	0.961501	1.36305e-37	7.95697e-36	Krt8 ADI
342	Timm17a	12.8126	1.49532	1.39467e-37	8.12185e-36	Krt8 ADI
343	App	12.7985	1.0327	1.6724e-37	9.71569e-36	Krt8 ADI
344	Tjp2	12.7962	1.46058	1.72239e-37	9.98196e-36	Krt8 ADI
345	St13	12.7628	1.0062	2.64477e-37	1.52907e-35	Krt8 ADI
346	Cfl2	12.7564	1.60825	2.87102e-37	1.6559e-35	Krt8 ADI
347	Nop10	12.7524	1.14468	3.02377e-37	1.73982e-35	Krt8 ADI
348	Tes	12.737	1.50455	3.68245e-37	2.11376e-35	Krt8 ADI
349	Ociad1	12.7054	1.08451	5.52192e-37	3.15457e-35	Krt8 ADI
350	Tinagl1	12.685	2.04903	7.15729e-37	4.07915e-35	Krt8 ADI
351	Txndc17	12.6792	1.27394	7.70914e-37	4.38327e-35	Krt8 ADI
352	Las1l	12.67	1.50307	8.66796e-37	4.91682e-35	Krt8 ADI
353	Uqcrq	12.6272	0.780508	1.49439e-36	8.45685e-35	Krt8 ADI
354	Rab1	12.6198	1.13918	1.64309e-36	9.27653e-35	Krt8 ADI
355	Usmg5	12.585	0.847355	2.55393e-36	1.43852e-34	Krt8 ADI
356	Psmb2	12.5728	1.20092	2.97948e-36	1.67429e-34	Krt8 ADI
357	Ubc	12.5573	0.920992	3.62568e-36	2.03266e-34	Krt8 ADI
358	Cwc15	12.5076	1.02164	6.78275e-36	3.79377e-34	Krt8 ADI
359	Eif3h	12.5037	1.16092	7.12255e-36	3.97458e-34	Krt8 ADI
360	Actg1	12.5022	1.17744	7.2631e-36	4.04363e-34	Krt8 ADI
361	Rps21	12.5014	0.910812	7.33798e-36	4.07589e-34	Krt8 ADI
362	Psmc6	12.4814	1.43313	9.42555e-36	5.22336e-34	Krt8 ADI
363	Ier3	12.4699	1.52411	1.09014e-35	6.02735e-34	Krt8 ADI
364	Dctn3	12.4472	1.19528	1.44775e-35	7.9862e-34	Krt8 ADI
365	Capn2	12.4245	1.856	1.92429e-35	1.05664e-33	Krt8 ADI
366	Nop56	12.4154	1.38614	2.15668e-35	1.18156e-33	Krt8 ADI
367	Rbm8a	12.3531	1.03981	4.68629e-35	2.53851e-33	Krt8 ADI
368	Etf1	12.3347	1.18299	5.89135e-35	3.18411e-33	Krt8 ADI
369	Sdc4	12.3154	0.952186	7.48796e-35	4.03796e-33	Krt8 ADI
370	Edn1	12.3058	4.07811	8.428e-35	4.53472e-33	Krt8 ADI
371	Eif3g	12.2969	1.31013	9.41167e-35	5.05268e-33	Krt8 ADI
372	1110004F10Rik	12.2766	1.11872	1.20935e-34	6.47797e-33	Krt8 ADI
373	Psmd11	12.2548	1.24099	1.58312e-34	8.46127e-33	Krt8 ADI
374	Psmd2	12.2539	1.14183	1.60059e-34	8.53565e-33	Krt8 ADI
375	Ehd4	12.2353	1.55835	2.01337e-34	1.07132e-32	Krt8 ADI
376	Rab6a	12.233	1.26527	2.07095e-34	1.09952e-32	Krt8 ADI
377	Cct3	12.2327	1.03022	2.07845e-34	1.10107e-32	Krt8 ADI
378	Atxn10	12.2244	1.02956	2.30188e-34	1.21676e-32	Krt8 ADI
379	Rab11a	12.1798	1.27091	3.98475e-34	2.09252e-32	Krt8 ADI
380	Pdcd6	12.1689	1.4417	4.55001e-34	2.38414e-32	Krt8 ADI
381	Jun	12.1399	1.33867	6.48679e-34	3.37692e-32	Krt8 ADI
382	Ccdc25	12.1227	1.15871	8.00896e-34	4.16033e-32	Krt8 ADI
383	Psma4	12.1182	0.958525	8.46328e-34	4.38686e-32	Krt8 ADI
384	Ube2b	12.1059	0.905508	9.82595e-34	5.07133e-32	Krt8 ADI
385	Riok3	12.0806	1.55729	1.33816e-33	6.89169e-32	Krt8 ADI
386	Psmb6	12.0381	0.775705	2.23947e-33	1.15089e-31	Krt8 ADI
387	Eif4g2	12.0284	0.991821	2.52068e-33	1.29264e-31	Krt8 ADI
388	Hspa8	12.0248	0.888728	2.63306e-33	1.3474e-31	Krt8 ADI
389	Atp5d	11.9979	0.933259	3.64207e-33	1.85583e-31	Krt8 ADI
390	Cldn18	11.9909	0.972318	3.96779e-33	2.01753e-31	Krt8 ADI
391	Adipor1	11.977	1.2552	4.68997e-33	2.37471e-31	Krt8 ADI
392	Eif3a	11.9631	1.22448	5.54359e-33	2.80103e-31	Krt8 ADI
393	Eif4a1	11.9458	1.18506	6.82833e-33	3.44294e-31	Krt8 ADI
394	Psma1	11.9338	1.13535	7.88715e-33	3.96849e-31	Krt8 ADI
395	Ssb	11.9287	0.911903	8.38789e-33	4.20286e-31	Krt8 ADI
396	Dynlrb1	11.9186	0.853713	9.47171e-33	4.73605e-31	Krt8 ADI
397	Txndc9	11.8867	1.43555	1.38745e-32	6.92316e-31	Krt8 ADI
398	Denr	11.8769	1.04307	1.56117e-32	7.77384e-31	Krt8 ADI
399	Emp1	11.8631	2.73663	1.83946e-32	9.12182e-31	Krt8 ADI
0	Krt15	13.8266	8.49384	1.76134e-43	4.23619e-39	basal cells
1	Rpl13	12.859	2.99041	7.65164e-38	9.20148e-34	basal cells
2	Aqp3	12.6255	8.50152	1.52761e-36	1.22468e-32	basal cells
3	Ifitm3	12.2915	3.03544	1.00672e-34	4.84253e-31	basal cells
4	Dapl1	12.2369	8.89471	1.97366e-34	7.54267e-31	basal cells
5	Cyp2f2	12.2283	3.3325	2.19528e-34	7.54267e-31	basal cells
6	Bpifa1	11.6663	6.2097	1.89568e-31	5.69913e-28	basal cells
7	Rps5	11.3741	2.71775	5.62588e-30	1.35308e-26	basal cells
8	Abi3bp	11.2959	9.16875	1.37484e-29	3.00602e-26	basal cells
9	F3	11.0581	4.01457	2.004e-28	4.01652e-25	basal cells
10	Rps14	10.9737	2.13662	5.11165e-28	9.45694e-25	basal cells
11	Rps6	10.9383	2.51094	7.5636e-28	1.29937e-24	basal cells
12	Tmem176b	10.8577	2.2511	1.83266e-27	2.59278e-24	basal cells
13	Rps8	10.7923	2.08797	3.74155e-27	4.99934e-24	basal cells
14	Dcn	10.7317	8.65773	7.22293e-27	9.14308e-24	basal cells
15	Ifitm1	10.5907	3.84169	3.2928e-26	3.95976e-23	basal cells
16	Rplp0	10.363	2.44005	3.65243e-25	4.18308e-22	basal cells
17	Rps3	10.165	2.32839	2.84004e-24	2.96981e-21	basal cells
18	Fxyd3	9.82829	4.3385	8.50474e-23	8.52281e-20	basal cells
19	Fmo2	9.67945	2.84482	3.68676e-22	3.54682e-19	basal cells
20	Rpl18a	9.40148	2.12426	5.37998e-21	4.79236e-18	basal cells
21	Rpl5	9.33823	2.38234	9.79612e-21	8.41451e-18	basal cells
22	Rps18	9.19628	2.2639	3.70569e-20	3.07329e-17	basal cells
23	Krt19	9.1102	2.40447	8.22335e-20	6.59266e-17	basal cells
24	Sult1d1	9.00215	4.15294	2.2134e-19	1.71724e-16	basal cells
25	S100a6	8.91821	2.72701	4.73881e-19	3.56166e-16	basal cells
26	Rps9	8.85695	2.24749	8.22369e-19	5.99358e-16	basal cells
27	Gsto1	8.78293	2.51937	1.5927e-18	1.09446e-15	basal cells
28	Rpl12	8.70733	2.22547	3.11103e-18	2.07843e-15	basal cells
29	Rpl28	8.62615	1.99943	6.34501e-18	4.12443e-15	basal cells
30	Rpsa	8.62026	2.33226	6.68028e-18	4.22809e-15	basal cells
31	Tmem176a	8.50407	1.84729	1.8306e-17	1.12892e-14	basal cells
32	Epas1	8.45442	2.6489	2.80474e-17	1.68642e-14	basal cells
33	Gstm1	8.30558	2.23993	9.93343e-17	5.68831e-14	basal cells
34	Cbr2	8.30112	1.9301	1.03136e-16	5.76867e-14	basal cells
35	Sfn	8.24746	2.93773	1.618e-16	8.54572e-14	basal cells
36	Rpl13a	8.24625	1.85859	1.63446e-16	8.54572e-14	basal cells
37	Krt5	8.1677	9.05019	3.14322e-16	1.60846e-13	basal cells
38	Rps16	8.16181	2.08565	3.30038e-16	1.65369e-13	basal cells
39	Rps2	8.06703	1.91448	7.2027e-16	3.53535e-13	basal cells
40	Tpt1	8.05971	1.84418	7.6473e-16	3.64162e-13	basal cells
41	Rpl31	8.05853	1.84113	7.72203e-16	3.64162e-13	basal cells
42	Rpl4	8.04559	2.09724	8.58332e-16	3.96995e-13	basal cells
43	Dst	7.98817	3.33806	1.36956e-15	6.09989e-13	basal cells
44	Rps27	7.97255	1.90098	1.55439e-15	6.67581e-13	basal cells
45	Rpl35	7.94593	1.84647	1.92738e-15	8.13253e-13	basal cells
46	Pabpc1	7.88905	2.70239	3.04497e-15	1.26266e-12	basal cells
47	Rps15a	7.74581	1.8371	9.4975e-15	3.8716e-12	basal cells
48	Rpl37	7.61603	1.76036	2.61587e-14	1.04857e-11	basal cells
49	Gstm2	7.53883	2.59238	4.74197e-14	1.8395e-11	basal cells
50	Ehf	7.51021	2.70644	5.90341e-14	2.2537e-11	basal cells
51	Tgm2	7.47572	4.00013	7.6782e-14	2.88544e-11	basal cells
52	Emb	7.41269	1.9424	1.23765e-13	4.57948e-11	basal cells
53	Rpl37a	7.35085	1.72657	1.96952e-13	7.1771e-11	basal cells
54	Rps4x	7.33771	1.80976	2.17276e-13	7.79955e-11	basal cells
55	Adh7	7.30224	4.74315	2.83026e-13	1.00104e-10	basal cells
56	Rpl10a	7.24985	1.86161	4.17226e-13	1.45431e-10	basal cells
57	Rpl9	7.18761	1.68299	6.5936e-13	2.26547e-10	basal cells
58	Gsta4	7.16956	1.83876	7.52368e-13	2.54862e-10	basal cells
59	Zfp36l1	7.15622	2.33542	8.2934e-13	2.77034e-10	basal cells
60	Glul	7.08172	2.2489	1.42375e-12	4.62737e-10	basal cells
61	Rps15	7.07447	1.67358	1.50016e-12	4.81073e-10	basal cells
62	Rpl22	7.0382	1.79837	1.94738e-12	6.1627e-10	basal cells
63	Rps7	7.01644	1.75079	2.27596e-12	7.10898e-10	basal cells
64	Egr1	7.01147	3.22214	2.35832e-12	7.27178e-10	basal cells
65	Rps23	6.97785	1.72124	2.99724e-12	9.12487e-10	basal cells
66	mt-Cytb	6.87576	1.42539	6.16617e-12	1.83089e-09	basal cells
67	Rplp1	6.86657	1.62862	6.57658e-12	1.92894e-09	basal cells
68	Rplp2	6.83389	1.75161	8.26409e-12	2.39469e-09	basal cells
69	Hsp90ab1	6.78597	1.7026	1.15312e-11	3.30164e-09	basal cells
70	Rpl23	6.77581	1.60665	1.23708e-11	3.50035e-09	basal cells
71	Rpl8	6.7548	1.68459	1.43035e-11	4.00015e-09	basal cells
72	Rpl3	6.7048	1.60671	2.01681e-11	5.57544e-09	basal cells
73	mt-Co1	6.66698	1.6141	2.61113e-11	7.1364e-09	basal cells
74	Eef1b2	6.61366	1.81325	3.7494e-11	1.01322e-08	basal cells
75	Lypd2	6.56605	2.68027	5.16657e-11	1.36551e-08	basal cells
76	Krt17	6.52904	8.55564	6.61929e-11	1.73044e-08	basal cells
77	Eef1a1	6.47196	1.57762	9.67425e-11	2.50189e-08	basal cells
78	Npm1	6.46632	1.82585	1.00416e-10	2.56927e-08	basal cells
79	Rps24	6.40867	1.67166	1.4679e-10	3.71177e-08	basal cells
80	Rps17	6.40726	1.47394	1.48156e-10	3.71177e-08	basal cells
81	Rpl36a	6.34912	1.55884	2.16543e-10	5.36916e-08	basal cells
82	Anxa8	6.3401	2.21665	2.29612e-10	5.6351e-08	basal cells
83	Ctsl	6.33616	2.34617	2.35567e-10	5.68519e-08	basal cells
84	Rpl17	6.33563	1.49362	2.36381e-10	5.68519e-08	basal cells
85	Gas5	6.31149	1.7554	2.76363e-10	6.581e-08	basal cells
86	Sdpr	6.30444	2.14299	2.89245e-10	6.82023e-08	basal cells
87	Rps19	6.28242	1.49581	3.33342e-10	7.7837e-08	basal cells
88	Ptn	6.23826	4.96343	4.42469e-10	1.02325e-07	basal cells
89	Rpl14	6.19062	1.36789	5.99269e-10	1.34701e-07	basal cells
90	Rps12	6.10059	1.48315	1.05679e-09	2.33183e-07	basal cells
91	Jun	6.06404	2.24653	1.32744e-09	2.90239e-07	basal cells
92	Rpl30	6.06074	1.52651	1.35498e-09	2.93591e-07	basal cells
93	Reg3g	6.03245	3.05267	1.61497e-09	3.43731e-07	basal cells
94	Rpl21	5.98873	1.20423	2.11485e-09	4.46177e-07	basal cells
95	Rpl11	5.93214	1.40953	2.99018e-09	6.19973e-07	basal cells
96	Rpl7	5.89064	1.48994	3.84696e-09	7.90796e-07	basal cells
97	Gnb2l1	5.8869	1.70566	3.93508e-09	8.02056e-07	basal cells
98	Rbbp7	5.87679	1.95833	4.18289e-09	8.454e-07	basal cells
99	Aqp4	5.86668	3.48922	4.44608e-09	8.91106e-07	basal cells
100	Fam107b	5.83922	2.71039	5.24466e-09	1.04247e-06	basal cells
101	Pdpn	5.83715	3.66506	5.31008e-09	1.04683e-06	basal cells
102	Ece1	5.80521	2.45159	6.42847e-09	1.23689e-06	basal cells
103	Rpl27a	5.75528	1.53159	8.64992e-09	1.6511e-06	basal cells
104	Sfr1	5.74815	1.80009	9.02279e-09	1.70872e-06	basal cells
105	Aqp5	5.73801	1.50657	9.57955e-09	1.79964e-06	basal cells
106	Rpl26	5.73672	1.30891	9.65254e-09	1.79964e-06	basal cells
107	Rpl32	5.72633	1.37931	1.02625e-08	1.89865e-06	basal cells
108	Itm2b	5.63385	1.46817	1.76233e-08	3.16313e-06	basal cells
109	Rps13	5.61641	1.44275	1.94961e-08	3.47334e-06	basal cells
110	Rps21	5.54139	1.44135	3.00084e-08	5.30685e-06	basal cells
111	Rpl41	5.51577	1.10626	3.47261e-08	6.09633e-06	basal cells
112	Ccnd2	5.5036	2.395	3.72113e-08	6.48527e-06	basal cells
113	Hmgb2	5.4985	2.0287	3.83028e-08	6.62749e-06	basal cells
114	Rps25	5.49215	1.32188	3.9708e-08	6.82154e-06	basal cells
115	Hspb1	5.43037	1.74752	5.62374e-08	9.59267e-06	basal cells
116	Perp	5.38875	2.63335	7.09493e-08	1.19329e-05	basal cells
117	Cd9	5.32736	1.42118	9.96494e-08	1.66435e-05	basal cells
118	Rpl15	5.32205	1.38106	1.02604e-07	1.70189e-05	basal cells
119	Rpl23a	5.24043	1.31188	1.60199e-07	2.62106e-05	basal cells
120	Ybx3	5.2165	2.18804	1.82331e-07	2.94312e-05	basal cells
121	Hnrnpc	5.19182	1.39176	2.08243e-07	3.31686e-05	basal cells
122	Ncl	5.15305	1.57263	2.56283e-07	4.05517e-05	basal cells
123	Serbp1	5.13467	1.40579	2.82634e-07	4.41405e-05	basal cells
124	Fam3c	5.11723	2.24675	3.10052e-07	4.81101e-05	basal cells
125	Set	5.10845	1.61993	3.24812e-07	5.00772e-05	basal cells
126	Nedd4	5.04003	1.3792	4.65448e-07	7.13025e-05	basal cells
127	Anp32b	4.97895	1.73367	6.39302e-07	9.73155e-05	basal cells
128	Rps11	4.96113	1.37283	7.00846e-07	0.000106013	basal cells
129	Rpl6	4.94043	1.14857	7.79509e-07	0.000117175	basal cells
130	Oit1	4.9383	4.29381	7.88083e-07	0.000117257	basal cells
131	Rps3a1	4.93787	1.30551	7.89805e-07	0.000117257	basal cells
132	Rpl34	4.88975	1.17099	1.00967e-06	0.000148978	basal cells
133	Trp63	4.88764	8.01192	1.02053e-06	0.000149664	basal cells
134	Ptma	4.87005	1.24613	1.11569e-06	0.000161647	basal cells
135	Rps20	4.84098	1.26505	1.29201e-06	0.000186072	basal cells
136	Selenbp1	4.81123	1.13749	1.50003e-06	0.000213474	basal cells
137	Rpl19	4.70728	1.14686	2.51044e-06	0.000355168	basal cells
138	Anxa1	4.62925	1.25001	3.66989e-06	0.000514862	basal cells
139	Rps28	4.62857	1.18295	3.68202e-06	0.000514862	basal cells
140	Ptplb	4.58386	1.86085	4.56472e-06	0.000634602	basal cells
141	Rps26	4.58247	1.22089	4.59512e-06	0.000635156	basal cells
142	Bmx	4.50696	4.73592	6.57616e-06	0.000898654	basal cells
143	Hnrnpm	4.49314	1.37298	7.01818e-06	0.00095364	basal cells
144	Rsl1d1	4.47072	1.41581	7.79581e-06	0.00105335	basal cells
145	Gsn	4.44251	1.2824	8.89166e-06	0.00118807	basal cells
146	Apoe	4.40986	2.82034	1.03438e-05	0.00137447	basal cells
147	Pdia3	4.38682	1.17495	1.1502e-05	0.00151997	basal cells
148	Ltf	4.37418	2.61009	1.21887e-05	0.00159321	basal cells
149	Eef1g	4.33484	1.26655	1.45868e-05	0.00187608	basal cells
150	Fmo3	4.32349	2.04979	1.53582e-05	0.00196478	basal cells
151	Sdc1	4.29128	1.09212	1.77648e-05	0.00222532	basal cells
152	Oaz1	4.27877	1.05345	1.87929e-05	0.00234191	basal cells
153	Rps27a	4.27094	1.10404	1.94654e-05	0.00241321	basal cells
154	S100a16	4.24845	2.132	2.15252e-05	0.00265489	basal cells
155	Hexim1	4.2439	1.7043	2.19669e-05	0.00269554	basal cells
156	Amotl1	4.20084	3.18781	2.65929e-05	0.00323023	basal cells
157	Uba52	4.181	1.09204	2.90227e-05	0.00350766	basal cells
158	Fos	4.17674	1.90038	2.95717e-05	0.00355614	basal cells
159	Thrap3	4.17478	1.45746	2.9828e-05	0.00356913	basal cells
160	Man1a2	4.15851	1.97736	3.20324e-05	0.00381392	basal cells
161	Pam	4.11845	1.9121	3.81435e-05	0.00447507	basal cells
162	Laptm4a	4.10665	1.02856	4.01446e-05	0.00467968	basal cells
163	Wfdc2	4.10589	0.678509	4.02766e-05	0.00467968	basal cells
164	Rpl7a	4.08028	1.09244	4.49824e-05	0.0052013	basal cells
165	Rpl36	4.07337	1.01512	4.63378e-05	0.00533239	basal cells
166	Ybx1	4.06273	0.978093	4.85024e-05	0.00552858	basal cells
167	Eif4g1	4.0615	1.38058	4.87589e-05	0.00553161	basal cells
168	H3f3a	4.05796	1.15657	4.95023e-05	0.00558957	basal cells
169	Nbl1	4.04496	3.678	5.23324e-05	0.00588152	basal cells
170	Ralbp1	4.01836	1.25956	5.86045e-05	0.0065558	basal cells
171	Wls	4.0104	1.23508	6.06158e-05	0.0067494	basal cells
172	Cast	4.0056	1.45601	6.18595e-05	0.00685614	basal cells
173	Sox2	3.9901	2.03168	6.60463e-05	0.00728661	basal cells
174	Slc25a5	3.98827	0.976168	6.65565e-05	0.00730937	basal cells
175	1700025G04Rik	3.97906	3.21053	6.91884e-05	0.00756387	basal cells
176	S100a14	3.96848	2.41821	7.23333e-05	0.00787189	basal cells
177	Junb	3.94518	1.73412	7.97414e-05	0.00860027	basal cells
178	Fgfr3	3.94351	2.89631	8.02974e-05	0.00862157	basal cells
179	Dek	3.93079	1.33029	8.46682e-05	0.00901042	basal cells
180	Gltscr2	3.92849	1.40802	8.54796e-05	0.00905669	basal cells
181	Smarca5	3.90885	1.20921	9.27375e-05	0.00970954	basal cells
182	Wnt4	3.90735	3.67372	9.33136e-05	0.00971552	basal cells
183	Ldha	3.85885	0.979744	0.000113921	0.01181	basal cells
184	H3f3b	3.85723	0.996541	0.000114678	0.0118375	basal cells
185	Sub1	3.84367	1.03573	0.000121208	0.012458	basal cells
186	Snrpb2	3.82181	1.90486	0.000132478	0.0135584	basal cells
187	Fau	3.80351	1.07038	0.000142661	0.0144774	basal cells
188	Plek2	3.79956	4.2849	0.000144952	0.0146481	basal cells
189	Scgb3a2	3.79646	1.52439	0.000146775	0.0147702	basal cells
190	Fkbp4	3.7877	1.09733	0.000152049	0.0152372	basal cells
191	Syncrip	3.78243	1.53152	0.000155305	0.015499	basal cells
192	Hnrnpab	3.76015	1.02251	0.00016981	0.0167381	basal cells
193	Cd2ap	3.75385	1.48728	0.00017414	0.0170948	basal cells
194	Sfpq	3.74898	1.25154	0.000177558	0.0173596	basal cells
195	Rpl27	3.7239	0.950447	0.000196173	0.0191018	basal cells
196	Dsp	3.70161	1.88551	0.000214233	0.0206928	basal cells
197	Krt7	3.69789	1.10066	0.000217402	0.0209149	basal cells
198	Top1	3.69257	1.03733	0.000221995	0.0212717	basal cells
199	Xbp1	3.67168	1.60193	0.000240961	0.0229974	basal cells
200	Ssb	3.64924	1.0366	0.000263022	0.0250037	basal cells
201	Upk1b	3.63563	6.65085	0.000277297	0.026257	basal cells
202	Gm10076	3.63098	0.878696	0.000282347	0.0266303	basal cells
203	Atpif1	3.62186	0.810806	0.000292491	0.0273724	basal cells
204	Pcbp2	3.61923	1.02697	0.000295485	0.0275454	basal cells
205	Aldh3a1	3.61633	2.61893	0.000298805	0.0277473	basal cells
206	Acin1	3.61456	1.26112	0.000300859	0.0278306	basal cells
207	Ranbp1	3.58585	1.18929	0.000335984	0.0309607	basal cells
208	Myof	3.57795	1.50937	0.000346297	0.0314877	basal cells
209	Ywhab	3.57747	1.13018	0.000346939	0.0314877	basal cells
210	Timp3	3.5454	1.43208	0.000392016	0.0353123	basal cells
211	Msln	3.52476	3.58766	0.000423866	0.0380389	basal cells
212	Eif4g2	3.50992	1.0399	0.000448241	0.0400768	basal cells
213	Nop58	3.50422	1.25766	0.000457939	0.0407922	basal cells
214	Gpx2	3.50137	1.90231	0.000462865	0.0410789	basal cells
215	Rps10	3.48834	0.992155	0.000486032	0.0429763	basal cells
216	Luzp1	3.48287	1.98102	0.000496076	0.0437037	basal cells
217	Hes1	3.48155	1.21911	0.000498527	0.0437593	basal cells
218	Marcksl1	3.47631	2.4629	0.000508363	0.0444605	basal cells
219	Slc38a2	3.47508	1.73745	0.000510702	0.0445032	basal cells
220	Snrpf	3.46856	1.25649	0.000523252	0.0454323	basal cells
221	Rpl35a	3.44367	0.923614	0.000573874	0.0492937	basal cells
222	Cd14	3.42736	1.48679	0.000609481	0.0517634	basal cells
223	Mpp6	3.42731	2.71016	0.000609585	0.0517634	basal cells
224	Eea1	3.42658	1.72829	0.000611234	0.0517634	basal cells
225	Ier2	3.4075	1.41384	0.000655613	0.0551334	basal cells
226	Chd3	3.40214	1.53942	0.000668594	0.0559872	basal cells
227	Prdx6	3.4014	0.778045	0.000670422	0.0559872	basal cells
228	Ppia	3.39884	0.797495	0.000676715	0.0561853	basal cells
229	Rpl29	3.39682	0.919422	0.00068175	0.0563463	basal cells
230	Hnrnpr	3.39471	1.34675	0.000687009	0.0563934	basal cells
231	Rpl10	3.37519	0.86391	0.000737654	0.0601401	basal cells
232	Ssrp1	3.36812	1.29448	0.000756822	0.0614943	basal cells
233	Rps29	3.36144	0.867801	0.000775385	0.0627906	basal cells
234	Sat1	3.33141	0.988348	0.000864074	0.0692728	basal cells
235	Cnbp	3.33001	0.946798	0.000868429	0.0693907	basal cells
236	Cav1	3.3221	3.26041	0.000893425	0.0711515	basal cells
237	Hnrnpa2b1	3.30491	0.923227	0.000950075	0.0754134	basal cells
238	Minos1	3.29014	0.77192	0.00100136	0.0791467	basal cells
239	1500012F01Rik	3.28417	1.32403	0.00102282	0.0803914	basal cells
240	Atp6v1c2	3.27227	1.22301	0.00106687	0.0835805	basal cells
241	Tsc22d1	3.26784	0.892184	0.00108373	0.0843681	basal cells
242	Smc3	3.26687	1.28562	0.00108744	0.0843681	basal cells
243	Defb1	3.26355	8.42129	0.00110027	0.0848946	basal cells
244	Nr2f2	3.25749	2.48218	0.00112402	0.0863696	basal cells
245	Pof1b	3.25107	2.18092	0.00114971	0.0880628	basal cells
246	Hmgn1	3.22534	0.736825	0.00125823	0.0953219	basal cells
247	Ces1d	3.22439	0.771956	0.00126242	0.0953219	basal cells
248	Dnajb1	3.22034	1.74726	0.00128038	0.0962327	basal cells
249	Elf1	3.21352	1.24847	0.00131119	0.0982411	basal cells
250	Aplp2	3.19104	0.93973	0.00141762	0.104908	basal cells
251	Calr	3.16994	0.891021	0.00152471	0.111461	basal cells
252	Skp1a	3.16709	0.785778	0.00153973	0.112218	basal cells
253	Naca	3.15915	0.79443	0.00158229	0.11396	basal cells
254	Ppp2r2a	3.15868	1.16498	0.00158486	0.11396	basal cells
255	Hnrnpk	3.15843	0.884069	0.00158624	0.11396	basal cells
256	Hnrnpu	3.15823	1.08236	0.00158731	0.11396	basal cells
257	Nop14	3.15557	1.54724	0.00160184	0.114329	basal cells
258	Eif3f	3.15492	0.950234	0.00160543	0.114329	basal cells
259	Lmo4	3.14192	1.23632	0.00167846	0.118383	basal cells
260	Col17a1	3.12264	7.90005	0.00179239	0.125365	basal cells
261	Dusp6	3.12199	1.72638	0.00179632	0.125365	basal cells
262	Ifi202b	3.12167	7.5699	0.0017983	0.125365	basal cells
263	Hlf	3.12043	7.81711	0.00180589	0.12553	basal cells
264	Ube2k	3.10448	1.02689	0.00190612	0.131736	basal cells
265	Klf5	3.10092	1.79681	0.00192923	0.132951	basal cells
266	Srsf2	3.06174	1.06517	0.00220053	0.148249	basal cells
267	Naa15	3.05055	1.31347	0.0022842	0.153029	basal cells
268	Epcam	3.0415	0.858697	0.00235405	0.156834	basal cells
269	Cxadr	3.03616	1.08758	0.00239616	0.159199	basal cells
270	Gsta3	3.03444	1.30477	0.00240983	0.159666	basal cells
271	Nfib	3.02607	1.23242	0.00247754	0.163378	basal cells
272	Ddx21	3.00457	1.24804	0.00265957	0.174292	basal cells
273	Msl1	2.99941	1.59589	0.00270503	0.17679	basal cells
274	Ptrf	2.98414	1.70616	0.00284373	0.184352	basal cells
275	Mfge8	2.97873	1.91178	0.00289445	0.186634	basal cells
276	Kitl	2.97597	2.34937	0.00292064	0.187819	basal cells
277	Capns1	2.97352	0.964517	0.00294409	0.188822	basal cells
278	Sgk1	2.97212	2.45265	0.00295751	0.189178	basal cells
279	Ltbp4	2.96339	6.52936	0.00304272	0.193599	basal cells
280	Hmgn3	2.95669	1.62522	0.00310965	0.196816	basal cells
281	Thoc2	2.94865	1.15164	0.0031917	0.201479	basal cells
282	Nasp	2.93059	1.5	0.00338315	0.211896	basal cells
283	H2afv	2.90629	1.29151	0.00365744	0.225552	basal cells
284	Hmgb1	2.90265	0.762313	0.00370025	0.227027	basal cells
285	Zfp608	2.88836	1.61905	0.00387259	0.236395	basal cells
286	Ube2b	2.88018	0.811717	0.00397444	0.240856	basal cells
287	Sh3bgrl3	2.88008	1.23903	0.00397571	0.240856	basal cells
288	Fam101b	2.87724	2.24715	0.00401164	0.242422	basal cells
289	Tmem64	2.87574	2.50213	0.00403076	0.242967	basal cells
290	Hspa5	2.87069	0.819487	0.00409578	0.246269	basal cells
291	Ythdc1	2.86443	1.10272	0.00417757	0.250483	basal cells
292	Sh3bgrl	2.85843	1.23609	0.0042575	0.254087	basal cells
293	Slc6a6	2.85747	1.44788	0.0042703	0.25422	basal cells
294	Rpl39	2.85462	0.840648	0.0043088	0.255649	basal cells
295	Trf	2.85412	0.951277	0.00431556	0.255649	basal cells
296	Psme2	2.8496	0.881265	0.00437741	0.258042	basal cells
297	Slk	2.84749	1.38887	0.0044065	0.259122	basal cells
298	Nrip1	2.83091	2.00941	0.00464161	0.271619	basal cells
299	Utp3	2.82207	1.13775	0.00477152	0.277573	basal cells
300	Nek7	2.81969	1.50031	0.00480702	0.278587	basal cells
301	Dusp1	2.81621	1.47083	0.00485944	0.280948	basal cells
302	Prdx2	2.81318	0.834762	0.00490549	0.28293	basal cells
303	Itgb4	2.80928	2.56558	0.00496524	0.285484	basal cells
304	Ly6d	2.80874	3.69851	0.00497351	0.285484	basal cells
305	Gdpd2	2.79658	2.87871	0.00516464	0.295749	basal cells
306	Tmpo	2.79183	1.49036	0.00524115	0.299418	basal cells
307	Rpl38	2.78472	0.714282	0.00535736	0.305331	basal cells
308	Tax1bp1	2.78204	0.862432	0.00540182	0.307138	basal cells
309	Pfdn5	2.77965	0.749441	0.00544167	0.308175	basal cells
310	Itga6	2.77145	1.93936	0.00558071	0.314337	basal cells
311	Fat1	2.76399	2.07351	0.00570996	0.320117	basal cells
312	Esf1	2.76252	1.18439	0.00573568	0.320811	basal cells
313	Pa2g4	2.7538	0.928056	0.0058908	0.328723	basal cells
314	Pik3r1	2.75291	2.09303	0.00590676	0.32885	basal cells
315	Rbm39	2.74516	0.911209	0.00604814	0.334692	basal cells
316	Nap1l1	2.74487	1.03508	0.00605342	0.334692	basal cells
317	Snrpd3	2.73885	1.05886	0.00616547	0.340105	basal cells
318	Glg1	2.73759	1.32178	0.00618907	0.340375	basal cells
319	Rif1	2.73708	1.35231	0.00619868	0.340375	basal cells
320	Ppfibp1	2.73129	1.95954	0.00630878	0.345632	basal cells
321	Rassf9	2.72802	1.57034	0.00637153	0.348276	basal cells
322	Adam28	2.72356	1.9785	0.00645821	0.352214	basal cells
323	Runx1	2.70977	1.38848	0.00673295	0.36554	basal cells
324	Ckmt1	2.70775	1.38585	0.00677406	0.366943	basal cells
325	Mecom	2.7067	1.34413	0.00679551	0.367278	basal cells
326	Psmd7	2.70331	0.77926	0.0068653	0.370218	basal cells
327	Eif3e	2.70177	0.993621	0.00689715	0.371104	basal cells
328	Lamb3	2.68805	1.58294	0.00718704	0.382424	basal cells
329	Cd44	2.68209	1.22288	0.00731629	0.386592	basal cells
330	Knop1	2.67259	1.18	0.00752679	0.394394	basal cells
331	Pgrmc2	2.64854	1.52253	0.00808394	0.421147	basal cells
332	Cdk11b	2.6483	1.01262	0.00808989	0.421147	basal cells
333	Ddx3x	2.64653	0.897664	0.00813226	0.422439	basal cells
334	Zfp503	2.63511	2.09414	0.00841096	0.433173	basal cells
335	Clip4	2.63269	0.953841	0.00847111	0.435339	basal cells
336	Hspa9	2.63149	0.88312	0.00850123	0.435956	basal cells
337	Snx3	2.6278	1.04238	0.00859397	0.43884	basal cells
338	Prrc2c	2.62465	1.12468	0.00867386	0.439991	basal cells
339	Anp32e	2.62369	1.23302	0.00869827	0.439991	basal cells
340	Srrt	2.62202	1.18953	0.00874099	0.439991	basal cells
341	Luc7l3	2.62188	0.941232	0.00874456	0.439991	basal cells
342	Paics	2.62101	0.831922	0.00876698	0.440198	basal cells
343	Asph	2.61612	1.51583	0.00889355	0.445623	basal cells
344	Niacr1	2.61338	4.82656	0.00896519	0.448278	basal cells
345	Marcks	2.61173	1.71493	0.00900842	0.449505	basal cells
346	Ptprz1	2.61	2.63089	0.00905429	0.449927	basal cells
347	Khdrbs1	2.59587	1.20761	0.00943517	0.467887	basal cells
348	Bdp1	2.59366	1.38757	0.00949601	0.469935	basal cells
349	Ywhaz	2.58241	0.872193	0.00981121	0.484537	basal cells
350	Eya2	2.57376	2.22842	0.01006	0.494789	basal cells
351	S100a10	2.57064	0.897072	0.010151	0.498249	basal cells
352	Golim4	2.56447	1.61528	0.0103334	0.505137	basal cells
353	Pdcd4	2.55673	2.11034	0.0105663	0.514432	basal cells
354	Nop56	2.54955	1.09728	0.0107861	0.521964	basal cells
355	B3galt2	2.54512	6.09917	0.0109241	0.526802	basal cells
356	Eif5b	2.54493	0.863176	0.0109299	0.526802	basal cells
357	Ldlrap1	2.52866	2.59453	0.0114498	0.546385	basal cells
358	Hdac1	2.50738	0.997136	0.0121631	0.574805	basal cells
359	Snrpb	2.50733	0.903696	0.0121648	0.574805	basal cells
360	Pbx1	2.50634	1.44145	0.0121988	0.575281	basal cells
361	Lsm4	2.50511	0.98132	0.0122413	0.576158	basal cells
362	Psma7	2.50183	0.636263	0.0123553	0.580387	basal cells
363	St13	2.49397	0.757024	0.0126323	0.589258	basal cells
364	Limk2	2.49379	1.80539	0.0126386	0.589258	basal cells
365	Mapkap1	2.49369	1.3323	0.0126422	0.589258	basal cells
366	Tacstd2	2.48231	1.15974	0.0130534	0.6059	basal cells
367	Sap30	2.48078	2.77031	0.0131097	0.6059	basal cells
368	Hnrnph1	2.47967	1.05546	0.0131504	0.6059	basal cells
369	Anp32a	2.4744	0.808942	0.0133461	0.612573	basal cells
370	Snhg5	2.46259	1.85606	0.0137938	0.628325	basal cells
371	Lyar	2.45998	1.26268	0.0138944	0.630605	basal cells
372	Eif3k	2.45993	0.923428	0.0138963	0.630605	basal cells
373	Snrpd2	2.4508	0.842649	0.0142537	0.645606	basal cells
374	Wdr26	2.4392	1.12729	0.0147199	0.664218	basal cells
375	Ppig	2.43642	0.814769	0.0148336	0.667562	basal cells
376	Rbm17	2.43572	1.20804	0.0148622	0.667562	basal cells
377	2700060E02Rik	2.43263	0.966542	0.0149896	0.671351	basal cells
378	Dynlt3	2.43127	0.738286	0.0150459	0.672619	basal cells
379	Fkbp3	2.43019	0.941041	0.015091	0.673382	basal cells
380	Atp1b1	2.42509	0.586207	0.0153045	0.681647	basal cells
381	Myl12a	2.42294	0.607814	0.0153954	0.684427	basal cells
382	Uqcr10	2.41978	0.569905	0.0155299	0.687864	basal cells
383	Sec62	2.38985	0.609366	0.0168554	0.735735	basal cells
384	Hp1bp3	2.38619	0.754631	0.0170239	0.740401	basal cells
385	Smarca2	2.38108	1.06187	0.0172619	0.748047	basal cells
386	Vezf1	2.38008	1.28116	0.017309	0.748738	basal cells
387	Bzw2	2.37619	2.07422	0.0174926	0.755323	basal cells
388	Tceb2	2.37237	0.575723	0.0176745	0.759089	basal cells
389	Cox7a2l	2.34476	0.815806	0.0190395	0.809043	basal cells
390	Pdia4	2.34208	1.02869	0.0191768	0.813442	basal cells
391	Rpl18	2.33287	0.623591	0.0196551	0.832261	basal cells
392	Pkp4	2.32949	1.36835	0.0198333	0.838331	basal cells
393	Kif21a	2.32807	1.01894	0.0199084	0.840028	basal cells
394	Cav2	2.32676	1.47657	0.0199781	0.841494	basal cells
395	Srsf5	2.32473	0.87346	0.0200866	0.844583	basal cells
396	Phf3	2.3092	0.856171	0.0209323	0.878607	basal cells
397	Xist	2.30751	1.00733	0.0210262	0.880088	basal cells
398	Actn4	2.30649	0.684945	0.0210833	0.880088	basal cells
399	Mgst2	2.29339	1.94472	0.0218255	0.908177	basal cells
0	Sec14l3	108.942	6.46422	0	0	ciliated cells
1	Ccdc153	103.619	6.56184	0	0	ciliated cells
2	Tppp3	99.5651	5.77121	0	0	ciliated cells
3	Calm1	98.0791	4.82546	0	0	ciliated cells
4	Dynlrb2	96.347	6.07881	0	0	ciliated cells
5	Hsp90aa1	95.5138	4.61069	0	0	ciliated cells
6	Tmem212	95.4789	6.27436	0	0	ciliated cells
7	Cd24a	94.0715	5.05954	0	0	ciliated cells
8	Tuba1a	91.4325	5.44141	0	0	ciliated cells
9	Traf3ip1	90.3362	5.51551	0	0	ciliated cells
10	Elof1	89.5872	4.77786	0	0	ciliated cells
11	Rsph1	88.3521	5.94902	0	0	ciliated cells
12	Fam183b	87.6766	6.10175	0	0	ciliated cells
13	Ccdc39	86.6118	5.80346	0	0	ciliated cells
14	Ccdc19	80.5212	5.60524	0	0	ciliated cells
15	1110017D15Rik	80.3534	5.89468	0	0	ciliated cells
16	Ccdc181	80.2531	5.04353	0	0	ciliated cells
17	Foxj1	79.9445	5.39402	0	0	ciliated cells
18	1110004E09Rik	79.4353	4.19163	0	0	ciliated cells
19	1700016K19Rik	78.978	5.7678	0	0	ciliated cells
20	Aldh1a1	78.8867	3.72807	0	0	ciliated cells
21	Ccdc41	78.5177	4.81061	0	0	ciliated cells
22	Sntn	76.6515	5.82724	0	0	ciliated cells
23	Riiad1	76.382	5.73208	0	0	ciliated cells
24	Tm4sf1	76.023	5.46311	0	0	ciliated cells
25	Fhad1	75.4275	4.73813	0	0	ciliated cells
26	Ccdc11	74.9968	5.54077	0	0	ciliated cells
27	Chchd10	74.7684	2.81749	0	0	ciliated cells
28	Wdr52	74.4135	5.20898	0	0	ciliated cells
29	Mlf1	74.1949	5.74754	0	0	ciliated cells
30	Spa17	73.0078	4.98483	0	0	ciliated cells
31	Ccdc146	72.928	5.54261	0	0	ciliated cells
32	Dynll1	72.5942	3.17072	0	0	ciliated cells
33	Gsn	72.5933	4.10738	0	0	ciliated cells
34	1700009P17Rik	72.2322	5.54123	0	0	ciliated cells
35	Ift74	72.0928	4.40517	0	0	ciliated cells
36	Ak7	71.9903	5.3651	0	0	ciliated cells
37	Hspa4l	71.8685	4.14752	0	0	ciliated cells
38	Pcp4l1	70.7041	5.56336	0	0	ciliated cells
39	Ccdc113	70.092	5.65475	0	0	ciliated cells
40	Wdr96	70.0866	5.24056	0	0	ciliated cells
41	AU040972	69.6382	5.66499	0	0	ciliated cells
42	Enkur	69.371	5.2412	0	0	ciliated cells
43	Iqcg	69.3671	5.41437	0	0	ciliated cells
44	Nme5	68.9998	5.55866	0	0	ciliated cells
45	Fam161a	67.3689	5.05113	0	0	ciliated cells
46	1600029I14Rik	67.3246	5.65007	0	0	ciliated cells
47	BC051019	66.5419	5.52984	0	0	ciliated cells
48	1700007K13Rik	66.3387	4.88654	0	0	ciliated cells
49	Nudc	66.2692	3.27856	0	0	ciliated cells
50	Cyp2s1	65.8347	4.76195	0	0	ciliated cells
51	AK129341	65.5073	4.83948	0	0	ciliated cells
52	Aldh3b1	65.436	4.73648	0	0	ciliated cells
53	Wdr66	64.8548	5.02993	0	0	ciliated cells
54	Tubb4b	63.1995	2.75837	0	0	ciliated cells
55	Igfbp5	62.9996	4.73838	0	0	ciliated cells
56	Mns1	62.6593	5.11451	0	0	ciliated cells
57	Lrrc51	62.5656	4.7016	0	0	ciliated cells
58	1700094D03Rik	62.4518	5.16129	0	0	ciliated cells
59	Spef2	61.6485	5.02036	0	0	ciliated cells
60	Ccdc104	61.1258	3.04751	0	0	ciliated cells
61	Rsph4a	61.1133	5.24502	0	0	ciliated cells
62	Fam213a	61.0861	3.69411	0	0	ciliated cells
63	Spag17	61.0666	4.96	0	0	ciliated cells
64	Gstm1	60.0345	3.21038	0	0	ciliated cells
65	Cdhr3	59.9239	5.10698	0	0	ciliated cells
66	Ezr	59.7877	2.71505	0	0	ciliated cells
67	Ccdc78	59.7234	5.32491	0	0	ciliated cells
68	Bphl	59.3655	3.56049	0	0	ciliated cells
69	Tspan1	59.1711	2.98073	0	0	ciliated cells
70	Calml4	58.4153	5.46379	0	0	ciliated cells
71	Dpcd	58.0689	3.7813	0	0	ciliated cells
72	1810037I17Rik	57.8175	2.4678	0	0	ciliated cells
73	S100a1	57.7038	2.65522	0	0	ciliated cells
74	Erich2	56.3599	4.92838	0	0	ciliated cells
75	Ift81	55.9496	3.76451	0	0	ciliated cells
76	Cetn2	55.931	3.31038	0	0	ciliated cells
77	Cxcl17	55.4455	2.49798	0	0	ciliated cells
78	Prdx5	55.32	2.63376	0	0	ciliated cells
79	Wdr78	55.1918	4.78383	0	0	ciliated cells
80	Cdhr4	54.7092	5.28174	0	0	ciliated cells
81	Hsp90ab1	54.6949	2.54379	0	0	ciliated cells
82	Nudt4	54.4333	3.06446	0	0	ciliated cells
83	Drc1	54.3271	5.2537	0	0	ciliated cells
84	Crip2	54.2219	2.26002	0	0	ciliated cells
85	Atpif1	54.1916	2.13095	0	0	ciliated cells
86	Pifo	53.8461	5.25051	0	0	ciliated cells
87	Lrriq1	53.5849	4.87544	0	0	ciliated cells
88	Hsph1	53.5626	3.42634	0	0	ciliated cells
89	Stmnd1	53.5055	5.24788	0	0	ciliated cells
90	Dnah5	52.6355	4.89195	0	0	ciliated cells
91	Dpy30	52.4012	3.14429	0	0	ciliated cells
92	Cep290	51.9383	3.46737	0	0	ciliated cells
93	Odf3b	51.8801	5.35248	0	0	ciliated cells
94	Ccdc37	51.729	5.01382	0	0	ciliated cells
95	Wdr60	51.7259	3.83501	0	0	ciliated cells
96	Nek5	51.7156	4.96168	0	0	ciliated cells
97	Capsl	51.7125	4.33066	0	0	ciliated cells
98	Kif21a	51.5945	3.68647	0	0	ciliated cells
99	Alas1	51.5428	2.32828	0	0	ciliated cells
100	1700003M02Rik	51.2891	5.15602	0	0	ciliated cells
101	Ift43	51.2872	3.66827	0	0	ciliated cells
102	Ubb	51.0979	2.01602	0	0	ciliated cells
103	Mycbp	51.0187	3.51602	0	0	ciliated cells
104	Dnah12	50.7446	4.61339	0	0	ciliated cells
105	Tmem107	50.7165	4.21927	0	0	ciliated cells
106	Tctex1d4	50.5631	5.32663	0	0	ciliated cells
107	Meig1	50.5397	5.23481	0	0	ciliated cells
108	Efcab10	50.1805	5.50485	0	0	ciliated cells
109	Ccdc17	50.116	4.68483	0	0	ciliated cells
110	Ptma	50.0721	2.35553	0	0	ciliated cells
111	Mt1	50.0659	2.58537	0	0	ciliated cells
112	Pltp	49.7518	4.70103	0	0	ciliated cells
113	3300002A11Rik	49.6933	5.28897	0	0	ciliated cells
114	A330021E22Rik	49.5789	4.49621	0	0	ciliated cells
115	E230008N13Rik	49.5444	4.79845	0	0	ciliated cells
116	Ascc1	49.2708	4.03332	0	0	ciliated cells
117	Osbpl6	48.9463	3.48152	0	0	ciliated cells
118	Map1b	48.74	3.93677	0	0	ciliated cells
119	Slc25a5	48.668	1.98416	0	0	ciliated cells
120	Cetn4	48.1846	4.99495	0	0	ciliated cells
121	Lrrc23	48.1258	4.96356	0	0	ciliated cells
122	Dnah6	48.0982	4.67762	0	0	ciliated cells
123	Srsf10	47.9834	2.71347	0	0	ciliated cells
124	Fam216b	47.9085	5.08013	0	0	ciliated cells
125	Lrrc48	47.7333	5.11168	0	0	ciliated cells
126	Iqca	47.5367	4.98289	0	0	ciliated cells
127	Stk33	47.4088	5.01955	0	0	ciliated cells
128	Lrrc6	47.3555	5.1826	0	0	ciliated cells
129	Cyp4b1	47.2828	2.58801	0	0	ciliated cells
130	1700088E04Rik	46.6367	4.72713	0	0	ciliated cells
131	Dnah3	46.4674	4.44731	0	0	ciliated cells
132	4931406C07Rik	46.4212	3.31601	0	0	ciliated cells
133	Fam154b	46.3859	4.78047	0	0	ciliated cells
134	Dnali1	46.1991	5.0011	0	0	ciliated cells
135	Tuba1b	45.9896	2.48443	0	0	ciliated cells
136	Arl3	45.6983	2.79833	0	0	ciliated cells
137	Ifitm3	45.6675	2.45507	0	0	ciliated cells
138	Cd55	45.3192	2.32192	0	0	ciliated cells
139	Mcee	45.2829	3.43895	0	0	ciliated cells
140	2610015P09Rik	45.2726	3.53422	0	0	ciliated cells
141	Lrrc71	45.2154	4.82775	0	0	ciliated cells
142	Gm1673	45.1183	5.222	0	0	ciliated cells
143	Ift88	44.8911	3.90141	0	0	ciliated cells
144	1700026D08Rik	44.8117	5.17489	0	0	ciliated cells
145	Rsph9	44.7089	4.38514	0	0	ciliated cells
146	Strbp	44.6623	3.04387	0	0	ciliated cells
147	Akap14	44.634	5.11308	0	0	ciliated cells
148	Gipc2	44.5816	2.89416	0	0	ciliated cells
149	Shfm1	44.5546	1.97898	0	0	ciliated cells
150	Cspp1	44.5018	3.01223	0	0	ciliated cells
151	Anxa2	44.1933	2.049	0	0	ciliated cells
152	Rsph10b	44.0715	4.88113	0	0	ciliated cells
153	1700026L06Rik	43.9448	5.16931	0	0	ciliated cells
154	Gm973	43.848	4.87478	0	0	ciliated cells
155	Tekt1	43.5635	5.13252	0	0	ciliated cells
156	Trp53bp2	43.3974	3.04887	0	0	ciliated cells
157	Rfk	43.0546	2.65087	0	0	ciliated cells
158	1700024G13Rik	42.8789	5.37784	0	0	ciliated cells
159	Swi5	42.8644	2.19382	0	0	ciliated cells
160	Ckb	42.8465	4.13426	0	0	ciliated cells
161	Ccdc30	42.7677	4.78248	0	0	ciliated cells
162	Lgals3bp	42.5731	3.10067	0	0	ciliated cells
163	Ccdc40	42.411	4.73543	0	0	ciliated cells
164	Ccdc176	42.3863	4.70795	0	0	ciliated cells
165	Ppil6	42.3735	4.98112	0	0	ciliated cells
166	Smim5	42.3567	4.93486	0	0	ciliated cells
167	Ppp1r36	42.2906	5.12405	0	0	ciliated cells
168	6820408C15Rik	42.1834	4.9738	0	0	ciliated cells
169	Csrp2	42.1228	4.90144	0	0	ciliated cells
170	Ccdc108	42.116	4.5557	0	0	ciliated cells
171	Anxa1	42.0609	2.04257	0	0	ciliated cells
172	Tcea3	42.052	2.51112	0	0	ciliated cells
173	Fth1	41.7947	1.73943	0	0	ciliated cells
174	Ift57	41.7844	3.92669	0	0	ciliated cells
175	H3f3b	41.6898	1.89749	0	0	ciliated cells
176	Pebp1	41.5882	2.28636	0	0	ciliated cells
177	1700001C02Rik	41.4838	5.16761	0	0	ciliated cells
178	Tomm7	41.4043	1.85889	0	0	ciliated cells
179	Akap9	41.1448	2.6851	0	0	ciliated cells
180	Ak9	41.1283	4.49624	0	0	ciliated cells
181	Appl2	40.9499	2.97397	0	0	ciliated cells
182	BC005624	40.8212	2.46972	0	0	ciliated cells
183	Anxa8	40.747	3.2375	0	0	ciliated cells
184	Wdr63	40.7298	4.72645	0	0	ciliated cells
185	Spag6	40.6329	5.20381	0	0	ciliated cells
186	Smim22	40.6309	2.00207	0	0	ciliated cells
187	1110032A03Rik	40.5138	3.1618	0	0	ciliated cells
188	Aoc1	40.3482	5.2287	0	0	ciliated cells
189	Arhgap18	40.2237	3.46474	0	0	ciliated cells
190	Chchd6	40.1409	3.76625	0	0	ciliated cells
191	Adgb	39.7769	4.71205	0	0	ciliated cells
192	Ptges3	39.7736	2.29464	0	0	ciliated cells
193	Cdc14a	39.7128	3.5248	0	0	ciliated cells
194	Vpreb3	39.4942	4.35827	0	0	ciliated cells
195	Net1	39.3233	2.6608	0	0	ciliated cells
196	Ttc25	39.277	4.67162	0	0	ciliated cells
197	Dusp14	39.2252	4.13319	0	0	ciliated cells
198	Ccdc173	38.999	4.07121	0	0	ciliated cells
199	1600029D21Rik	38.792	3.44777	0	0	ciliated cells
200	Mrps17	38.5096	2.86843	0	0	ciliated cells
201	Gm5918	38.4807	4.11279	0	0	ciliated cells
202	Kif3a	38.3805	3.15435	0	0	ciliated cells
203	Fam47e	38.1478	4.82431	0	0	ciliated cells
204	Agr3	37.7891	5.21729	0	0	ciliated cells
205	Efcab1	37.6682	4.98806	0	0	ciliated cells
206	Aebp1	37.4093	3.56733	2.75732e-306	2.84619e-304	ciliated cells
207	Dynlt1f	37.371	3.23518	1.15705e-305	1.18924e-303	ciliated cells
208	Pla2g16	37.3622	2.61525	1.60579e-305	1.64344e-303	ciliated cells
209	Fam216a	37.0567	3.43237	1.40082e-300	1.42759e-298	ciliated cells
210	Sri	36.9683	2.11474	3.7044e-299	3.75926e-297	ciliated cells
211	B9d1	36.9497	3.5739	7.35509e-299	7.43266e-297	ciliated cells
212	Tsc22d1	36.9209	1.80253	2.1371e-298	2.1506e-296	ciliated cells
213	Fank1	36.6014	5.08915	2.71914e-293	2.72491e-291	ciliated cells
214	Hmgb1	36.5335	1.70618	3.26149e-292	3.25486e-290	ciliated cells
215	Spop	36.4932	2.41681	1.41935e-291	1.41061e-289	ciliated cells
216	Acsl3	36.3477	3.43701	2.85389e-289	2.81307e-287	ciliated cells
217	Hspa2	36.3186	4.23967	8.21785e-289	8.06725e-287	ciliated cells
218	Rpgrip1l	36.2464	3.69633	1.1343e-287	1.10898e-285	ciliated cells
219	Maats1	36.1649	5.03614	2.16748e-286	2.11053e-284	ciliated cells
220	Plcb3	36.1605	3.51167	2.54277e-286	2.46598e-284	ciliated cells
221	Hes6	36.0092	3.17027	6.00013e-284	5.77237e-282	ciliated cells
222	Nphp1	35.9918	3.39583	1.12325e-283	1.0763e-281	ciliated cells
223	Txnip	35.9553	2.27266	4.18846e-283	3.99749e-281	ciliated cells
224	Cbr2	35.915	1.82644	1.7812e-282	1.69327e-280	ciliated cells
225	Ube2b	35.7541	1.79034	5.71971e-280	5.41594e-278	ciliated cells
226	Hist1h2bc	35.6843	1.9018	6.92071e-279	6.52745e-277	ciliated cells
227	Cib1	35.6084	2.17106	1.03906e-277	9.76186e-276	ciliated cells
228	4833427G06Rik	35.2882	5.159	8.90312e-273	8.29957e-271	ciliated cells
229	Crip1	35.248	2.58564	3.68221e-272	3.41934e-270	ciliated cells
230	Phtf1	34.8503	3.41728	4.21546e-266	3.86969e-264	ciliated cells
231	Kif27	34.7415	4.54721	1.86258e-264	1.70331e-262	ciliated cells
232	S100a11	34.6418	1.42388	5.93189e-263	5.40409e-261	ciliated cells
233	Eif1	34.5492	1.44485	1.46415e-261	1.32884e-259	ciliated cells
234	2410004P03Rik	34.426	4.867	1.03051e-259	9.31761e-258	ciliated cells
235	Gm216	34.3895	4.92135	3.61906e-259	3.26e-257	ciliated cells
236	1700007G11Rik	34.2666	5.10733	2.4661e-257	2.21314e-255	ciliated cells
237	Paip2	34.2649	1.66701	2.61448e-257	2.33758e-255	ciliated cells
238	Pih1d2	34.1243	4.6925	3.21365e-255	2.86264e-253	ciliated cells
239	Rrp1	34.0331	1.72158	7.22012e-254	6.40779e-252	ciliated cells
240	Gm872	33.8359	4.51262	5.84665e-251	5.16977e-249	ciliated cells
241	Syt5	33.8071	4.99182	1.54912e-250	1.36476e-248	ciliated cells
242	Slc25a17	33.7853	2.79687	3.24734e-250	2.85043e-248	ciliated cells
243	Sema3e	33.7474	3.16309	1.16732e-249	1.02092e-247	ciliated cells
244	Ccdc135	33.7269	4.92955	2.32968e-249	2.03011e-247	ciliated cells
245	Gtl3	33.625	2.59836	7.24401e-248	6.28974e-246	ciliated cells
246	Pttg1	33.5777	2.44971	3.54606e-247	3.05686e-245	ciliated cells
247	Bag1	33.5719	1.46888	4.31219e-247	3.70402e-245	ciliated cells
248	Rabgap1l	33.5526	2.192	8.26186e-247	7.07139e-245	ciliated cells
249	Ccdc170	33.438	4.6723	3.8506e-245	3.28407e-243	ciliated cells
250	Chchd2	33.4036	1.34079	1.21635e-244	1.03373e-242	ciliated cells
251	Hspb11	33.1094	3.24882	2.17776e-240	1.82499e-238	ciliated cells
252	4930451C15Rik	33.0606	4.58139	1.09665e-239	9.15818e-238	ciliated cells
253	Ttc39a	32.9944	3.76155	9.78754e-239	8.14533e-237	ciliated cells
254	Spata24	32.6353	3.75982	1.29745e-233	1.07603e-231	ciliated cells
255	Dnaic1	32.5347	4.92006	3.44696e-232	2.84889e-230	ciliated cells
256	D430036J16Rik	32.5303	5.14465	3.98007e-232	3.27824e-230	ciliated cells
257	Ttc21a	32.4487	4.38958	5.64272e-231	4.63185e-229	ciliated cells
258	Wdr16	32.3642	4.94076	8.74879e-230	7.13279e-228	ciliated cells
259	Cmbl	32.3516	4.66908	1.31878e-229	1.07155e-227	ciliated cells
260	Vimp	32.2504	1.42098	3.47563e-228	2.81456e-226	ciliated cells
261	Dzip1l	32.0072	3.9449	8.65948e-225	6.96552e-223	ciliated cells
262	Sugt1	31.8465	2.05376	1.47057e-222	1.17895e-220	ciliated cells
263	Gclm	31.7306	2.52182	5.88838e-221	4.70503e-219	ciliated cells
264	1700001L19Rik	31.7259	4.99522	6.81804e-221	5.42982e-219	ciliated cells
265	Ahsa1	31.7147	2.40211	9.74707e-221	7.73685e-219	ciliated cells
266	Gsto1	31.7003	1.68785	1.53958e-220	1.21804e-218	ciliated cells
267	Mycbpap	31.6727	3.79678	3.68889e-220	2.9089e-218	ciliated cells
268	Cdkl2	31.6685	2.86915	4.21349e-220	3.31172e-218	ciliated cells
269	Ifitm1	31.3345	3.13606	1.5838e-215	1.23275e-213	ciliated cells
270	Hdc	31.1532	1.77312	4.58695e-213	3.54729e-211	ciliated cells
271	Ywhae	31.1099	1.42396	1.77047e-212	1.36479e-210	ciliated cells
272	Fam84b	31.1055	2.93223	2.02833e-212	1.55858e-210	ciliated cells
273	Psmb6	31.0886	1.33215	3.43981e-212	2.63474e-210	ciliated cells
274	Hsp90b1	30.968	1.56351	1.45463e-210	1.11064e-208	ciliated cells
275	Slc39a4	30.9429	2.68795	3.16095e-210	2.40582e-208	ciliated cells
276	Clic6	30.7351	3.56534	1.93176e-207	1.46103e-205	ciliated cells
277	Ybx1	30.6639	1.42998	1.7234e-206	1.2953e-204	ciliated cells
278	Dmkn	30.6463	2.34952	2.96132e-206	2.21877e-204	ciliated cells
279	Etfa	30.61	1.72546	9.00561e-206	6.70569e-204	ciliated cells
280	Pcm1	30.5967	2.02243	1.35238e-205	1.0039e-203	ciliated cells
281	Hydin	30.5559	4.25831	4.717e-205	3.48002e-203	ciliated cells
282	Tax1bp1	30.5443	1.70685	6.7245e-205	4.9459e-203	ciliated cells
283	Hint1	30.4779	1.48902	5.11201e-204	3.74844e-202	ciliated cells
284	Dnajc15	30.2321	2.53003	8.96875e-201	6.55646e-199	ciliated cells
285	Ktn1	30.2075	1.86507	1.89041e-200	1.37776e-198	ciliated cells
286	Itm2b	30.0758	1.50673	1.00408e-198	7.29581e-197	ciliated cells
287	Mprip	30.0021	1.9864	9.20045e-198	6.66506e-196	ciliated cells
288	Fam134b	29.9962	2.51292	1.09958e-197	7.94176e-196	ciliated cells
289	Mettl7a1	29.9682	1.37166	2.54881e-197	1.83537e-195	ciliated cells
290	Dync2h1	29.9146	3.33071	1.26993e-196	9.11737e-195	ciliated cells
291	Ebp	29.8897	2.54792	2.67837e-196	1.91719e-194	ciliated cells
292	Dnaic2	29.8819	5.03093	3.38637e-196	2.41678e-194	ciliated cells
293	Rexo2	29.8139	1.56985	2.57994e-195	1.8358e-193	ciliated cells
294	Lrrc34	29.8017	5.06272	3.70918e-195	2.63155e-193	ciliated cells
295	2610028H24Rik	29.7024	2.84658	7.14616e-194	5.05506e-192	ciliated cells
296	Cldn3	29.5972	1.16592	1.62551e-192	1.14648e-190	ciliated cells
297	Pgrmc1	29.586	2.03292	2.26081e-192	1.5899e-190	ciliated cells
298	Dcdc2b	29.544	4.89126	7.8432e-192	5.49962e-190	ciliated cells
299	Apoa1bp	29.2825	1.50984	1.73433e-188	1.20906e-186	ciliated cells
300	Acot1	29.2725	2.44832	2.32448e-188	1.61578e-186	ciliated cells
301	Vapa	29.164	1.57913	5.54718e-187	3.83377e-185	ciliated cells
302	Zc2hc1a	29.1404	2.884	1.10657e-186	7.62583e-185	ciliated cells
303	Hsbp1	29.0647	1.45367	1.00279e-185	6.89088e-184	ciliated cells
304	Kcnmb2	29.0546	4.54409	1.34496e-185	9.21584e-184	ciliated cells
305	Endog	28.9392	3.55002	3.83935e-184	2.6233e-182	ciliated cells
306	Spef1	28.9046	4.00415	1.04479e-183	7.1185e-182	ciliated cells
307	Slc23a2	28.8852	3.37866	1.82985e-183	1.24321e-181	ciliated cells
308	Tex9	28.7957	3.94506	2.43043e-182	1.6466e-180	ciliated cells
309	Rabl2	28.6828	4.09352	6.25535e-181	4.22605e-179	ciliated cells
310	Mak	28.6375	4.66545	2.29197e-180	1.54409e-178	ciliated cells
311	Ift20	28.5898	1.33682	9.00171e-180	6.04749e-178	ciliated cells
312	Cox14	28.5385	1.49795	3.90028e-179	2.61297e-177	ciliated cells
313	Ttc18	28.5345	4.79058	4.36941e-179	2.91913e-177	ciliated cells
314	Tspan3	28.529	2.7184	5.12238e-179	3.4127e-177	ciliated cells
315	Prr18	28.5063	4.71385	9.78946e-179	6.50404e-177	ciliated cells
316	Nek1	28.4636	3.43799	3.30559e-178	2.19016e-176	ciliated cells
317	Scand1	28.3218	1.78398	1.86119e-176	1.22977e-174	ciliated cells
318	Odf2l	28.2835	3.06388	5.52039e-176	3.63756e-174	ciliated cells
319	Stim1	28.1882	2.6573	8.162e-175	5.3635e-173	ciliated cells
320	Wdr65	28.0478	4.70629	4.2508e-173	2.77062e-171	ciliated cells
321	Ldlrad1	28.019	5.12456	9.54366e-173	6.20364e-171	ciliated cells
322	Lca5	28.0112	4.24792	1.18573e-172	7.68677e-171	ciliated cells
323	Fbxo36	27.9963	3.96377	1.80284e-172	1.16559e-170	ciliated cells
324	Stip1	27.9796	1.82674	2.88081e-172	1.85754e-170	ciliated cells
325	Prom1	27.9518	4.19163	6.26272e-172	4.0274e-170	ciliated cells
326	Ndufc2	27.9259	1.20653	1.29526e-171	8.30728e-170	ciliated cells
327	Tsga10	27.8703	4.02257	6.11091e-171	3.90887e-169	ciliated cells
328	Ifi35	27.8182	2.61578	2.61139e-170	1.66155e-168	ciliated cells
329	Gnl2	27.7677	1.83638	1.0656e-169	6.74443e-168	ciliated cells
330	Ppia	27.7448	1.12727	2.0157e-169	1.27243e-167	ciliated cells
331	Arhgdig	27.7346	4.2199	2.67353e-169	1.68328e-167	ciliated cells
332	Ddx5	27.7249	1.42381	3.49807e-169	2.19666e-167	ciliated cells
333	Lasp1	27.6488	2.06037	2.88848e-168	1.80914e-166	ciliated cells
334	Calm2	27.6434	1.23362	3.34744e-168	2.09115e-166	ciliated cells
335	Dync2li1	27.617	3.14201	6.95563e-168	4.33393e-166	ciliated cells
336	Oscp1	27.6033	4.08314	1.01547e-167	6.31089e-166	ciliated cells
337	Gas8	27.5187	3.73233	1.0491e-166	6.48634e-165	ciliated cells
338	Eno4	27.4869	4.72805	2.51688e-166	1.55214e-164	ciliated cells
339	Ift172	27.4848	3.71484	2.66465e-166	1.63907e-164	ciliated cells
340	Krt19	27.427	1.4944	1.30667e-165	8.01704e-164	ciliated cells
341	Phf20l1	27.3889	1.82259	3.71428e-165	2.27308e-163	ciliated cells
342	Hopx	27.3844	2.24355	4.20822e-165	2.56883e-163	ciliated cells
343	Porcn	27.3781	3.37082	5.00018e-165	3.04454e-163	ciliated cells
344	Ttc29	27.3429	4.88249	1.31266e-164	7.9724e-163	ciliated cells
345	Ift27	27.2314	3.07287	2.75656e-163	1.66997e-161	ciliated cells
346	Armc4	27.1839	4.94682	1.00553e-162	6.0764e-161	ciliated cells
347	Ccdc96	27.0815	4.80159	1.627e-161	9.80725e-160	ciliated cells
348	Dnaja4	27.0416	2.90945	4.79888e-161	2.88545e-159	ciliated cells
349	Med31	27.0253	2.98584	7.44693e-161	4.45538e-159	ciliated cells
350	Akip1	27.0062	2.89291	1.25136e-160	7.46809e-159	ciliated cells
351	Dcdc2a	26.9395	4.67282	7.57372e-160	4.5088e-158	ciliated cells
352	Usmg5	26.9028	1.23659	2.03905e-159	1.21089e-157	ciliated cells
353	Tekt2	26.8996	4.57818	2.22128e-159	1.31587e-157	ciliated cells
354	1700029J07Rik	26.7703	3.99855	7.17541e-158	4.2298e-156	ciliated cells
355	Ccp110	26.7545	2.43608	1.09502e-157	6.43921e-156	ciliated cells
356	Cald1	26.6893	1.71764	6.26272e-157	3.67378e-155	ciliated cells
357	Oxct1	26.6844	1.49996	7.14953e-157	4.17362e-155	ciliated cells
358	Sod1	26.6416	1.08725	2.23902e-156	1.30389e-154	ciliated cells
359	Map9	26.6248	3.06964	3.50925e-156	2.03867e-154	ciliated cells
360	Krt8	26.4177	1.24063	8.57443e-154	4.9573e-152	ciliated cells
361	Ces1d	26.3952	1.13129	1.55378e-153	8.96159e-152	ciliated cells
362	Acot13	26.3661	1.91144	3.3547e-153	1.93023e-151	ciliated cells
363	Hspa8	26.3268	1.23619	9.46711e-153	5.42128e-151	ciliated cells
364	Lztfl1	26.2791	2.54888	3.32066e-152	1.89704e-150	ciliated cells
365	Sf3b2	26.2568	1.43111	5.98501e-152	3.41103e-150	ciliated cells
366	Smim6	26.2548	1.60875	6.29386e-152	3.57857e-150	ciliated cells
367	Areg	26.2542	1.81323	6.39717e-152	3.62874e-150	ciliated cells
368	Wdr19	26.1241	3.92102	1.94224e-150	1.09912e-148	ciliated cells
369	Wdyhv1	26.093	3.65943	4.37795e-150	2.47169e-148	ciliated cells
370	Dusp18	26.092	3.13155	4.49668e-150	2.53278e-148	ciliated cells
371	Dnaja1	26.0743	1.29252	7.13541e-150	4.00967e-148	ciliated cells
372	Tekt4	25.9573	4.9248	1.50448e-148	8.43458e-147	ciliated cells
373	Med19	25.7558	1.81905	2.77407e-146	1.54443e-144	ciliated cells
374	Iqub	25.7554	4.65888	2.80204e-146	1.5564e-144	ciliated cells
375	Slc25a4	25.7405	1.25405	4.11636e-146	2.28116e-144	ciliated cells
376	Cluap1	25.6498	3.01265	4.24716e-145	2.34285e-143	ciliated cells
377	Rpgr	25.4124	3.73015	1.83751e-142	1.00899e-140	ciliated cells
378	Fam81a	25.356	4.74747	7.71057e-142	4.22431e-140	ciliated cells
379	Spata18	25.3509	4.66626	8.79293e-142	4.80634e-140	ciliated cells
380	Cct7	25.1951	1.42958	4.53709e-140	2.45217e-138	ciliated cells
381	2310007L24Rik	25.0211	4.86843	3.60497e-138	1.93967e-136	ciliated cells
382	Gbas	25.0016	2.40726	5.87398e-138	3.15346e-136	ciliated cells
383	Krcc1	24.9703	1.46045	1.2866e-137	6.89178e-136	ciliated cells
384	Msi2	24.9686	2.01385	1.34273e-137	7.17647e-136	ciliated cells
385	Ttll6	24.8786	4.28411	1.26967e-136	6.77091e-135	ciliated cells
386	9330101J02Rik	24.7673	4.25743	2.0181e-135	1.07384e-133	ciliated cells
387	Zmynd10	24.7644	4.55931	2.16972e-135	1.15196e-133	ciliated cells
388	Rabl5	24.7402	3.25537	3.95559e-135	2.0955e-133	ciliated cells
389	Efhc1	24.66	4.76512	2.87192e-134	1.51808e-132	ciliated cells
390	Fam92b	24.5838	4.86586	1.88402e-133	9.91523e-132	ciliated cells
391	4430402I18Rik	24.5688	4.56291	2.72345e-133	1.43017e-131	ciliated cells
392	Gm166	24.4957	3.0113	1.64328e-132	8.61055e-131	ciliated cells
393	Aig1	24.4949	1.8543	1.67537e-132	8.75965e-131	ciliated cells
394	Gpx8	24.4633	1.64384	3.63124e-132	1.89036e-130	ciliated cells
395	Emc6	24.3885	1.50163	2.26556e-131	1.17687e-129	ciliated cells
396	Ubxn10	24.3875	4.37835	2.31978e-131	1.20244e-129	ciliated cells
397	Minos1	24.2092	1.05105	1.77929e-129	9.18321e-128	ciliated cells
398	Fsip1	24.1369	4.79321	1.02447e-128	5.25361e-127	ciliated cells
[truncated: 1,601 more rows]

## Sheet: cell_types_2
	gene	score	logfoldchange	pval	pval_adj	cluster
0	Ager	42.3574	4.40941	0	0	AT1 cells
1	Cldn18	38.0207	3.92714	0	0	AT1 cells
2	Sparc	37.0752	4.07758	7.04093e-301	5.64471e-297	AT1 cells
3	Emp2	35.2532	3.73091	3.06404e-272	1.84233e-268	AT1 cells
4	Akap5	34.1648	5.44953	8.05172e-256	3.87304e-252	AT1 cells
5	Timp3	29.7444	4.06729	2.05003e-194	8.21754e-191	AT1 cells
6	Clic5	29.7121	4.21748	5.35254e-194	1.83906e-190	AT1 cells
7	Igfbp7	24.3291	3.28877	9.64722e-131	2.57806e-127	AT1 cells
8	Vegfa	23.8056	3.60223	2.9214e-125	7.02627e-122	AT1 cells
9	Msn	23.5895	3.23714	4.93863e-123	1.07981e-119	AT1 cells
10	Ndnf	22.5609	3.823	1.05017e-112	1.9429e-109	AT1 cells
11	Myl12a	22.1227	2.12701	1.91213e-108	3.28491e-105	AT1 cells
12	Anxa5	21.9773	2.25808	4.75137e-107	7.61835e-104	AT1 cells
13	Aqp5	21.7394	2.32579	8.70137e-105	1.30798e-101	AT1 cells
14	Lmo7	21.4004	2.47984	1.32407e-101	1.87325e-98	AT1 cells
15	Krt7	21.3049	2.43481	1.02221e-100	1.36584e-97	AT1 cells
16	Cryab	21.0923	2.90016	9.35933e-99	1.12551e-95	AT1 cells
17	Malat1	21.0252	3.40325	3.85825e-98	4.41879e-95	AT1 cells
18	Anxa3	20.7278	2.20742	1.94539e-95	2.12675e-92	AT1 cells
19	Clic3	20.3418	2.3424	5.48409e-92	5.49575e-89	AT1 cells
20	Icam1	19.8912	2.25923	4.85071e-88	4.66658e-85	AT1 cells
21	Serpinb9	19.0956	2.71451	2.74842e-81	2.27939e-78	AT1 cells
22	Anxa1	18.7907	2.04585	8.99504e-79	7.21133e-76	AT1 cells
23	Tpm1	18.5329	1.77504	1.12148e-76	8.70088e-74	AT1 cells
24	Ctsh	18.1619	1.75921	1.03318e-73	7.76533e-71	AT1 cells
25	App	17.9613	2.00721	3.91528e-72	2.85353e-69	AT1 cells
26	Myl6	17.5028	1.5978	1.36283e-68	9.64042e-66	AT1 cells
27	Sdpr	17.4991	2.772	1.45528e-68	1.00003e-65	AT1 cells
28	Hopx	17.3226	2.91654	3.17767e-67	2.12295e-64	AT1 cells
29	Serpinb6b	16.9933	1.91822	9.21216e-65	5.98815e-62	AT1 cells
30	Crip2	16.9501	1.56547	1.92192e-64	1.21642e-61	AT1 cells
31	Limch1	16.6428	2.78931	3.41381e-62	2.10527e-59	AT1 cells
32	Sptbn1	16.1329	2.0523	1.49754e-58	8.78469e-56	AT1 cells
33	Ctnna1	16.0462	1.89005	6.07655e-58	3.47969e-55	AT1 cells
34	Col4a1	15.9829	2.26915	1.68098e-57	9.40212e-55	AT1 cells
35	Phldb2	15.8135	1.82267	2.51298e-56	1.34311e-53	AT1 cells
36	Vamp8	15.5884	1.30595	8.72437e-55	4.56152e-52	AT1 cells
37	Clu	15.2082	1.86098	3.11769e-52	1.5954e-49	AT1 cells
38	Cnn2	15.0628	1.87049	2.84446e-51	1.42525e-48	AT1 cells
39	Ahnak	14.7702	2.51861	2.27942e-49	1.09645e-46	AT1 cells
40	Actb	14.5814	2.16494	3.69025e-48	1.74028e-45	AT1 cells
41	Magi3	14.4829	2.27654	1.55354e-47	7.18541e-45	AT1 cells
42	Col4a3	14.126	4.35597	2.62734e-45	1.17019e-42	AT1 cells
43	Hbegf	14.0582	2.38088	6.86071e-45	3.00012e-42	AT1 cells
44	Cd81	13.9701	1.76869	2.37401e-44	1.0196e-41	AT1 cells
45	Samhd1	13.9524	2.63127	3.04197e-44	1.28355e-41	AT1 cells
46	Agrn	13.8576	3.00703	1.14478e-43	4.74709e-41	AT1 cells
47	Cystm1	13.8234	1.40974	1.84125e-43	7.50573e-41	AT1 cells
48	Myl12b	13.7779	1.52725	3.46351e-43	1.38835e-40	AT1 cells
49	Rtkn2	13.7515	5.40996	4.98965e-43	1.96731e-40	AT1 cells
50	Cdkn1a	13.3085	1.73946	2.06643e-40	7.88883e-38	AT1 cells
51	Itgb6	12.8156	2.99415	1.34179e-37	4.88961e-35	AT1 cells
52	S100a6	12.7484	1.71745	3.18295e-37	1.14258e-34	AT1 cells
53	Cd9	12.6794	1.43376	7.6943e-37	2.72141e-34	AT1 cells
54	2200002D01Rik	12.2793	1.77801	1.1701e-34	3.96367e-32	AT1 cells
55	Ppp3ca	12.1526	1.82357	5.55938e-34	1.85707e-31	AT1 cells
56	Krt18	12.0619	1.24584	1.67842e-33	5.52981e-31	AT1 cells
57	Myh14	11.9522	1.62738	6.32185e-33	2.05469e-30	AT1 cells
58	Gramd2	11.9028	2.14026	1.14381e-32	3.66797e-30	AT1 cells
59	Rps19	11.8256	1.06663	2.87881e-32	9.1103e-30	AT1 cells
60	Ppic	11.7265	1.82577	9.32865e-32	2.91381e-29	AT1 cells
61	Hmgn1	11.5592	1.09057	6.62877e-31	2.01808e-28	AT1 cells
62	Scd2	11.4491	1.52648	2.37694e-30	7.05775e-28	AT1 cells
63	Prdx6	11.037	1.05256	2.53471e-28	7.08863e-26	AT1 cells
64	Fnbp1l	11.0343	1.90939	2.61073e-28	7.21731e-26	AT1 cells
65	Myo1b	11.0121	2.29393	3.34136e-28	9.13217e-26	AT1 cells
66	Gprc5a	10.9306	1.98549	8.22782e-28	2.22345e-25	AT1 cells
67	Npnt	10.8105	2.17522	3.07096e-27	8.20662e-25	AT1 cells
68	Tmsb4x	10.6752	1.44719	1.32902e-26	3.43702e-24	AT1 cells
69	Col4a4	10.5762	3.65362	3.84053e-26	9.82646e-24	AT1 cells
70	Lgals3	10.4844	1.39667	1.01875e-25	2.55229e-23	AT1 cells
71	Anxa2	10.4732	1.1208	1.14677e-25	2.8434e-23	AT1 cells
72	Calm2	10.4154	1.03869	2.10811e-25	5.17368e-23	AT1 cells
73	Gadd45b	10.4124	1.69301	2.17724e-25	5.28938e-23	AT1 cells
74	Tspan8	10.3951	1.98884	2.60968e-25	6.21439e-23	AT1 cells
75	Arl4c	10.3524	1.7849	4.08324e-25	9.62803e-23	AT1 cells
76	Tpm3	10.3157	1.31183	5.98195e-25	1.38338e-22	AT1 cells
77	Timp2	10.3102	1.92485	6.3379e-25	1.45174e-22	AT1 cells
78	Cav1	10.29	4.23137	7.81818e-25	1.77392e-22	AT1 cells
79	Pdgfa	10.0975	1.67616	5.66658e-24	1.26192e-21	AT1 cells
80	Hs2st1	10.0476	3.04262	9.40976e-24	2.07628e-21	AT1 cells
81	Itgb1	10.0355	1.38659	1.06455e-23	2.3276e-21	AT1 cells
82	Alcam	9.89117	1.05899	4.54682e-23	9.85186e-21	AT1 cells
83	Ano1	9.86789	2.79365	5.73575e-23	1.2317e-20	AT1 cells
84	Sep15	9.70581	1.14136	2.84804e-22	5.95636e-20	AT1 cells
85	Fbln5	9.5691	4.32008	1.07843e-21	2.21686e-19	AT1 cells
86	Lpin2	9.44447	1.28603	3.57194e-21	7.21921e-19	AT1 cells
87	Tmem37	9.38324	2.05886	6.39754e-21	1.28223e-18	AT1 cells
88	F11r	9.36433	1.3238	7.65314e-21	1.5212e-18	AT1 cells
89	Rab11fip1	9.34386	2.19251	9.28878e-21	1.83118e-18	AT1 cells
90	Wwp1	9.26523	1.41071	1.94663e-20	3.80637e-18	AT1 cells
91	Lamb3	9.2158	2.07942	3.08964e-20	5.99265e-18	AT1 cells
92	Calm1	9.17284	1.12908	4.60727e-20	8.80424e-18	AT1 cells
93	Bsg	9.17272	0.77738	4.61242e-20	8.80424e-18	AT1 cells
94	Phlda1	8.99111	1.17444	2.44742e-19	4.56302e-17	AT1 cells
95	Cttnbp2nl	8.89709	2.39124	5.73309e-19	1.05257e-16	AT1 cells
96	Tns1	8.87764	2.25482	6.82953e-19	1.24437e-16	AT1 cells
97	Akap13	8.87417	1.85194	7.04561e-19	1.27409e-16	AT1 cells
98	Os9	8.82419	1.05194	1.10257e-18	1.97895e-16	AT1 cells
99	Lamp1	8.79747	1.02972	1.39929e-18	2.4929e-16	AT1 cells
100	Col4a2	8.7382	1.94566	2.36861e-18	4.12808e-16	AT1 cells
101	Slc39a8	8.72272	1.48907	2.71589e-18	4.69927e-16	AT1 cells
102	Tceb2	8.7027	0.818743	3.24075e-18	5.56737e-16	AT1 cells
103	Rgcc	8.59887	1.14514	8.05032e-18	1.35397e-15	AT1 cells
104	2810474O19Rik	8.59116	1.21134	8.60996e-18	1.43804e-15	AT1 cells
105	Arpc2	8.58337	1.2291	9.21293e-18	1.52814e-15	AT1 cells
106	Cgn	8.56992	1.75638	1.03558e-17	1.70595e-15	AT1 cells
107	Drap1	8.44411	1.15348	3.06381e-17	4.91251e-15	AT1 cells
108	H2-D1	8.42686	0.989149	3.55061e-17	5.65535e-15	AT1 cells
109	Hdgf	8.40169	1.14371	4.40084e-17	6.96347e-15	AT1 cells
110	Wbp5	8.35322	0.700593	6.64255e-17	1.03071e-14	AT1 cells
111	Lrpap1	8.32901	1.5908	8.15178e-17	1.24878e-14	AT1 cells
112	Pdpn	8.29931	3.2021	1.04718e-16	1.58401e-14	AT1 cells
113	Clip4	8.23198	1.35386	1.84145e-16	2.76805e-14	AT1 cells
114	Actn4	8.13676	0.970504	4.05996e-16	6.03276e-14	AT1 cells
115	Slc6a14	8.12604	1.86619	4.43535e-16	6.54445e-14	AT1 cells
116	Ociad2	8.10445	1.74658	5.29833e-16	7.72303e-14	AT1 cells
117	Serf2	8.08232	0.887912	6.3544e-16	9.2066e-14	AT1 cells
118	Hp1bp3	8.07	1.04575	7.02985e-16	1.01243e-13	AT1 cells
119	Tmem176b	8.04835	0.747161	8.39175e-16	1.19426e-13	AT1 cells
120	Cxcl16	8.0255	1.63692	1.0111e-15	1.43047e-13	AT1 cells
121	AA986860	8.01319	1.62795	1.11771e-15	1.56292e-13	AT1 cells
122	Osbpl9	8.00817	1.45792	1.16432e-15	1.61867e-13	AT1 cells
123	Lamc2	7.99249	1.98653	1.3224e-15	1.82788e-13	AT1 cells
124	Slc25a4	7.98675	0.886111	1.3854e-15	1.90401e-13	AT1 cells
125	Xrn2	7.91916	1.2416	2.39119e-15	3.26764e-13	AT1 cells
126	Tpm4	7.91686	1.00542	2.43593e-15	3.30997e-13	AT1 cells
127	Pls3	7.91254	1.15381	2.52192e-15	3.40757e-13	AT1 cells
128	Morf4l1	7.90869	0.914181	2.60118e-15	3.49502e-13	AT1 cells
129	Kif5b	7.85322	1.02116	4.05499e-15	5.41814e-13	AT1 cells
130	Myo1c	7.83518	1.99039	4.68175e-15	6.22104e-13	AT1 cells
131	Cyr61	7.79983	2.10877	6.19929e-15	8.19225e-13	AT1 cells
132	Mpp5	7.79247	1.81674	6.57122e-15	8.58937e-13	AT1 cells
133	Ptprf	7.69695	0.900121	1.39353e-14	1.764e-12	AT1 cells
134	Ralbp1	7.6773	1.05652	1.62471e-14	2.04586e-12	AT1 cells
135	Pdlim2	7.66682	1.59208	1.7631e-14	2.19712e-12	AT1 cells
136	Serpinh1	7.5486	1.64599	4.39945e-14	5.37113e-12	AT1 cells
137	Tnfrsf12a	7.51046	1.40019	5.89196e-14	7.08538e-12	AT1 cells
138	Wls	7.50927	1.04248	5.94563e-14	7.11434e-12	AT1 cells
139	Ubb	7.48964	0.635767	6.90605e-14	8.22264e-12	AT1 cells
140	Dag1	7.45003	2.20093	9.33182e-14	1.10019e-11	AT1 cells
141	Ptrf	7.43822	1.86331	1.02054e-13	1.19732e-11	AT1 cells
142	Myh9	7.43137	1.35972	1.07476e-13	1.2548e-11	AT1 cells
143	Rhoa	7.39525	1.13971	1.41145e-13	1.63994e-11	AT1 cells
144	Ier3	7.36599	1.57388	1.75833e-13	2.03316e-11	AT1 cells
145	Tjp1	7.33117	1.67838	2.28157e-13	2.62555e-11	AT1 cells
146	Lrrfip1	7.3216	1.08029	2.45037e-13	2.7799e-11	AT1 cells
147	B2m	7.30079	0.928035	2.86085e-13	3.18548e-11	AT1 cells
148	Tmem30a	7.23934	0.878513	4.50888e-13	4.99738e-11	AT1 cells
149	Srsf11	7.15047	1.11136	8.64792e-13	9.45415e-11	AT1 cells
150	Sbds	7.10905	1.08466	1.16844e-12	1.26019e-10	AT1 cells
151	Ccng1	7.09401	1.01304	1.30277e-12	1.38641e-10	AT1 cells
152	Cyb5r3	7.0901	0.764527	1.34015e-12	1.41558e-10	AT1 cells
153	Hsp90ab1	7.05877	0.743637	1.6798e-12	1.75656e-10	AT1 cells
154	Tjp2	7.05119	1.37704	1.77389e-12	1.83896e-10	AT1 cells
155	Capzb	6.95987	1.02393	3.40583e-12	3.42735e-10	AT1 cells
156	Pmp22	6.88548	3.29205	5.75919e-12	5.72373e-10	AT1 cells
157	Cd63	6.88401	0.658259	5.81914e-12	5.75951e-10	AT1 cells
158	Akap8l	6.87281	1.36547	6.29484e-12	6.2048e-10	AT1 cells
159	Atp8a1	6.82123	0.866074	9.02619e-12	8.75358e-10	AT1 cells
160	Gpr116	6.81645	0.869146	9.33191e-12	8.97767e-10	AT1 cells
161	Krt8	6.77792	0.750534	1.21915e-11	1.16357e-09	AT1 cells
162	Bend7	6.71431	1.52712	1.88955e-11	1.78218e-09	AT1 cells
163	Mbip	6.70429	1.25225	2.02383e-11	1.90138e-09	AT1 cells
164	Snw1	6.68176	0.860338	2.36095e-11	2.2009e-09	AT1 cells
165	Prnp	6.65141	0.757673	2.90303e-11	2.67513e-09	AT1 cells
166	Sema3e	6.61828	1.57927	3.63411e-11	3.33603e-09	AT1 cells
167	Taok3	6.61394	1.01443	3.74229e-11	3.42228e-09	AT1 cells
168	Aplp2	6.56941	0.831182	5.0514e-11	4.56734e-09	AT1 cells
169	Nckap5	6.56786	1.58845	5.10449e-11	4.59806e-09	AT1 cells
170	S100a10	6.56124	0.997059	5.3363e-11	4.78893e-09	AT1 cells
171	Tmsb10	6.55827	1.25039	5.44349e-11	4.86697e-09	AT1 cells
172	Rps27l	6.55049	0.634174	5.73484e-11	5.10847e-09	AT1 cells
173	Ehd2	6.49084	2.47053	8.53581e-11	7.5476e-09	AT1 cells
174	Epb4.1l5	6.4841	1.62262	8.92632e-11	7.8068e-09	AT1 cells
175	Rps3	6.44227	0.630961	1.17703e-10	1.01465e-08	AT1 cells
176	Cdc42	6.43971	0.89203	1.19706e-10	1.02823e-08	AT1 cells
177	Apc	6.41338	1.06491	1.42333e-10	1.21824e-08	AT1 cells
178	Nnat	6.40956	2.35762	1.45944e-10	1.24472e-08	AT1 cells
179	Ywhah	6.39799	1.07331	1.57434e-10	1.33797e-08	AT1 cells
180	Pvrl3	6.38945	1.69084	1.6648e-10	1.40491e-08	AT1 cells
181	mt-Cytb	6.34647	0.353426	2.20307e-10	1.84599e-08	AT1 cells
182	Sema3a	6.34627	4.11863	2.20592e-10	1.84599e-08	AT1 cells
183	Irx1	6.34596	1.03876	2.21049e-10	1.84599e-08	AT1 cells
184	Cadm1	6.34447	1.13688	2.23191e-10	1.85743e-08	AT1 cells
185	Mal2	6.34012	1.24295	2.29594e-10	1.90412e-08	AT1 cells
186	S100a14	6.33105	1.98869	2.43498e-10	2.0125e-08	AT1 cells
187	Wdr45	6.30698	2.29513	2.84535e-10	2.34361e-08	AT1 cells
188	Cxadr	6.30371	1.05338	2.90604e-10	2.37732e-08	AT1 cells
189	Mmp14	6.29879	2.13199	2.99978e-10	2.43742e-08	AT1 cells
190	Tmbim6	6.2945	0.63668	3.084e-10	2.49742e-08	AT1 cells
191	Tax1bp1	6.26744	0.815671	3.67021e-10	2.95998e-08	AT1 cells
192	Dynlt3	6.26704	0.78666	3.67983e-10	2.95998e-08	AT1 cells
193	Dpysl2	6.25032	2.35595	4.09626e-10	3.27306e-08	AT1 cells
194	Cox6a1	6.24384	0.567148	4.26948e-10	3.40018e-08	AT1 cells
195	Tmod3	6.23224	1.13372	4.59825e-10	3.63791e-08	AT1 cells
196	Gnas	6.23002	0.565604	4.66371e-10	3.6776e-08	AT1 cells
197	Mfge8	6.2061	1.87876	5.43145e-10	4.26901e-08	AT1 cells
198	Parp3	6.10253	1.85413	1.044e-09	8.07373e-08	AT1 cells
199	Snx4	6.07221	1.0427	1.26163e-09	9.69439e-08	AT1 cells
200	Bmp4	6.06882	1.52211	1.28855e-09	9.86974e-08	AT1 cells
201	Zfyve21	6.03453	2.20335	1.5943e-09	1.20961e-07	AT1 cells
202	Mtdh	6.03366	0.875223	1.6029e-09	1.21231e-07	AT1 cells
203	Arhgef2	6.02841	1.37873	1.65577e-09	1.24837e-07	AT1 cells
204	Fam189a2	6.01403	2.76629	1.80964e-09	1.36012e-07	AT1 cells
205	Bcam	6.00715	1.44957	1.88814e-09	1.41469e-07	AT1 cells
206	Tln1	5.99288	1.39681	2.06163e-09	1.53512e-07	AT1 cells
207	Rin2	5.97236	1.32958	2.33843e-09	1.73585e-07	AT1 cells
208	Ubl3	5.96917	1.12893	2.38463e-09	1.7647e-07	AT1 cells
209	Shroom3	5.96609	1.6231	2.43e-09	1.79276e-07	AT1 cells
210	Scnn1a	5.9507	1.08927	2.66992e-09	1.96374e-07	AT1 cells
211	Mthfd1	5.95018	1.333	2.67855e-09	1.96408e-07	AT1 cells
212	Sec62	5.94301	0.651678	2.79838e-09	2.04571e-07	AT1 cells
213	Lpp	5.93767	1.29805	2.89104e-09	2.10704e-07	AT1 cells
214	Slk	5.92534	1.26069	3.11658e-09	2.26455e-07	AT1 cells
215	Atxn7l3b	5.87154	0.857537	4.31767e-09	3.10911e-07	AT1 cells
216	Pvrl2	5.87046	1.44904	4.34595e-09	3.12013e-07	AT1 cells
217	Gata6	5.86142	1.4547	4.58916e-09	3.28494e-07	AT1 cells
218	Slco3a1	5.86083	2.35143	4.60569e-09	3.28699e-07	AT1 cells
219	Mbnl1	5.85959	1.15178	4.64017e-09	3.3018e-07	AT1 cells
220	Otud7b	5.85486	1.48574	4.77411e-09	3.38708e-07	AT1 cells
221	Pxdc1	5.85263	3.22337	4.83848e-09	3.42265e-07	AT1 cells
222	Ccdc25	5.84921	0.978436	4.93922e-09	3.48367e-07	AT1 cells
223	Neat1	5.83959	0.780922	5.23304e-09	3.68011e-07	AT1 cells
224	Gja1	5.83753	1.05591	5.298e-09	3.70414e-07	AT1 cells
225	Klf6	5.83298	1.09978	5.44476e-09	3.79571e-07	AT1 cells
226	Clip1	5.81512	0.966635	6.05917e-09	4.21183e-07	AT1 cells
227	Psme2	5.79302	0.789042	6.91312e-09	4.79157e-07	AT1 cells
228	Mprip	5.77777	0.99882	7.56977e-09	5.23163e-07	AT1 cells
229	Crb3	5.75106	1.12474	8.86847e-09	6.11162e-07	AT1 cells
230	Sema3b	5.70776	2.47847	1.14473e-08	7.79938e-07	AT1 cells
231	Ifi27	5.69647	0.717813	1.22311e-08	8.30993e-07	AT1 cells
232	Prkcdbp	5.68402	2.68153	1.31562e-08	8.86328e-07	AT1 cells
233	Rasgef1a	5.68201	2.09505	1.3312e-08	8.91829e-07	AT1 cells
234	Bnip3l	5.60247	0.991244	2.11317e-08	1.39626e-06	AT1 cells
235	Tgfb2	5.59849	2.79599	2.16228e-08	1.4248e-06	AT1 cells
236	Il18r1	5.56031	0.912195	2.69298e-08	1.76964e-06	AT1 cells
237	Fads3	5.55543	1.60589	2.7693e-08	1.8099e-06	AT1 cells
238	Fam174b	5.54383	1.73903	2.95919e-08	1.92355e-06	AT1 cells
239	Smc4	5.52776	1.13325	3.24347e-08	2.10266e-06	AT1 cells
240	Sdc1	5.51893	0.634078	3.41069e-08	2.20512e-06	AT1 cells
241	Rai14	5.50276	0.894319	3.73897e-08	2.41089e-06	AT1 cells
242	Iqgap1	5.48684	0.756673	4.09191e-08	2.62439e-06	AT1 cells
243	Tfdp2	5.48617	1.77628	4.10747e-08	2.62736e-06	AT1 cells
244	Dstn	5.47997	0.603109	4.25408e-08	2.71392e-06	AT1 cells
245	Eif5b	5.47536	0.815523	4.36627e-08	2.77812e-06	AT1 cells
246	Rbms1	5.47168	0.956251	4.45801e-08	2.82513e-06	AT1 cells
247	Arl6ip1	5.47145	0.626489	4.46364e-08	2.82513e-06	AT1 cells
248	Anp32a	5.42193	0.759475	5.89582e-08	3.67358e-06	AT1 cells
249	Tspan2	5.40615	1.47366	6.43946e-08	3.98137e-06	AT1 cells
250	Son	5.37903	0.832451	7.48869e-08	4.6064e-06	AT1 cells
251	Tpp1	5.37009	1.07921	7.86993e-08	4.82856e-06	AT1 cells
252	Cd151	5.36494	1.16176	8.09754e-08	4.95557e-06	AT1 cells
253	Utrn	5.338	1.18499	9.39771e-08	5.72213e-06	AT1 cells
254	Serbp1	5.33555	0.639791	9.5254e-08	5.78524e-06	AT1 cells
255	Epha4	5.33273	2.31333	9.67492e-08	5.85528e-06	AT1 cells
256	Nedd4	5.32978	0.681836	9.83314e-08	5.92724e-06	AT1 cells
257	Malt1	5.32107	1.70183	1.03157e-07	6.18713e-06	AT1 cells
258	Ly6c1	5.25046	0.857168	1.5172e-07	8.96565e-06	AT1 cells
259	Tprgl	5.24605	1.39275	1.55394e-07	9.13788e-06	AT1 cells
260	Laptm4a	5.22071	0.565294	1.78234e-07	1.03794e-05	AT1 cells
261	Rbm5	5.21396	0.885337	1.84854e-07	1.073e-05	AT1 cells
262	Wnk1	5.21366	1.10521	1.85146e-07	1.073e-05	AT1 cells
263	Adam10	5.20063	1.37917	1.98619e-07	1.14556e-05	AT1 cells
264	Phyh	5.15192	1.39536	2.57833e-07	1.46253e-05	AT1 cells
265	Macf1	5.14993	1.31749	2.60589e-07	1.47469e-05	AT1 cells
266	Calr	5.14415	0.612465	2.68738e-07	1.51723e-05	AT1 cells
267	Pafah1b1	5.13946	0.775459	2.75525e-07	1.54828e-05	AT1 cells
268	Nfe2l1	5.13483	0.892745	2.82404e-07	1.57956e-05	AT1 cells
269	Sod1	5.1296	0.470175	2.90356e-07	1.62026e-05	AT1 cells
270	Cav2	5.11343	1.48551	3.16369e-07	1.75322e-05	AT1 cells
271	Arhgef26	5.10238	2.14247	3.35411e-07	1.85022e-05	AT1 cells
272	Ndst1	5.06722	2.70704	4.03665e-07	2.21656e-05	AT1 cells
273	Fam21	5.05596	1.24546	4.28224e-07	2.34073e-05	AT1 cells
274	Atp2b1	5.04585	1.04316	4.51516e-07	2.45688e-05	AT1 cells
275	Cux1	5.03902	1.14862	4.67928e-07	2.54044e-05	AT1 cells
276	Rock1	5.03334	0.837275	4.82019e-07	2.61105e-05	AT1 cells
277	Fermt2	5.03031	0.906844	4.89699e-07	2.64075e-05	AT1 cells
278	Tbl1x	5.0078	1.1593	5.50558e-07	2.94255e-05	AT1 cells
279	Lims1	4.99998	1.54487	5.73361e-07	3.05763e-05	AT1 cells
280	Ywhae	4.98105	0.541316	6.32392e-07	3.35754e-05	AT1 cells
281	Eif3h	4.96828	0.801756	6.75496e-07	3.54724e-05	AT1 cells
282	Tinagl1	4.96233	1.48414	6.96543e-07	3.64186e-05	AT1 cells
283	Krt19	4.96119	0.693852	7.0064e-07	3.64742e-05	AT1 cells
284	Paip2	4.95185	0.600804	7.3512e-07	3.81865e-05	AT1 cells
285	Syap1	4.95094	0.949199	7.3856e-07	3.82826e-05	AT1 cells
286	Eps8l2	4.94934	1.43504	7.4465e-07	3.84853e-05	AT1 cells
287	Myof	4.94907	0.988504	7.45671e-07	3.84853e-05	AT1 cells
288	Spock2	4.94324	4.52177	7.68358e-07	3.95712e-05	AT1 cells
289	Gpx1	4.92486	0.644184	8.44228e-07	4.33857e-05	AT1 cells
290	Ndufa4	4.9236	0.425366	8.49651e-07	4.35713e-05	AT1 cells
291	H2-K1	4.91199	0.555135	9.01556e-07	4.60368e-05	AT1 cells
292	Ddx47	4.89982	1.33732	9.59251e-07	4.88791e-05	AT1 cells
293	Ppig	4.89862	0.708269	9.65097e-07	4.9073e-05	AT1 cells
294	Bnip2	4.89484	1.09196	9.83874e-07	4.98172e-05	AT1 cells
295	mt-Co1	4.89192	0.444119	9.98593e-07	5.03505e-05	AT1 cells
296	Cdkn2b	4.8914	2.35061	1.00122e-06	5.03771e-05	AT1 cells
297	Arpc5	4.87891	0.891255	1.06675e-06	5.35624e-05	AT1 cells
298	Dusp1	4.87274	1.15866	1.10062e-06	5.51479e-05	AT1 cells
299	Slc44a2	4.85542	1.9899	1.20131e-06	5.98193e-05	AT1 cells
300	Lama5	4.83342	1.43376	1.34208e-06	6.65531e-05	AT1 cells
301	Ndufa13	4.83021	0.472724	1.36391e-06	6.74966e-05	AT1 cells
302	Brd7	4.81308	0.652771	1.48618e-06	7.29473e-05	AT1 cells
303	Filip1l	4.80197	1.14227	1.57115e-06	7.66488e-05	AT1 cells
304	H3f3b	4.79752	0.497195	1.6064e-06	7.82098e-05	AT1 cells
305	Pdcd6ip	4.79401	0.926914	1.63484e-06	7.94332e-05	AT1 cells
306	Cers2	4.78682	0.859401	1.69443e-06	8.2163e-05	AT1 cells
307	Tmod1	4.77657	2.14159	1.78314e-06	8.62548e-05	AT1 cells
308	Flna	4.76865	1.22711	1.85464e-06	8.92118e-05	AT1 cells
309	Capn2	4.76662	1.34872	1.87343e-06	8.99358e-05	AT1 cells
310	Svil	4.76319	1.18441	1.90557e-06	9.12968e-05	AT1 cells
311	Pdap1	4.76081	0.608028	1.92815e-06	9.21946e-05	AT1 cells
312	Btg2	4.72994	0.887013	2.24585e-06	0.000106749	AT1 cells
313	Eif3a	4.72173	0.814233	2.33844e-06	0.00011093	AT1 cells
314	Nkx2-1	4.71007	0.840699	2.47629e-06	0.000117008	AT1 cells
315	Rtn4	4.69087	0.942986	2.7204e-06	0.00012754	AT1 cells
316	Mpp7	4.68032	1.48928	2.86422e-06	0.000133762	AT1 cells
317	Klf9	4.67929	0.840879	2.87875e-06	0.00013418	AT1 cells
318	Epn2	4.67832	1.91215	2.89228e-06	0.00013455	AT1 cells
319	Ptp4a2	4.67787	0.770532	2.8987e-06	0.000134588	AT1 cells
320	Hsd17b11	4.67182	0.907715	2.98545e-06	0.000138083	AT1 cells
321	Tspo	4.66359	0.542383	3.10738e-06	0.000143447	AT1 cells
322	Crlf3	4.61008	2.01924	4.02506e-06	0.000184043	AT1 cells
323	Prdx2	4.60888	0.620692	4.04847e-06	0.000184571	AT1 cells
324	Pkm	4.6087	0.756126	4.05196e-06	0.000184571	AT1 cells
325	Paics	4.60561	0.716581	4.11249e-06	0.000186974	AT1 cells
326	Ssr2	4.6033	0.755406	4.15843e-06	0.000188707	AT1 cells
327	Tcf25	4.60188	0.676497	4.18688e-06	0.00018964	AT1 cells
328	Snx6	4.58052	0.712104	4.63814e-06	0.000208508	AT1 cells
329	Ece1	4.56049	1.1057	5.10349e-06	0.000229	AT1 cells
330	Chmp4b	4.56009	0.705108	5.11316e-06	0.000229007	AT1 cells
331	Mettl7a1	4.55924	0.556849	5.13385e-06	0.000229506	AT1 cells
332	Bcap31	4.55611	0.640708	5.21102e-06	0.000232093	AT1 cells
333	Dynlrb1	4.54145	0.541214	5.58695e-06	0.000247918	AT1 cells
334	Rbm25	4.53136	0.797552	5.86051e-06	0.000258626	AT1 cells
335	Xist	4.52687	0.866519	5.98652e-06	0.000263703	AT1 cells
336	S100a11	4.51307	0.480294	6.38946e-06	0.000280938	AT1 cells
337	Dusp7	4.50556	2.58645	6.61971e-06	0.00029053	AT1 cells
338	Ccdc141	4.49769	0.80304	6.86955e-06	0.000300859	AT1 cells
339	Psma2	4.49643	0.470421	6.9104e-06	0.000300859	AT1 cells
340	Rab10	4.49605	0.845558	6.92265e-06	0.000300859	AT1 cells
341	Ccnd2	4.49582	1.1866	6.9301e-06	0.000300859	AT1 cells
342	Rpl28	4.49134	0.478429	7.07773e-06	0.000306163	AT1 cells
343	Ptms	4.48959	0.70359	7.13611e-06	0.000307031	AT1 cells
344	Ptpre	4.48142	2.4518	7.41476e-06	0.000318451	AT1 cells
345	Psmc1	4.46712	0.613991	7.92791e-06	0.000339278	AT1 cells
346	Chmp2a	4.46615	0.531349	7.96387e-06	0.000339881	AT1 cells
347	Skp1a	4.44059	0.461829	8.97126e-06	0.000377216	AT1 cells
348	Sfrs18	4.43785	0.742689	9.08614e-06	0.00038138	AT1 cells
349	Unc13d	4.42521	1.73443	9.63486e-06	0.000403005	AT1 cells
350	Lamb2	4.40844	1.5582	1.0412e-05	0.000431872	AT1 cells
351	Zcrb1	4.40838	0.720753	1.04148e-05	0.000431872	AT1 cells
352	Sox4	4.4062	1.14618	1.052e-05	0.000435484	AT1 cells
353	Luc7l2	4.40381	0.713723	1.06368e-05	0.000439045	AT1 cells
354	Wwc2	4.40369	1.37932	1.06425e-05	0.000439045	AT1 cells
355	Hnrnpc	4.39889	0.542	1.08806e-05	0.000447332	AT1 cells
356	Exoc4	4.39497	1.11885	1.10786e-05	0.000454695	AT1 cells
357	Rnf181	4.39268	0.815785	1.1196e-05	0.000458733	AT1 cells
358	Eif3c	4.37625	0.570978	1.20739e-05	0.000491351	AT1 cells
359	Csde1	4.37521	0.731081	1.21317e-05	0.000492871	AT1 cells
360	Tmem234	4.37252	0.642928	1.22821e-05	0.000498138	AT1 cells
361	Rsu1	4.37196	1.31737	1.23134e-05	0.000498567	AT1 cells
362	Cdc42bpg	4.36609	1.10751	1.26492e-05	0.000509111	AT1 cells
363	Cox7c	4.36602	0.393476	1.26529e-05	0.000509111	AT1 cells
364	Lama3	4.36002	2.96575	1.30051e-05	0.000522178	AT1 cells
365	Pnn	4.35824	0.695664	1.3111e-05	0.000525554	AT1 cells
366	Spcs2	4.35054	0.494172	1.35805e-05	0.000543471	AT1 cells
367	Tspan15	4.32822	2.37716	1.50317e-05	0.000600542	AT1 cells
368	Dync1i2	4.32385	0.640243	1.53327e-05	0.00061054	AT1 cells
369	Msln	4.31972	2.72644	1.56227e-05	0.000620036	AT1 cells
370	2310007B03Rik	4.31495	1.71749	1.59641e-05	0.000631214	AT1 cells
371	Rab12	4.30369	1.41206	1.67979e-05	0.000660143	AT1 cells
372	Ubxn4	4.29597	0.574949	1.73933e-05	0.000682426	AT1 cells
373	Col4a5	4.27847	2.20735	1.88182e-05	0.000735928	AT1 cells
374	Minos1	4.26984	0.435969	1.95612e-05	0.000760043	AT1 cells
375	Epb4.1l4a	4.26914	1.63595	1.96225e-05	0.000761196	AT1 cells
376	Lrrc58	4.26839	0.818994	1.96891e-05	0.000762548	AT1 cells
377	Tead1	4.26513	1.43705	1.99786e-05	0.000772518	AT1 cells
378	Nr3c1	4.24889	1.08242	2.14837e-05	0.000826725	AT1 cells
379	Mmp11	4.23722	2.94028	2.26305e-05	0.000869465	AT1 cells
380	Ppp2r5a	4.23514	1.05461	2.28413e-05	0.000876166	AT1 cells
381	Efna1	4.23123	1.88791	2.32421e-05	0.000890121	AT1 cells
382	Serinc1	4.21202	0.88129	2.53099e-05	0.000966237	AT1 cells
383	Syn3	4.20504	2.84662	2.61038e-05	0.000993389	AT1 cells
384	Prkar2a	4.19384	1.44379	2.74275e-05	0.00104211	AT1 cells
385	Gng5	4.18575	0.532786	2.84222e-05	0.00107821	AT1 cells
386	Rab2a	4.17083	0.654689	3.03489e-05	0.00114587	AT1 cells
387	Wwc1	4.16974	0.728116	3.04947e-05	0.00114958	AT1 cells
388	Fgf1	4.168	1.01466	3.0729e-05	0.00115659	AT1 cells
389	Plb1	4.16615	2.0353	3.09783e-05	0.00116415	AT1 cells
390	Scnn1g	4.13513	1.91146	3.54749e-05	0.00132898	AT1 cells
391	Luc7l3	4.12231	0.670668	3.75093e-05	0.0014025	AT1 cells
392	Pura	4.1001	0.734557	4.12976e-05	0.00153043	AT1 cells
393	Arid4b	4.09652	0.706453	4.19402e-05	0.00154947	AT1 cells
394	Sh3d19	4.09309	0.863727	4.25658e-05	0.00156776	AT1 cells
395	Ncl	4.07649	0.564472	4.57198e-05	0.00167623	AT1 cells
396	Tnfaip1	4.07148	0.736069	4.67155e-05	0.00171013	AT1 cells
397	Zfp106	4.06842	0.874671	4.73333e-05	0.00172748	AT1 cells
398	1810037I17Rik	4.0674	0.426612	4.75402e-05	0.00173241	AT1 cells
399	Nfe2l2	4.05285	0.453706	5.0598e-05	0.00184105	AT1 cells
0	Sftpc	111.651	7.61509	0	0	AT2 cells
1	Sftpa1	101.017	5.131	0	0	AT2 cells
2	Slc34a2	91.8087	4.23055	0	0	AT2 cells
3	Sftpb	87.6038	3.81992	0	0	AT2 cells
4	Lyz2	86.9552	5.17686	0	0	AT2 cells
5	Napsa	74.2809	3.24465	0	0	AT2 cells
6	Hc	71.2196	3.63111	0	0	AT2 cells
7	Sftpd	68.7642	3.05659	0	0	AT2 cells
8	Cxcl15	66.8648	3.10592	0	0	AT2 cells
9	Scd1	60.1371	3.10011	0	0	AT2 cells
10	Lamp3	59.4142	2.72781	0	0	AT2 cells
11	Fasn	54.9516	2.72968	0	0	AT2 cells
12	Lpcat1	52.1583	2.60006	0	0	AT2 cells
13	S100g	51.1819	2.43442	0	0	AT2 cells
14	Malat1	46.5539	3.11957	0	0	AT2 cells
15	Npc2	45.3972	1.99313	0	0	AT2 cells
16	Rnase4	43.8091	1.98217	0	0	AT2 cells
17	Abca3	42.0928	2.19324	0	0	AT2 cells
18	Chi3l1	41.4841	1.82793	0	0	AT2 cells
19	Elovl1	40.2527	1.90866	0	0	AT2 cells
20	Ctsc	39.7273	1.95004	0	0	AT2 cells
21	Lgi3	36.6372	2.46371	7.32627e-294	4.29766e-291	AT2 cells
22	Egfl6	35.946	1.92144	5.84992e-283	3.27201e-280	AT2 cells
23	Ctsh	33.3	1.37489	3.86081e-243	1.60097e-240	AT2 cells
24	Ager	33.2565	1.48119	1.64461e-242	6.70416e-240	AT2 cells
25	Gpr116	32.5819	1.76974	7.39666e-233	2.91634e-230	AT2 cells
26	Sepp1	31.5746	1.8874	8.245e-219	3.00455e-216	AT2 cells
27	Ptprf	31.448	1.52568	4.47322e-217	1.60575e-214	AT2 cells
28	Nrp1	31.222	1.88224	5.36332e-214	1.89696e-211	AT2 cells
29	Sfta2	30.8019	1.44869	2.46991e-208	8.36674e-206	AT2 cells
30	Etv5	29.3986	2.40401	5.73056e-190	1.5842e-187	AT2 cells
31	Dram1	27.278	1.40502	7.73413e-164	1.87893e-161	AT2 cells
32	Acly	26.7106	1.7174	3.54172e-157	8.11256e-155	AT2 cells
33	Cd36	26.5321	1.28209	4.13333e-155	9.2047e-153	AT2 cells
34	Cldn18	25.9865	1.24117	7.03596e-149	1.45881e-146	AT2 cells
35	Rbpjl	25.1983	2.00125	4.18045e-140	8.10839e-138	AT2 cells
36	Zdhhc3	24.9912	1.52418	7.61249e-138	1.43037e-135	AT2 cells
37	Cpm	24.9217	1.55224	4.32437e-137	8.06244e-135	AT2 cells
38	Irx1	24.7945	1.84747	1.02809e-135	1.8316e-133	AT2 cells
39	Tgoln1	24.5795	1.13609	2.09053e-133	3.61721e-131	AT2 cells
40	Lcn2	24.4172	1.16439	1.12387e-131	1.90353e-129	AT2 cells
41	Brd7	24.4099	1.35306	1.34383e-131	2.24447e-129	AT2 cells
42	Neat1	24.2661	1.27514	4.47513e-130	7.27239e-128	AT2 cells
43	Acsl4	23.9449	1.20521	1.04484e-126	1.64245e-124	AT2 cells
44	Acoxl	23.2864	2.20296	6.09568e-120	8.72662e-118	AT2 cells
45	H2afj	23.1573	0.8538	1.22769e-118	1.73689e-116	AT2 cells
46	Rgcc	22.3156	1.31007	2.60897e-110	3.30254e-108	AT2 cells
47	Alcam	22.3012	0.956605	3.59867e-110	4.5315e-108	AT2 cells
48	Phldb2	21.7265	1.16491	1.15341e-104	1.35984e-102	AT2 cells
49	Scd2	21.4139	1.3601	9.92503e-102	1.1367e-99	AT2 cells
50	Ppp1r9a	20.8291	1.5206	2.358e-96	2.5546e-94	AT2 cells
51	Ank3	20.7924	1.41549	5.07416e-96	5.42394e-94	AT2 cells
52	Atrx	20.73	1.45913	1.85859e-95	1.97792e-93	AT2 cells
53	Slc12a2	20.1206	1.14953	4.867e-90	4.81713e-88	AT2 cells
54	Lyz1	19.3491	1.58988	2.07586e-83	1.88402e-81	AT2 cells
55	Il33	18.7052	1.1539	4.49035e-78	3.77613e-76	AT2 cells
56	Lrg1	17.7588	1.03178	1.47241e-70	1.09978e-68	AT2 cells
57	Ccdc141	17.7228	1.3578	2.79693e-70	2.06981e-68	AT2 cells
58	Iqgap1	17.6791	0.968826	6.07718e-70	4.45617e-68	AT2 cells
59	Rpl21	17.4966	0.431057	1.52051e-68	1.07875e-66	AT2 cells
60	Mid1ip1	17.3342	1.24877	2.59434e-67	1.80859e-65	AT2 cells
61	Secisbp2l	17.2511	1.13085	1.09799e-66	7.50223e-65	AT2 cells
62	Snx25	16.7598	1.77702	4.80118e-63	3.03079e-61	AT2 cells
63	App	16.5803	0.838792	9.67753e-62	5.9225e-60	AT2 cells
64	Fabp5	16.4625	1.15513	6.82061e-61	4.04046e-59	AT2 cells
65	Taok3	16.3397	1.12701	5.14741e-60	2.99759e-58	AT2 cells
66	Cd74	16.2524	1.14623	2.14708e-59	1.23835e-57	AT2 cells
67	Gas6	16.12	1.18767	1.84704e-58	1.04035e-56	AT2 cells
68	Lrp2	15.9106	1.26225	5.35246e-57	2.88637e-55	AT2 cells
69	Atp8a1	15.908	0.896675	5.57671e-57	3.00057e-55	AT2 cells
70	Mlc1	15.7628	1.78874	5.60997e-56	2.96539e-54	AT2 cells
71	Cox6a2	15.706	2.36205	1.37504e-55	7.15824e-54	AT2 cells
72	Kcnj15	15.5254	1.08874	2.33648e-54	1.18554e-52	AT2 cells
73	Chia	15.2066	1.51543	3.19685e-52	1.55643e-50	AT2 cells
74	Spink5	15.1093	2.4603	1.40553e-51	6.74737e-50	AT2 cells
75	Atp11a	14.8407	0.888139	7.99403e-50	3.66218e-48	AT2 cells
76	Nemf	14.7967	0.93817	1.53804e-49	6.95327e-48	AT2 cells
77	Muc1	14.6592	0.741039	1.17648e-48	5.17287e-47	AT2 cells
78	Itga9	14.6581	1.82374	1.19605e-48	5.23415e-47	AT2 cells
79	Gm26924	14.305	0.951125	2.03656e-46	8.37287e-45	AT2 cells
80	Abcd3	13.9245	0.815396	4.4963e-44	1.72748e-42	AT2 cells
81	Lpin2	13.816	0.91714	2.0417e-43	7.67264e-42	AT2 cells
82	Tmem30a	13.7341	0.711545	6.34596e-43	2.36631e-41	AT2 cells
83	Errfi1	13.728	0.936733	6.90312e-43	2.57008e-41	AT2 cells
84	Pcnt	13.7228	1.17439	7.41166e-43	2.75089e-41	AT2 cells
85	Itih4	13.4413	1.86607	3.4619e-41	1.24644e-39	AT2 cells
86	Snhg11	13.406	2.04112	5.57579e-41	1.98966e-39	AT2 cells
87	Mme	13.17	1.55297	1.30543e-39	4.52168e-38	AT2 cells
88	Nucb2	13.0872	0.844893	3.89605e-39	1.33672e-37	AT2 cells
89	Exosc7	12.9716	1.10853	1.77269e-38	5.95459e-37	AT2 cells
90	Nckap5	12.6213	1.57323	1.61108e-36	5.18023e-35	AT2 cells
91	Tspan11	12.4217	1.4835	1.99197e-35	6.22192e-34	AT2 cells
92	Hp1bp3	12.1249	0.711353	7.79652e-34	2.30361e-32	AT2 cells
93	Bex4	11.9096	1.23213	1.05483e-32	3.0238e-31	AT2 cells
94	Soat1	11.7687	1.09046	5.66038e-32	1.58116e-30	AT2 cells
95	Eef2	11.6489	0.738141	2.32407e-31	6.40276e-30	AT2 cells
96	Slc39a8	11.4211	0.976413	3.27907e-30	8.67601e-29	AT2 cells
97	Acsl5	11.2427	0.766333	2.51476e-29	6.47564e-28	AT2 cells
98	Cebpa	11.2195	1.57114	3.27064e-29	8.37721e-28	AT2 cells
99	Chka	11.115	0.958017	1.06062e-28	2.67952e-27	AT2 cells
100	Ctnnb1	11.0232	0.500635	2.95467e-28	7.41783e-27	AT2 cells
101	Socs2	10.8686	0.603983	1.62763e-27	3.98637e-26	AT2 cells
102	St6galnac2	10.7775	1.69222	4.39652e-27	1.06165e-25	AT2 cells
103	Rps19	10.6692	0.382183	1.41863e-26	3.36817e-25	AT2 cells
104	Ptgs1	10.5803	0.790304	3.67645e-26	8.60975e-25	AT2 cells
105	Acot7	10.5665	0.734126	4.26137e-26	9.93121e-25	AT2 cells
106	Grb14	10.5007	0.855248	8.57025e-26	1.96121e-24	AT2 cells
107	Lrrk2	10.4791	0.970344	1.07773e-25	2.45692e-24	AT2 cells
108	Mylk	10.4411	1.67634	1.60861e-25	3.643e-24	AT2 cells
109	Rrbp1	10.2923	0.795284	7.63178e-25	1.69641e-23	AT2 cells
110	Usp8	10.2615	0.723727	1.05097e-24	2.32753e-23	AT2 cells
111	Ppp1r14c	10.2108	0.701927	1.7731e-24	3.89095e-23	AT2 cells
112	Uhrf1bp1l	9.84736	0.770887	7.03671e-23	1.44157e-21	AT2 cells
113	Ociad2	9.83673	1.23701	7.82101e-23	1.59816e-21	AT2 cells
114	Tnfaip1	9.83102	0.889986	8.27737e-23	1.68997e-21	AT2 cells
115	Myh7	9.80847	2.52002	1.03528e-22	2.10478e-21	AT2 cells
116	Bex2	9.79621	2.10736	1.16887e-22	2.36637e-21	AT2 cells
117	Nkd1	9.65775	1.75665	4.55759e-22	8.97011e-21	AT2 cells
118	Cnn2	9.6115	0.621346	7.14976e-22	1.39918e-20	AT2 cells
119	Ncor1	9.50346	0.781115	2.03038e-21	3.91288e-20	AT2 cells
120	Pmvk	9.48375	0.925037	2.45298e-21	4.71219e-20	AT2 cells
121	C6	9.4397	0.970754	3.73847e-21	7.15306e-20	AT2 cells
122	Npnt	9.39678	1.23528	5.6261e-21	1.06883e-19	AT2 cells
123	H2-Aa	9.31417	0.83491	1.22905e-20	2.30757e-19	AT2 cells
124	Sdc1	9.28855	0.464429	1.56399e-20	2.92045e-19	AT2 cells
125	Actn4	9.25554	0.515003	2.13158e-20	3.94662e-19	AT2 cells
126	Apc	9.18264	0.742712	4.20664e-20	7.65889e-19	AT2 cells
127	Apoc1	8.97283	1.02615	2.88981e-19	5.13316e-18	AT2 cells
128	Arhgef38	8.9145	1.35757	4.90044e-19	8.62815e-18	AT2 cells
129	Slc26a9	8.82611	1.60269	1.08377e-18	1.88472e-17	AT2 cells
130	Matn4	8.72964	1.85408	2.55496e-18	4.38923e-17	AT2 cells
131	Aox3	8.61063	0.8184	7.26594e-18	1.22892e-16	AT2 cells
132	Atp6v1c2	8.5457	0.750925	1.27765e-17	2.1295e-16	AT2 cells
133	Slco4c1	8.4469	1.27035	2.99151e-17	4.92126e-16	AT2 cells
134	Arf6	8.28904	0.758669	1.14169e-16	1.81605e-15	AT2 cells
135	Cdc42bpa	8.22874	1.08283	1.89195e-16	2.97407e-15	AT2 cells
136	Scp2	8.19493	0.424158	2.50734e-16	3.91331e-15	AT2 cells
137	Tmsb4x	8.06788	0.631853	7.15282e-16	1.0895e-14	AT2 cells
138	Klf9	7.86423	0.740192	3.71381e-15	5.46974e-14	AT2 cells
139	Adam19	7.85908	1.53886	3.86958e-15	5.68871e-14	AT2 cells
140	Pi4k2b	7.85047	0.571518	4.14483e-15	6.08592e-14	AT2 cells
141	Pik3ca	7.8347	1.05395	4.69949e-15	6.87933e-14	AT2 cells
142	Foxp1	7.67755	0.804729	1.62155e-14	2.3036e-13	AT2 cells
143	Lamb3	7.62668	1.11265	2.40876e-14	3.37999e-13	AT2 cells
144	Npw	7.55305	1.05882	4.25193e-14	5.89074e-13	AT2 cells
145	Npc1	7.4763	1.34391	7.64429e-14	1.04402e-12	AT2 cells
146	Ralbp1	7.40455	0.509682	1.31599e-13	1.76623e-12	AT2 cells
147	Oat	7.32549	0.538185	2.38036e-13	3.15427e-12	AT2 cells
148	Cftr	7.29129	1.90239	3.07005e-13	4.0459e-12	AT2 cells
149	Ramp1	7.24134	1.07617	4.44285e-13	5.79474e-12	AT2 cells
150	Afap1l1	7.23277	1.33147	4.73239e-13	6.15903e-12	AT2 cells
151	Entpd1	7.20617	1.0416	5.75464e-13	7.45716e-12	AT2 cells
152	Enpep	7.12195	0.878354	1.06411e-12	1.35843e-11	AT2 cells
153	Ptplad1	7.0607	0.817131	1.65667e-12	2.08829e-11	AT2 cells
154	Sept7	7.04461	0.414987	1.85988e-12	2.33831e-11	AT2 cells
155	Filip1l	7.00611	0.89984	2.45039e-12	3.05201e-11	AT2 cells
156	Chd3	6.97514	0.839186	3.05567e-12	3.77463e-11	AT2 cells
157	Pfkfb2	6.8598	0.827374	6.89575e-12	8.37624e-11	AT2 cells
158	Thbs3	6.79827	1.7137	1.05885e-11	1.27015e-10	AT2 cells
159	Apoe	6.78859	1.07342	1.13232e-11	1.35557e-10	AT2 cells
160	Macc1	6.78639	1.0203	1.14976e-11	1.37508e-10	AT2 cells
161	Prrc2c	6.68559	0.646523	2.29998e-11	2.70102e-10	AT2 cells
162	Prnp	6.65081	0.343179	2.9148e-11	3.39486e-10	AT2 cells
163	Esam	6.62658	1.16937	3.43549e-11	3.98971e-10	AT2 cells
164	Fgfr2	6.56885	1.08061	5.07051e-11	5.82638e-10	AT2 cells
165	Sparc	6.45906	0.342615	1.05354e-10	1.19073e-09	AT2 cells
166	Atp6v1a	6.41325	0.418356	1.4245e-10	1.59056e-09	AT2 cells
167	Mmp15	6.39329	1.09396	1.6235e-10	1.80605e-09	AT2 cells
168	Sdc4	6.3624	0.327748	1.98625e-10	2.19638e-09	AT2 cells
169	Cd63	6.19456	0.24152	5.84493e-10	6.25062e-09	AT2 cells
170	Cited2	6.17396	1.05098	6.65998e-10	7.08757e-09	AT2 cells
171	Rn7sk	6.12209	1.06586	9.23566e-10	9.72109e-09	AT2 cells
172	Vldlr	6.08182	1.70756	1.18824e-09	1.24146e-08	AT2 cells
173	Rmdn2	6.05317	1.24181	1.42023e-09	1.47424e-08	AT2 cells
174	Rdx	5.9923	0.418431	2.06891e-09	2.11832e-08	AT2 cells
175	Etfb	5.98839	0.279868	2.11928e-09	2.16713e-08	AT2 cells
176	Top1	5.91337	0.338398	3.35185e-09	3.38294e-08	AT2 cells
177	Ano6	5.90441	0.600245	3.53907e-09	3.56441e-08	AT2 cells
178	Rab27a	5.90193	0.983541	3.59265e-09	3.61535e-08	AT2 cells
179	Tns1	5.88417	1.04542	4.00067e-09	4.01586e-08	AT2 cells
180	Npr1	5.8582	1.41477	4.67918e-09	4.68327e-08	AT2 cells
181	Nrn1	5.80635	2.02023	6.38477e-09	6.3012e-08	AT2 cells
182	Abhd2	5.72705	0.827783	1.02192e-08	9.89858e-08	AT2 cells
183	Tinag	5.69614	1.16838	1.22553e-08	1.1809e-07	AT2 cells
184	Prps2	5.64504	1.08822	1.65147e-08	1.57492e-07	AT2 cells
185	Cadm1	5.61807	0.601875	1.93103e-08	1.82919e-07	AT2 cells
186	Rab27b	5.46693	1.01746	4.57885e-08	4.19208e-07	AT2 cells
187	Xdh	5.46601	0.970022	4.60274e-08	4.21074e-07	AT2 cells
188	A630007B06Rik	5.39047	0.71014	7.02746e-08	6.34279e-07	AT2 cells
189	Kcnc3	5.34558	1.46773	9.01282e-08	8.07027e-07	AT2 cells
190	Kif5b	5.32697	0.325594	9.98627e-08	8.88568e-07	AT2 cells
191	Cat	5.28177	0.474359	1.2794e-07	1.12508e-06	AT2 cells
192	Tmem42	5.2762	0.914281	1.3189e-07	1.15854e-06	AT2 cells
193	Tmem243	5.25457	0.572695	1.48371e-07	1.29669e-06	AT2 cells
194	Ddx6	5.25225	0.463802	1.50256e-07	1.3122e-06	AT2 cells
195	Golga4	5.18339	0.482801	2.17891e-07	1.87161e-06	AT2 cells
196	Adamts1	5.10037	1.25779	3.38999e-07	2.85979e-06	AT2 cells
197	Col6a1	5.0866	0.753534	3.64549e-07	3.0678e-06	AT2 cells
198	Tex15	5.07481	0.98936	3.87882e-07	3.26073e-06	AT2 cells
199	Limch1	5.0627	0.650992	4.13351e-07	3.46636e-06	AT2 cells
200	Atp1a1	5.01247	0.378481	5.37357e-07	4.46424e-06	AT2 cells
201	Col4a1	5.00556	0.475161	5.57012e-07	4.61955e-06	AT2 cells
202	Antxr1	4.97029	1.36066	6.68515e-07	5.49691e-06	AT2 cells
203	Bod1l	4.93374	0.529562	8.0668e-07	6.58346e-06	AT2 cells
204	Ttc38	4.92106	1.16886	8.60761e-07	7.00107e-06	AT2 cells
205	Pla2g1b	4.85236	1.06433	1.22e-06	9.78398e-06	AT2 cells
206	Me1	4.80417	0.551512	1.55393e-06	1.23427e-05	AT2 cells
207	Car8	4.79058	0.281368	1.66301e-06	1.31483e-05	AT2 cells
208	Kmt2e	4.78986	0.479464	1.66901e-06	1.31827e-05	AT2 cells
209	Gclc	4.78139	0.241145	1.74086e-06	1.37412e-05	AT2 cells
210	Tfcp2l1	4.76884	1.24319	1.85294e-06	1.46067e-05	AT2 cells
211	Adk	4.76414	0.757008	1.8966e-06	1.49264e-05	AT2 cells
212	Hmha1	4.69254	1.15577	2.69827e-06	2.09241e-05	AT2 cells
213	Prmt8	4.65297	1.80779	3.27196e-06	2.51821e-05	AT2 cells
214	Rpl5	4.64872	0.215028	3.34005e-06	2.56815e-05	AT2 cells
215	Iah1	4.63636	0.685408	3.54591e-06	2.71514e-05	AT2 cells
216	Syt7	4.59318	1.59212	4.36537e-06	3.31308e-05	AT2 cells
217	Luc7l2	4.58351	0.375746	4.57229e-06	3.46248e-05	AT2 cells
218	Bmp1	4.57177	1.03952	4.83614e-06	3.64964e-05	AT2 cells
219	Mtch1	4.56892	0.708416	4.90253e-06	3.69742e-05	AT2 cells
220	Dbi	4.56049	0.168775	5.10344e-06	3.83811e-05	AT2 cells
221	H2-Ab1	4.5529	0.500501	5.29115e-06	3.97307e-05	AT2 cells
222	Aqp5	4.52164	0.301196	6.13622e-06	4.56628e-05	AT2 cells
223	Nkx2-1	4.51184	0.531871	6.42666e-06	4.7706e-05	AT2 cells
224	Myh14	4.49547	0.415165	6.94154e-06	5.13853e-05	AT2 cells
225	Mtdh	4.4566	0.344908	8.32685e-06	6.11509e-05	AT2 cells
226	Rai14	4.40733	0.432996	1.04653e-05	7.60656e-05	AT2 cells
227	Arid4b	4.40039	0.42321	1.08055e-05	7.83487e-05	AT2 cells
228	H6pd	4.35982	0.998277	1.30169e-05	9.36493e-05	AT2 cells
229	Tpm1	4.25077	0.169156	2.13036e-05	0.000149992	AT2 cells
230	Prrg3	4.22539	0.670537	2.38526e-05	0.000167107	AT2 cells
231	Kank2	4.21339	0.939331	2.51565e-05	0.000175883	AT2 cells
232	Ggcx	4.19302	1.21396	2.75271e-05	0.000191566	AT2 cells
233	Vcp	4.17534	0.252216	2.97542e-05	0.000206171	AT2 cells
234	Tmem164	4.15885	1.16913	3.19859e-05	0.000220934	AT2 cells
235	Nipbl	4.15712	0.449395	3.22288e-05	0.000222484	AT2 cells
236	Chsy1	4.11742	1.18993	3.83145e-05	0.000262686	AT2 cells
237	Sort1	4.07144	0.760431	4.67229e-05	0.000316544	AT2 cells
238	C77370	4.06836	1.01088	4.73461e-05	0.000320586	AT2 cells
239	Utrn	4.06819	0.593612	4.73795e-05	0.000320722	AT2 cells
240	Acaca	4.03256	1.49525	5.5172e-05	0.000370654	AT2 cells
241	Maob	4.00944	0.605791	6.08636e-05	0.000406168	AT2 cells
242	Ankrd12	3.99157	0.445286	6.56364e-05	0.000435962	AT2 cells
243	Dpp4	3.96772	0.667743	7.25627e-05	0.000479716	AT2 cells
244	Npr2	3.96641	1.52922	7.29632e-05	0.000482231	AT2 cells
245	Slc43a2	3.94812	0.78694	7.87689e-05	0.000518323	AT2 cells
246	Plxna2	3.93779	0.76883	8.22339e-05	0.000539794	AT2 cells
247	Renbp	3.93716	0.970929	8.245e-05	0.000541065	AT2 cells
248	Gsap	3.9314	0.86077	8.44514e-05	0.000552692	AT2 cells
249	Tc2n	3.92684	0.767779	8.60686e-05	0.00056251	AT2 cells
250	Akap13	3.80725	0.496255	0.000140523	0.000891512	AT2 cells
251	Kcnj2	3.77671	1.76238	0.000158916	0.00100093	AT2 cells
252	Ltbp3	3.74322	0.907511	0.000181679	0.00113407	AT2 cells
253	Vamp8	3.74224	0.0605647	0.000182385	0.00113789	AT2 cells
254	Ctsz	3.71975	0.403392	0.000199421	0.00123903	AT2 cells
255	Ralgapa2	3.71613	0.783208	0.000202297	0.00125463	AT2 cells
256	Ttn	3.68269	1.97125	0.000230788	0.0014178	AT2 cells
257	Rb1cc1	3.67672	0.39729	0.000236249	0.00144913	AT2 cells
258	Kcne2	3.64747	1.07618	0.000264836	0.00160929	AT2 cells
259	Ash1l	3.60861	0.385254	0.000307846	0.00185193	AT2 cells
260	Fdps	3.59085	0.550824	0.000329597	0.00197241	AT2 cells
261	Cdh16	3.58212	2.72487	0.000340818	0.00203501	AT2 cells
262	Srrm2	3.57	0.380535	0.000356976	0.00212453	AT2 cells
263	Rbms3	3.56812	1.2984	0.000359547	0.00213888	AT2 cells
264	Nfix	3.56292	0.681323	0.000366759	0.00217908	AT2 cells
265	Sec14l4	3.50074	0.906627	0.000463976	0.0027237	AT2 cells
266	Wbp5	3.48349	0.0578891	0.000494929	0.00289272	AT2 cells
267	Cpeb3	3.47357	1.48474	0.000513576	0.00299516	AT2 cells
268	Epn3	3.4721	0.784452	0.000516408	0.00300948	AT2 cells
269	Mtss1	3.46521	0.677147	0.000529822	0.00308392	AT2 cells
270	Tmf1	3.46254	0.4781	0.000535106	0.00311166	AT2 cells
271	Bptf	3.4453	0.401433	0.000570418	0.00330502	AT2 cells
272	Bicc1	3.41287	0.824691	0.000642824	0.00370136	AT2 cells
273	Epha7	3.39573	1.3344	0.000684454	0.00392228	AT2 cells
274	Fam102b	3.36959	1.26604	0.0007528	0.00428332	AT2 cells
275	Soga2	3.34885	0.851793	0.000811492	0.00459769	AT2 cells
276	Sgpp2	3.32657	1.09746	0.000879228	0.00495694	AT2 cells
277	Pgs1	3.29247	0.670954	0.000993117	0.00555843	AT2 cells
278	Tmem110	3.27466	1.03627	0.00105791	0.0058816	AT2 cells
279	Cyb5b	3.27356	0.610373	0.001062	0.00590161	AT2 cells
280	Oplah	3.26624	1.25872	0.00108986	0.00604528	AT2 cells
281	Zbtb4	3.26233	0.749356	0.00110499	0.00611932	AT2 cells
282	Nucks1	3.25298	0.290125	0.00114201	0.00630976	AT2 cells
283	Ahcyl2	3.24355	0.727724	0.00118051	0.00650902	AT2 cells
284	Ldlr	3.22302	0.846339	0.00126846	0.00695096	AT2 cells
285	Ankrd11	3.21931	0.542159	0.00128501	0.00703523	AT2 cells
286	Sptlc2	3.21574	0.415606	0.00130109	0.00711031	AT2 cells
287	P4ha1	3.2152	0.600325	0.00130353	0.00712204	AT2 cells
288	Fam126b	3.20877	0.697418	0.00133304	0.00727436	AT2 cells
289	Met	3.20873	0.672116	0.00133322	0.00727436	AT2 cells
290	Lcp1	3.19893	0.59836	0.00137937	0.00750515	AT2 cells
291	Scaf11	3.18518	0.311664	0.00144665	0.0078434	AT2 cells
292	Id2	3.18098	0.304414	0.00146776	0.00794891	AT2 cells
293	Hk2	3.11746	1.01247	0.00182414	0.00971919	AT2 cells
294	Tmod1	3.11383	1.06748	0.00184678	0.00983545	AT2 cells
295	Fads1	3.10746	0.88516	0.00188703	0.0100298	AT2 cells
296	Slc1a3	3.10098	1.50848	0.00192881	0.0102248	AT2 cells
297	Eif4h	3.0962	0.340565	0.00196016	0.0103751	AT2 cells
298	Pygo1	3.0939	1.1158	0.00197546	0.010449	AT2 cells
299	Atp6v0b	3.08614	0.310257	0.0020277	0.0107112	AT2 cells
300	Usp33	3.08346	0.528655	0.00204609	0.0107847	AT2 cells
301	Mfsd2a	3.03226	1.48655	0.00242728	0.0126333	AT2 cells
302	Pgm2	3.03064	0.720771	0.00244033	0.0126902	AT2 cells
303	Anxa6	3.00287	0.574346	0.00267451	0.0138095	AT2 cells
304	Magi3	2.98816	0.400464	0.00280667	0.0144577	AT2 cells
305	Ptgfrn	2.96868	0.915981	0.00299081	0.0153406	AT2 cells
306	Ubr1	2.95673	0.594851	0.00310923	0.0158952	AT2 cells
307	Lamb2	2.9032	0.801766	0.00369376	0.018644	AT2 cells
308	Pard3	2.88267	0.70299	0.00394324	0.0197952	AT2 cells
309	Srebf1	2.87923	0.820707	0.00398644	0.0199995	AT2 cells
310	Thsd4	2.87754	0.912301	0.00400791	0.0200947	AT2 cells
311	Rock2	2.8738	0.317541	0.00405564	0.0203213	AT2 cells
312	Elfn1	2.86333	1.92605	0.00419209	0.0209178	AT2 cells
313	Pura	2.84046	0.337668	0.00450483	0.0223347	AT2 cells
314	Zbtb38	2.81264	0.433577	0.00491372	0.024089	AT2 cells
315	Fam101b	2.80632	0.914716	0.00501105	0.0244961	AT2 cells
316	Aldh1l1	2.80212	1.16241	0.00507678	0.0247771	AT2 cells
317	Pptc7	2.80012	0.647989	0.00510842	0.0249063	AT2 cells
318	Csrp1	2.7782	0.6216	0.00546608	0.026521	AT2 cells
319	Srebf2	2.70156	0.880003	0.0069015	0.0328494	AT2 cells
320	Mrps9	2.64863	0.823916	0.00808187	0.0378681	AT2 cells
321	Zfhx3	2.64619	0.617903	0.0081404	0.0381201	AT2 cells
322	Dek	2.59561	0.25194	0.00944222	0.0437225	AT2 cells
323	Ppig	2.59143	0.247496	0.00955778	0.0442151	AT2 cells
324	Ang	2.58456	0.591875	0.00975045	0.0450111	AT2 cells
325	Hkdc1	2.56899	1.72992	0.0101995	0.0468773	AT2 cells
326	Camk2n1	2.56823	0.55288	0.0102218	0.0469709	AT2 cells
327	Macf1	2.55853	0.382494	0.0105116	0.0481483	AT2 cells
328	Gm11744	2.54588	1.38462	0.0109001	0.0497739	AT2 cells
329	Rock1	2.52039	0.255138	0.0117226	0.0532162	AT2 cells
330	Rtkn	2.52021	0.941141	0.0117286	0.0532237	AT2 cells
331	Atp6v0a1	2.51058	0.552732	0.0120532	0.0545628	AT2 cells
332	Gaa	2.50848	0.754846	0.0121253	0.0548579	AT2 cells
333	Adssl1	2.50661	0.574003	0.0121896	0.0550868	AT2 cells
334	Zc3h13	2.48524	0.352343	0.0129465	0.0581794	AT2 cells
335	Snx22	2.46679	1.30207	0.0136332	0.0609691	AT2 cells
336	Sgms1	2.46457	0.525874	0.0137178	0.0613134	AT2 cells
337	Plcg1	2.45528	0.827924	0.0140776	0.0628049	AT2 cells
338	Itpr2	2.45083	0.879309	0.0142526	0.063515	AT2 cells
339	Pfkfb4	2.43508	0.984258	0.0148886	0.0661222	AT2 cells
340	Msrb3	2.42305	0.940662	0.0153908	0.0680996	AT2 cells
341	Diap1	2.41457	0.316619	0.0157538	0.0695986	AT2 cells
342	Nktr	2.41113	0.301588	0.0159033	0.070143	AT2 cells
343	Arpc1b	2.40474	0.321485	0.0161838	0.0712236	AT2 cells
344	Pbrm1	2.4028	0.278104	0.0162703	0.0715778	AT2 cells
345	Tmem116	2.3909	0.923374	0.016807	0.0736964	AT2 cells
346	Ttll7	2.36056	0.544157	0.0182471	0.0793602	AT2 cells
347	Gpt	2.34811	0.962379	0.0188689	0.0818128	AT2 cells
348	Anpep	2.34487	1.30687	0.0190339	0.0824538	AT2 cells
349	Arhgap17	2.33965	0.608157	0.0193019	0.0835247	AT2 cells
350	Itga7	2.32878	0.967686	0.0198708	0.0857548	AT2 cells
351	Pip5k1b	2.31339	0.696188	0.0207012	0.0889556	AT2 cells
352	Trpm6	2.31053	0.665438	0.0208589	0.0895694	AT2 cells
353	H2-Eb1	2.28869	0.281283	0.0220976	0.0941883	AT2 cells
354	Tpr	2.28202	0.25565	0.0224879	0.0956084	AT2 cells
355	Dpp9	2.258	0.62239	0.0239454	0.100842	AT2 cells
356	Dst	2.25085	0.489912	0.0243951	0.102539	AT2 cells
357	Eif5b	2.24835	0.21408	0.0245536	0.103079	AT2 cells
358	Usp34	2.23123	0.290567	0.0256658	0.107299	AT2 cells
359	Baz1b	2.22801	0.284295	0.0258795	0.108079	AT2 cells
360	Sfpq	2.22213	0.211605	0.0262745	0.10952	AT2 cells
361	Szt2	2.18475	1.30601	0.028907	0.119109	AT2 cells
362	Ggt5	2.17068	1.12035	0.0299551	0.122881	AT2 cells
363	Bcam	2.15294	0.472301	0.0313234	0.128013	AT2 cells
364	Hip1r	2.14347	0.589312	0.032075	0.130818	AT2 cells
365	Trip11	2.12586	0.257124	0.0335148	0.135724	AT2 cells
366	Arid4a	2.06048	0.427727	0.0393529	0.156287	AT2 cells
367	Dock1	2.04757	0.594549	0.0406025	0.160719	AT2 cells
368	Myo18a	2.03216	0.490398	0.0421378	0.166168	AT2 cells
369	Mapkapk2	2.02289	0.749297	0.0430848	0.169319	AT2 cells
370	Irf2bp2	2.01526	0.537124	0.0438778	0.172182	AT2 cells
371	Ap3d1	2.00698	0.362794	0.0447521	0.175099	AT2 cells
372	2810474O19Rik	1.99596	0.189724	0.0459382	0.179378	AT2 cells
373	Snx30	1.99443	0.839927	0.0461055	0.179751	AT2 cells
374	Jun	1.99388	0.260488	0.0461647	0.179953	AT2 cells
375	Scamp1	1.9889	0.525804	0.0467118	0.181906	AT2 cells
376	Wdr81	1.98771	1.31257	0.0468435	0.182303	AT2 cells
377	Hmgn1	1.98367	0.0544487	0.0472929	0.183844	AT2 cells
378	Slco2a1	1.97883	0.812595	0.0478349	0.185707	AT2 cells
379	Fam184a	1.97783	0.707453	0.0479484	0.185982	AT2 cells
380	Pde7b	1.97527	1.18521	0.0482377	0.186973	AT2 cells
381	Atp2b1	1.97083	0.257545	0.048743	0.188718	AT2 cells
382	9330182L06Rik	1.95544	1.23735	0.0505308	0.194793	AT2 cells
383	Krt23	1.94786	0.449771	0.0514321	0.197666	AT2 cells
384	mt-Rnr1	1.94487	0.223243	0.0517902	0.198915	AT2 cells
385	Pla2g4f	1.93069	1.89305	0.053521	0.204856	AT2 cells
386	Cst8	1.91971	1.34068	0.054895	0.209635	AT2 cells
387	Rap1gap	1.91805	0.89666	0.0551043	0.2102	AT2 cells
388	Tmem50b	1.91797	0.380273	0.0551146	0.210207	AT2 cells
389	Hmgcs1	1.90981	0.387304	0.0561572	0.213506	AT2 cells
390	St6galnac4	1.88811	1.19219	0.0590117	0.222494	AT2 cells
391	Stbd1	1.88393	0.711106	0.0595746	0.224403	AT2 cells
392	Tmem163	1.88277	0.938486	0.059731	0.224924	AT2 cells
393	D10Bwg1379e	1.85028	0.911226	0.0642725	0.239291	AT2 cells
394	Gsk3b	1.83961	0.293475	0.0658259	0.244479	AT2 cells
395	Creg1	1.83673	0.17527	0.0662492	0.245851	AT2 cells
396	Pnpla2	1.82154	0.663484	0.0685253	0.253437	AT2 cells
397	Rapgef5	1.81757	0.983818	0.0691301	0.255223	AT2 cells
398	Pitpnm2	1.80614	0.668691	0.0708959	0.260711	AT2 cells
399	Fkbp2	1.79931	0.222226	0.0719695	0.263943	AT2 cells
0	Cdkn1a	55.3773	4.33489	0	0	Krt8 ADI
1	Anxa1	51.4025	3.64739	0	0	Krt8 ADI
2	Krt18	50.2681	3.28506	0	0	Krt8 ADI
3	Myl12a	45.3114	2.81975	0	0	Krt8 ADI
4	Tnfrsf12a	44.3782	4.17599	0	0	Krt8 ADI
5	S100a10	43.6994	3.7318	0	0	Krt8 ADI
6	Lgals3	41.661	3.5174	0	0	Krt8 ADI
7	S100a6	41.5698	3.84329	0	0	Krt8 ADI
8	Rps27l	40.8135	2.36976	0	0	Krt8 ADI
9	Tpm1	39.9711	2.49191	0	0	Krt8 ADI
10	Anxa3	38.1935	2.69086	0	0	Krt8 ADI
11	S100a11	36.0884	2.15067	3.4493e-285	4.87994e-282	Krt8 ADI
12	Krt8	35.9206	2.38693	1.4594e-282	1.95e-279	Krt8 ADI
13	Anxa2	35.7877	2.37716	1.71767e-280	2.17429e-277	Krt8 ADI
14	Anxa5	35.7173	2.41725	2.13283e-279	2.56483e-276	Krt8 ADI
15	2200002D01Rik	35.2318	3.01081	6.51894e-272	7.12668e-269	Krt8 ADI
16	Cryab	33.8706	3.26926	1.80474e-251	1.73623e-248	Krt8 ADI
17	Cd81	33.8629	2.62967	2.34018e-251	2.16476e-248	Krt8 ADI
18	Cstb	33.2208	2.35966	5.39252e-242	4.63199e-239	Krt8 ADI
19	Ubb	31.6119	1.87932	2.53034e-219	2.02857e-216	Krt8 ADI
20	Krt7	31.5368	2.45992	2.72232e-218	2.11208e-215	Krt8 ADI
21	Epcam	30.9058	2.18682	9.97704e-210	7.49868e-207	Krt8 ADI
22	Sfn	30.4059	3.25533	4.59548e-203	3.25076e-200	Krt8 ADI
23	Hspb1	30.2429	2.7277	6.47181e-201	4.44725e-198	Krt8 ADI
24	Msn	29.4189	2.80626	3.14788e-190	2.04621e-187	Krt8 ADI
25	Ccng1	29.3899	2.42551	7.38903e-190	4.67667e-187	Krt8 ADI
26	Rpl19	28.7032	1.8316	3.47753e-181	2.09095e-178	Krt8 ADI
27	Rps5	28.4089	1.96566	1.57104e-177	9.21585e-175	Krt8 ADI
28	Cldn4	28.3519	4.5115	7.92631e-177	4.53895e-174	Krt8 ADI
29	Rplp0	28.2179	1.8828	3.52779e-175	1.97318e-172	Krt8 ADI
30	Sqstm1	28.1081	2.20133	7.80792e-174	4.26791e-171	Krt8 ADI
31	Igfbp7	27.5999	2.75301	1.11502e-167	5.70583e-165	Krt8 ADI
32	Calm2	27.2016	1.70156	6.21013e-163	3.11166e-160	Krt8 ADI
33	Eef1a1	26.8968	1.79105	2.39132e-159	1.17375e-156	Krt8 ADI
34	Pkm	26.7671	2.24225	7.80498e-158	3.75435e-155	Krt8 ADI
35	Arpc2	26.6559	2.27712	1.53062e-156	7.2182e-154	Krt8 ADI
36	Rps19	26.6313	1.59564	2.95015e-156	1.3645e-153	Krt8 ADI
37	B2m	26.361	2.06968	3.84373e-153	1.74426e-150	Krt8 ADI
38	Hsp90ab1	26.3427	1.91577	6.21672e-153	2.76886e-150	Krt8 ADI
39	Esd	26.3107	2.47469	1.44642e-152	6.32508e-150	Krt8 ADI
40	Cystm1	26.2271	1.69507	1.30402e-151	5.60053e-149	Krt8 ADI
41	Clu	26.1593	2.26673	7.72281e-151	3.25862e-148	Krt8 ADI
42	Rpl13a	25.5339	1.65505	8.29566e-144	3.43998e-141	Krt8 ADI
43	Rps11	25.2516	1.8145	1.08816e-140	4.36187e-138	Krt8 ADI
44	Rps16	25.2384	1.78863	1.51687e-140	5.9807e-138	Krt8 ADI
45	Psmd8	25.2348	2.22491	1.66173e-140	6.44618e-138	Krt8 ADI
46	Rpl13	25.2157	1.6867	2.6926e-140	1.02793e-137	Krt8 ADI
47	Rpl37	24.9562	1.5585	1.82971e-137	6.77021e-135	Krt8 ADI
48	Mif	24.9081	1.85332	6.07517e-137	2.1808e-134	Krt8 ADI
49	H2-D1	24.8968	1.85389	8.04871e-137	2.84676e-134	Krt8 ADI
50	Rps17	24.8923	1.56595	9.02088e-137	3.14436e-134	Krt8 ADI
51	Rpl17	24.8916	1.61125	9.17892e-137	3.15374e-134	Krt8 ADI
52	Rps2	24.8581	1.6492	2.11158e-136	7.15289e-134	Krt8 ADI
53	Myl12b	24.8504	1.79426	2.56061e-136	8.55352e-134	Krt8 ADI
54	Cxcl16	24.6496	2.74511	3.72091e-134	1.22591e-131	Krt8 ADI
55	Dstn	24.425	1.68001	9.2748e-132	3.01443e-129	Krt8 ADI
56	Rps3	24.3712	1.59356	3.45765e-131	1.1088e-128	Krt8 ADI
57	Eif1	24.2532	1.4788	6.1246e-130	1.93819e-127	Krt8 ADI
58	Hbegf	24.1997	2.58231	2.24201e-129	7.00293e-127	Krt8 ADI
59	Tnip3	24.1923	4.29468	2.68063e-129	8.26561e-127	Krt8 ADI
60	Itgb1	24.178	2.10283	3.79281e-129	1.1547e-126	Krt8 ADI
61	Rps14	23.7493	1.36372	1.11656e-124	3.35678e-122	Krt8 ADI
62	Rpl32	23.7354	1.52838	1.55421e-124	4.61486e-122	Krt8 ADI
63	Rpl23	23.7267	1.56989	1.91254e-124	5.60957e-122	Krt8 ADI
64	Rpl15	23.4465	1.66763	1.43639e-121	4.11268e-119	Krt8 ADI
65	Txn1	23.0779	1.52046	7.71202e-118	2.13198e-115	Krt8 ADI
66	Rps26	23.029	1.56194	2.3894e-117	6.53039e-115	Krt8 ADI
67	Cox6a1	22.9852	1.34023	6.55028e-117	1.77012e-114	Krt8 ADI
68	Tceb2	22.9135	1.3892	3.40532e-116	9.10016e-114	Krt8 ADI
69	Ndufb6	22.8843	1.76421	6.66028e-116	1.76029e-113	Krt8 ADI
70	Emp2	22.7224	1.73251	2.6931e-114	6.96471e-112	Krt8 ADI
71	Rpl18a	22.602	1.44088	4.1456e-113	1.0607e-110	Krt8 ADI
72	Rps18	22.551	1.60159	1.31161e-112	3.28599e-110	Krt8 ADI
73	Gadd45b	22.5279	2.20832	2.21067e-112	5.48132e-110	Krt8 ADI
74	Rps27a	22.4884	1.49783	5.38997e-112	1.3228e-109	Krt8 ADI
75	Rpl4	22.4855	1.65825	5.75194e-112	1.39737e-109	Krt8 ADI
76	Rplp2	22.4218	1.58992	2.4104e-111	5.73987e-109	Krt8 ADI
77	Rps3a1	22.3921	1.51507	4.70403e-111	1.10918e-108	Krt8 ADI
78	Cd63	22.3591	1.37634	9.84365e-111	2.29854e-108	Krt8 ADI
79	Tpm4	22.3045	1.74984	3.34328e-110	7.73165e-108	Krt8 ADI
80	Sbds	21.9379	1.80865	1.12913e-106	2.58636e-104	Krt8 ADI
81	Cyr61	21.9167	3.44737	1.80047e-106	4.08519e-104	Krt8 ADI
82	Rtn4	21.8396	2.13802	9.7668e-106	2.19534e-103	Krt8 ADI
83	Krt19	21.802	1.77303	2.22199e-105	4.94824e-103	Krt8 ADI
84	Rps23	21.7151	1.48924	1.47739e-104	3.25988e-102	Krt8 ADI
85	Pttg1ip	21.636	2.60974	8.23924e-104	1.80147e-101	Krt8 ADI
86	Sprr1a	21.5992	4.88257	1.82945e-103	3.96397e-101	Krt8 ADI
87	Eif2s2	21.5687	1.48346	3.53395e-103	7.58884e-101	Krt8 ADI
88	Rpl26	21.478	1.3041	2.5008e-102	5.32273e-100	Krt8 ADI
89	Actb	21.2481	2.0826	3.42919e-100	7.23468e-98	Krt8 ADI
90	Cast	21.2411	1.99278	3.98675e-100	8.33785e-98	Krt8 ADI
91	Rpl23a	21.2258	1.42621	5.5187e-100	1.14423e-97	Krt8 ADI
92	Timp2	21.1761	2.40447	1.58627e-99	3.26079e-97	Krt8 ADI
93	F11r	21.1734	1.78143	1.68124e-99	3.42674e-97	Krt8 ADI
94	Tspo	21.0863	1.45878	1.06187e-98	2.14615e-96	Krt8 ADI
95	Rpl12	20.9793	1.58523	1.01334e-97	2.03098e-95	Krt8 ADI
96	Calm1	20.8887	1.71562	6.78225e-97	1.3481e-94	Krt8 ADI
97	Npm1	20.864	1.6517	1.13764e-96	2.24273e-94	Krt8 ADI
98	Rps7	20.8139	1.47022	3.24121e-96	6.33775e-94	Krt8 ADI
99	Ndufa4	20.5516	1.16891	7.44924e-94	1.44485e-91	Krt8 ADI
100	Rps13	20.5267	1.46102	1.24425e-93	2.39404e-91	Krt8 ADI
101	S100a14	20.4912	3.5474	2.58035e-93	4.9254e-91	Krt8 ADI
102	Ybx1	20.4734	1.38334	3.71721e-93	6.98458e-91	Krt8 ADI
103	Lmo7	20.4469	1.65572	6.39662e-93	1.1926e-90	Krt8 ADI
104	Rps20	20.3384	1.44225	5.88466e-92	1.08871e-89	Krt8 ADI
105	Rpl9	20.2827	1.33693	1.82694e-91	3.32877e-89	Krt8 ADI
106	Gas5	20.2609	1.65619	2.84852e-91	5.15112e-89	Krt8 ADI
107	Tbrg1	20.2596	1.70189	2.92611e-91	5.25192e-89	Krt8 ADI
108	Perp	20.2074	2.90796	8.42376e-91	1.50074e-88	Krt8 ADI
109	Rpl14	20.0827	1.23743	1.04532e-89	1.84861e-87	Krt8 ADI
110	Rps15	20.0401	1.29309	2.46138e-89	4.28975e-87	Krt8 ADI
111	Rps6	19.9969	1.35536	5.85875e-89	1.01373e-86	Krt8 ADI
112	Rps12	19.9532	1.35343	1.40689e-88	2.41693e-86	Krt8 ADI
113	Psma7	19.9298	1.29826	2.243e-88	3.82599e-86	Krt8 ADI
114	Psma2	19.9172	1.26651	2.88917e-88	4.89348e-86	Krt8 ADI
115	Rpl38	19.9074	1.32752	3.51203e-88	5.90684e-86	Krt8 ADI
116	Rps25	19.8749	1.3259	6.70802e-88	1.12038e-85	Krt8 ADI
117	Pabpc1	19.7905	2.08015	3.59609e-87	5.9648e-85	Krt8 ADI
118	Rplp1	19.6755	1.2707	3.49942e-86	5.72548e-84	Krt8 ADI
119	Uba52	19.6302	1.34489	8.53218e-86	1.38654e-83	Krt8 ADI
120	Lmna	19.5675	2.16317	2.92883e-85	4.72761e-83	Krt8 ADI
121	Txnl1	19.5557	1.86822	3.69055e-85	5.91742e-83	Krt8 ADI
122	Rps29	19.552	1.34214	3.96786e-85	6.31993e-83	Krt8 ADI
123	Cdc42	19.5495	1.6238	4.168e-85	6.59503e-83	Krt8 ADI
124	Prr13	19.4641	1.92864	2.21511e-84	3.45945e-82	Krt8 ADI
125	Myl6	19.4468	1.23389	3.09956e-84	4.80952e-82	Krt8 ADI
126	H2-K1	19.4202	1.39458	5.20683e-84	8.02754e-82	Krt8 ADI
127	Ifrd1	19.4077	2.54261	6.6383e-84	1.01693e-81	Krt8 ADI
128	Rps15a	19.4036	1.30247	7.20134e-84	1.0962e-81	Krt8 ADI
129	Hsp90aa1	19.367	1.55435	1.46593e-83	2.21743e-81	Krt8 ADI
130	Rpl6	19.365	1.25089	1.5248e-83	2.29206e-81	Krt8 ADI
131	F3	19.3555	2.59655	1.8311e-83	2.73539e-81	Krt8 ADI
132	Rnh1	19.3454	1.61017	2.23031e-83	3.31119e-81	Krt8 ADI
133	Rpl22	19.3403	1.42478	2.46166e-83	3.63223e-81	Krt8 ADI
134	Serbp1	19.2893	1.43497	6.6044e-83	9.68551e-81	Krt8 ADI
135	Eif5	19.2542	1.55968	1.30085e-82	1.89617e-80	Krt8 ADI
136	Eif3c	19.249	1.50112	1.44027e-82	2.08674e-80	Krt8 ADI
137	Akr1b8	19.0382	2.19548	8.23687e-81	1.18626e-78	Krt8 ADI
138	Itgb6	19.0109	2.94784	1.38495e-80	1.98271e-78	Krt8 ADI
139	Rpl7	19.006	1.28666	1.52142e-80	2.16519e-78	Krt8 ADI
140	Rpl11	18.9232	1.23254	7.34106e-80	1.03251e-77	Krt8 ADI
141	Tpm3	18.9083	1.59819	9.74586e-80	1.36278e-77	Krt8 ADI
142	Psmb3	18.7706	1.30494	1.31331e-78	1.8258e-76	Krt8 ADI
143	Hspa9	18.754	1.57367	1.79546e-78	2.47857e-76	Krt8 ADI
144	Cox7c	18.7538	1.1207	1.80346e-78	2.47857e-76	Krt8 ADI
145	Rac1	18.7432	1.71999	2.198e-78	3.00364e-76	Krt8 ADI
146	Tpd52	18.7266	1.62507	3.00499e-78	4.06029e-76	Krt8 ADI
147	Rpl35a	18.7069	1.30562	4.34587e-78	5.83925e-76	Krt8 ADI
148	Psmd4	18.6864	1.42847	6.38817e-78	8.53566e-76	Krt8 ADI
149	Clic1	18.6266	1.45272	1.95693e-77	2.60034e-75	Krt8 ADI
150	Ncl	18.6226	1.56812	2.10775e-77	2.78536e-75	Krt8 ADI
151	Capns1	18.5984	1.52637	3.30967e-77	4.34978e-75	Krt8 ADI
152	Mfge8	18.5796	2.97425	4.70221e-77	6.14635e-75	Krt8 ADI
153	Gnb2l1	18.5364	1.51015	1.04976e-76	1.36474e-74	Krt8 ADI
154	Hnrnpc	18.4773	1.36341	3.14758e-76	4.07002e-74	Krt8 ADI
155	Rps24	18.4632	1.31963	4.08521e-76	5.25419e-74	Krt8 ADI
156	Rpl27a	18.4598	1.38702	4.35159e-76	5.56703e-74	Krt8 ADI
157	Rps8	18.4265	1.09518	8.05396e-76	1.0195e-73	Krt8 ADI
158	Mdm2	18.3858	2.06322	1.70681e-75	2.13804e-73	Krt8 ADI
159	Atp6v0e	18.3012	1.62488	8.10135e-75	1.00436e-72	Krt8 ADI
160	Rpl27	18.2318	1.24306	2.88486e-74	3.55814e-72	Krt8 ADI
161	Ctnna1	18.1391	1.47981	1.56439e-73	1.91965e-71	Krt8 ADI
162	Sat1	18.1377	1.49173	1.60584e-73	1.96051e-71	Krt8 ADI
163	Rpl31	18.1102	1.17473	2.64671e-73	3.21495e-71	Krt8 ADI
164	Serpinb6a	18.0777	1.61077	4.77276e-73	5.76832e-71	Krt8 ADI
165	Edf1	18.0296	1.30364	1.14197e-72	1.37328e-70	Krt8 ADI
166	Ghitm	17.9625	1.45309	3.83388e-72	4.5875e-70	Krt8 ADI
167	Cd9	17.9369	1.35577	6.07203e-72	7.22962e-70	Krt8 ADI
168	Psmc1	17.8625	1.34754	2.31059e-71	2.73754e-69	Krt8 ADI
169	Taldo1	17.7002	1.61323	4.17545e-70	4.92274e-68	Krt8 ADI
170	Nars	17.6684	1.45387	7.35035e-70	8.62357e-68	Krt8 ADI
171	Rpl41	17.6323	0.804113	1.39088e-69	1.62388e-67	Krt8 ADI
172	Arpp19	17.6106	1.36237	2.04134e-69	2.3718e-67	Krt8 ADI
173	Tax1bp1	17.5568	1.42443	5.27939e-69	6.07534e-67	Krt8 ADI
174	Chchd2	17.5235	1.05556	9.4795e-69	1.08567e-66	Krt8 ADI
175	Pfn1	17.447	1.4239	3.63034e-68	4.13808e-66	Krt8 ADI
176	Ppp1r15a	17.4425	2.53024	3.92671e-68	4.45478e-66	Krt8 ADI
177	Rpl35	17.431	1.19577	4.79877e-68	5.41856e-66	Krt8 ADI
178	Sparc	17.3714	1.43244	1.35828e-67	1.52654e-65	Krt8 ADI
179	Cd151	17.3585	1.94652	1.70241e-67	1.9044e-65	Krt8 ADI
180	Rps27	17.3368	1.15408	2.48004e-67	2.76145e-65	Krt8 ADI
181	Cald1	17.3313	1.67674	2.72867e-67	3.0243e-65	Krt8 ADI
182	Fau	17.3112	1.29537	3.8752e-67	4.25582e-65	Krt8 ADI
183	Hnrnpab	17.1563	1.24894	5.63665e-66	6.13426e-64	Krt8 ADI
184	Cox7a2	17.15	1.07157	6.28525e-66	6.80931e-64	Krt8 ADI
185	Rpl7a	17.1225	1.24059	1.00901e-65	1.08338e-63	Krt8 ADI
186	Areg	17.1197	1.74768	1.05739e-65	1.13028e-63	Krt8 ADI
187	Btf3	17.1174	1.30358	1.10073e-65	1.1714e-63	Krt8 ADI
188	Morf4l1	17.0605	1.26195	2.92041e-65	3.09422e-63	Krt8 ADI
189	Mal	17.0353	1.74627	4.49703e-65	4.74377e-63	Krt8 ADI
190	Atf3	17.0137	3.39633	6.50183e-65	6.82863e-63	Krt8 ADI
191	Serinc1	16.9677	1.78235	1.42369e-64	1.48875e-62	Krt8 ADI
192	Vmp1	16.9341	1.48733	2.52004e-64	2.62378e-62	Krt8 ADI
193	Ctsl	16.9201	1.89935	3.19907e-64	3.31642e-62	Krt8 ADI
194	H3f3b	16.8992	1.20352	4.56382e-64	4.71092e-62	Krt8 ADI
195	Cd44	16.8561	1.97917	9.46778e-64	9.68977e-62	Krt8 ADI
196	Phlda1	16.7437	1.35615	6.29495e-63	6.38818e-61	Krt8 ADI
197	Icam1	16.7367	1.3361	7.07861e-63	7.12333e-61	Krt8 ADI
198	Psmb4	16.7007	1.23054	1.29619e-62	1.29355e-60	Krt8 ADI
199	Ppia	16.6806	0.985163	1.81534e-62	1.80416e-60	Krt8 ADI
200	Nme1	16.6247	1.5377	4.61582e-62	4.56852e-60	Krt8 ADI
201	Actn1	16.5826	1.54796	9.30858e-62	9.17544e-60	Krt8 ADI
202	Rpl34	16.5665	1.08675	1.21636e-61	1.19407e-59	Krt8 ADI
203	Psmd7	16.556	1.26204	1.44952e-61	1.41717e-59	Krt8 ADI
204	Pa2g4	16.5314	1.38946	2.1806e-61	2.1233e-59	Krt8 ADI
205	Arpc5	16.4476	1.70367	8.73026e-61	8.46659e-59	Krt8 ADI
206	Ywhah	16.4287	1.61014	1.19119e-60	1.15057e-58	Krt8 ADI
207	1500012F01Rik	16.3873	1.74865	2.35722e-60	2.26774e-58	Krt8 ADI
208	Btg2	16.3367	1.70457	5.40888e-60	5.18283e-58	Krt8 ADI
209	Cltb	16.3338	1.79914	5.67581e-60	5.41702e-58	Krt8 ADI
210	Rpl29	16.2364	1.16228	2.78761e-59	2.64999e-57	Krt8 ADI
211	Slc25a3	16.1845	1.10223	6.48941e-59	6.14476e-57	Krt8 ADI
212	Ndnf	16.1309	2.15556	1.54744e-58	1.45951e-56	Krt8 ADI
213	Rps10	16.012	1.2091	1.05378e-57	9.82348e-56	Krt8 ADI
214	Ubxn1	15.9961	1.4048	1.36008e-57	1.26299e-55	Krt8 ADI
215	Pls3	15.9815	1.41745	1.71967e-57	1.59076e-55	Krt8 ADI
216	Rap2b	15.9382	3.13188	3.442e-57	3.17178e-55	Krt8 ADI
217	Rpl28	15.9169	1.10053	4.83557e-57	4.42206e-55	Krt8 ADI
218	Psmb1	15.9143	1.03315	5.04376e-57	4.59498e-55	Krt8 ADI
219	Ube2d3	15.8917	1.35874	7.23334e-57	6.56487e-55	Krt8 ADI
220	Rpl8	15.8624	1.14884	1.15488e-56	1.04421e-54	Krt8 ADI
221	Tuba1c	15.8275	1.78655	2.01184e-56	1.81224e-54	Krt8 ADI
222	Ftl1	15.8195	1.2939	2.28213e-56	2.04805e-54	Krt8 ADI
223	Ptp4a2	15.7726	1.45803	4.80399e-56	4.29519e-54	Krt8 ADI
224	Tceb1	15.7537	1.39597	6.47733e-56	5.76986e-54	Krt8 ADI
225	Pafah1b1	15.7395	1.37488	8.11271e-56	7.19996e-54	Krt8 ADI
226	Prdx1	15.7372	0.882409	8.41255e-56	7.43861e-54	Krt8 ADI
227	D8Ertd738e	15.7287	1.20877	9.61961e-56	8.44384e-54	Krt8 ADI
228	Cox5b	15.7177	1.04041	1.14416e-55	1.00066e-53	Krt8 ADI
229	Commd3	15.6836	1.59097	1.95975e-55	1.70775e-53	Krt8 ADI
230	Capzb	15.6661	1.41157	2.57775e-55	2.23012e-53	Krt8 ADI
231	Rpl18	15.6174	1.06898	5.53911e-55	4.77495e-53	Krt8 ADI
232	Rpl5	15.5789	1.20534	1.0128e-54	8.69961e-53	Krt8 ADI
233	Tmsb10	15.5722	1.75109	1.12404e-54	9.6207e-53	Krt8 ADI
234	Rhoa	15.5161	1.41132	2.69847e-54	2.29331e-52	Krt8 ADI
235	Psmd12	15.5109	1.40257	2.92876e-54	2.48027e-52	Krt8 ADI
236	Snx6	15.4992	1.31393	3.51263e-54	2.96429e-52	Krt8 ADI
237	Hist1h2bc	15.4891	1.28486	4.10856e-54	3.45507e-52	Krt8 ADI
238	Rsl1d1	15.4817	1.36239	4.61156e-54	3.86455e-52	Krt8 ADI
239	Tpd52l2	15.4721	1.58856	5.35702e-54	4.47367e-52	Krt8 ADI
240	Psmc3	15.4488	1.38165	7.68339e-54	6.35028e-52	Krt8 ADI
241	Nop58	15.4015	1.38671	1.60023e-53	1.31805e-51	Krt8 ADI
242	Klf6	15.3848	1.69745	2.07042e-53	1.69951e-51	Krt8 ADI
243	Tmbim4	15.3413	1.78041	4.05129e-53	3.3142e-51	Krt8 ADI
244	Canx	15.336	1.34712	4.39408e-53	3.58244e-51	Krt8 ADI
245	Rpl36	15.2597	1.04126	1.41909e-52	1.14918e-50	Krt8 ADI
246	Naca	15.2114	1.02411	2.97166e-52	2.39035e-50	Krt8 ADI
247	Lamp1	15.1891	1.15563	4.17357e-52	3.33484e-50	Krt8 ADI
248	Bax	15.1727	1.8399	5.36266e-52	4.25668e-50	Krt8 ADI
249	Tagln2	14.9462	1.06247	1.64938e-50	1.30491e-48	Krt8 ADI
250	Txnrd1	14.9281	1.34819	2.16245e-50	1.70521e-48	Krt8 ADI
251	Ran	14.8803	1.34164	4.42595e-50	3.47871e-48	Krt8 ADI
252	Psme2	14.8577	1.19347	6.20122e-50	4.85816e-48	Krt8 ADI
253	Aldoa	14.7943	1.04506	1.59323e-49	1.23609e-47	Krt8 ADI
254	Eif6	14.744	1.78758	3.36139e-49	2.59951e-47	Krt8 ADI
255	Cox6b1	14.6859	0.880259	7.94047e-49	6.12104e-47	Krt8 ADI
256	Rab2a	14.6836	1.2386	8.20892e-49	6.30776e-47	Krt8 ADI
257	Ube2k	14.6833	1.26756	8.24887e-49	6.31826e-47	Krt8 ADI
258	Cct6a	14.6592	1.42645	1.17593e-48	8.97848e-47	Krt8 ADI
259	Eef1b2	14.6579	1.17123	1.19896e-48	9.1254e-47	Krt8 ADI
260	Rps9	14.6116	1.10743	2.3685e-48	1.797e-46	Krt8 ADI
261	Fkbp3	14.6019	1.28102	2.73174e-48	2.06607e-46	Krt8 ADI
262	Cycs	14.6003	1.37721	2.79421e-48	2.10669e-46	Krt8 ADI
263	Lamc2	14.5997	2.16766	2.82225e-48	2.12119e-46	Krt8 ADI
264	Glrx3	14.4657	1.68223	1.99425e-47	1.4942e-45	Krt8 ADI
265	Bola2	14.4217	1.54879	3.77676e-47	2.82096e-45	Krt8 ADI
266	Mrpl33	14.4093	1.08345	4.5244e-47	3.36892e-45	Krt8 ADI
267	Lrrfip1	14.4001	1.29337	5.16732e-47	3.83578e-45	Krt8 ADI
268	Tspan8	14.3987	1.75272	5.27107e-47	3.90075e-45	Krt8 ADI
269	Chmp2a	14.3732	1.01446	7.61963e-47	5.62146e-45	Krt8 ADI
270	Cnbp	14.3706	1.08156	7.91527e-47	5.82172e-45	Krt8 ADI
271	Atf4	14.3497	1.51268	1.07041e-46	7.80137e-45	Krt8 ADI
272	Rala	14.2732	1.24683	3.21441e-46	2.32162e-44	Krt8 ADI
273	Cct2	14.2593	1.19759	3.92533e-46	2.82659e-44	Krt8 ADI
274	Bzw1	14.2532	1.39709	4.2792e-46	3.07221e-44	Krt8 ADI
275	Pdap1	14.2449	1.07466	4.8251e-46	3.45382e-44	Krt8 ADI
276	Rps4x	14.2138	1.04026	7.51954e-46	5.36654e-44	Krt8 ADI
277	Rpl10a	14.1038	1.09173	3.59725e-45	2.55969e-43	Krt8 ADI
278	Eif2s1	14.0549	1.58424	7.19008e-45	5.08614e-43	Krt8 ADI
279	Hint1	14.0222	1.02941	1.1409e-44	8.02331e-43	Krt8 ADI
280	Cox4i1	13.9888	0.8456	1.8258e-44	1.28024e-42	Krt8 ADI
281	Tpm2	13.9588	4.06742	2.78179e-44	1.94491e-42	Krt8 ADI
282	Ywhab	13.9469	1.20348	3.28403e-44	2.2894e-42	Krt8 ADI
283	Atp6v1f	13.9344	1.13611	3.9138e-44	2.71279e-42	Krt8 ADI
284	Rpl39	13.9344	1.1118	3.91393e-44	2.71279e-42	Krt8 ADI
285	Rpl3	13.8818	0.984288	8.1676e-44	5.6448e-42	Krt8 ADI
286	Eno1	13.8814	1.7364	8.21646e-44	5.6623e-42	Krt8 ADI
287	Tpt1	13.8734	0.954147	9.1767e-44	6.30597e-42	Krt8 ADI
288	Ranbp1	13.8608	1.17309	1.09518e-43	7.50434e-42	Krt8 ADI
289	Clta	13.8444	1.24545	1.37539e-43	9.39756e-42	Krt8 ADI
290	Rpl30	13.8432	1.00285	1.39786e-43	9.52406e-42	Krt8 ADI
291	Rpsa	13.8411	1.16591	1.44044e-43	9.78644e-42	Krt8 ADI
292	Trp53	13.8044	2.32532	2.39844e-43	1.62492e-41	Krt8 ADI
293	Psma6	13.8035	1.23115	2.42809e-43	1.64039e-41	Krt8 ADI
294	Eif5a	13.7878	1.1861	3.01948e-43	2.03421e-41	Krt8 ADI
295	Sdcbp	13.7467	1.20992	5.33067e-43	3.57125e-41	Krt8 ADI
296	Arf1	13.7429	1.03709	5.62125e-43	3.75546e-41	Krt8 ADI
297	Rap1b	13.7414	1.52192	5.73496e-43	3.82082e-41	Krt8 ADI
298	Map1lc3b	13.7168	0.956022	8.04992e-43	5.3483e-41	Krt8 ADI
299	Cox8a	13.7016	0.866445	9.92842e-43	6.57819e-41	Krt8 ADI
300	Nfkbia	13.6907	1.79483	1.15406e-42	7.62535e-41	Krt8 ADI
301	2410006H16Rik	13.6647	2.12583	1.64939e-42	1.08684e-40	Krt8 ADI
302	Plk2	13.6589	2.27038	1.78763e-42	1.17471e-40	Krt8 ADI
303	Cfl1	13.641	1.42659	2.28419e-42	1.49692e-40	Krt8 ADI
304	Tacstd2	13.5778	1.61401	5.42532e-42	3.54577e-40	Krt8 ADI
305	Serpinb9	13.5569	1.53203	7.21112e-42	4.70013e-40	Krt8 ADI
306	Skp1a	13.5416	0.894126	8.88318e-42	5.77431e-40	Krt8 ADI
307	Cox5a	13.5355	1.06108	9.64836e-42	6.25479e-40	Krt8 ADI
308	Gpx1	13.5326	1.13345	1.0041e-41	6.49181e-40	Krt8 ADI
309	Arl4c	13.5276	1.50373	1.07446e-41	6.92812e-40	Krt8 ADI
310	Anxa7	13.52	1.80655	1.19133e-41	7.66115e-40	Krt8 ADI
311	Ctsd	13.5015	1.48439	1.53324e-41	9.83359e-40	Krt8 ADI
312	Rpl37a	13.4734	0.886886	2.24394e-41	1.43535e-39	Krt8 ADI
313	Tsg101	13.4718	1.40083	2.29318e-41	1.46295e-39	Krt8 ADI
314	Chmp3	13.4273	1.40243	4.18123e-41	2.65337e-39	Krt8 ADI
315	Rps28	13.4255	0.921473	4.28632e-41	2.7129e-39	Krt8 ADI
316	Cd2ap	13.3973	1.41913	6.26941e-41	3.95762e-39	Krt8 ADI
317	Nupr1	13.3777	1.19603	8.15931e-41	5.13716e-39	Krt8 ADI
318	Dusp1	13.3058	1.71161	2.1429e-40	1.34216e-38	Krt8 ADI
319	Ahnak	13.2968	1.71512	2.4169e-40	1.50984e-38	Krt8 ADI
320	Ppp2r2a	13.2704	1.28722	3.43614e-40	2.141e-38	Krt8 ADI
321	Uqcrb	13.2156	0.853724	7.12924e-40	4.41921e-38	Krt8 ADI
322	Lsr	13.2147	1.41158	7.21439e-40	4.46049e-38	Krt8 ADI
323	Fubp1	13.1958	1.4082	9.2742e-40	5.71933e-38	Krt8 ADI
324	Rbms1	13.1703	1.30974	1.30012e-39	7.97684e-38	Krt8 ADI
325	Rpl36a	13.165	0.944271	1.39459e-39	8.53471e-38	Krt8 ADI
326	Cox17	13.1006	1.02362	3.26779e-39	1.98971e-37	Krt8 ADI
327	Rnf11	13.096	1.73161	3.46999e-39	2.10749e-37	Krt8 ADI
328	Cct8	13.0057	1.33455	1.13589e-38	6.86413e-37	Krt8 ADI
329	Prkcdbp	12.9968	3.61656	1.27537e-38	7.68772e-37	Krt8 ADI
330	Ly6a	12.9934	1.51856	1.33393e-38	8.02059e-37	Krt8 ADI
331	Ubxn4	12.9891	1.05185	1.41167e-38	8.46683e-37	Krt8 ADI
332	Tcp1	12.9491	1.20771	2.37801e-38	1.4192e-36	Krt8 ADI
333	Tjp2	12.9423	1.47983	2.59692e-38	1.546e-36	Krt8 ADI
334	Tes	12.9059	1.52549	4.16663e-38	2.47436e-36	Krt8 ADI
335	Timm17a	12.9054	1.50753	4.19486e-38	2.48499e-36	Krt8 ADI
336	App	12.8727	1.0434	6.40929e-38	3.78747e-36	Krt8 ADI
337	Tuft1	12.8569	2.58268	7.86246e-38	4.6348e-36	Krt8 ADI
338	Plaur	12.8417	4.29543	9.58008e-38	5.62034e-36	Krt8 ADI
339	Eef1g	12.8417	1.04021	9.58106e-38	5.62034e-36	Krt8 ADI
340	Pdlim1	12.8379	1.26715	1.0058e-37	5.88578e-36	Krt8 ADI
341	Rbx1	12.8377	0.90476	1.00889e-37	5.88953e-36	Krt8 ADI
342	Uqcrq	12.8255	0.795354	1.17955e-37	6.86912e-36	Krt8 ADI
343	Pdia3	12.8202	0.967285	1.26422e-37	7.34441e-36	Krt8 ADI
344	St13	12.8138	1.01459	1.37233e-37	7.95321e-36	Krt8 ADI
345	Nop10	12.8126	1.15284	1.39333e-37	8.05553e-36	Krt8 ADI
346	Polr1d	12.812	1.45139	1.40448e-37	8.10054e-36	Krt8 ADI
347	Gdf15	12.7909	2.95923	1.8424e-37	1.06008e-35	Krt8 ADI
348	Txndc17	12.7743	1.28616	2.281e-37	1.30931e-35	Krt8 ADI
349	Psmb2	12.7667	1.2205	2.51516e-37	1.44029e-35	Krt8 ADI
350	Tinagl1	12.7558	2.05938	2.89502e-37	1.65388e-35	Krt8 ADI
351	Cfl2	12.7519	1.61019	3.04222e-37	1.73385e-35	Krt8 ADI
352	Laptm4a	12.7132	0.862201	4.99287e-37	2.83885e-35	Krt8 ADI
353	Las1l	12.6833	1.50553	7.31625e-37	4.15008e-35	Krt8 ADI
354	Ociad1	12.6094	1.08034	1.87391e-36	1.05549e-34	Krt8 ADI
355	Nop56	12.6029	1.4082	2.03508e-36	1.14359e-34	Krt8 ADI
356	Actg1	12.5946	1.18737	2.26002e-36	1.26505e-34	Krt8 ADI
357	Ubc	12.5946	0.927982	2.26174e-36	1.26505e-34	Krt8 ADI
358	Cwc15	12.5659	1.02957	3.25274e-36	1.81512e-34	Krt8 ADI
359	Dctn3	12.5593	1.20873	3.53635e-36	1.96427e-34	Krt8 ADI
360	Usmg5	12.5205	0.846708	5.76774e-36	3.19631e-34	Krt8 ADI
361	Capn2	12.5135	1.87112	6.30055e-36	3.48355e-34	Krt8 ADI
362	Eif3h	12.5043	1.16472	7.0756e-36	3.89417e-34	Krt8 ADI
363	Ier3	12.474	1.52851	1.03449e-35	5.68046e-34	Krt8 ADI
364	Rab1	12.4613	1.12916	1.21438e-35	6.6531e-34	Krt8 ADI
365	Rps21	12.4026	0.906965	2.53e-35	1.38293e-33	Krt8 ADI
366	Psmc6	12.3969	1.43084	2.71585e-35	1.48115e-33	Krt8 ADI
367	Etf1	12.3633	1.18896	4.13092e-35	2.24273e-33	Krt8 ADI
368	Rbm8a	12.3034	1.03981	8.68418e-35	4.69356e-33	Krt8 ADI
369	Pdcd6	12.3002	1.45856	9.03471e-35	4.87206e-33	Krt8 ADI
370	Rab6a	12.2913	1.27539	1.00859e-34	5.42673e-33	Krt8 ADI
371	Ehd4	12.2868	1.5706	1.06582e-34	5.72189e-33	Krt8 ADI
372	1110004F10Rik	12.2807	1.12214	1.15033e-34	6.1618e-33	Krt8 ADI
373	Eif3g	12.2673	1.31227	1.35668e-34	7.25102e-33	Krt8 ADI
374	Sdc4	12.2626	0.952526	1.43767e-34	7.64986e-33	Krt8 ADI
375	Psmb6	12.2582	0.792973	1.51927e-34	8.06623e-33	Krt8 ADI
376	Edn1	12.2525	4.0657	1.62894e-34	8.62941e-33	Krt8 ADI
377	Psmd11	12.2445	1.24435	1.79876e-34	9.50814e-33	Krt8 ADI
378	Cct3	12.2426	1.03504	1.84117e-34	9.71096e-33	Krt8 ADI
379	Ube2b	12.2361	0.918148	1.99373e-34	1.04697e-32	Krt8 ADI
380	Psmd2	12.2206	1.14354	2.41231e-34	1.26402e-32	Krt8 ADI
381	Rab11a	12.1617	1.27522	4.97392e-34	2.6006e-32	Krt8 ADI
382	Atxn10	12.1243	1.02466	7.8546e-34	4.08898e-32	Krt8 ADI
383	Riok3	12.1138	1.5646	8.92257e-34	4.63492e-32	Krt8 ADI
384	Eif4a1	12.083	1.20107	1.29825e-33	6.71489e-32	Krt8 ADI
385	Cldn18	12.0627	0.98265	1.66176e-33	8.57663e-32	Krt8 ADI
386	Eif3a	12.0407	1.23666	2.16995e-33	1.11755e-31	Krt8 ADI
387	Psma1	12.0393	1.14719	2.20909e-33	1.13527e-31	Krt8 ADI
388	Hspa8	12.0289	0.893651	2.50388e-33	1.28402e-31	Krt8 ADI
389	Denr	11.9941	1.05665	3.81761e-33	1.94941e-31	Krt8 ADI
390	Sra1	11.979	1.14808	4.57596e-33	2.33171e-31	Krt8 ADI
391	Cnn2	11.9788	1.05021	4.5874e-33	2.33259e-31	Krt8 ADI
392	Dynlrb1	11.9703	0.860931	5.08688e-33	2.58111e-31	Krt8 ADI
393	Atp5d	11.9527	0.934058	6.28801e-33	3.18385e-31	Krt8 ADI
394	Psma5	11.9515	1.17494	6.3759e-33	3.22157e-31	Krt8 ADI
395	Jun	11.9504	1.3248	6.46432e-33	3.2594e-31	Krt8 ADI
396	Hnrnpa2b1	11.9267	0.946878	8.59251e-33	4.31437e-31	Krt8 ADI
397	Eif4g2	11.9251	0.988792	8.75981e-33	4.38921e-31	Krt8 ADI
398	Rars	11.9132	1.85968	1.00974e-32	5.04891e-31	Krt8 ADI
399	Capg	11.9029	2.16551	1.1432e-32	5.70439e-31	Krt8 ADI
0	Npc2	90.3108	3.34699	0	0	activated AT2
1	Lcn2	87.1278	4.66437	0	0	activated AT2
2	Sftpd	82.2375	3.59317	0	0	activated AT2
3	Sftpb	72.0229	3.47903	0	0	activated AT2
4	Cxcl15	71.6789	3.48245	0	0	activated AT2
5	Chi3l1	69.6246	3.18872	0	0	activated AT2
6	Tmsb4x	66.6297	3.342	0	0	activated AT2
7	Lyz2	65.3959	4.44741	0	0	activated AT2
8	Sftpa1	61.2825	4.05065	0	0	activated AT2
9	Lamp3	60.5586	2.97389	0	0	activated AT2
10	Napsa	59.3207	2.92079	0	0	activated AT2
11	Scd1	56.3271	3.16183	0	0	activated AT2
12	Sftpc	54.395	5.71924	0	0	activated AT2
13	Elovl1	54.2899	2.74996	0	0	activated AT2
14	Il33	52.8607	3.29191	0	0	activated AT2
15	Sfta2	51.0347	2.48383	0	0	activated AT2
16	H2afj	48.1818	1.92623	0	0	activated AT2
17	Lrg1	45.3404	2.62412	0	0	activated AT2
18	Ly6e	44.8365	1.85614	0	0	activated AT2
19	Slc34a2	44.5542	2.52745	0	0	activated AT2
20	Rps19	44.4247	1.85158	0	0	activated AT2
21	S100g	41.5718	2.11552	0	0	activated AT2
22	Cd36	41.4272	2.10525	0	0	activated AT2
23	Slpi	41.3321	3.37035	0	0	activated AT2
24	Egfl6	40.162	2.18841	0	0	activated AT2
25	Atp5e	40.083	1.62361	0	0	activated AT2
26	Acot7	38.6679	2.32631	0	0	activated AT2
27	Ptgs1	38.2989	2.37625	0	0	activated AT2
28	Acsl4	38.1996	2.02892	0	0	activated AT2
29	Dram1	38.1924	2.03901	0	0	activated AT2
30	Fabp5	37.9686	2.53094	0	0	activated AT2
31	Dbi	36.7438	1.5717	1.46006e-295	9.4908e-293	activated AT2
32	Rgcc	35.3081	1.99467	4.41262e-273	2.79284e-270	activated AT2
33	Rpl21	34.2895	1.38243	1.12623e-257	6.94536e-255	activated AT2
34	Tgoln1	34.1493	1.67493	1.37035e-255	8.23958e-253	activated AT2
35	Rps12	33.8101	1.5665	1.39921e-250	8.2079e-248	activated AT2
36	Lrp2	33.3503	2.33922	7.21194e-244	4.12986e-241	activated AT2
37	Rps29	33.1365	1.53621	8.85751e-241	4.84164e-238	activated AT2
38	Cd63	32.9672	1.42657	2.40208e-238	1.25592e-235	activated AT2
39	Rps24	32.9073	1.59772	1.72973e-237	8.85145e-235	activated AT2
40	Rpl13a	32.7712	1.52943	1.51335e-235	7.58285e-233	activated AT2
41	Ager	32.3017	1.63828	6.61163e-229	3.24523e-226	activated AT2
42	Ctsh	31.9583	1.52873	4.14793e-224	1.98842e-221	activated AT2
43	Ifi27l2a	31.8342	3.30558	2.17974e-222	1.00817e-219	activated AT2
44	H2-K1	31.4434	1.56671	5.16201e-217	2.34248e-214	activated AT2
45	Lpcat1	31.1512	1.71725	4.89001e-213	2.17796e-210	activated AT2
46	Tmem243	30.5301	2.20527	1.03918e-204	4.46308e-202	activated AT2
47	Cox7a2	30.3176	1.30241	6.71446e-202	2.7843e-199	activated AT2
48	Rnase4	30.0641	1.50311	1.42761e-198	5.81958e-196	activated AT2
49	Tmem256	29.7614	1.62931	1.23622e-194	4.87417e-192	activated AT2
50	Rps27a	29.6893	1.37342	1.05645e-193	4.09817e-191	activated AT2
51	Wbp5	29.5655	1.10547	4.14763e-192	1.58341e-189	activated AT2
52	Rpl26	29.1242	1.19105	1.77306e-186	6.46119e-184	activated AT2
53	Fasn	29.1096	1.54364	2.71756e-186	9.75522e-184	activated AT2
54	Abcd3	28.9282	1.5896	5.28427e-184	1.869e-181	activated AT2
55	Rps28	28.812	1.34083	1.51638e-182	5.28557e-180	activated AT2
56	Rps26	28.5155	1.33871	7.52309e-179	2.54842e-176	activated AT2
57	Atp5f1	28.4896	1.26044	1.57648e-178	5.2661e-176	activated AT2
58	Hc	28.2264	1.62474	2.77013e-175	9.12662e-173	activated AT2
59	Apoc1	27.786	2.44632	6.40714e-170	2.05464e-167	activated AT2
60	Rplp1	27.7285	1.23714	3.1624e-169	1.00077e-166	activated AT2
61	B2m	27.6887	1.57269	9.55845e-169	2.98559e-166	activated AT2
62	Lrrk2	27.6592	2.09237	2.16374e-168	6.67181e-166	activated AT2
63	Psme1	27.4581	1.45046	5.56164e-166	1.6932e-163	activated AT2
64	Cox6c	27.3003	0.991055	4.20218e-164	1.26333e-161	activated AT2
65	Rpl37a	27.1357	1.19915	3.73526e-162	1.1091e-159	activated AT2
66	Rpl22l1	27.1341	1.47709	3.90293e-162	1.14475e-159	activated AT2
67	H2-D1	27.094	1.47716	1.15804e-161	3.35567e-159	activated AT2
68	Rpl41	26.9955	0.978714	1.66932e-160	4.77962e-158	activated AT2
69	Rpl14	26.7825	1.19076	5.17223e-158	1.4635e-155	activated AT2
70	Pmvk	26.4037	2.09425	1.24085e-153	3.47021e-151	activated AT2
71	Lyz1	26.1503	2.56081	9.76856e-151	2.63982e-148	activated AT2
72	Scp2	25.9145	1.25255	4.57716e-148	1.19658e-145	activated AT2
73	Rps27	25.6524	1.14456	3.97051e-145	1.02682e-142	activated AT2
74	Cox8a	25.5123	1.07341	1.44112e-143	3.68728e-141	activated AT2
75	Ccng1	25.4906	1.69221	2.50758e-143	6.34839e-141	activated AT2
76	Errfi1	25.4048	1.60535	2.23281e-142	5.59389e-140	activated AT2
77	mt-Nd1	25.1902	1.03634	5.12679e-140	1.27118e-137	activated AT2
78	Gclc	25.1147	1.31344	3.43641e-139	8.43359e-137	activated AT2
79	Sparc	25.1107	1.35455	3.8029e-139	9.23874e-137	activated AT2
80	Ndufa3	25.0821	1.18366	7.80469e-139	1.87711e-136	activated AT2
81	Nrp1	24.9111	1.52841	5.64074e-137	1.34322e-134	activated AT2
82	Rps21	24.8885	1.24641	9.91809e-137	2.33863e-134	activated AT2
83	Snx7	24.8521	2.0021	2.45716e-136	5.7376e-134	activated AT2
84	Col6a1	24.6545	2.40614	3.29279e-134	7.54238e-132	activated AT2
85	Ctsc	24.6436	1.34074	4.3069e-134	9.7722e-132	activated AT2
86	Atp5j2	24.3107	1.01419	1.51226e-130	3.33683e-128	activated AT2
87	Atp5h	24.2667	1.0784	4.4047e-130	9.63068e-128	activated AT2
88	Prnp	24.2342	1.22179	9.69515e-130	2.1007e-127	activated AT2
89	Ly6c1	24.0222	1.55985	1.63058e-127	3.50153e-125	activated AT2
90	Uqcr11	24.0068	1.00699	2.35858e-127	5.02001e-125	activated AT2
91	Tmem30a	23.8537	1.2855	9.26393e-126	1.95445e-123	activated AT2
92	Rpl19	23.8323	1.11574	1.54412e-125	3.22936e-123	activated AT2
93	Lgals9	23.6561	1.81943	1.02085e-123	2.0985e-121	activated AT2
94	Icam1	23.6283	1.34751	1.97385e-123	4.02315e-121	activated AT2
95	Atp5d	23.4533	1.28093	1.22244e-121	2.45008e-119	activated AT2
96	Gja1	23.4458	1.70944	1.45855e-121	2.89913e-119	activated AT2
97	Cd81	23.3317	1.41895	2.11215e-120	4.16387e-118	activated AT2
98	Dcxr	23.2139	1.1333	3.29803e-119	6.34568e-117	activated AT2
99	Enpep	23.137	2.05869	1.96437e-118	3.7496e-116	activated AT2
100	Bex4	22.903	1.84968	4.33413e-116	8.20788e-114	activated AT2
101	Ndufa2	22.8648	1.02883	1.04138e-115	1.95673e-113	activated AT2
102	Ppp1r14c	22.8121	1.33191	3.47956e-115	6.48736e-113	activated AT2
103	Muc1	22.7653	1.16061	1.01183e-114	1.87197e-112	activated AT2
104	Zdhhc3	22.6208	1.33916	2.70501e-113	4.96628e-111	activated AT2
105	Sepp1	22.4665	1.37631	8.82796e-112	1.60849e-109	activated AT2
106	Fth1	22.4466	1.01703	1.38172e-111	2.47998e-109	activated AT2
107	Scd2	22.434	1.405	1.83449e-111	3.26824e-109	activated AT2
108	Cd74	22.111	1.59979	2.47514e-108	4.37717e-106	activated AT2
109	Rpl17	22.0918	1.08277	3.78972e-108	6.65303e-106	activated AT2
110	Serpinb6b	21.9765	1.19856	4.83079e-107	8.41923e-105	activated AT2
111	Rps15	21.6513	0.974514	5.90382e-104	9.9995e-102	activated AT2
112	Fdps	21.6504	1.78644	6.02485e-104	1.01331e-101	activated AT2
113	Atp5k	21.6011	1.06211	1.75239e-103	2.88675e-101	activated AT2
114	Rbpjl	21.5999	1.5098	1.79961e-103	2.94438e-101	activated AT2
115	Rpl39	21.5017	1.20288	1.50116e-102	2.43949e-100	activated AT2
116	Rplp2	21.3954	1.09026	1.47516e-101	2.3496e-99	activated AT2
117	Slc39a8	21.2758	1.4744	1.90235e-100	2.99042e-98	activated AT2
118	Rpl32	21.1042	1.00631	7.28375e-99	1.1158e-96	activated AT2
119	Rpl27	21.0275	1.01655	3.6753e-98	5.55941e-96	activated AT2
120	Pi4k2b	20.9444	1.23637	2.11118e-97	3.1735e-95	activated AT2
121	Rpl36al	20.7887	1.00698	5.4822e-96	8.13903e-94	activated AT2
122	Rpl36	20.7568	0.977316	1.0652e-95	1.56214e-93	activated AT2
123	Uqcrq	20.5793	0.88218	4.20631e-94	6.09434e-92	activated AT2
124	Cox6b2	20.4842	2.31707	2.98034e-93	4.29222e-91	activated AT2
125	Mid1ip1	20.465	1.28373	4.41334e-93	6.28079e-91	activated AT2
126	Rps17	20.4498	0.894788	6.0273e-93	8.47735e-91	activated AT2
127	Acoxl	20.3772	1.66694	2.66598e-92	3.70633e-90	activated AT2
128	Aqp5	20.3719	1.05667	2.96854e-92	4.10324e-90	activated AT2
129	Ngfrap1	20.2388	1.10088	4.45669e-91	6.12502e-89	activated AT2
130	Lgi3	20.2087	1.26006	8.21103e-91	1.10946e-88	activated AT2
131	Atp5o	20.2081	1.01893	8.30056e-91	1.11529e-88	activated AT2
132	Cd302	20.1866	2.05823	1.28317e-90	1.71453e-88	activated AT2
133	Rpl10	20.0584	0.938427	1.70518e-89	2.26582e-87	activated AT2
134	Hdc	19.8232	1.22724	1.87881e-87	2.46925e-85	activated AT2
135	Rps23	19.8196	0.989053	2.01893e-87	2.63899e-85	activated AT2
136	Rpl37	19.8002	0.851337	2.96413e-87	3.85352e-85	activated AT2
137	Ppib	19.7827	0.951674	4.19699e-87	5.36925e-85	activated AT2
138	Rpl6	19.7213	0.878283	1.41573e-86	1.78271e-84	activated AT2
139	Cd200	19.5945	1.28191	1.72298e-85	2.13605e-83	activated AT2
140	Car2	19.5576	1.76388	3.55489e-85	4.38454e-83	activated AT2
141	Cox7b	19.3316	0.903596	2.90975e-83	3.5167e-81	activated AT2
142	Rpl34	19.2036	0.85428	3.45541e-82	4.11416e-80	activated AT2
143	Mrpl52	18.9918	1.07639	1.99329e-80	2.31598e-78	activated AT2
144	Rps15a	18.9673	0.885616	3.18082e-80	3.67797e-78	activated AT2
145	Cox6b1	18.9487	0.785419	4.52953e-80	5.21243e-78	activated AT2
146	Entpd1	18.8209	2.01059	5.08919e-79	5.80095e-77	activated AT2
147	Avpi1	18.6151	1.04515	2.42405e-77	2.75004e-75	activated AT2
148	Col4a1	18.5681	1.28394	5.81918e-77	6.50963e-75	activated AT2
149	Tmem37	18.5118	1.98688	1.65963e-76	1.83943e-74	activated AT2
150	Ndufb11	18.5087	0.985605	1.75745e-76	1.93892e-74	activated AT2
151	Myl6	18.4893	0.864816	2.52026e-76	2.7678e-74	activated AT2
152	2010107E04Rik	18.3469	0.981036	3.49565e-75	3.78711e-73	activated AT2
153	Rpl18a	18.3372	0.913097	4.17676e-75	4.50472e-73	activated AT2
154	Rps27l	18.2893	0.790882	1.00764e-74	1.08191e-72	activated AT2
155	Rpl11	18.2431	0.82988	2.34816e-74	2.51002e-72	activated AT2
156	Ndufc1	18.2326	0.847442	2.84631e-74	3.02906e-72	activated AT2
157	Phlda1	18.2075	1.06841	4.49715e-74	4.7648e-72	activated AT2
158	Nfe2l2	18.1878	0.888084	6.44698e-74	6.80072e-72	activated AT2
159	Rps9	18.1376	1.01077	1.60866e-73	1.68216e-71	activated AT2
160	Rps20	17.971	0.91783	3.28868e-72	3.40931e-70	activated AT2
161	Tfrc	17.9644	1.66246	3.7054e-72	3.82483e-70	activated AT2
162	Mlc1	17.9319	1.66665	6.6449e-72	6.82976e-70	activated AT2
163	Rps3a1	17.8917	0.861123	1.36891e-71	1.40101e-69	activated AT2
164	Atox1	17.8854	1.00514	1.53384e-71	1.56315e-69	activated AT2
165	Mpc2	17.8824	1.03223	1.61786e-71	1.64182e-69	activated AT2
166	Ndufb2	17.8412	1.00225	3.38351e-71	3.4192e-69	activated AT2
167	Gstt1	17.7764	1.54698	1.07587e-70	1.07815e-68	activated AT2
168	Ifi27	17.7144	0.94705	3.24493e-70	3.22495e-68	activated AT2
169	Rpl38	17.626	0.831843	1.55657e-69	1.54062e-67	activated AT2
170	Cldn18	17.6095	0.953269	2.08376e-69	2.04557e-67	activated AT2
171	Gas6	17.5508	1.15747	5.86968e-69	5.71545e-67	activated AT2
172	Rpl23a	17.528	0.842332	8.75992e-69	8.49536e-67	activated AT2
173	Fau	17.4712	0.94283	2.37642e-68	2.29539e-66	activated AT2
174	Uqcrb	17.4202	0.798841	5.79843e-68	5.57832e-66	activated AT2
175	Mif	17.3363	0.980344	2.50287e-67	2.37931e-65	activated AT2
176	Abca3	17.2111	0.949199	2.19114e-66	2.06663e-64	activated AT2
177	Prr15l	17.1596	0.828766	5.3264e-66	4.98464e-64	activated AT2
178	Id2	17.0474	1.37075	3.65119e-65	3.36455e-63	activated AT2
179	Uqcrh	17.0413	0.778045	4.05831e-65	3.72543e-63	activated AT2
180	Dstn	16.9981	0.856438	8.48796e-65	7.76213e-63	activated AT2
181	Slc26a4	16.997	2.52931	8.64256e-65	7.87357e-63	activated AT2
182	Mme	16.8936	1.62345	5.01262e-64	4.53228e-62	activated AT2
183	Anxa3	16.8519	0.939309	1.01664e-63	9.12359e-62	activated AT2
184	Wls	16.8031	1.03001	2.31678e-63	2.07141e-61	activated AT2
185	Kcnj15	16.6518	1.09566	2.93641e-62	2.58694e-60	activated AT2
186	Cox6a1	16.5475	0.700101	1.66814e-61	1.44839e-59	activated AT2
187	Usp8	16.4825	1.07762	4.89758e-61	4.20685e-59	activated AT2
188	Ndufa7	16.376	0.727399	2.83931e-60	2.43019e-58	activated AT2
189	Vamp8	16.3627	0.68161	3.52996e-60	2.99997e-58	activated AT2
190	Cstb	16.2997	0.861343	9.92559e-60	8.37616e-58	activated AT2
191	Sptlc2	16.2783	1.19308	1.4071e-59	1.18329e-57	activated AT2
192	Pfdn1	16.0579	1.00213	5.03688e-58	4.20632e-56	activated AT2
193	Prdx4	16.0275	1.43928	8.21153e-58	6.81019e-56	activated AT2
194	Rps14	16.0056	0.811117	1.16869e-57	9.6592e-56	activated AT2
195	Actg1	15.9455	1.07555	3.06281e-57	2.52273e-55	activated AT2
196	Rplp0	15.8831	0.799018	8.29178e-57	6.80634e-55	activated AT2
[truncated: 3,803 more rows]
