# Supplementary material for: Alveolar regeneration through a Krt8+ transitional stem cell state that persists in human lung fibrosis
Source: Nat Commun. 2020 Jul 16;11:3559. doi: 10.1038/s41467-020-17358-3 (PMC7366678; doi:10.1038/s41467-020-17358-3)
Supplement: Supplementary file 7 — Supplementary Data 4 [file 41467_2020_17358_MOESM7_ESM.xlsx]

## Sheet: Legend
This table contains the results from the differential trajectory analysis for the convergence fit as derived from the tradeSeq() R package.
Gene_symbol	Gene symbol
Hallmark	Hallmark annotation
GOBP.slim	Gene ontology BP slim annotation
GOMF	Gene ontology MF annotation
GOCC.slim	Gene ontology CC slim annotation
pvalue	P-value as derived from a non-linear fit across pseudotime
pseudocellX1	Fitted values across pseudotime coordinates

## Sheet: Sheet1
Gene_symbol	Hallmark	GOBP.slim	GOMF	GOCC.slim	pvalue	pseudocellX1	pseudocellX2	pseudocellX3	pseudocellX4	pseudocellX5	pseudocellX6	pseudocellX7	pseudocellX8	pseudocellX9	pseudocellX10	pseudocellX11	pseudocellX12	pseudocellX13	pseudocellX14	pseudocellX15	pseudocellX16	pseudocellX17	pseudocellX18	pseudocellX19	pseudocellX20	pseudocellX21	pseudocellX22	pseudocellX23	pseudocellX24	pseudocellX25	pseudocellX26	pseudocellX27	pseudocellX28	pseudocellX29	pseudocellX30	pseudocellX31	pseudocellX32	pseudocellX33	pseudocellX34	pseudocellX35	pseudocellX36	pseudocellX37	pseudocellX38	pseudocellX39	pseudocellX40
0610007P14Rik				cytoplasmic membrane-bounded vesicle;vesicle;organelle;intracellular organelle;intracellular membrane-bounded organelle;cell part	0.57601	1.67	1.58	1.5	1.41	1.33	1.24	1.15	1.07	0.984	0.898	0.813	0.727	0.642	0.556	0.47	0.385	0.299	0.214	0.128	0.0428	-0.0427	-0.128	-0.214	-0.299	-0.385	-0.47	-0.556	-0.642	-0.727	-0.813	-0.898	-0.984	-1.07	-1.15	-1.24	-1.33	-1.41	-1.5	-1.58	-1.67
0610009B22Rik		transport;cellular process;vesicle-mediated transport;Golgi vesicle transport;establishment of localization		intracellular;cell part	0.00388858	1.18	1.14	1.1	1.07	1.03	0.994	0.959	0.925	0.891	0.858	0.824	0.789	0.752	0.712	0.668	0.621	0.568	0.51	0.445	0.373	0.294	0.207	0.112	0.0111	-0.0961	-0.209	-0.327	-0.449	-0.576	-0.706	-0.839	-0.974	-1.11	-1.25	-1.39	-1.53	-1.68	-1.82	-1.96	-2.11
0610011F06Rik					1.45729e-10	1.67	1.58	1.5	1.41	1.33	1.24	1.15	1.07	0.984	0.898	0.813	0.727	0.642	0.556	0.47	0.385	0.299	0.214	0.128	0.0428	-0.0427	-0.128	-0.214	-0.299	-0.385	-0.47	-0.556	-0.642	-0.727	-0.813	-0.898	-0.984	-1.07	-1.15	-1.24	-1.33	-1.41	-1.5	-1.58	-1.67
0610030E20Rik					0.0745017	2.42	2.21	2	1.79	1.59	1.38	1.18	0.989	0.798	0.612	0.432	0.259	0.0943	-0.0622	-0.209	-0.346	-0.473	-0.587	-0.688	-0.776	-0.85	-0.91	-0.955	-0.985	-1	-1	-0.992	-0.966	-0.927	-0.873	-0.806	-0.724	-0.63	-0.524	-0.408	-0.283	-0.151	-0.0149	0.125	0.267
0610037L13Rik					0.610124	1.67	1.58	1.5	1.41	1.33	1.24	1.16	1.07	0.984	0.898	0.812	0.726	0.641	0.555	0.469	0.384	0.298	0.212	0.127	0.0413	-0.0441	-0.13	-0.215	-0.3	-0.386	-0.471	-0.557	-0.642	-0.727	-0.813	-0.898	-0.983	-1.07	-1.15	-1.24	-1.32	-1.41	-1.5	-1.58	-1.67
1110001A16Rik					0.148749	1.67	1.58	1.5	1.41	1.33	1.24	1.15	1.07	0.984	0.898	0.812	0.727	0.641	0.556	0.47	0.384	0.299	0.213	0.128	0.0422	-0.0433	-0.129	-0.214	-0.3	-0.385	-0.471	-0.556	-0.642	-0.727	-0.813	-0.898	-0.984	-1.07	-1.15	-1.24	-1.33	-1.41	-1.5	-1.58	-1.67
1110001J03Rik					1.66781e-06	1.96	1.51	1.08	0.663	0.268	-0.096	-0.422	-0.702	-0.932	-1.11	-1.25	-1.35	-1.4	-1.42	-1.4	-1.36	-1.28	-1.18	-1.06	-0.912	-0.75	-0.575	-0.389	-0.199	-0.00745	0.181	0.361	0.53	0.683	0.815	0.923	1	1.05	1.07	1.06	1.04	0.993	0.938	0.875	0.807
1110004E09Rik					4.84076e-25	2.7	2.41	2.12	1.83	1.56	1.3	1.07	0.853	0.665	0.5	0.355	0.23	0.12	0.0251	-0.0585	-0.133	-0.2	-0.262	-0.322	-0.381	-0.443	-0.506	-0.57	-0.632	-0.692	-0.747	-0.796	-0.837	-0.869	-0.891	-0.901	-0.896	-0.877	-0.845	-0.801	-0.748	-0.687	-0.62	-0.55	-0.478
1110008F13Rik					0.814675	1.67	1.59	1.5	1.41	1.33	1.24	1.16	1.07	0.983	0.897	0.811	0.725	0.64	0.554	0.468	0.382	0.297	0.211	0.125	0.0399	-0.0455	-0.131	-0.216	-0.301	-0.387	-0.472	-0.557	-0.642	-0.727	-0.813	-0.898	-0.983	-1.07	-1.15	-1.24	-1.32	-1.41	-1.49	-1.58	-1.66
1110032A03Rik				nucleus;organelle;intracellular organelle;intracellular membrane-bounded organelle;cell part	2.83228e-16	2.54	2.31	2.07	1.85	1.62	1.41	1.2	0.996	0.806	0.627	0.458	0.3	0.153	0.0161	-0.11	-0.225	-0.33	-0.424	-0.506	-0.579	-0.64	-0.69	-0.731	-0.763	-0.786	-0.801	-0.809	-0.809	-0.804	-0.793	-0.778	-0.758	-0.734	-0.708	-0.678	-0.646	-0.613	-0.578	-0.542	-0.506
1110059E24Rik					0.681085	2.44	2.19	1.95	1.7	1.46	1.22	0.991	0.765	0.547	0.338	0.138	-0.0508	-0.228	-0.392	-0.541	-0.676	-0.793	-0.894	-0.975	-1.04	-1.08	-1.1	-1.1	-1.08	-1.04	-0.992	-0.925	-0.843	-0.748	-0.641	-0.523	-0.394	-0.257	-0.112	0.0402	0.198	0.36	0.526	0.694	0.862
1200014J11Rik			nucleotide binding;binding		0.10252	1.67	1.58	1.5	1.41	1.33	1.24	1.16	1.07	0.984	0.898	0.813	0.727	0.641	0.556	0.47	0.385	0.299	0.213	0.128	0.0423	-0.0432	-0.129	-0.214	-0.3	-0.385	-0.471	-0.556	-0.642	-0.727	-0.813	-0.898	-0.984	-1.07	-1.15	-1.24	-1.33	-1.41	-1.5	-1.58	-1.67
1700007K13Rik					1.24619e-09	2.7	2.27	1.85	1.45	1.08	0.737	0.439	0.191	-0.000935	-0.143	-0.239	-0.296	-0.317	-0.309	-0.276	-0.224	-0.158	-0.0826	-0.0034	0.0744	0.146	0.207	0.257	0.292	0.31	0.31	0.288	0.243	0.172	0.0732	-0.0561	-0.218	-0.413	-0.639	-0.891	-1.16	-1.45	-1.76	-2.07	-2.39
1700009P17Rik					4.21406e-57	2.15	2.01	1.87	1.74	1.6	1.46	1.31	1.16	1.01	0.86	0.706	0.553	0.402	0.254	0.111	-0.0268	-0.158	-0.28	-0.393	-0.495	-0.585	-0.663	-0.729	-0.784	-0.829	-0.863	-0.888	-0.904	-0.911	-0.911	-0.903	-0.888	-0.867	-0.841	-0.809	-0.774	-0.736	-0.695	-0.652	-0.609
1700021F05Rik				mitochondrion;organelle;intracellular organelle;intracellular membrane-bounded organelle;cell part	0.00589359	1.67	1.58	1.5	1.41	1.33	1.24	1.16	1.07	0.984	0.898	0.813	0.727	0.641	0.556	0.47	0.384	0.299	0.213	0.128	0.0421	-0.0434	-0.129	-0.214	-0.3	-0.386	-0.471	-0.556	-0.642	-0.727	-0.813	-0.898	-0.984	-1.07	-1.15	-1.24	-1.33	-1.41	-1.5	-1.58	-1.67
1700094D03Rik					1.34765e-55	2.17	2.02	1.88	1.74	1.59	1.45	1.3	1.15	0.992	0.836	0.68	0.525	0.374	0.228	0.0881	-0.0435	-0.165	-0.276	-0.374	-0.457	-0.525	-0.577	-0.617	-0.646	-0.666	-0.68	-0.69	-0.698	-0.707	-0.718	-0.734	-0.756	-0.788	-0.827	-0.873	-0.924	-0.98	-1.04	-1.1	-1.16
1810043H04Rik					0.131845	1.67	1.58	1.5	1.41	1.33	1.24	1.15	1.07	0.984	0.898	0.812	0.727	0.641	0.556	0.47	0.384	0.299	0.213	0.128	0.0422	-0.0433	-0.129	-0.214	-0.3	-0.385	-0.471	-0.556	-0.642	-0.727	-0.813	-0.898	-0.984	-1.07	-1.15	-1.24	-1.33	-1.41	-1.5	-1.58	-1.67
2010003O02Rik					0.0136281	1.54	1.27	1.01	0.747	0.493	0.246	0.00687	-0.221	-0.437	-0.638	-0.821	-0.985	-1.13	-1.24	-1.33	-1.4	-1.42	-1.42	-1.38	-1.3	-1.18	-1.02	-0.83	-0.619	-0.392	-0.157	0.079	0.309	0.525	0.721	0.888	1.02	1.11	1.17	1.19	1.19	1.17	1.13	1.08	1.03
2010012O05Rik					0.0193443	1.67	1.58	1.5	1.41	1.33	1.24	1.15	1.07	0.984	0.898	0.813	0.727	0.641	0.556	0.47	0.385	0.299	0.213	0.128	0.0424	-0.0432	-0.129	-0.214	-0.3	-0.385	-0.471	-0.556	-0.642	-0.727	-0.813	-0.898	-0.984	-1.07	-1.15	-1.24	-1.33	-1.41	-1.5	-1.58	-1.67
2210016L21Rik					0.000107715	1.05	1.05	1.04	1.04	1.03	1.02	1	0.981	0.958	0.93	0.897	0.86	0.817	0.769	0.716	0.657	0.592	0.521	0.444	0.361	0.271	0.175	0.0735	-0.0333	-0.145	-0.26	-0.379	-0.501	-0.625	-0.751	-0.878	-1.01	-1.13	-1.26	-1.39	-1.52	-1.65	-1.78	-1.91	-2.03
2310009B15Rik					0.0513233	1.08	1.04	1.01	0.971	0.937	0.905	0.876	0.849	0.824	0.802	0.78	0.758	0.735	0.709	0.68	0.647	0.609	0.564	0.513	0.453	0.383	0.305	0.217	0.121	0.0161	-0.0964	-0.217	-0.344	-0.478	-0.619	-0.766	-0.918	-1.08	-1.24	-1.41	-1.58	-1.75	-1.92	-2.1	-2.28
2310030G06Rik					0.078146	1.67	1.58	1.5	1.41	1.33	1.24	1.15	1.07	0.984	0.898	0.813	0.727	0.642	0.556	0.47	0.385	0.299	0.214	0.128	0.0428	-0.0427	-0.128	-0.214	-0.299	-0.385	-0.47	-0.556	-0.642	-0.727	-0.813	-0.898	-0.984	-1.07	-1.15	-1.24	-1.33	-1.41	-1.5	-1.58	-1.67
2310033P09Rik					0.0249064	1.67	1.58	1.5	1.41	1.33	1.24	1.16	1.07	0.984	0.898	0.812	0.727	0.641	0.556	0.47	0.384	0.299	0.213	0.128	0.042	-0.0435	-0.129	-0.215	-0.3	-0.386	-0.471	-0.556	-0.642	-0.727	-0.813	-0.898	-0.984	-1.07	-1.15	-1.24	-1.33	-1.41	-1.5	-1.58	-1.67
2310039H08Rik					0.0145714	1.35	1.29	1.23	1.17	1.11	1.05	0.997	0.944	0.894	0.845	0.798	0.751	0.703	0.655	0.604	0.551	0.495	0.434	0.369	0.298	0.221	0.137	0.0477	-0.0473	-0.148	-0.253	-0.362	-0.476	-0.594	-0.715	-0.84	-0.967	-1.1	-1.23	-1.36	-1.5	-1.63	-1.77	-1.91	-2.05
2510002D24Rik					0.0341975	1.67	1.58	1.5	1.41	1.33	1.24	1.16	1.07	0.984	0.898	0.812	0.727	0.641	0.555	0.47	0.384	0.299	0.213	0.127	0.0419	-0.0436	-0.129	-0.215	-0.3	-0.386	-0.471	-0.557	-0.642	-0.727	-0.813	-0.898	-0.984	-1.07	-1.15	-1.24	-1.33	-1.41	-1.5	-1.58	-1.67
2510003E04Rik					0.609428	1.67	1.58	1.5	1.41	1.33	1.24	1.16	1.07	0.984	0.898	0.813	0.727	0.641	0.556	0.47	0.385	0.299	0.214	0.128	0.0423	-0.0433	-0.129	-0.214	-0.3	-0.386	-0.471	-0.557	-0.642	-0.728	-0.813	-0.899	-0.984	-1.07	-1.15	-1.24	-1.33	-1.41	-1.5	-1.58	-1.67
2610015P09Rik					3.0585e-16	2.13	1.99	1.85	1.71	1.56	1.42	1.28	1.14	0.995	0.854	0.713	0.575	0.439	0.306	0.178	0.0542	-0.0642	-0.177	-0.282	-0.381	-0.471	-0.554	-0.628	-0.694	-0.752	-0.802	-0.844	-0.879	-0.905	-0.924	-0.936	-0.94	-0.936	-0.926	-0.911	-0.891	-0.867	-0.84	-0.812	-0.782
2610028H24Rik					8.94656e-27	1.42	1.31	1.2	1.09	0.958	0.818	0.66	0.482	0.283	0.0697	-0.152	-0.377	-0.598	-0.809	-1	-1.18	-1.32	-1.43	-1.5	-1.52	-1.49	-1.41	-1.29	-1.13	-0.942	-0.733	-0.511	-0.282	-0.0532	0.167	0.373	0.555	0.711	0.84	0.948	1.04	1.11	1.18	1.23	1.29
2700094K13Rik					1.09824e-06	2.44	2.24	2.05	1.85	1.65	1.45	1.25	1.04	0.831	0.621	0.414	0.212	0.0173	-0.168	-0.34	-0.498	-0.638	-0.757	-0.855	-0.927	-0.972	-0.991	-0.986	-0.963	-0.922	-0.869	-0.806	-0.737	-0.665	-0.593	-0.524	-0.463	-0.411	-0.367	-0.331	-0.301	-0.276	-0.255	-0.236	-0.219
2810428I15Rik					0.574281	2.41	2.21	2.01	1.82	1.62	1.43	1.24	1.06	0.876	0.699	0.526	0.361	0.202	0.051	-0.0912	-0.224	-0.346	-0.457	-0.557	-0.643	-0.716	-0.776	-0.823	-0.857	-0.881	-0.893	-0.895	-0.888	-0.871	-0.846	-0.814	-0.774	-0.729	-0.677	-0.621	-0.561	-0.497	-0.431	-0.364	-0.295
3830406C13Rik					0.022919	2.13	1.98	1.82	1.67	1.52	1.37	1.22	1.08	0.948	0.816	0.69	0.568	0.451	0.338	0.23	0.126	0.0264	-0.0685	-0.159	-0.245	-0.327	-0.404	-0.477	-0.546	-0.611	-0.671	-0.727	-0.779	-0.826	-0.87	-0.909	-0.943	-0.974	-1	-1.03	-1.05	-1.07	-1.08	-1.1	-1.12
4632419I22Rik			structural molecule activity		0.0193811	1.5	1.44	1.38	1.32	1.25	1.19	1.12	1.05	0.987	0.917	0.847	0.775	0.701	0.626	0.549	0.47	0.389	0.307	0.222	0.135	0.0459	-0.0452	-0.138	-0.232	-0.328	-0.425	-0.522	-0.62	-0.717	-0.815	-0.912	-1.01	-1.1	-1.2	-1.29	-1.39	-1.48	-1.57	-1.67	-1.76
4833420G17Rik					0.0155159	1.67	1.58	1.5	1.41	1.33	1.24	1.15	1.07	0.984	0.898	0.813	0.727	0.642	0.556	0.471	0.385	0.299	0.214	0.128	0.0428	-0.0428	-0.128	-0.214	-0.299	-0.385	-0.47	-0.556	-0.642	-0.727	-0.813	-0.898	-0.984	-1.07	-1.15	-1.24	-1.33	-1.41	-1.5	-1.58	-1.67
4833439L19Rik					0.038967	1.67	1.58	1.5	1.41	1.32	1.24	1.15	1.07	0.984	0.898	0.813	0.728	0.642	0.557	0.471	0.386	0.3	0.215	0.13	0.044	-0.0416	-0.127	-0.213	-0.298	-0.384	-0.47	-0.555	-0.641	-0.727	-0.812	-0.898	-0.984	-1.07	-1.16	-1.24	-1.33	-1.41	-1.5	-1.58	-1.67
4921524J17Rik					0.0010203	1.67	1.58	1.5	1.41	1.33	1.24	1.15	1.07	0.984	0.898	0.813	0.727	0.642	0.556	0.471	0.385	0.3	0.214	0.129	0.043	-0.0426	-0.128	-0.214	-0.299	-0.385	-0.47	-0.556	-0.641	-0.727	-0.813	-0.898	-0.984	-1.07	-1.15	-1.24	-1.33	-1.41	-1.5	-1.58	-1.67
4931406C07Rik					2.34742e-27	2.54	2.31	2.09	1.86	1.64	1.42	1.2	0.993	0.79	0.593	0.405	0.225	0.0558	-0.103	-0.249	-0.382	-0.502	-0.606	-0.695	-0.767	-0.82	-0.857	-0.878	-0.885	-0.88	-0.863	-0.837	-0.804	-0.764	-0.72	-0.672	-0.623	-0.574	-0.525	-0.475	-0.426	-0.377	-0.327	-0.278	-0.229
5330417C22Rik					1.39772e-111	2.62	2.34	2.07	1.8	1.53	1.27	1.02	0.772	0.54	0.32	0.113	-0.0801	-0.258	-0.421	-0.567	-0.695	-0.805	-0.895	-0.965	-1.01	-1.04	-1.04	-1.03	-0.998	-0.951	-0.89	-0.818	-0.736	-0.646	-0.551	-0.452	-0.351	-0.25	-0.149	-0.0484	0.0524	0.153	0.254	0.355	0.456
8430408G22Rik					6.82207e-31	2.71	2.43	2.16	1.89	1.63	1.37	1.13	0.894	0.671	0.462	0.266	0.0864	-0.0777	-0.225	-0.355	-0.466	-0.558	-0.63	-0.681	-0.709	-0.716	-0.702	-0.672	-0.631	-0.581	-0.528	-0.476	-0.429	-0.39	-0.365	-0.357	-0.371	-0.408	-0.468	-0.547	-0.642	-0.749	-0.866	-0.989	-1.12
A430005L14Rik					0.072143	1.95	1.82	1.7	1.58	1.46	1.34	1.22	1.1	0.987	0.871	0.756	0.644	0.533	0.425	0.32	0.218	0.119	0.0234	-0.0683	-0.156	-0.239	-0.319	-0.394	-0.466	-0.534	-0.599	-0.662	-0.723	-0.781	-0.838	-0.893	-0.948	-1	-1.05	-1.11	-1.16	-1.21	-1.26	-1.31	-1.36
AI462493			catalytic activity;kinase activity;transferase activity;transferase activity, transferring phosphorus-containing groups		0.00109284	1.67	1.58	1.5	1.41	1.33	1.24	1.16	1.07	0.984	0.898	0.812	0.727	0.641	0.555	0.47	0.384	0.298	0.213	0.127	0.0417	-0.0438	-0.129	-0.215	-0.3	-0.386	-0.471	-0.557	-0.642	-0.727	-0.813	-0.898	-0.984	-1.07	-1.15	-1.24	-1.33	-1.41	-1.5	-1.58	-1.67
AK129341					2.41366e-32	2.04	1.91	1.77	1.64	1.5	1.37	1.24	1.11	0.98	0.853	0.729	0.607	0.489	0.374	0.262	0.155	0.0513	-0.0472	-0.141	-0.229	-0.312	-0.389	-0.461	-0.528	-0.591	-0.649	-0.704	-0.756	-0.804	-0.85	-0.893	-0.934	-0.973	-1.01	-1.05	-1.08	-1.12	-1.15	-1.19	-1.22
AU021092					1.56639e-57	2.36	2	1.64	1.29	0.945	0.618	0.31	0.0227	-0.24	-0.477	-0.688	-0.873	-1.03	-1.16	-1.25	-1.32	-1.36	-1.36	-1.33	-1.26	-1.16	-1.03	-0.876	-0.701	-0.513	-0.318	-0.122	0.0692	0.249	0.411	0.549	0.658	0.734	0.778	0.797	0.793	0.772	0.737	0.694	0.646
AU040972					9.14166e-60	2.32	2.16	1.99	1.83	1.66	1.49	1.31	1.13	0.945	0.754	0.563	0.373	0.187	0.00797	-0.162	-0.32	-0.464	-0.591	-0.699	-0.785	-0.847	-0.886	-0.904	-0.905	-0.891	-0.864	-0.829	-0.787	-0.741	-0.694	-0.65	-0.61	-0.576	-0.549	-0.528	-0.511	-0.498	-0.487	-0.479	-0.471
AW112010					1.98708e-39	1.23	1.05	0.88	0.721	0.58	0.463	0.377	0.326	0.314	0.334	0.379	0.445	0.523	0.609	0.695	0.775	0.843	0.893	0.918	0.912	0.869	0.789	0.677	0.538	0.377	0.197	0.00385	-0.198	-0.405	-0.611	-0.812	-1	-1.18	-1.35	-1.51	-1.66	-1.8	-1.93	-2.06	-2.2
Aamdc		biological regulation		cytoplasm;cell part	0.476027	1.67	1.58	1.5	1.41	1.33	1.24	1.15	1.07	0.984	0.898	0.813	0.727	0.642	0.556	0.471	0.385	0.3	0.214	0.129	0.0432	-0.0423	-0.128	-0.213	-0.299	-0.385	-0.47	-0.556	-0.641	-0.727	-0.812	-0.898	-0.984	-1.07	-1.15	-1.24	-1.33	-1.41	-1.5	-1.58	-1.67
Aamp		cellular component movement;cellular process;locomotion;cell motility		cell surface;cell part	0.00623273	1.67	1.58	1.5	1.41	1.33	1.24	1.15	1.07	0.984	0.898	0.813	0.727	0.642	0.556	0.47	0.385	0.299	0.214	0.128	0.0428	-0.0428	-0.128	-0.214	-0.299	-0.385	-0.471	-0.556	-0.642	-0.727	-0.813	-0.898	-0.984	-1.07	-1.15	-1.24	-1.33	-1.41	-1.5	-1.58	-1.67
Abcc5	P53_PATHWAY;PEROXISOME	nucleobase-containing compound metabolic process;nitrogen compound metabolic process;metabolic process;catabolic process;nucleotide metabolic process;cellular process;cellular nitrogen compound metabolic process;nucleobase-containing compound catabolic process;cellular metabolic process;primary metabolic process;small molecule metabolic process;heterocycle metabolic process;nucleobase-containing …	nucleotide binding;catalytic activity;transporter activity;binding;ATP binding;primary active transmembrane transporter activity;P-P-bond-hydrolysis-driven transmembrane transporter activity;pyrophosphatase activity;hydrolase activity;hydrolase activity, acting on acid anhydrides;hydrolase activity, acting on acid anhydrides, in phosphorus-containing anhydrides;hydrolase activity, acting on acid …	cell part	0.00191194	2.44	2.12	1.8	1.49	1.19	0.892	0.61	0.344	0.0946	-0.136	-0.348	-0.54	-0.711	-0.859	-0.985	-1.09	-1.16	-1.21	-1.24	-1.23	-1.2	-1.14	-1.05	-0.951	-0.83	-0.697	-0.554	-0.405	-0.253	-0.102	0.0448	0.184	0.313	0.432	0.543	0.648	0.747	0.841	0.933	1.02
Abhd14b			catalytic activity;hydrolase activity	nucleus;cytoplasm;organelle;intracellular organelle;intracellular membrane-bounded organelle;cell part	5.89745e-11	2.86	2.47	2.08	1.7	1.33	0.988	0.664	0.368	0.102	-0.134	-0.342	-0.522	-0.674	-0.801	-0.903	-0.98	-1.03	-1.06	-1.07	-1.06	-1.03	-0.981	-0.916	-0.838	-0.748	-0.65	-0.545	-0.437	-0.327	-0.217	-0.111	-0.0105	0.0831	0.17	0.251	0.328	0.4	0.47	0.538	0.604
Abhd16a			catalytic activity;hydrolase activity	cell part	0.000214938	2.24	2.08	1.91	1.75	1.58	1.42	1.25	1.08	0.904	0.729	0.554	0.382	0.212	0.0478	-0.11	-0.261	-0.402	-0.532	-0.65	-0.754	-0.843	-0.916	-0.974	-1.02	-1.04	-1.05	-1.05	-1.03	-0.99	-0.939	-0.872	-0.789	-0.692	-0.581	-0.458	-0.326	-0.187	-0.0413	0.108	0.259
Acaa1a		organic acid metabolic process;lipid metabolic process;metabolic process;cellular process;cellular ketone metabolic process;cellular metabolic process;primary metabolic process;cellular lipid metabolic process;small molecule metabolic process	catalytic activity;acetyl-CoA C-acetyltransferase activity;acetyl-CoA C-acyltransferase activity;acetyltransferase activity;C-acyltransferase activity;C-acetyltransferase activity;transferase activity;transferase activity, transferring acyl groups;transferase activity, transferring acyl groups other than amino-acyl groups	mitochondrion;peroxisome;microbody;organelle;intracellular organelle;intracellular membrane-bounded organelle;cell part	8.42893e-25	2.54	2.23	1.92	1.62	1.32	1.03	0.761	0.501	0.256	0.029	-0.181	-0.372	-0.545	-0.698	-0.83	-0.941	-1.03	-1.1	-1.14	-1.16	-1.15	-1.12	-1.07	-0.999	-0.913	-0.813	-0.701	-0.58	-0.452	-0.32	-0.186	-0.0521	0.079	0.208	0.334	0.459	0.583	0.705	0.827	0.948
Acaa2	ADIPOGENESIS;FATTY_ACID_METABOLISM;OXIDATIVE_PHOSPHORYLATION	organic acid metabolic process;lipid metabolic process;metabolic process;cellular process;cellular ketone metabolic process;cellular metabolic process;primary metabolic process;cellular lipid metabolic process;small molecule metabolic process;biological regulation	catalytic activity;acetyl-CoA C-acyltransferase activity;C-acyltransferase activity;transferase activity;transferase activity, transferring acyl groups;transferase activity, transferring acyl groups other than amino-acyl groups	membrane;cell part	2.31588e-11	1.74	1.45	1.17	0.884	0.609	0.344	0.0897	-0.15	-0.374	-0.58	-0.767	-0.933	-1.08	-1.19	-1.28	-1.35	-1.38	-1.38	-1.35	-1.29	-1.18	-1.05	-0.887	-0.702	-0.502	-0.293	-0.0792	0.132	0.335	0.525	0.694	0.838	0.952	1.04	1.1	1.15	1.17	1.19	1.2	1.2
Acadm	ADIPOGENESIS;FATTY_ACID_METABOLISM;OXIDATIVE_PHOSPHORYLATION	carbohydrate metabolic process;polysaccharide metabolic process;organic acid metabolic process;generation of precursor metabolites and energy;energy reserve metabolic process;cellular amino acid metabolic process;lipid metabolic process;nitrogen compound metabolic process;response to stress;metabolic process;catabolic process;biosynthetic process;amine metabolic process;response to external stimu…	catalytic activity;acyl-CoA dehydrogenase activity;binding;oxidoreductase activity;oxidoreductase activity, acting on the CH-CH group of donors;cofactor binding;flavin adenine dinucleotide binding;coenzyme binding;medium-chain-acyl-CoA dehydrogenase activity	mitochondrion;cell projection;neuron projection;organelle;intracellular organelle;intracellular membrane-bounded organelle;cell part	1.07342e-06	1.67	1.58	1.5	1.41	1.33	1.24	1.15	1.07	0.984	0.898	0.813	0.727	0.641	0.556	0.47	0.385	0.299	0.214	0.128	0.0427	-0.0429	-0.128	-0.214	-0.299	-0.385	-0.471	-0.556	-0.642	-0.727	-0.813	-0.898	-0.984	-1.07	-1.15	-1.24	-1.33	-1.41	-1.5	-1.58	-1.67
Acap2		biological regulation	small GTPase regulator activity;GTPase activator activity;binding;phospholipid binding;enzyme activator activity;ARF GTPase activator activity;zinc ion binding;lipid binding;enzyme regulator activity;GTPase regulator activity;ion binding;cation binding;metal ion binding;transition metal ion binding;nucleoside-triphosphatase regulator activity		0.192994	1.67	1.58	1.5	1.41	1.33	1.24	1.16	1.07	0.984	0.898	0.813	0.727	0.641	0.556	0.47	0.384	0.299	0.213	0.127	0.0418	-0.0438	-0.129	-0.215	-0.3	-0.386	-0.471	-0.557	-0.642	-0.728	-0.813	-0.898	-0.984	-1.07	-1.15	-1.24	-1.33	-1.41	-1.5	-1.58	-1.67
Acat1	OXIDATIVE_PHOSPHORYLATION	protein complex assembly;response to stress;response to external stimulus;response to endogenous stimulus;response to extracellular stimulus;cellular component organization;cellular component assembly;developmental process;response to chemical stimulus;response to starvation;anatomical structure development;response to stimulus;macromolecular complex assembly	catalytic activity;acetyl-CoA C-acetyltransferase activity;acetyl-CoA C-acyltransferase activity;binding;acetyltransferase activity;C-acyltransferase activity;C-acetyltransferase activity;transferase activity;transferase activity, transferring acyl groups;transferase activity, transferring acyl groups other than amino-acyl groups;ion binding;cation binding;metal ion binding;cofactor binding;coenz…	membrane;cell part	8.70716e-39	2.52	2.26	2	1.73	1.47	1.21	0.949	0.692	0.437	0.189	-0.0494	-0.276	-0.486	-0.679	-0.849	-0.994	-1.11	-1.2	-1.25	-1.26	-1.24	-1.18	-1.08	-0.964	-0.827	-0.677	-0.521	-0.364	-0.214	-0.0769	0.0421	0.136	0.201	0.24	0.255	0.251	0.232	0.202	0.164	0.122
Acin1		nucleobase-containing compound metabolic process;DNA metabolic process;DNA packaging;nitrogen compound metabolic process;organelle organization;metabolic process;cellular process;cellular component organization;cell differentiation;developmental process;cellular nitrogen compound metabolic process;macromolecule metabolic process;cellular metabolic process;primary metabolic process;chromosome orga…	nucleotide binding;nucleic acid binding;binding	nucleolus;cytoplasm;organelle;intracellular organelle;intracellular non-membrane-bounded organelle;cell part	0.00010321	1.67	1.58	1.5	1.41	1.33	1.24	1.15	1.07	0.984	0.898	0.813	0.727	0.642	0.556	0.47	0.385	0.299	0.214	0.128	0.0426	-0.043	-0.129	-0.214	-0.3	-0.385	-0.471	-0.556	-0.642	-0.727	-0.813	-0.898	-0.984	-1.07	-1.15	-1.24	-1.33	-1.41	-1.5	-1.58	-1.67
Acot1		organic acid metabolic process;lipid metabolic process;metabolic process;cellular process;cellular ketone metabolic process;cellular metabolic process;primary metabolic process;cellular lipid metabolic process;small molecule metabolic process;cofactor metabolic process	catalytic activity;carboxylesterase activity;CoA hydrolase activity;palmitoyl-CoA hydrolase activity;acyl-CoA thioesterase activity;hydrolase activity;hydrolase activity, acting on ester bonds;thiolester hydrolase activity;acyl-CoA hydrolase activity;carboxylic ester hydrolase activity	mitochondrion;organelle;intracellular organelle;intracellular membrane-bounded organelle;cell part	2.23235e-14	1.51	1.24	0.967	0.7	0.439	0.186	-0.055	-0.283	-0.496	-0.691	-0.867	-1.02	-1.15	-1.26	-1.34	-1.39	-1.41	-1.39	-1.35	-1.26	-1.14	-0.978	-0.791	-0.583	-0.361	-0.131	0.0995	0.324	0.536	0.727	0.893	1.02	1.12	1.18	1.21	1.21	1.2	1.17	1.13	1.08
Acsl3	ANDROGEN_RESPONSE;MTORC1_SIGNALING	organic acid metabolic process;lipid metabolic process;metabolic process;biosynthetic process;response to external stimulus;cellular process;response to extracellular stimulus;cellular component organization;cellular component assembly;multicellular organismal process;developmental process;cellular ketone metabolic process;response to chemical stimulus;cellular metabolic process;primary metabolic…	nucleotide binding;catalytic activity;long-chain fatty acid-CoA ligase activity;binding;ATP binding;fatty acid ligase activity;ligase activity;ligase activity, forming carbon-sulfur bonds;purine nucleotide binding;adenyl nucleotide binding;ribonucleotide binding;purine ribonucleotide binding;adenyl ribonucleotide binding;purine ribonucleoside triphosphate binding	Golgi apparatus;lipid particle;membrane;microbody;organelle;intracellular organelle;intracellular membrane-bounded organelle;cell part	1.27531e-09	1.77	1.67	1.57	1.47	1.38	1.28	1.18	1.08	0.986	0.891	0.796	0.703	0.61	0.517	0.426	0.335	0.245	0.156	0.0679	-0.0196	-0.106	-0.192	-0.278	-0.362	-0.445	-0.527	-0.607	-0.687	-0.765	-0.841	-0.916	-0.99	-1.06	-1.13	-1.2	-1.27	-1.34	-1.4	-1.47	-1.53
Actl6a		nucleobase-containing compound metabolic process;DNA metabolic process;DNA repair;DNA recombination;chromatin organization;protein modification process;nitrogen compound metabolic process;response to stress;response to DNA damage stimulus;organelle organization;metabolic process;biosynthetic process;cellular process;cellular component organization;RNA metabolic process;chromatin modification;hist…	nucleotide binding;chromatin binding;binding;ATP binding;purine nucleotide binding;adenyl nucleotide binding;ribonucleotide binding;purine ribonucleotide binding;adenyl ribonucleotide binding;purine ribonucleoside triphosphate binding	plasma membrane;membrane;chromatin remodeling complex;macromolecular complex;DNA helicase complex;protein complex;cell part	0.178811	2.35	2.17	1.98	1.8	1.61	1.43	1.25	1.07	0.902	0.732	0.568	0.409	0.256	0.109	-0.0297	-0.161	-0.283	-0.396	-0.499	-0.591	-0.672	-0.742	-0.8	-0.847	-0.882	-0.907	-0.922	-0.925	-0.919	-0.902	-0.874	-0.837	-0.791	-0.735	-0.673	-0.604	-0.53	-0.453	-0.373	-0.293
Acyp1			catalytic activity;acylphosphatase activity;hydrolase activity;hydrolase activity, acting on acid anhydrides;hydrolase activity, acting on acid anhydrides, in phosphorus-containing anhydrides		0.0300247	2.44	2.22	2.01	1.8	1.59	1.39	1.2	1.01	0.843	0.683	0.533	0.392	0.261	0.14	0.0267	-0.0779	-0.175	-0.264	-0.345	-0.42	-0.488	-0.55	-0.606	-0.656	-0.7	-0.738	-0.77	-0.797	-0.819	-0.835	-0.846	-0.852	-0.854	-0.851	-0.844	-0.835	-0.823	-0.809	-0.794	-0.779
Adam17	WNT_BETA_CATENIN_SIGNALING;KRAS_SIGNALING_UP	cell activation;immune system process;proteolysis;cellular component movement;response to stress;cell adhesion;signal transduction;metabolic process;response to biotic stimulus;response to endogenous stimulus;cellular process;protein metabolic process;biological adhesion;cell differentiation;regulation of protein modification process;developmental process;locomotion;response to chemical stimulus;…	catalytic activity;endopeptidase activity;metalloendopeptidase activity;binding;peptidase activity;metallopeptidase activity;zinc ion binding;hydrolase activity;ion binding;cation binding;metal ion binding;transition metal ion binding;peptidase activity, acting on L-amino acid peptides	extracellular region;cytoplasm;cytoskeleton;plasma membrane;cell surface;membrane;organelle;intracellular organelle;intracellular non-membrane-bounded organelle;cell part	0.0119005	1.67	1.58	1.5	1.41	1.33	1.24	1.15	1.07	0.984	0.898	0.813	0.727	0.642	0.556	0.471	0.385	0.3	0.214	0.129	0.043	-0.0425	-0.128	-0.214	-0.299	-0.385	-0.47	-0.556	-0.641	-0.727	-0.813	-0.898	-0.984	-1.07	-1.15	-1.24	-1.33	-1.41	-1.5	-1.58	-1.67
Adck4			catalytic activity;protein kinase activity;protein serine/threonine kinase activity;kinase activity;transferase activity;transferase activity, transferring phosphorus-containing groups;phosphotransferase activity, alcohol group as acceptor	mitochondrion;organelle;intracellular organelle;intracellular membrane-bounded organelle;cell part	6.02166e-05	2.04	1.69	1.34	0.996	0.665	0.347	0.0489	-0.227	-0.479	-0.703	-0.901	-1.07	-1.21	-1.31	-1.39	-1.43	-1.43	-1.4	-1.34	-1.23	-1.08	-0.902	-0.694	-0.468	-0.232	0.00701	0.24	0.459	0.656	0.822	0.95	1.03	1.06	1.04	0.986	0.894	0.775	0.636	0.484	0.324
Adi1		organic acid metabolic process;cellular amino acid metabolic process;sulfur compound metabolic process;nitrogen compound metabolic process;metabolic process;biosynthetic process;amine metabolic process;cellular process;cellular nitrogen compound metabolic process;cellular ketone metabolic process;cellular metabolic compound salvage;cellular metabolic process;primary metabolic process;small molecu…	catalytic activity;binding;iron ion binding;acireductone dioxygenase [iron(II)-requiring] activity;oxidoreductase activity;oxidoreductase activity, acting on single donors with incorporation of molecular oxygen;oxidoreductase activity, acting on single donors with incorporation of molecular oxygen, incorporation of two atoms of oxygen;ion binding;cation binding;metal ion binding;transition metal …	nucleus;cytoplasm;Golgi apparatus;plasma membrane;membrane;organelle;intracellular organelle;intracellular membrane-bounded organelle;cell part	9.75703e-19	2.91	2.49	2.09	1.69	1.3	0.936	0.593	0.278	-0.00684	-0.26	-0.483	-0.675	-0.836	-0.966	-1.07	-1.14	-1.17	-1.18	-1.16	-1.11	-1.02	-0.913	-0.783	-0.639	-0.485	-0.328	-0.175	-0.0295	0.101	0.211	0.295	0.347	0.363	0.346	0.301	0.233	0.146	0.0453	-0.065	-0.18
Adprm			catalytic activity;binding;pyrophosphatase activity;hydrolase activity;hydrolase activity, acting on acid anhydrides;hydrolase activity, acting on acid anhydrides, in phosphorus-containing anhydrides;ADP-sugar diphosphatase activity;ion binding;cation binding;metal ion binding;ADP-ribose diphosphatase activity;CDP-glycerol diphosphatase activity		0.00365607	1.67	1.58	1.5	1.41	1.33	1.24	1.15	1.07	0.984	0.898	0.813	0.727	0.641	0.556	0.47	0.385	0.299	0.214	0.128	0.0426	-0.043	-0.128	-0.214	-0.3	-0.385	-0.471	-0.556	-0.642	-0.727	-0.813	-0.898	-0.984	-1.07	-1.15	-1.24	-1.33	-1.41	-1.5	-1.58	-1.67
Adsl	FATTY_ACID_METABOLISM	generation of precursor metabolites and energy;nucleobase-containing compound metabolic process;protein complex assembly;nitrogen compound metabolic process;response to stress;metabolic process;biosynthetic process;nucleotide metabolic process;response to external stimulus;cellular process;response to extracellular stimulus;cellular component organization;cellular component assembly;cellular nitr…	catalytic activity;N6-(1,2-dicarboxyethyl)AMP AMP-lyase (fumarate-forming) activity;lyase activity;carbon-nitrogen lyase activity;amidine-lyase activity;(S)-2-(5-amino-1-(5-phospho-D-ribosyl)imidazole-4-carboxamido)succinate AMP-lyase (fumarate-forming) activity	mitochondrion;cytosol;organelle;intracellular organelle;intracellular membrane-bounded organelle;cell part	0.231488	1.09	1.06	1.04	1.02	0.999	0.976	0.953	0.929	0.905	0.879	0.851	0.82	0.786	0.748	0.706	0.658	0.604	0.544	0.477	0.401	0.318	0.226	0.126	0.02	-0.0924	-0.21	-0.333	-0.459	-0.589	-0.722	-0.856	-0.992	-1.13	-1.27	-1.4	-1.54	-1.68	-1.82	-1.96	-2.09
Aes		nucleobase-containing compound metabolic process;nitrogen compound metabolic process;cell communication;signal transduction;metabolic process;biosynthetic process;response to external stimulus;cellular process;response to extracellular stimulus;RNA metabolic process;developmental process;cellular nitrogen compound metabolic process;response to chemical stimulus;macromolecule metabolic process;cel…	protein binding transcription factor activity;transcription factor binding transcription factor activity;transcription cofactor activity;transcription corepressor activity	nucleus;organelle;intracellular organelle;intracellular membrane-bounded organelle;cell part	2.29134e-06	2.45	2.12	1.79	1.46	1.14	0.834	0.544	0.271	0.0196	-0.211	-0.42	-0.606	-0.769	-0.909	-1.02	-1.12	-1.18	-1.22	-1.23	-1.22	-1.18	-1.11	-1.02	-0.913	-0.79	-0.654	-0.509	-0.359	-0.207	-0.0561	0.0899	0.228	0.355	0.473	0.582	0.685	0.781	0.874	0.963	1.05
Afg3l1		proteolysis;organelle organization;mitochondrion organization;metabolic process;catabolic process;cellular process;cellular component organization;cellular membrane organization;protein metabolic process;protein catabolic process;macromolecule metabolic process;cellular metabolic process;primary metabolic process;organelle fusion;protein maturation;membrane organization;membrane fusion	nucleotide binding;catalytic activity;endopeptidase activity;metalloendopeptidase activity;binding;ATP binding;peptidase activity;metallopeptidase activity;zinc ion binding;pyrophosphatase activity;hydrolase activity;hydrolase activity, acting on acid anhydrides;hydrolase activity, acting on acid anhydrides, in phosphorus-containing anhydrides;purine nucleotide binding;nucleoside-triphosphatase a…	mitochondrion;membrane;organelle;intracellular organelle;intracellular membrane-bounded organelle;cell part	0.61252	1.66	1.58	1.49	1.41	1.32	1.24	1.15	1.07	0.984	0.899	0.814	0.728	0.643	0.558	0.473	0.387	0.302	0.216	0.131	0.0451	-0.0406	-0.126	-0.212	-0.298	-0.384	-0.469	-0.555	-0.641	-0.727	-0.813	-0.899	-0.984	-1.07	-1.16	-1.24	-1.33	-1.41	-1.5	-1.58	-1.67
Aftph		transport;protein transport;establishment of localization		nucleus;cytosol;AP-type membrane coat adaptor complex;macromolecular complex;organelle;intracellular organelle;intracellular membrane-bounded organelle;protein complex;cell part	1.35224e-05	1.67	1.58	1.5	1.41	1.33	1.24	1.15	1.07	0.984	0.898	0.813	0.727	0.642	0.556	0.47	0.385	0.299	0.214	0.128	0.0428	-0.0428	-0.128	-0.214	-0.299	-0.385	-0.471	-0.556	-0.642	-0.727	-0.813	-0.898	-0.984	-1.07	-1.15	-1.24	-1.33	-1.41	-1.5	-1.58	-1.67
Agtrap		response to stress;response to chemical stimulus;response to stimulus;biological regulation	angiotensin receptor activity;peptide receptor activity;signal transducer activity;receptor activity;transmembrane signaling receptor activity;G-protein coupled receptor activity;angiotensin type II receptor activity;binding;peptide receptor activity, G-protein coupled;signaling receptor activity;peptide binding;molecular transducer activity	plasma membrane;cell cortex;membrane;cell part	0.0200543	2.2	2.01	1.82	1.62	1.43	1.24	1.04	0.845	0.649	0.454	0.263	0.0759	-0.104	-0.276	-0.437	-0.587	-0.722	-0.842	-0.945	-1.03	-1.09	-1.13	-1.15	-1.15	-1.14	-1.1	-1.04	-0.964	-0.87	-0.759	-0.631	-0.486	-0.325	-0.151	0.0358	0.232	0.437	0.648	0.862	1.08
Aifm1	ADIPOGENESIS;OXIDATIVE_PHOSPHORYLATION	nucleobase-containing compound metabolic process;DNA metabolic process;protein complex assembly;nitrogen compound metabolic process;organelle organization;mitochondrion organization;metabolic process;cell death;catabolic process;cellular process;cellular component organization;death;cellular homeostasis;cellular component assembly;cell differentiation;developmental process;cellular macromolecular…	nucleic acid binding;DNA binding;catalytic activity;electron-transferring-flavoprotein dehydrogenase activity;binding;oxidoreductase activity;oxidoreductase activity, acting on the CH-NH group of donors;oxidoreductase activity, acting on the CH-NH group of donors, quinone or similar compound as acceptor;cofactor binding;flavin adenine dinucleotide binding;coenzyme binding	nucleus;cytosol;membrane;organelle;intracellular organelle;intracellular membrane-bounded organelle;cell part	4.43116e-05	1.67	1.58	1.5	1.41	1.33	1.24	1.15	1.07	0.984	0.898	0.813	0.727	0.641	0.556	0.47	0.385	0.299	0.214	0.128	0.0426	-0.0429	-0.128	-0.214	-0.3	-0.385	-0.471	-0.556	-0.642	-0.727	-0.813	-0.898	-0.984	-1.07	-1.15	-1.24	-1.33	-1.41	-1.5	-1.58	-1.67
Aig1				cell part	4.19069e-24	2.87	2.54	2.22	1.89	1.58	1.29	1.01	0.75	0.513	0.298	0.104	-0.0695	-0.223	-0.358	-0.474	-0.573	-0.654	-0.72	-0.77	-0.805	-0.826	-0.834	-0.831	-0.816	-0.793	-0.762	-0.723	-0.68	-0.632	-0.581	-0.528	-0.475	-0.422	-0.37	-0.319	-0.268	-0.217	-0.166	-0.116	-0.066
Aip		protein folding;protein targeting;xenobiotic metabolic process;transport;metabolic process;cellular process;protein transport;protein metabolic process;macromolecule metabolic process;cellular metabolic process;primary metabolic process;establishment of localization;protein maturation;biological regulation	protein binding transcription factor activity;transcription factor binding transcription factor activity;transcription cofactor activity;binding;protein binding;unfolded protein binding	nucleus;cytoplasm;plasma membrane;membrane;organelle;intracellular organelle;intracellular membrane-bounded organelle;cell part	0.0178138	0.974	0.91	0.846	0.78	0.713	0.644	0.573	0.498	0.421	0.344	0.269	0.198	0.134	0.0787	0.0347	0.00415	-0.0105	-0.00709	0.0168	0.0634	0.135	0.225	0.327	0.43	0.526	0.605	0.659	0.679	0.655	0.578	0.439	0.23	-0.0549	-0.409	-0.822	-1.28	-1.79	-2.32	-2.87	-3.43
Ak3	DNA_REPAIR;GLYCOLYSIS		nucleotide binding;catalytic activity;adenylate kinase activity;binding;ATP binding;GTP binding;kinase activity;transferase activity;transferase activity, transferring phosphorus-containing groups;phosphotransferase activity, phosphate group as acceptor;purine nucleotide binding;guanyl nucleotide binding;nucleotide kinase activity;nucleobase-containing compound kinase activity;adenyl nucleotide b…	cell part	5.76145e-08	2.62	2.1	1.59	1.09	0.63	0.205	-0.173	-0.494	-0.753	-0.955	-1.1	-1.2	-1.26	-1.28	-1.27	-1.23	-1.16	-1.08	-0.977	-0.869	-0.757	-0.643	-0.527	-0.411	-0.294	-0.177	-0.0612	0.053	0.165	0.274	0.38	0.482	0.579	0.672	0.762	0.849	0.933	1.02	1.1	1.18
Akap7	APICAL_SURFACE	signal transduction;cellular process;response to stimulus;localization;biological regulation	binding;protein binding;enzyme binding;kinase binding;protein kinase binding;protein kinase A binding	nucleus;organelle;intracellular organelle;intracellular membrane-bounded organelle;cell part	2.2957e-06	1.93	1.7	1.46	1.23	1.01	0.784	0.566	0.354	0.15	-0.0457	-0.231	-0.405	-0.566	-0.713	-0.843	-0.957	-1.05	-1.13	-1.18	-1.21	-1.21	-1.19	-1.15	-1.09	-1	-0.9	-0.779	-0.643	-0.491	-0.326	-0.148	0.0408	0.239	0.446	0.66	0.88	1.11	1.33	1.57	1.8
Akap8		nucleobase-containing compound metabolic process;DNA metabolic process;DNA packaging;nitrogen compound metabolic process;organelle organization;metabolic process;cellular process;cellular component organization;cellular nitrogen compound metabolic process;macromolecule metabolic process;cellular metabolic process;primary metabolic process;chromosome organization	nucleic acid binding;DNA binding;double-stranded DNA binding;binding;zinc ion binding;ion binding;cation binding;structure-specific DNA binding;metal ion binding;transition metal ion binding	nucleus;chromosome;mitochondrion;Golgi apparatus;organelle;intracellular organelle;intracellular membrane-bounded organelle;intracellular non-membrane-bounded organelle;cell part	0.000278769	1.67	1.58	1.5	1.41	1.33	1.24	1.15	1.07	0.984	0.898	0.813	0.727	0.642	0.556	0.471	0.386	0.3	0.214	0.129	0.0434	-0.0421	-0.128	-0.213	-0.299	-0.385	-0.47	-0.556	-0.641	-0.727	-0.813	-0.898	-0.984	-1.07	-1.16	-1.24	-1.33	-1.41	-1.5	-1.58	-1.67
Akap8l			nucleic acid binding;DNA binding;binding;ion binding;cation binding;metal ion binding	cytoplasm;cell part	0.00349489	1.67	1.58	1.5	1.41	1.33	1.24	1.15	1.07	0.984	0.898	0.813	0.728	0.642	0.557	0.471	0.386	0.3	0.215	0.129	0.0436	-0.0419	-0.128	-0.213	-0.299	-0.384	-0.47	-0.556	-0.641	-0.727	-0.813	-0.898	-0.984	-1.07	-1.16	-1.24	-1.33	-1.41	-1.5	-1.58	-1.67
Akr1e1			catalytic activity;oxidoreductase activity		0.145759	1.67	1.59	1.5	1.41	1.33	1.24	1.16	1.07	0.984	0.898	0.812	0.726	0.64	0.554	0.468	0.383	0.297	0.211	0.126	0.0401	-0.0454	-0.131	-0.216	-0.302	-0.387	-0.472	-0.557	-0.643	-0.728	-0.813	-0.898	-0.983	-1.07	-1.15	-1.24	-1.32	-1.41	-1.49	-1.58	-1.66
Akr7a5					0.1577	1.81	1.27	0.737	0.235	-0.229	-0.641	-0.989	-1.26	-1.45	-1.56	-1.6	-1.58	-1.51	-1.39	-1.24	-1.05	-0.84	-0.615	-0.383	-0.152	0.0719	0.283	0.48	0.658	0.815	0.949	1.06	1.13	1.18	1.19	1.16	1.1	0.988	0.841	0.662	0.456	0.229	-0.0149	-0.269	-0.529
Alas1	XENOBIOTIC_METABOLISM;OXIDATIVE_PHOSPHORYLATION;UV_RESPONSE_UP	cellular aromatic compound metabolic process;nitrogen compound metabolic process;metabolic process;biosynthetic process;cellular process;cellular nitrogen compound metabolic process;cellular metabolic process;heterocycle metabolic process;cofactor metabolic process	catalytic activity;5-aminolevulinate synthase activity;binding;N-acyltransferase activity;transferase activity;transferase activity, transferring acyl groups;transferase activity, transferring acyl groups other than amino-acyl groups;succinyltransferase activity;N-succinyltransferase activity;vitamin binding;pyridoxal phosphate binding;cofactor binding;vitamin B6 binding	nucleus;mitochondrion;organelle;intracellular organelle;intracellular membrane-bounded organelle;cell part	8.24576e-242	3.06	2.67	2.29	1.91	1.55	1.21	0.897	0.609	0.354	0.128	-0.0685	-0.238	-0.381	-0.5	-0.597	-0.672	-0.727	-0.764	-0.784	-0.789	-0.781	-0.76	-0.729	-0.691	-0.646	-0.598	-0.547	-0.496	-0.447	-0.402	-0.362	-0.33	-0.308	-0.293	-0.286	-0.284	-0.288	-0.295	-0.304	-0.315
Aldh1a1	FATTY_ACID_METABOLISM;BILE_ACID_METABOLISM;PEROXISOME	organic acid metabolic process;protein complex assembly;lipid metabolic process;vitamin metabolic process;response to stress;response to oxidative stress;metabolic process;biosynthetic process;response to external stimulus;anatomical structure morphogenesis;response to endogenous stimulus;cellular process;response to extracellular stimulus;cellular component organization;cellular component assemb…	retinal dehydrogenase activity;catalytic activity;3-chloroallyl aldehyde dehydrogenase activity;oxidoreductase activity;oxidoreductase activity, acting on the aldehyde or oxo group of donors, NAD or NADP as acceptor;oxidoreductase activity, acting on the aldehyde or oxo group of donors;benzaldehyde dehydrogenase (NAD+) activity	nucleus;cytoplasm;organelle;intracellular organelle;intracellular membrane-bounded organelle;cell part	0	2.6	2.36	2.11	1.86	1.62	1.39	1.16	0.935	0.722	0.52	0.329	0.151	-0.0134	-0.162	-0.295	-0.409	-0.505	-0.58	-0.634	-0.664	-0.672	-0.657	-0.626	-0.584	-0.533	-0.48	-0.429	-0.385	-0.352	-0.335	-0.339	-0.368	-0.426	-0.509	-0.615	-0.739	-0.878	-1.03	-1.19	-1.35
Aldh1a7		alcohol metabolic process;metabolic process;catabolic process;small molecule metabolic process	catalytic activity;aldehyde dehydrogenase (NAD) activity;oxidoreductase activity;oxidoreductase activity, acting on the aldehyde or oxo group of donors, NAD or NADP as acceptor;oxidoreductase activity, acting on the aldehyde or oxo group of donors	cytoplasm;cell part	6.76666e-157	2.55	2.17	1.79	1.42	1.06	0.715	0.394	0.098	-0.17	-0.41	-0.621	-0.804	-0.958	-1.08	-1.18	-1.25	-1.28	-1.29	-1.27	-1.21	-1.13	-1.02	-0.891	-0.742	-0.581	-0.413	-0.242	-0.074	0.0869	0.235	0.367	0.476	0.56	0.62	0.66	0.684	0.694	0.695	0.689	0.679
Aldh2	ADIPOGENESIS;XENOBIOTIC_METABOLISM	alcohol metabolic process;metabolic process;catabolic process;small molecule metabolic process	catalytic activity;aldehyde dehydrogenase (NAD) activity;oxidoreductase activity;oxidoreductase activity, acting on the aldehyde or oxo group of donors, NAD or NADP as acceptor;oxidoreductase activity, acting on the aldehyde or oxo group of donors	mitochondrion;organelle;intracellular organelle;intracellular membrane-bounded organelle;cell part	7.84772e-142	2.69	2.33	1.96	1.61	1.26	0.935	0.624	0.336	0.0715	-0.168	-0.382	-0.572	-0.736	-0.875	-0.988	-1.08	-1.14	-1.17	-1.18	-1.17	-1.12	-1.06	-0.97	-0.865	-0.748	-0.62	-0.486	-0.35	-0.214	-0.0821	0.0419	0.155	0.253	0.34	0.415	0.481	0.54	0.593	0.643	0.691
Aldh3b1	ESTROGEN_RESPONSE_EARLY;ESTROGEN_RESPONSE_LATE	alcohol metabolic process;cellular aldehyde metabolic process;metabolic process;catabolic process;cellular process;cellular metabolic process;small molecule metabolic process	catalytic activity;aldehyde dehydrogenase [NAD(P)+] activity;oxidoreductase activity;oxidoreductase activity, acting on the aldehyde or oxo group of donors, NAD or NADP as acceptor;oxidoreductase activity, acting on the aldehyde or oxo group of donors	cytosol;cell part	1.77792e-42	2.5	2.29	2.08	1.86	1.65	1.44	1.24	1.03	0.835	0.641	0.454	0.275	0.107	-0.0511	-0.196	-0.327	-0.442	-0.54	-0.62	-0.68	-0.718	-0.737	-0.74	-0.729	-0.708	-0.68	-0.648	-0.616	-0.587	-0.564	-0.549	-0.548	-0.561	-0.587	-0.625	-0.673	-0.728	-0.789	-0.854	-0.92
Aldh9a1	XENOBIOTIC_METABOLISM;FATTY_ACID_METABOLISM;GLYCOLYSIS;BILE_ACID_METABOLISM;PEROXISOME	cellular aldehyde metabolic process;organic acid metabolic process;cellular amino acid metabolic process;nitrogen compound metabolic process;metabolic process;biosynthetic process;amine metabolic process;cellular process;cellular nitrogen compound metabolic process;neurotransmitter metabolic process;cellular ketone metabolic process;cellular metabolic process;primary metabolic process;small molec…	catalytic activity;oxidoreductase activity;oxidoreductase activity, acting on the aldehyde or oxo group of donors, NAD or NADP as acceptor;oxidoreductase activity, acting on the aldehyde or oxo group of donors;aminobutyraldehyde dehydrogenase activity;4-trimethylammoniobutyraldehyde dehydrogenase activity	mitochondrion;cytosol;plasma membrane;membrane;organelle;intracellular organelle;intracellular membrane-bounded organelle;cell part	0.000100629	1.83	1.66	1.49	1.31	1.14	0.964	0.785	0.602	0.415	0.228	0.0424	-0.14	-0.316	-0.483	-0.64	-0.783	-0.911	-1.02	-1.11	-1.18	-1.22	-1.24	-1.23	-1.2	-1.14	-1.07	-0.971	-0.853	-0.715	-0.559	-0.385	-0.193	0.0152	0.238	0.472	0.717	0.97	1.23	1.49	1.76
Alkbh5		nucleobase-containing compound metabolic process;RNA processing;mRNA processing;one-carbon metabolic process;nitrogen compound metabolic process;transport;nucleocytoplasmic transport;response to stress;metabolic process;RNA modification;cellular process;nucleobase-containing compound transport;RNA metabolic process;mRNA metabolic process;cell differentiation;multicellular organismal process;devel…	catalytic activity;binding;oxidoreductase activity;oxidoreductase activity, acting on single donors with incorporation of molecular oxygen;oxidoreductase activity, acting on single donors with incorporation of molecular oxygen, incorporation of two atoms of oxygen;oxidoreductase activity, acting on paired donors, with incorporation or reduction of molecular oxygen;oxidoreductase activity, acting …	cell part	0.170581	1.67	1.58	1.5	1.41	1.32	1.24	1.15	1.07	0.984	0.898	0.813	0.728	0.642	0.557	0.472	0.386	0.301	0.215	0.13	0.0444	-0.0412	-0.127	-0.212	-0.298	-0.384	-0.469	-0.555	-0.641	-0.726	-0.812	-0.898	-0.984	-1.07	-1.16	-1.24	-1.33	-1.41	-1.5	-1.58	-1.67
Amfr	ESTROGEN_RESPONSE_EARLY;ESTROGEN_RESPONSE_LATE	protein complex assembly;protein modification process;proteolysis;response to stress;signal transduction;metabolic process;catabolic process;cellular process;cellular component organization;protein metabolic process;cellular component assembly;response to chemical stimulus;macromolecule metabolic process;macromolecule modification;cellular metabolic process;primary metabolic process;response to s…	nucleotide binding;catalytic activity;ubiquitin-protein ligase activity;receptor activity;binding;zinc ion binding;ligase activity;ligase activity, forming carbon-nitrogen bonds;acid-amino acid ligase activity;small conjugating protein ligase activity;ion binding;cation binding;metal ion binding;transition metal ion binding	cell part	0.292431	1.67	1.58	1.5	1.41	1.33	1.24	1.15	1.07	0.984	0.898	0.813	0.727	0.642	0.556	0.47	0.385	0.299	0.214	0.128	0.0426	-0.043	-0.129	-0.214	-0.3	-0.385	-0.471	-0.556	-0.642	-0.727	-0.813	-0.898	-0.984	-1.07	-1.15	-1.24	-1.33	-1.41	-1.5	-1.58	-1.67
Anapc11		nuclear division;protein modification process;organelle organization;mitosis;metabolic process;cellular process;cellular component organization;protein metabolic process;macromolecule metabolic process;macromolecule modification;cellular metabolic process;primary metabolic process;organelle fission;cell division;protein modification by small protein conjugation or removal	catalytic activity;ubiquitin-protein ligase activity;binding;zinc ion binding;ligase activity;ligase activity, forming carbon-nitrogen bonds;acid-amino acid ligase activity;small conjugating protein ligase activity;ion binding;cation binding;metal ion binding;transition metal ion binding	ubiquitin ligase complex;cytoplasm;macromolecular complex;protein complex;cell part	0.644984	1.66	1.58	1.49	1.41	1.32	1.24	1.15	1.07	0.983	0.898	0.813	0.728	0.643	0.558	0.473	0.387	0.302	0.217	0.131	0.0456	-0.0399	-0.126	-0.211	-0.297	-0.383	-0.468	-0.554	-0.64	-0.726	-0.812	-0.898	-0.984	-1.07	-1.16	-1.24	-1.33	-1.41	-1.5	-1.59	-1.67
Anapc13		nuclear division;protein modification process;organelle organization;mitosis;metabolic process;cellular process;cellular component organization;protein metabolic process;macromolecule metabolic process;macromolecule modification;cellular metabolic process;primary metabolic process;organelle fission;cell division;protein modification by small protein conjugation or removal		ubiquitin ligase complex;macromolecular complex;protein complex;cell part	3.14541e-11	2.74	2.36	2	1.64	1.29	0.951	0.634	0.338	0.0663	-0.181	-0.403	-0.599	-0.769	-0.912	-1.03	-1.12	-1.18	-1.21	-1.21	-1.18	-1.13	-1.04	-0.937	-0.813	-0.676	-0.53	-0.382	-0.234	-0.0926	0.0383	0.154	0.249	0.321	0.372	0.404	0.421	0.426	0.421	0.411	0.397
Anapc5		nuclear division;protein modification process;organelle organization;mitosis;metabolic process;cellular process;cellular component organization;protein metabolic process;macromolecule metabolic process;macromolecule modification;cellular metabolic process;primary metabolic process;organelle fission;cell division;protein modification by small protein conjugation or removal		ubiquitin ligase complex;macromolecular complex;protein complex;cell part	0.0317717	1.67	1.58	1.5	1.41	1.33	1.24	1.15	1.07	0.984	0.898	0.812	0.727	0.641	0.556	0.47	0.385	0.299	0.213	0.128	0.0423	-0.0432	-0.129	-0.214	-0.3	-0.385	-0.471	-0.556	-0.642	-0.727	-0.813	-0.898	-0.984	-1.07	-1.15	-1.24	-1.33	-1.41	-1.5	-1.58	-1.67
Ankrd17		developmental maturation;developmental process;anatomical structure development;biological regulation	nucleic acid binding;RNA binding;binding	nucleus;cytoplasm;organelle;intracellular organelle;intracellular membrane-bounded organelle;cell part	0.102164	1.25	1.22	1.18	1.14	1.1	1.06	1.02	0.983	0.943	0.902	0.859	0.814	0.766	0.715	0.66	0.6	0.536	0.467	0.391	0.309	0.22	0.124	0.0227	-0.084	-0.195	-0.309	-0.427	-0.546	-0.666	-0.787	-0.907	-1.03	-1.14	-1.26	-1.37	-1.49	-1.6	-1.71	-1.82	-1.93
Ankrd32				nucleus;centrosome;microtubule organizing center;organelle;intracellular organelle;intracellular membrane-bounded organelle;intracellular non-membrane-bounded organelle;cell part	1.29906e-06	2.1	1.97	1.83	1.69	1.55	1.41	1.27	1.13	0.979	0.83	0.681	0.532	0.384	0.237	0.0938	-0.0463	-0.182	-0.313	-0.437	-0.554	-0.664	-0.765	-0.855	-0.933	-0.999	-1.05	-1.09	-1.11	-1.11	-1.09	-1.05	-0.985	-0.9	-0.794	-0.672	-0.534	-0.385	-0.227	-0.0632	0.103
Anp32a		nucleobase-containing compound metabolic process;nitrogen compound metabolic process;metabolic process;biosynthetic process;cellular process;RNA metabolic process;cellular nitrogen compound metabolic process;macromolecule metabolic process;cellular metabolic process;primary metabolic process;biological regulation		endoplasmic reticulum;organelle;intracellular organelle;intracellular membrane-bounded organelle;cell part	8.01055e-05	1.67	1.58	1.5	1.41	1.33	1.24	1.15	1.07	0.984	0.898	0.813	0.727	0.642	0.556	0.471	0.385	0.3	0.214	0.129	0.043	-0.0426	-0.128	-0.214	-0.299	-0.385	-0.47	-0.556	-0.641	-0.727	-0.813	-0.898	-0.984	-1.07	-1.15	-1.24	-1.33	-1.41	-1.5	-1.58	-1.67
Aox3					2.69538e-95	2.18	1.96	1.73	1.51	1.28	1.05	0.822	0.591	0.358	0.128	-0.0976	-0.314	-0.519	-0.708	-0.878	-1.03	-1.15	-1.25	-1.31	-1.34	-1.33	-1.28	-1.2	-1.09	-0.966	-0.82	-0.663	-0.497	-0.328	-0.16	0.000487	0.15	0.285	0.407	0.516	0.616	0.709	0.795	0.877	0.958
Ap1b1		transport;endocytosis;cellular process;membrane invagination;protein transport;cellular component organization;cellular membrane organization;vesicle-mediated transport;establishment of localization;membrane organization	transporter activity;protein transporter activity;substrate-specific transporter activity	Golgi apparatus;membrane;AP-type membrane coat adaptor complex;macromolecular complex;organelle;intracellular organelle;intracellular membrane-bounded organelle;protein complex;cell part	0.152944	1.98	1.75	1.52	1.29	1.06	0.841	0.627	0.42	0.223	0.0351	-0.142	-0.308	-0.462	-0.602	-0.729	-0.841	-0.937	-1.02	-1.08	-1.12	-1.15	-1.16	-1.14	-1.11	-1.06	-0.989	-0.898	-0.788	-0.658	-0.509	-0.339	-0.15	0.0585	0.284	0.525	0.778	1.04	1.31	1.59	1.86
Ap4s1		transport;cellular process;protein transport;vesicle-mediated transport;establishment of localization	transporter activity;protein transporter activity;substrate-specific transporter activity	Golgi apparatus;organelle;intracellular organelle;intracellular membrane-bounded organelle;cell part	0.152111	1.67	1.58	1.5	1.41	1.33	1.24	1.16	1.07	0.984	0.898	0.812	0.727	0.641	0.555	0.469	0.383	0.298	0.212	0.126	0.0408	-0.0447	-0.13	-0.216	-0.301	-0.387	-0.472	-0.557	-0.643	-0.728	-0.813	-0.898	-0.984	-1.07	-1.15	-1.24	-1.32	-1.41	-1.49	-1.58	-1.66
Apbb1	ALLOGRAFT_REJECTION	nucleobase-containing compound metabolic process;DNA metabolic process;DNA repair;chromatin organization;protein modification process;nitrogen compound metabolic process;cellular component movement;response to stress;response to DNA damage stimulus;organelle organization;behavior;metabolic process;cell death;biosynthetic process;response to external stimulus;response to abiotic stimulus;cellular …	beta-amyloid binding;chromatin binding;binding;protein binding;transcription factor binding;enzyme binding;histone acetyltransferase binding	nucleus;cytoplasm;plasma membrane;membrane;site of polarized growth;cell projection;organelle;intracellular organelle;intracellular membrane-bounded organelle;cell part;synapse	0.140341	1.67	1.58	1.5	1.41	1.33	1.24	1.15	1.07	0.984	0.898	0.812	0.727	0.641	0.556	0.47	0.385	0.299	0.214	0.128	0.0428	-0.0428	-0.128	-0.214	-0.299	-0.385	-0.47	-0.556	-0.641	-0.727	-0.812	-0.898	-0.984	-1.07	-1.15	-1.24	-1.33	-1.41	-1.5	-1.58	-1.67
Apeh		proteolysis;metabolic process;protein metabolic process;macromolecule metabolic process;primary metabolic process	catalytic activity;endopeptidase activity;serine-type endopeptidase activity;peptidase activity;serine-type peptidase activity;hydrolase activity;serine hydrolase activity;peptidase activity, acting on L-amino acid peptides	cytoplasm;membrane;cell part	0.985737	1.71	1.62	1.53	1.44	1.35	1.26	1.17	1.08	0.988	0.898	0.808	0.718	0.628	0.539	0.45	0.361	0.273	0.185	0.0984	0.0122	-0.0733	-0.158	-0.242	-0.326	-0.408	-0.491	-0.573	-0.655	-0.736	-0.817	-0.898	-0.979	-1.06	-1.14	-1.22	-1.3	-1.38	-1.46	-1.55	-1.63
Aplp2	ADIPOGENESIS	alcohol metabolic process;lipid metabolic process;cellular ion homeostasis;behavior;metabolic process;embryo development;cellular process;cellular component organization;cellular homeostasis;extracellular matrix organization;regulation of protein modification process;multicellular organismal process;developmental process;homeostatic process;extracellular structure organization;primary metabolic p…	pattern binding;nucleic acid binding;DNA binding;binding;glycosaminoglycan binding;heparin binding;carbohydrate binding;polysaccharide binding;ion binding;cation binding;metal ion binding;transition metal ion binding	nucleus;plasma membrane;membrane;organelle;intracellular organelle;intracellular membrane-bounded organelle;cell part	0.307971	1.67	1.58	1.5	1.41	1.33	1.24	1.15	1.07	0.983	0.898	0.812	0.727	0.642	0.556	0.471	0.386	0.3	0.215	0.129	0.0438	-0.0418	-0.127	-0.213	-0.299	-0.385	-0.47	-0.556	-0.642	-0.728	-0.813	-0.899	-0.985	-1.07	-1.16	-1.24	-1.33	-1.41	-1.5	-1.58	-1.67
Apoa1bp		protein complex assembly;cellular component organization;cellular component assembly;macromolecular complex assembly	nucleotide binding;binding;protein binding;identical protein binding;protein homodimerization activity;ion binding;cation binding;metal ion binding;protein dimerization activity	extracellular space;mitochondrion;cilium;cell projection;organelle;intracellular organelle;intracellular membrane-bounded organelle;cell body;cell part	2.77885e-11	2.62	2.12	1.63	1.16	0.71	0.294	-0.0824	-0.41	-0.685	-0.909	-1.09	-1.22	-1.31	-1.35	-1.37	-1.34	-1.29	-1.2	-1.09	-0.961	-0.807	-0.636	-0.455	-0.267	-0.0783	0.105	0.279	0.438	0.576	0.689	0.77	0.815	0.82	0.79	0.729	0.642	0.534	0.411	0.278	0.14
Apool				extracellular region;membrane;cell part	0.71576	1.67	1.58	1.5	1.41	1.33	1.24	1.16	1.07	0.983	0.898	0.812	0.726	0.641	0.555	0.469	0.384	0.298	0.213	0.127	0.0416	-0.0439	-0.129	-0.215	-0.3	-0.386	-0.471	-0.557	-0.642	-0.727	-0.813	-0.898	-0.984	-1.07	-1.15	-1.24	-1.32	-1.41	-1.5	-1.58	-1.67
Appl2		cell cycle;cell proliferation;cellular process	binding;phospholipid binding;lipid binding	nucleus;membrane;chromatin remodeling complex;transcriptional repressor complex;macromolecular complex;organelle;intracellular organelle;intracellular membrane-bounded organelle;protein complex;cell part	6.44527e-46	2.54	2.3	2.07	1.83	1.61	1.38	1.17	0.967	0.773	0.591	0.419	0.258	0.108	-0.0321	-0.162	-0.281	-0.39	-0.488	-0.576	-0.654	-0.722	-0.78	-0.828	-0.865	-0.892	-0.908	-0.913	-0.907	-0.89	-0.862	-0.823	-0.772	-0.71	-0.638	-0.557	-0.469	-0.375	-0.277	-0.176	-0.0736
Aqr		nucleobase-containing compound metabolic process;RNA processing;mRNA processing;nitrogen compound metabolic process;metabolic process;RNA splicing;cellular process;RNA metabolic process;mRNA metabolic process;cellular nitrogen compound metabolic process;macromolecule metabolic process;cellular metabolic process;primary metabolic process		spliceosomal complex;ribonucleoprotein complex;macromolecular complex;cell part	0.594115	1.67	1.58	1.5	1.41	1.33	1.24	1.16	1.07	0.984	0.899	0.813	0.727	0.641	0.556	0.47	0.384	0.299	0.213	0.127	0.0417	-0.044	-0.13	-0.215	-0.301	-0.386	-0.472	-0.557	-0.643	-0.728	-0.814	-0.899	-0.984	-1.07	-1.15	-1.24	-1.32	-1.41	-1.5	-1.58	-1.67
Araf	ADIPOGENESIS	regulation of protein modification process;biological regulation	nucleotide binding;catalytic activity;protein kinase activity;protein serine/threonine kinase activity;receptor signaling protein serine/threonine kinase activity;MAP kinase kinase kinase activity;signal transducer activity;receptor signaling protein activity;binding;ATP binding;kinase activity;transferase activity;transferase activity, transferring phosphorus-containing groups;phosphotransferase…	mitochondrion;cytosol;organelle;intracellular organelle;intracellular membrane-bounded organelle;cell part	0.0152332	1.67	1.58	1.5	1.41	1.33	1.24	1.15	1.07	0.984	0.898	0.813	0.727	0.642	0.556	0.47	0.385	0.299	0.214	0.128	0.0428	-0.0428	-0.128	-0.214	-0.299	-0.385	-0.47	-0.556	-0.642	-0.727	-0.813	-0.898	-0.984	-1.07	-1.15	-1.24	-1.33	-1.41	-1.5	-1.58	-1.67
Arfgap3	PROTEIN_SECRETION	transport;cellular process;protein transport;vesicle-mediated transport;secretion;establishment of localization;biological regulation	small GTPase regulator activity;GTPase activator activity;binding;enzyme activator activity;ARF GTPase activator activity;zinc ion binding;enzyme regulator activity;GTPase regulator activity;ion binding;cation binding;metal ion binding;transition metal ion binding;nucleoside-triphosphatase regulator activity	cytosol;membrane;cell part	4.74937e-10	1.86	1.75	1.64	1.53	1.42	1.31	1.2	1.09	0.985	0.879	0.775	0.672	0.57	0.47	0.372	0.276	0.181	0.0896	0.000182	-0.0868	-0.171	-0.253	-0.332	-0.409	-0.484	-0.557	-0.628	-0.698	-0.766	-0.834	-0.9	-0.965	-1.03	-1.09	-1.16	-1.22	-1.28	-1.34	-1.4	-1.47
Arfip1	PROTEIN_SECRETION	transport;protein transport;regulation of transport;establishment of localization;biological regulation		cytosol;membrane;cell part	0.308552	2.35	2.11	1.86	1.63	1.39	1.17	0.953	0.75	0.561	0.384	0.22	0.067	-0.075	-0.207	-0.329	-0.442	-0.546	-0.642	-0.732	-0.814	-0.891	-0.96	-1.02	-1.07	-1.1	-1.11	-1.11	-1.09	-1.04	-0.96	-0.855	-0.718	-0.549	-0.352	-0.129	0.115	0.376	0.649	0.93	1.22
Arfrp1		transport;signal transduction;anatomical structure morphogenesis;cellular process;protein transport;vesicle-mediated transport;endosome transport;developmental process;Golgi vesicle transport;response to stimulus;localization;establishment of localization;cellular localization;biological regulation	nucleotide binding;catalytic activity;GTPase activity;binding;GTP binding;pyrophosphatase activity;hydrolase activity;hydrolase activity, acting on acid anhydrides;hydrolase activity, acting on acid anhydrides, in phosphorus-containing anhydrides;purine nucleotide binding;nucleoside-triphosphatase activity;guanyl nucleotide binding;ribonucleotide binding;purine ribonucleotide binding;guanyl ribon…	Golgi apparatus;membrane;organelle;intracellular organelle;intracellular membrane-bounded organelle;cell part	0.222099	1.67	1.58	1.5	1.41	1.33	1.24	1.15	1.07	0.984	0.898	0.813	0.727	0.642	0.556	0.471	0.385	0.3	0.214	0.129	0.0434	-0.0421	-0.128	-0.213	-0.299	-0.384	-0.47	-0.556	-0.641	-0.727	-0.812	-0.898	-0.984	-1.07	-1.16	-1.24	-1.33	-1.41	-1.5	-1.58	-1.67
Arid1a		nucleobase-containing compound metabolic process;chromatin organization;nitrogen compound metabolic process;organelle organization;signal transduction;metabolic process;biosynthetic process;cellular process;cellular component organization;RNA metabolic process;chromatin modification;cellular component disassembly;developmental process;cellular nitrogen compound metabolic process;macromolecule met…	nucleic acid binding;DNA binding;binding	chromatin remodeling complex;macromolecular complex;protein complex;cell part	0.0036399	2.13	1.99	1.84	1.69	1.54	1.38	1.21	1.04	0.853	0.662	0.467	0.271	0.0772	-0.112	-0.293	-0.464	-0.622	-0.763	-0.886	-0.987	-1.06	-1.12	-1.14	-1.15	-1.14	-1.1	-1.05	-0.984	-0.901	-0.804	-0.694	-0.573	-0.442	-0.303	-0.156	-0.00258	0.156	0.317	0.482	0.647
Arid2		chromatin organization;organelle organization;cellular process;cellular component organization;cellular component disassembly;chromosome organization;biological regulation	binding;protein binding;transcription factor binding;zinc ion binding;ion binding;cation binding;metal ion binding;transition metal ion binding	transcription factor complex;macromolecular complex;protein complex;cell part	0.153329	2.55	2.27	1.98	1.7	1.43	1.16	0.893	0.638	0.393	0.159	-0.0621	-0.268	-0.457	-0.628	-0.78	-0.909	-1.02	-1.1	-1.15	-1.18	-1.17	-1.14	-1.09	-1.01	-0.915	-0.807	-0.688	-0.562	-0.433	-0.305	-0.18	-0.0624	0.0449	0.143	0.233	0.316	0.393	0.467	0.538	0.608
Arid5b	ANDROGEN_RESPONSE;INTERFERON_GAMMA_RESPONSE	nucleobase-containing compound metabolic process;nitrogen compound metabolic process;cellular component movement;signal transduction;metabolic process;biosynthetic process;anatomical structure morphogenesis;post-embryonic development;cellular process;RNA metabolic process;cell differentiation;multicellular organismal process;developmental process;cellular nitrogen compound metabolic process;growt…	regulatory region DNA binding;protein binding transcription factor activity;transcription factor binding transcription factor activity;regulatory region nucleic acid binding;nucleic acid binding;DNA binding;transcription cofactor activity;transcription coactivator activity;binding;transcription regulatory region DNA binding	nucleus;organelle;intracellular organelle;intracellular membrane-bounded organelle;cell part	7.98185e-12	2.99	2.6	2.22	1.84	1.49	1.15	0.846	0.574	0.339	0.137	-0.0332	-0.176	-0.294	-0.39	-0.467	-0.529	-0.578	-0.618	-0.651	-0.681	-0.711	-0.74	-0.767	-0.79	-0.807	-0.818	-0.819	-0.809	-0.786	-0.749	-0.697	-0.626	-0.536	-0.43	-0.309	-0.176	-0.0328	0.117	0.272	0.43
Arih1		proteolysis;metabolic process;catabolic process;cellular process;protein metabolic process;macromolecule metabolic process;cellular metabolic process;primary metabolic process;proteolysis involved in cellular protein catabolic process	catalytic activity;ubiquitin-protein ligase activity;binding;zinc ion binding;ligase activity;ligase activity, forming carbon-nitrogen bonds;acid-amino acid ligase activity;small conjugating protein ligase activity;ion binding;cation binding;metal ion binding;transition metal ion binding	cytoplasm;cell part	0.0931168	1.66	1.57	1.49	1.41	1.32	1.24	1.15	1.07	0.983	0.898	0.814	0.729	0.645	0.56	0.475	0.39	0.305	0.22	0.135	0.0495	-0.036	-0.122	-0.207	-0.293	-0.379	-0.465	-0.552	-0.638	-0.724	-0.811	-0.897	-0.984	-1.07	-1.16	-1.24	-1.33	-1.42	-1.5	-1.59	-1.68
Arl13b		signal transduction;cellular process;developmental process;response to stimulus;biological regulation	nucleotide binding;binding;GTP binding;purine nucleotide binding;guanyl nucleotide binding;ribonucleotide binding;purine ribonucleotide binding;guanyl ribonucleotide binding;purine ribonucleoside triphosphate binding	cilium;cell projection;cell part	4.90388e-08	1.57	1.5	1.42	1.34	1.27	1.19	1.12	1.04	0.968	0.894	0.819	0.744	0.668	0.592	0.516	0.438	0.36	0.28	0.198	0.116	0.031	-0.0552	-0.143	-0.232	-0.323	-0.415	-0.508	-0.602	-0.697	-0.793	-0.89	-0.987	-1.08	-1.18	-1.28	-1.38	-1.48	-1.58	-1.68	-1.78
Arl3	ESTROGEN_RESPONSE_EARLY;ESTROGEN_RESPONSE_LATE	cytokinesis;transport;cellular component movement;signal transduction;anatomical structure morphogenesis;cellular process;protein transport;cellular component organization;cytoskeleton-dependent intracellular transport;developmental process;cellular component morphogenesis;cell development;anatomical structure development;response to stimulus;establishment of localization;biological regulation	nucleotide binding;catalytic activity;GTPase activity;binding;protein binding;GTP binding;microtubule binding;cytoskeletal protein binding;tubulin binding;pyrophosphatase activity;hydrolase activity;hydrolase activity, acting on acid anhydrides;hydrolase activity, acting on acid anhydrides, in phosphorus-containing anhydrides;purine nucleotide binding;nucleoside-triphosphatase activity;guanyl nuc…	nucleus;Golgi apparatus;centrosome;microtubule organizing center;plasma membrane;cilium;membrane;midbody;macromolecular complex;cell projection;organelle;intracellular organelle;intracellular membrane-bounded organelle;intracellular non-membrane-bounded organelle;protein complex;cell part	5.51785e-20	2.59	2.35	2.11	1.87	1.64	1.41	1.19	0.985	0.784	0.594	0.415	0.247	0.0902	-0.0537	-0.185	-0.302	-0.406	-0.495	-0.569	-0.628	-0.67	-0.698	-0.713	-0.717	-0.713	-0.702	-0.687	-0.67	-0.652	-0.637	-0.626	-0.621	-0.623	-0.633	-0.649	-0.669	-0.694	-0.722	-0.752	-0.783
Arl4a	ADIPOGENESIS;INTERFERON_GAMMA_RESPONSE;IL2_STAT5_SIGNALING;SPERMATOGENESIS	signal transduction;cellular process;cell differentiation;developmental process;response to stimulus;biological regulation	nucleotide binding;catalytic activity;GTPase activity;binding;GTP binding;pyrophosphatase activity;hydrolase activity;hydrolase activity, acting on acid anhydrides;hydrolase activity, acting on acid anhydrides, in phosphorus-containing anhydrides;purine nucleotide binding;nucleoside-triphosphatase activity;guanyl nucleotide binding;ribonucleotide binding;purine ribonucleotide binding;guanyl ribon…	nucleolus;cytoplasm;plasma membrane;membrane;organelle;intracellular organelle;intracellular non-membrane-bounded organelle;cell part	5.27344e-16	1.84	1.63	1.42	1.23	1.05	0.895	0.768	0.675	0.617	0.589	0.583	0.593	0.613	0.634	0.652	0.659	0.648	0.613	0.546	0.442	0.294	0.107	-0.109	-0.345	-0.588	-0.83	-1.06	-1.26	-1.44	-1.57	-1.64	-1.65	-1.58	-1.46	-1.27	-1.04	-0.775	-0.48	-0.165	0.158
Arl6ip1	DNA_REPAIR	protein targeting;transport;protein transport;establishment of localization		Sec61 translocon complex;cytosol;macromolecular complex;protein complex;cell part	4.26693e-05	2.32	2.11	1.9	1.69	1.48	1.27	1.07	0.871	0.676	0.485	0.301	0.124	-0.0451	-0.205	-0.355	-0.494	-0.622	-0.736	-0.836	-0.922	-0.991	-1.04	-1.08	-1.1	-1.1	-1.09	-1.05	-1	-0.932	-0.843	-0.735	-0.609	-0.463	-0.3	-0.123	0.0669	0.266	0.473	0.684	0.898
Arl8b		nuclear division;organelle organization;chromosome segregation;mitosis;signal transduction;cellular process;cellular component organization;organelle fission;response to stimulus;cell division;biological regulation	nucleotide binding;binding;GTP binding;purine nucleotide binding;guanyl nucleotide binding;GDP binding;ribonucleotide binding;purine ribonucleotide binding;guanyl ribonucleotide binding;purine ribonucleoside triphosphate binding	membrane;midbody;cell part	0.190899	1.67	1.58	1.5	1.41	1.33	1.24	1.16	1.07	0.984	0.898	0.812	0.727	0.641	0.555	0.47	0.384	0.298	0.213	0.127	0.0414	-0.0441	-0.13	-0.215	-0.301	-0.386	-0.472	-0.557	-0.642	-0.728	-0.813	-0.898	-0.984	-1.07	-1.15	-1.24	-1.32	-1.41	-1.5	-1.58	-1.67
Arpc3	PI3K_AKT_MTOR_SIGNALING	organelle organization;cytoskeleton organization;cellular process;cellular component organization;regulation of organelle organization;biological regulation		cytoplasm;macromolecular complex;cell projection;protein complex;cell part	0.00330663	1.67	1.58	1.5	1.41	1.33	1.24	1.15	1.07	0.984	0.898	0.813	0.727	0.641	0.556	0.47	0.385	0.299	0.214	0.128	0.0426	-0.043	-0.129	-0.214	-0.3	-0.385	-0.471	-0.556	-0.642	-0.727	-0.813	-0.898	-0.984	-1.07	-1.15	-1.24	-1.33	-1.41	-1.5	-1.58	-1.67
Ascc1		nucleobase-containing compound metabolic process;nitrogen compound metabolic process;metabolic process;biosynthetic process;cellular process;RNA metabolic process;cellular nitrogen compound metabolic process;macromolecule metabolic process;cellular metabolic process;primary metabolic process;biological regulation	nucleic acid binding;RNA binding;catalytic activity;binding	transcription factor complex;cytoplasm;macromolecular complex;protein complex;cell part	2.37225e-25	2.42	2.22	2.02	1.82	1.62	1.42	1.23	1.03	0.836	0.645	0.458	0.276	0.102	-0.0631	-0.219	-0.363	-0.494	-0.611	-0.713	-0.797	-0.864	-0.912	-0.943	-0.959	-0.96	-0.948	-0.924	-0.889	-0.844	-0.791	-0.73	-0.663	-0.591	-0.515	-0.435	-0.351	-0.265	-0.178	-0.0885	0.00126
Ascc2		nucleobase-containing compound metabolic process;nitrogen compound metabolic process;metabolic process;biosynthetic process;cellular process;RNA metabolic process;cellular nitrogen compound metabolic process;macromolecule metabolic process;cellular metabolic process;primary metabolic process;biological regulation			1.75784e-36	2.59	2.34	2.09	1.85	1.62	1.39	1.17	0.966	0.773	0.594	0.426	0.271	0.128	-0.00339	-0.124	-0.233	-0.332	-0.42	-0.499	-0.568	-0.627	-0.678	-0.72	-0.753	-0.779	-0.797	-0.808	-0.812	-0.809	-0.8	-0.785	-0.764	-0.739	-0.709	-0.675	-0.637	-0.597	-0.556	-0.512	-0.469
Asf1a	E2F_TARGETS	nucleobase-containing compound metabolic process;DNA metabolic process;DNA repair;chromatin organization;nitrogen compound metabolic process;response to stress;response to DNA damage stimulus;organelle organization;metabolic process;biosynthetic process;cellular process;cellular component organization;RNA metabolic process;chromatin modification;cellular component assembly;cell differentiation;de…		nucleus;organelle;intracellular organelle;intracellular membrane-bounded organelle;cell part	0.57455	1.66	1.58	1.49	1.41	1.32	1.24	1.15	1.07	0.984	0.898	0.813	0.728	0.643	0.557	0.472	0.387	0.301	0.216	0.131	0.045	-0.0406	-0.126	-0.212	-0.298	-0.383	-0.469	-0.555	-0.641	-0.727	-0.812	-0.898	-0.984	-1.07	-1.16	-1.24	-1.33	-1.41	-1.5	-1.58	-1.67
Asph		protein modification process;transport;ion transport;metabolic process;anatomical structure morphogenesis;cellular process;peptidyl-amino acid modification;protein metabolic process;regulation of protein stability;developmental process;response to chemical stimulus;macromolecule metabolic process;macromolecule modification;cellular metabolic process;primary metabolic process;anatomical structure …	catalytic activity;peptide-aspartate beta-dioxygenase activity;oxidoreductase activity;oxidoreductase activity, acting on single donors with incorporation of molecular oxygen;oxidoreductase activity, acting on single donors with incorporation of molecular oxygen, incorporation of two atoms of oxygen;oxidoreductase activity, acting on paired donors, with incorporation or reduction of molecular oxy…	cytoplasm;plasma membrane;membrane;cell part	2.91142e-19	2.48	2.27	2.06	1.85	1.64	1.44	1.24	1.04	0.847	0.662	0.483	0.311	0.149	-0.00424	-0.147	-0.278	-0.396	-0.502	-0.593	-0.669	-0.729	-0.773	-0.804	-0.822	-0.829	-0.826	-0.816	-0.799	-0.776	-0.75	-0.722	-0.692	-0.663	-0.635	-0.607	-0.579	-0.552	-0.525	-0.498	-0.471
Asun		nuclear division;cellular component movement;organelle organization;mitosis;regulation of mitotic cell cycle;cellular process;cellular component organization;locomotion;organelle fission;cell motility;cell division;regulation of cell cycle;biological regulation		nucleus;cytoplasm;organelle;intracellular organelle;intracellular membrane-bounded organelle;cell part	0.0984968	1.67	1.58	1.5	1.41	1.33	1.24	1.15	1.07	0.984	0.898	0.813	0.727	0.642	0.556	0.47	0.385	0.299	0.214	0.128	0.0426	-0.0429	-0.129	-0.214	-0.3	-0.385	-0.471	-0.556	-0.642	-0.727	-0.813	-0.898	-0.984	-1.07	-1.15	-1.24	-1.33	-1.41	-1.5	-1.58	-1.67
Asxl1		nucleobase-containing compound metabolic process;chromatin organization;protein modification process;nitrogen compound metabolic process;organelle organization;metabolic process;biosynthetic process;response to external stimulus;cellular process;response to extracellular stimulus;cellular component organization;RNA metabolic process;chromatin modification;histone modification;protein metabolic pr…	protein binding transcription factor activity;transcription factor binding transcription factor activity;nucleic acid binding;DNA binding;transcription cofactor activity;transcription coactivator activity;transcription corepressor activity;receptor binding;binding;protein binding;transcription factor binding;nuclear hormone receptor binding;retinoic acid receptor binding;peroxisome proliferator a…	PcG protein complex;macromolecular complex;protein complex;cell part	0.000230656	1.84	1.76	1.68	1.6	1.51	1.41	1.31	1.19	1.06	0.92	0.773	0.619	0.46	0.3	0.138	-0.0223	-0.18	-0.332	-0.477	-0.614	-0.74	-0.854	-0.954	-1.04	-1.11	-1.16	-1.19	-1.2	-1.19	-1.15	-1.09	-1	-0.887	-0.748	-0.588	-0.41	-0.218	-0.0161	0.193	0.406
Asxl2		nucleobase-containing compound metabolic process;nitrogen compound metabolic process;metabolic process;biosynthetic process;cellular process;RNA metabolic process;cellular nitrogen compound metabolic process;macromolecule metabolic process;cellular metabolic process;primary metabolic process;biological regulation	nucleic acid binding;DNA binding;receptor binding;binding;protein binding;peroxisome proliferator activated receptor binding;ion binding;cation binding;metal ion binding	nucleus;organelle;intracellular organelle;intracellular membrane-bounded organelle;cell part	0.145547	1.66	1.58	1.49	1.41	1.32	1.24	1.15	1.07	0.984	0.899	0.814	0.729	0.644	0.559	0.473	0.388	0.303	0.217	0.132	0.0463	-0.0393	-0.125	-0.211	-0.297	-0.383	-0.469	-0.555	-0.641	-0.727	-0.813	-0.899	-0.985	-1.07	-1.16	-1.24	-1.33	-1.41	-1.5	-1.59	-1.67
Atf1	PI3K_AKT_MTOR_SIGNALING	nucleobase-containing compound metabolic process;nitrogen compound metabolic process;metabolic process;biosynthetic process;cellular process;RNA metabolic process;cellular nitrogen compound metabolic process;macromolecule metabolic process;cellular metabolic process;primary metabolic process	nucleic acid binding transcription factor activity;nucleic acid binding;DNA binding;sequence-specific DNA binding transcription factor activity;binding;sequence-specific DNA binding	transcription factor complex;macromolecular complex;protein complex;cell part	0.860833	1.68	1.59	1.5	1.42	1.33	1.24	1.16	1.07	0.986	0.899	0.813	0.726	0.64	0.553	0.467	0.38	0.294	0.208	0.122	0.0359	-0.0498	-0.135	-0.221	-0.306	-0.391	-0.476	-0.561	-0.646	-0.73	-0.815	-0.899	-0.984	-1.07	-1.15	-1.24	-1.32	-1.4	-1.49	-1.57	-1.66
Atic		nucleobase-containing compound metabolic process;cellular aromatic compound metabolic process;nitrogen compound metabolic process;metabolic process;biosynthetic process;nucleoside metabolic process;nucleotide metabolic process;anatomical structure morphogenesis;cellular process;developmental process;cellular nitrogen compound metabolic process;response to chemical stimulus;cellular metabolic proc…	catalytic activity;IMP cyclohydrolase activity;phosphoribosylaminoimidazolecarboxamide formyltransferase activity;binding;protein binding;transferase activity;transferase activity, transferring one-carbon groups;hydroxymethyl-, formyl- and related transferase activity;hydrolase activity;hydrolase activity, acting on carbon-nitrogen (but not peptide) bonds;hydrolase activity, acting on carbon-nitr…	mitochondrion;organelle;intracellular organelle;intracellular membrane-bounded organelle;cell part	9.62856e-07	0.966	0.966	0.965	0.963	0.96	0.955	0.948	0.938	0.924	0.907	0.886	0.86	0.829	0.792	0.75	0.7	0.644	0.581	0.51	0.43	0.342	0.245	0.141	0.0297	-0.0873	-0.209	-0.336	-0.466	-0.599	-0.734	-0.87	-1.01	-1.14	-1.28	-1.41	-1.55	-1.68	-1.82	-1.95	-2.09
Atox1	COMPLEMENT;REACTIVE_OXIGEN_SPECIES_PATHWAY	transport;ion transport;cellular ion homeostasis;response to stress;response to oxidative stress;cellular process;cellular homeostasis;response to chemical stimulus;homeostatic process;response to stimulus;establishment of localization;biological regulation	binding;copper ion binding;metallochaperone activity;copper chaperone activity;ion binding;cation binding;metal ion binding;transition metal ion binding		0.285716	1.67	1.59	1.5	1.42	1.33	1.24	1.16	1.07	0.985	0.899	0.813	0.727	0.64	0.554	0.468	0.382	0.296	0.21	0.124	0.0381	-0.0475	-0.133	-0.218	-0.304	-0.389	-0.474	-0.559	-0.644	-0.729	-0.814	-0.899	-0.983	-1.07	-1.15	-1.24	-1.32	-1.41	-1.49	-1.58	-1.66
Atp11b			nucleotide binding;magnesium ion binding;catalytic activity;phospholipid-translocating ATPase activity;transporter activity;lipid transporter activity;binding;ATP binding;phospholipid transporter activity;cation transmembrane transporter activity;ion transmembrane transporter activity;primary active transmembrane transporter activity;P-P-bond-hydrolysis-driven transmembrane transporter activity;p…	cell part	0.0108572	1.67	1.58	1.5	1.41	1.33	1.24	1.15	1.07	0.984	0.898	0.813	0.727	0.642	0.556	0.471	0.385	0.3	0.214	0.129	0.0432	-0.0424	-0.128	-0.214	-0.299	-0.385	-0.47	-0.556	-0.641	-0.727	-0.813	-0.898	-0.984	-1.07	-1.16	-1.24	-1.33	-1.41	-1.5	-1.58	-1.67
Atp1a1	PROTEIN_SECRETION	nucleobase-containing compound metabolic process;nitrogen compound metabolic process;transport;ion transport;cellular ion homeostasis;metabolic process;biosynthetic process;nucleotide metabolic process;response to external stimulus;response to abiotic stimulus;cellular process;cellular homeostasis;cellular nitrogen compound metabolic process;response to chemical stimulus;response to drug;homeosta…	nucleotide binding;catalytic activity;4-nitrophenylphosphatase activity;transporter activity;sodium:potassium-exchanging ATPase activity;binding;ATP binding;cation transmembrane transporter activity;potassium-transporting ATPase activity;ion transmembrane transporter activity;monovalent inorganic cation transmembrane transporter activity;potassium ion transmembrane transporter activity;sodium ion…	endosome;endoplasmic reticulum;Golgi apparatus;cytoplasmic membrane-bounded vesicle;vesicle;macromolecular complex;organelle;intracellular organelle;intracellular membrane-bounded organelle;protein complex;cell part	6.8908e-08	1.81	1.73	1.66	1.57	1.48	1.37	1.23	1.08	0.897	0.697	0.482	0.257	0.029	-0.198	-0.417	-0.625	-0.815	-0.981	-1.12	-1.22	-1.29	-1.32	-1.31	-1.27	-1.21	-1.12	-1.01	-0.888	-0.752	-0.608	-0.46	-0.311	-0.164	-0.0196	0.123	0.263	0.402	0.54	0.677	0.814
Atp1b1	OXIDATIVE_PHOSPHORYLATION	response to stress;cell adhesion;cellular process;biological adhesion;response to chemical stimulus;response to stimulus	catalytic activity;transporter activity;sodium:potassium-exchanging ATPase activity;cation transmembrane transporter activity;potassium-transporting ATPase activity;ion transmembrane transporter activity;monovalent inorganic cation transmembrane transporter activity;potassium ion transmembrane transporter activity;sodium ion transmembrane transporter activity;primary active transmembrane transpor…	macromolecular complex;protein complex;cell part	6.30721e-51	2.51	2	1.49	1.01	0.556	0.143	-0.219	-0.521	-0.758	-0.935	-1.06	-1.13	-1.17	-1.17	-1.13	-1.08	-1.01	-0.929	-0.843	-0.758	-0.68	-0.611	-0.547	-0.485	-0.424	-0.36	-0.291	-0.214	-0.128	-0.0277	0.0875	0.221	0.374	0.545	0.731	0.93	1.14	1.36	1.58	1.8
Atp5g3	OXIDATIVE_PHOSPHORYLATION	nucleobase-containing compound metabolic process;nitrogen compound metabolic process;transport;ion transport;hydrogen transport;metabolic process;biosynthetic process;nucleotide metabolic process;cellular process;cellular nitrogen compound metabolic process;cellular metabolic process;primary metabolic process;small molecule metabolic process;heterocycle metabolic process;establishment of localiza…	transporter activity;binding;lipid binding;cation transmembrane transporter activity;ion transmembrane transporter activity;monovalent inorganic cation transmembrane transporter activity;hydrogen ion transmembrane transporter activity;transmembrane transporter activity;inorganic cation transmembrane transporter activity;substrate-specific transmembrane transporter activity;substrate-specific tran…	mitochondrion;membrane;macromolecular complex;organelle;intracellular organelle;intracellular membrane-bounded organelle;protein complex;cell part	0.309724	2.25	1.99	1.74	1.49	1.24	0.983	0.73	0.476	0.223	-0.025	-0.265	-0.493	-0.704	-0.896	-1.06	-1.2	-1.31	-1.38	-1.42	-1.41	-1.35	-1.25	-1.12	-0.952	-0.768	-0.57	-0.366	-0.164	0.0286	0.204	0.356	0.475	0.558	0.606	0.625	0.62	0.596	0.557	0.509	0.455
Atp5j	OXIDATIVE_PHOSPHORYLATION	nucleobase-containing compound metabolic process;nitrogen compound metabolic process;transport;ion transport;hydrogen transport;metabolic process;biosynthetic process;nucleotide metabolic process;cellular process;cellular nitrogen compound metabolic process;cellular metabolic process;primary metabolic process;small molecule metabolic process;heterocycle metabolic process;establishment of localiza…	catalytic activity;transporter activity;cation transmembrane transporter activity;ion transmembrane transporter activity;monovalent inorganic cation transmembrane transporter activity;hydrogen ion transmembrane transporter activity;pyrophosphatase activity;hydrolase activity;hydrolase activity, acting on acid anhydrides;hydrolase activity, acting on acid anhydrides, in phosphorus-containing anhyd…	proton-transporting two-sector ATPase complex;macromolecular complex;protein complex;cell part	9.60842e-06	2.68	2.19	1.71	1.25	0.84	0.477	0.179	-0.0399	-0.176	-0.24	-0.241	-0.191	-0.101	0.0172	0.153	0.296	0.434	0.556	0.652	0.709	0.718	0.68	0.599	0.483	0.338	0.171	-0.0118	-0.204	-0.398	-0.589	-0.77	-0.933	-1.07	-1.2	-1.3	-1.39	-1.47	-1.54	-1.6	-1.67
Atp5l	OXIDATIVE_PHOSPHORYLATION	nucleobase-containing compound metabolic process;nitrogen compound metabolic process;transport;ion transport;hydrogen transport;metabolic process;biosynthetic process;nucleotide metabolic process;cellular process;cellular nitrogen compound metabolic process;cellular metabolic process;primary metabolic process;small molecule metabolic process;heterocycle metabolic process;establishment of localiza…	transporter activity;cation transmembrane transporter activity;ion transmembrane transporter activity;monovalent inorganic cation transmembrane transporter activity;hydrogen ion transmembrane transporter activity;transmembrane transporter activity;inorganic cation transmembrane transporter activity;substrate-specific transmembrane transporter activity;substrate-specific transporter activity	proton-transporting two-sector ATPase complex;macromolecular complex;protein complex;cell part	2.07118e-06	2.88	2.55	2.23	1.92	1.62	1.32	1.05	0.796	0.563	0.352	0.161	-0.00979	-0.161	-0.292	-0.406	-0.501	-0.578	-0.639	-0.683	-0.711	-0.724	-0.723	-0.711	-0.69	-0.661	-0.628	-0.593	-0.558	-0.524	-0.496	-0.473	-0.46	-0.457	-0.464	-0.48	-0.502	-0.529	-0.561	-0.595	-0.631
Atp6v1c2		transport;ion transport;hydrogen transport;cellular process;establishment of localization;transmembrane transport	catalytic activity;transporter activity;cation transmembrane transporter activity;hydrogen-exporting ATPase activity, phosphorylative mechanism;ion transmembrane transporter activity;monovalent inorganic cation transmembrane transporter activity;hydrogen ion transmembrane transporter activity;primary active transmembrane transporter activity;P-P-bond-hydrolysis-driven transmembrane transporter ac…	macromolecular complex;protein complex;cell part	3.42591e-41	2.35	1.97	1.6	1.24	0.897	0.572	0.272	0.00225	-0.235	-0.44	-0.615	-0.762	-0.881	-0.975	-1.04	-1.09	-1.12	-1.13	-1.11	-1.09	-1.04	-0.988	-0.918	-0.836	-0.742	-0.637	-0.521	-0.396	-0.261	-0.118	0.033	0.191	0.356	0.526	0.701	0.88	1.06	1.25	1.43	1.62
Atxn1	UV_RESPONSE_DN;BILE_ACID_METABOLISM;PEROXISOME	nucleobase-containing compound metabolic process;nitrogen compound metabolic process;transport;cellular ion homeostasis;nucleocytoplasmic transport;behavior;metabolic process;biosynthetic process;response to abiotic stimulus;cellular process;RNA metabolic process;cellular homeostasis;multicellular organismal process;cellular nitrogen compound metabolic process;homeostatic process;macromolecule me…	nucleic acid binding;DNA binding;RNA binding;single-stranded RNA binding;binding;protein binding;protein C-terminus binding;poly-pyrimidine tract binding;poly(U) RNA binding;poly(G) RNA binding;protein self-association;poly-purine tract binding	nucleoplasm;cytoplasm;cell part	0.467939	1.67	1.58	1.5	1.41	1.33	1.24	1.15	1.07	0.984	0.898	0.813	0.728	0.642	0.557	0.471	0.386	0.3	0.215	0.129	0.0435	-0.0421	-0.128	-0.213	-0.299	-0.385	-0.47	-0.556	-0.642	-0.727	-0.813	-0.898	-0.984	-1.07	-1.16	-1.24	-1.33	-1.41	-1.5	-1.58	-1.67
Atxn2	CHOLESTEROL_HOMEOSTASIS	anatomical structure morphogenesis;cellular process;cellular component organization;cell differentiation;multicellular organismal process;developmental process;cellular component morphogenesis;homeostatic process;neurological system process;biological regulation		cell part	0.373142	1.67	1.59	1.5	1.41	1.33	1.24	1.16	1.07	0.984	0.898	0.812	0.726	0.64	0.555	0.469	0.383	0.297	0.211	0.126	0.0398	-0.0458	-0.131	-0.217	-0.302	-0.388	-0.473	-0.558	-0.643	-0.729	-0.814	-0.899	-0.984	-1.07	-1.15	-1.24	-1.32	-1.41	-1.49	-1.58	-1.66
Atxn2l		cellular process;cellular component organization;cellular component assembly;ribonucleoprotein complex assembly;cellular macromolecular complex assembly;macromolecular complex assembly;biological regulation		membrane;ribonucleoprotein complex;macromolecular complex;organelle;intracellular organelle;intracellular non-membrane-bounded organelle;cell part	0.0228529	1.82	1.72	1.62	1.51	1.41	1.31	1.2	1.1	0.996	0.894	0.792	0.69	0.59	0.491	0.393	0.296	0.201	0.108	0.0168	-0.0724	-0.159	-0.244	-0.327	-0.407	-0.485	-0.561	-0.635	-0.708	-0.778	-0.847	-0.914	-0.979	-1.04	-1.11	-1.17	-1.23	-1.29	-1.35	-1.4	-1.46
Atxn7		nucleobase-containing compound metabolic process;chromatin organization;protein modification process;nitrogen compound metabolic process;organelle organization;cytoskeleton organization;metabolic process;biosynthetic process;cellular process;cellular component organization;RNA metabolic process;chromatin modification;histone modification;protein metabolic process;cellular nitrogen compound metabo…	chromatin binding;binding	nucleus;nucleolus;cytoplasm;cytoskeleton;organelle;intracellular organelle;intracellular membrane-bounded organelle;intracellular non-membrane-bounded organelle;cell part	0.0126394	1.84	1.72	1.61	1.49	1.37	1.24	1.12	0.984	0.847	0.706	0.562	0.415	0.268	0.121	-0.026	-0.171	-0.314	-0.453	-0.587	-0.716	-0.839	-0.953	-1.06	-1.14	-1.21	-1.26	-1.29	-1.28	-1.25	-1.18	-1.08	-0.941	-0.758	-0.539	-0.288	-0.0108	0.287	0.601	0.926	1.26
Auh	FATTY_ACID_METABOLISM	organic acid metabolic process;nucleobase-containing compound metabolic process;RNA catabolic process;cellular amino acid metabolic process;nitrogen compound metabolic process;metabolic process;catabolic process;amine metabolic process;cellular process;RNA metabolic process;mRNA metabolic process;cellular nitrogen compound metabolic process;cellular ketone metabolic process;macromolecule metaboli…	nucleic acid binding;RNA binding;mRNA binding;mRNA 3'-UTR binding;catalytic activity;enoyl-CoA hydratase activity;methylglutaconyl-CoA hydratase activity;binding;lyase activity;carbon-oxygen lyase activity;hydro-lyase activity	mitochondrion;organelle;intracellular organelle;intracellular membrane-bounded organelle;cell part	0.595144	1.67	1.58	1.5	1.41	1.33	1.24	1.15	1.07	0.984	0.898	0.813	0.727	0.642	0.556	0.471	0.385	0.3	0.214	0.129	0.0433	-0.0422	-0.128	-0.213	-0.299	-0.384	-0.47	-0.556	-0.641	-0.727	-0.812	-0.898	-0.984	-1.07	-1.15	-1.24	-1.33	-1.41	-1.5	-1.58	-1.67
B230118H07Rik					6.01744e-07	3.14	2.72	2.31	1.91	1.52	1.16	0.829	0.529	0.265	0.0368	-0.158	-0.322	-0.457	-0.563	-0.645	-0.702	-0.738	-0.753	-0.751	-0.733	-0.7	-0.656	-0.603	-0.544	-0.482	-0.42	-0.362	-0.309	-0.265	-0.233	-0.215	-0.215	-0.235	-0.272	-0.325	-0.39	-0.466	-0.549	-0.637	-0.727
B430010I23Rik					8.58112e-141	2.65	2.4	2.15	1.9	1.65	1.41	1.18	0.947	0.724	0.51	0.306	0.114	-0.0641	-0.228	-0.375	-0.505	-0.615	-0.705	-0.772	-0.815	-0.833	-0.829	-0.805	-0.766	-0.715	-0.658	-0.598	-0.538	-0.483	-0.437	-0.404	-0.388	-0.391	-0.413	-0.449	-0.499	-0.559	-0.626	-0.698	-0.774
B4galnt1		carbohydrate metabolic process;protein modification process;protein glycosylation;lipid metabolic process;metabolic process;biosynthetic process;cellular process;protein metabolic process;multicellular organismal process;macromolecule metabolic process;macromolecule modification;cellular metabolic process;primary metabolic process;cellular lipid metabolic process;localization	catalytic activity;(N-acetylneuraminyl)-galactosylglucosylceramide N-acetylgalactosaminyltransferase activity;UDP-glycosyltransferase activity;acetylgalactosaminyltransferase activity;transferase activity;transferase activity, transferring glycosyl groups;transferase activity, transferring hexosyl groups	plasma membrane;membrane;cell part	0.149449	2.42	2.07	1.73	1.39	1.06	0.749	0.449	0.169	-0.0905	-0.327	-0.541	-0.731	-0.895	-1.03	-1.14	-1.23	-1.28	-1.31	-1.3	-1.26	-1.19	-1.09	-0.969	-0.825	-0.666	-0.497	-0.324	-0.15	0.0191	0.178	0.323	0.448	0.549	0.63	0.693	0.74	0.776	0.802	0.822	0.84
B9d1		signal transduction;anatomical structure morphogenesis;embryo development;cellular process;cellular component organization;cellular component assembly;cell differentiation;developmental process;anatomical structure formation involved in morphogenesis;anatomical structure development;response to stimulus;biological regulation	signal transducer activity;receptor activity;transmembrane signaling receptor activity;hedgehog receptor activity;signaling receptor activity;molecular transducer activity	cytoplasm;centrosome;microtubule organizing center;membrane;organelle;intracellular organelle;intracellular non-membrane-bounded organelle;cell part	5.5733e-22	3.06	2.65	2.25	1.86	1.5	1.16	0.85	0.581	0.355	0.168	0.0165	-0.103	-0.194	-0.261	-0.306	-0.334	-0.348	-0.352	-0.349	-0.343	-0.338	-0.335	-0.335	-0.338	-0.345	-0.357	-0.374	-0.397	-0.426	-0.461	-0.505	-0.556	-0.616	-0.683	-0.756	-0.835	-0.918	-1	-1.09	-1.18
BC005561					0.680828	1.7	1.61	1.52	1.43	1.34	1.25	1.17	1.08	0.988	0.899	0.81	0.722	0.634	0.545	0.457	0.369	0.282	0.195	0.108	0.021	-0.0652	-0.151	-0.237	-0.322	-0.406	-0.491	-0.574	-0.658	-0.74	-0.823	-0.905	-0.986	-1.07	-1.15	-1.23	-1.31	-1.39	-1.47	-1.55	-1.62
BC048546				extracellular space	1.74439e-77	2.55	2.3	2.05	1.8	1.55	1.3	1.05	0.807	0.562	0.322	0.0893	-0.133	-0.341	-0.533	-0.705	-0.856	-0.981	-1.08	-1.14	-1.18	-1.17	-1.14	-1.07	-0.979	-0.871	-0.75	-0.622	-0.491	-0.364	-0.245	-0.14	-0.0542	0.0087	0.0506	0.0744	0.0832	0.0799	0.0677	0.0494	0.0281
BC056474					0.1909	1.67	1.58	1.5	1.41	1.33	1.24	1.15	1.07	0.984	0.898	0.813	0.727	0.642	0.556	0.471	0.385	0.3	0.214	0.129	0.043	-0.0426	-0.128	-0.214	-0.299	-0.385	-0.47	-0.556	-0.642	-0.727	-0.813	-0.898	-0.984	-1.07	-1.15	-1.24	-1.33	-1.41	-1.5	-1.58	-1.67
Bach1	HEME_METABOLISM	cellular process;biological regulation	sequence-specific DNA binding RNA polymerase II transcription factor activity;RNA polymerase II core promoter proximal region sequence-specific DNA binding transcription factor activity;nucleic acid binding transcription factor activity;RNA polymerase II core promoter proximal region sequence-specific DNA binding transcription factor activity involved in negative regulation of transcription;nucle…	nucleus;cytosol;organelle;intracellular organelle;intracellular membrane-bounded organelle;cell part	0.506174	1.67	1.58	1.5	1.41	1.32	1.24	1.15	1.07	0.984	0.898	0.813	0.728	0.642	0.557	0.472	0.386	0.301	0.215	0.13	0.0442	-0.0413	-0.127	-0.213	-0.298	-0.384	-0.47	-0.555	-0.641	-0.727	-0.812	-0.898	-0.984	-1.07	-1.16	-1.24	-1.33	-1.41	-1.5	-1.58	-1.67
Bad		carbohydrate metabolic process;alcohol metabolic process;nucleobase-containing compound metabolic process;nitrogen compound metabolic process;cellular ion homeostasis;response to stress;response to DNA damage stimulus;response to oxidative stress;organelle organization;mitochondrion organization;signal transduction;metabolic process;cell proliferation;catabolic process;nucleotide metabolic proces…	binding;phospholipid binding;enzyme activator activity;lipid binding;caspase activator activity;peptidase activator activity;apoptotic protease activator activity;enzyme regulator activity;caspase regulator activity;peptidase regulator activity	cytosol;membrane;cell part	0.00792633	1.67	1.58	1.5	1.41	1.33	1.24	1.16	1.07	0.984	0.898	0.812	0.726	0.641	0.555	0.469	0.384	0.298	0.212	0.127	0.0413	-0.0442	-0.13	-0.215	-0.301	-0.386	-0.471	-0.557	-0.642	-0.727	-0.813	-0.898	-0.983	-1.07	-1.15	-1.24	-1.32	-1.41	-1.5	-1.58	-1.67
Bag1	ESTROGEN_RESPONSE_EARLY;ESTROGEN_RESPONSE_LATE;MYOGENESIS	cell death;cellular process;death;cell differentiation;developmental process;biological regulation		nucleus;cytoplasm;cytosol;organelle;intracellular organelle;intracellular membrane-bounded organelle;cell part	0.0347722	1.67	1.58	1.5	1.41	1.33	1.24	1.15	1.07	0.984	0.898	0.813	0.727	0.642	0.557	0.471	0.386	0.3	0.215	0.129	0.0436	-0.042	-0.128	-0.213	-0.299	-0.384	-0.47	-0.556	-0.641	-0.727	-0.813	-0.898	-0.984	-1.07	-1.16	-1.24	-1.33	-1.41	-1.5	-1.58	-1.67
Banp		nucleobase-containing compound metabolic process;chromatin organization;nitrogen compound metabolic process;organelle organization;cell cycle;multicellular organismal development;metabolic process;biosynthetic process;cellular process;cellular component organization;RNA metabolic process;chromatin modification;multicellular organismal process;developmental process;cellular nitrogen compound metab…	p53 binding;nucleic acid binding;DNA binding;binding;protein binding	nucleus;organelle;intracellular organelle;intracellular membrane-bounded organelle;cell part	0.535913	1.67	1.58	1.5	1.41	1.33	1.24	1.15	1.07	0.984	0.898	0.813	0.727	0.642	0.556	0.47	0.385	0.299	0.214	0.128	0.0426	-0.0429	-0.128	-0.214	-0.3	-0.385	-0.471	-0.556	-0.642	-0.727	-0.813	-0.898	-0.984	-1.07	-1.15	-1.24	-1.33	-1.41	-1.5	-1.58	-1.67
Baz2a	ADIPOGENESIS	nucleobase-containing compound metabolic process;DNA metabolic process;DNA modification;chromatin organization;protein modification process;one-carbon metabolic process;nitrogen compound metabolic process;organelle organization;metabolic process;protein alkylation;biosynthetic process;cellular process;cellular component organization;RNA metabolic process;gene silencing;chromatin modification;hist…	nucleic acid binding;DNA binding;RNA binding;binding;protein binding;zinc ion binding;histone binding;ion binding;cation binding;metal ion binding;transition metal ion binding;histone acetyl-lysine binding	nucleolus;chromatin remodeling complex;macromolecular complex;organelle;intracellular organelle;intracellular non-membrane-bounded organelle;protein complex;cell part	0.203085	2.31	2.13	1.95	1.77	1.59	1.41	1.24	1.07	0.9	0.735	0.573	0.416	0.264	0.117	-0.0231	-0.156	-0.282	-0.4	-0.509	-0.609	-0.699	-0.779	-0.848	-0.905	-0.95	-0.983	-1	-1.01	-0.998	-0.975	-0.935	-0.88	-0.809	-0.723	-0.625	-0.517	-0.4	-0.277	-0.15	-0.0215
Baz2b			nucleic acid binding;DNA binding;binding	nucleus;organelle;intracellular organelle;intracellular membrane-bounded organelle;cell part	0.00109083	2.27	2.11	1.94	1.77	1.61	1.43	1.26	1.09	0.907	0.728	0.549	0.372	0.199	0.0319	-0.128	-0.28	-0.421	-0.55	-0.665	-0.764	-0.847	-0.913	-0.962	-0.995	-1.01	-1.02	-1	-0.978	-0.94	-0.889	-0.826	-0.752	-0.667	-0.572	-0.47	-0.361	-0.246	-0.128	-0.00644	0.116
Bbip1					0.00295683	1.67	1.58	1.5	1.41	1.33	1.24	1.15	1.07	0.984	0.898	0.812	0.727	0.641	0.556	0.47	0.385	0.299	0.214	0.128	0.0425	-0.043	-0.129	-0.214	-0.3	-0.385	-0.471	-0.556	-0.642	-0.727	-0.813	-0.898	-0.984	-1.07	-1.15	-1.24	-1.33	-1.41	-1.5	-1.58	-1.67
Bbx		nucleobase-containing compound metabolic process;nitrogen compound metabolic process;metabolic process;biosynthetic process;cellular process;RNA metabolic process;developmental process;cellular nitrogen compound metabolic process;macromolecule metabolic process;cellular metabolic process;primary metabolic process;anatomical structure development;biological regulation	nucleic acid binding;DNA binding;binding	nucleus;organelle;intracellular organelle;intracellular membrane-bounded organelle;cell part	2.78558e-05	2.06	1.93	1.8	1.67	1.54	1.41	1.28	1.15	1.01	0.88	0.747	0.614	0.483	0.354	0.228	0.106	-0.0111	-0.124	-0.23	-0.33	-0.424	-0.509	-0.588	-0.659	-0.723	-0.779	-0.828	-0.87	-0.904	-0.931	-0.951	-0.963	-0.968	-0.967	-0.96	-0.948	-0.933	-0.915	-0.895	-0.875
Bccip		nucleobase-containing compound metabolic process;DNA metabolic process;DNA repair;nitrogen compound metabolic process;response to stress;response to DNA damage stimulus;cell cycle;metabolic process;cellular process;cell differentiation;regulation of protein modification process;developmental process;cellular nitrogen compound metabolic process;macromolecule metabolic process;cellular metabolic pr…	kinase regulator activity;enzyme regulator activity	cyclin-dependent protein kinase holoenzyme complex;macromolecular complex;protein complex;cell part	0.000437161	1.78	1.68	1.58	1.48	1.38	1.28	1.18	1.08	0.983	0.886	0.79	0.695	0.6	0.507	0.415	0.323	0.233	0.145	0.0573	-0.0288	-0.114	-0.197	-0.279	-0.36	-0.44	-0.519	-0.597	-0.674	-0.75	-0.825	-0.9	-0.975	-1.05	-1.12	-1.2	-1.27	-1.34	-1.41	-1.48	-1.56
Bckdk		organic acid metabolic process;cellular amino acid metabolic process;nitrogen compound metabolic process;metabolic process;catabolic process;amine metabolic process;cellular process;cellular nitrogen compound metabolic process;cellular ketone metabolic process;cellular metabolic process;primary metabolic process;small molecule metabolic process	nucleotide binding;catalytic activity;protein kinase activity;protein serine/threonine kinase activity;binding;ATP binding;kinase activity;transferase activity;transferase activity, transferring phosphorus-containing groups;phosphotransferase activity, alcohol group as acceptor;purine nucleotide binding;adenyl nucleotide binding;ribonucleotide binding;purine ribonucleotide binding;adenyl ribonucl…	macromolecular complex;protein complex;cell part;tricarboxylic acid cycle enzyme complex	0.566578	2.33	2.15	1.97	1.79	1.62	1.44	1.27	1.09	0.92	0.749	0.582	0.419	0.261	0.109	-0.0358	-0.172	-0.3	-0.417	-0.523	-0.617	-0.698	-0.765	-0.82	-0.863	-0.894	-0.914	-0.923	-0.921	-0.909	-0.888	-0.858	-0.818	-0.771	-0.716	-0.655	-0.589	-0.519	-0.446	-0.371	-0.294
Bclaf1		nucleobase-containing compound metabolic process;nitrogen compound metabolic process;response to stress;metabolic process;biosynthetic process;cellular process;RNA metabolic process;cellular nitrogen compound metabolic process;macromolecule metabolic process;cellular metabolic process;primary metabolic process;response to stimulus;biological regulation	nucleic acid binding;DNA binding;binding	nucleolus;cytoplasm;organelle;intracellular organelle;intracellular non-membrane-bounded organelle;cell part	0.0365441	1.59	1.52	1.44	1.37	1.29	1.21	1.14	1.06	0.983	0.905	0.827	0.747	0.668	0.587	0.506	0.424	0.342	0.258	0.174	0.0879	0.00124	-0.0864	-0.175	-0.264	-0.354	-0.445	-0.536	-0.627	-0.719	-0.81	-0.902	-0.994	-1.08	-1.18	-1.27	-1.36	-1.45	-1.54	-1.63	-1.72
Bet1	PROTEIN_SECRETION	transport;organelle organization;cellular process;protein transport;cellular component organization;cellular membrane organization;vesicle organization;vesicle-mediated transport;Golgi vesicle transport;organelle fusion;establishment of localization;membrane organization;membrane fusion		membrane;cell part	0.221367	1.67	1.58	1.5	1.41	1.33	1.24	1.15	1.07	0.984	0.898	0.813	0.727	0.642	0.556	0.471	0.385	0.3	0.214	0.129	0.0432	-0.0424	-0.128	-0.213	-0.299	-0.385	-0.47	-0.556	-0.641	-0.727	-0.813	-0.898	-0.984	-1.07	-1.15	-1.24	-1.33	-1.41	-1.5	-1.58	-1.67
Bfar		cell death;cellular process;death;biological regulation	binding;zinc ion binding;ion binding;cation binding;metal ion binding;transition metal ion binding	membrane;cell part	0.560396	1.67	1.58	1.5	1.41	1.33	1.24	1.15	1.07	0.984	0.898	0.813	0.727	0.642	0.557	0.471	0.386	0.3	0.215	0.129	0.0436	-0.042	-0.128	-0.213	-0.299	-0.384	-0.47	-0.556	-0.641	-0.727	-0.813	-0.898	-0.984	-1.07	-1.16	-1.24	-1.33	-1.41	-1.5	-1.58	-1.67
Bin1	MITOTIC_SPINDLE;MYOGENESIS	transport;endocytosis;multicellular organismal development;cellular process;membrane invagination;cellular component organization;cellular membrane organization;vesicle-mediated transport;cell differentiation;multicellular organismal process;developmental process;regulation of transport;establishment of localization;membrane organization;biological regulation		nucleus;cytoplasmic membrane-bounded vesicle;vesicle;cell projection;neuron projection;organelle;intracellular organelle;intracellular membrane-bounded organelle;cell part	5.07952e-05	1.46	1.4	1.34	1.28	1.23	1.17	1.1	1.04	0.978	0.912	0.845	0.776	0.706	0.633	0.559	0.483	0.405	0.326	0.244	0.16	0.074	-0.014	-0.104	-0.196	-0.289	-0.385	-0.482	-0.58	-0.68	-0.781	-0.884	-0.988	-1.09	-1.2	-1.3	-1.41	-1.52	-1.63	-1.74	-1.85
Blmh		proteolysis;metabolic process;protein metabolic process;response to chemical stimulus;response to drug;macromolecule metabolic process;primary metabolic process;response to stimulus	catalytic activity;endopeptidase activity;cysteine-type endopeptidase activity;peptidase activity;cysteine-type peptidase activity;hydrolase activity;peptidase activity, acting on L-amino acid peptides	nucleus;cytoplasm;organelle;intracellular organelle;intracellular membrane-bounded organelle;cell part	0.198531	1.67	1.58	1.5	1.41	1.33	1.24	1.15	1.07	0.984	0.898	0.813	0.728	0.642	0.557	0.471	0.386	0.3	0.215	0.129	0.0436	-0.042	-0.128	-0.213	-0.299	-0.384	-0.47	-0.556	-0.641	-0.727	-0.813	-0.898	-0.984	-1.07	-1.16	-1.24	-1.33	-1.41	-1.5	-1.58	-1.67
Bloc1s1		generation of precursor metabolites and energy;protein modification process;transport;cellular component movement;metabolic process;cellular process;cellular component organization;vesicle-mediated transport;peptidyl-amino acid modification;protein metabolic process;cytoskeleton-dependent intracellular transport;macromolecule metabolic process;macromolecule modification;protein acylation;cellular…		BLOC complex;macromolecular complex;protein complex;cell part	9.43584e-07	2.23	1.87	1.51	1.16	0.823	0.498	0.19	-0.0953	-0.356	-0.592	-0.8	-0.98	-1.13	-1.25	-1.34	-1.39	-1.41	-1.4	-1.35	-1.26	-1.13	-0.967	-0.778	-0.57	-0.35	-0.127	0.0936	0.303	0.493	0.658	0.788	0.877	0.92	0.92	0.884	0.818	0.728	0.62	0.499	0.373
Blvra	FATTY_ACID_METABOLISM;HEME_METABOLISM	nitrogen compound metabolic process;metabolic process;catabolic process;cellular process;cellular nitrogen compound metabolic process;pigment metabolic process;cellular metabolic process;heterocycle metabolic process;cofactor metabolic process	nucleotide binding;catalytic activity;biliverdin reductase activity;binding;zinc ion binding;oxidoreductase activity;oxidoreductase activity, acting on the CH-CH group of donors;oxidoreductase activity, acting on the CH-CH group of donors, NAD or NADP as acceptor;ion binding;cation binding;metal ion binding;transition metal ion binding	cytoplasm;cell part	0.0208292	1.67	1.58	1.5	1.41	1.33	1.24	1.15	1.07	0.984	0.898	0.813	0.727	0.642	0.556	0.471	0.385	0.3	0.214	0.129	0.043	-0.0425	-0.128	-0.214	-0.299	-0.385	-0.47	-0.556	-0.641	-0.727	-0.813	-0.898	-0.984	-1.07	-1.15	-1.24	-1.33	-1.41	-1.5	-1.58	-1.67
Blzf1		transport;organelle organization;Golgi organization;cellular process;protein transport;cellular component organization;vesicle-mediated transport;Golgi vesicle transport;establishment of localization		nucleus;Golgi apparatus;membrane;organelle;intracellular organelle;intracellular membrane-bounded organelle;cell part	0.00256905	1.14	1.11	1.08	1.05	1.02	0.993	0.965	0.938	0.912	0.886	0.858	0.829	0.797	0.76	0.719	0.671	0.617	0.555	0.484	0.403	0.311	0.21	0.099	-0.0191	-0.143	-0.272	-0.404	-0.537	-0.671	-0.804	-0.934	-1.06	-1.18	-1.3	-1.41	-1.52	-1.63	-1.74	-1.84	-1.94
Bod1l			nucleic acid binding;DNA binding;binding		0.198521	1.67	1.58	1.5	1.41	1.33	1.24	1.15	1.07	0.984	0.898	0.813	0.727	0.641	0.556	0.47	0.385	0.299	0.214	0.128	0.0426	-0.043	-0.129	-0.214	-0.3	-0.385	-0.471	-0.556	-0.642	-0.727	-0.813	-0.898	-0.984	-1.07	-1.15	-1.24	-1.33	-1.41	-1.5	-1.58	-1.67
Bola1				extracellular region;mitochondrion;organelle;intracellular organelle;intracellular membrane-bounded organelle;cell part	0.294326	2.02	1.88	1.74	1.61	1.47	1.34	1.21	1.08	0.96	0.838	0.72	0.605	0.494	0.387	0.283	0.183	0.0873	-0.00421	-0.0914	-0.174	-0.252	-0.326	-0.396	-0.462	-0.526	-0.587	-0.645	-0.702	-0.758	-0.813	-0.868	-0.922	-0.978	-1.03	-1.09	-1.15	-1.2	-1.26	-1.32	-1.37
Bpgm	INTERFERON_GAMMA_RESPONSE;HEME_METABOLISM;KRAS_SIGNALING_UP	carbohydrate metabolic process;alcohol metabolic process;generation of precursor metabolites and energy;metabolic process;catabolic process;cellular process;cellular metabolic process;primary metabolic process;small molecule metabolic process	catalytic activity;bisphosphoglycerate mutase activity;bisphosphoglycerate 2-phosphatase activity;phosphoglycerate mutase activity;hydrolase activity;hydrolase activity, acting on ester bonds;phosphatase activity;isomerase activity;intramolecular transferase activity;intramolecular transferase activity, phosphotransferases;bisphosphoglycerate phosphatase activity;phosphoric ester hydrolase activi…		0.266822	1.67	1.59	1.5	1.41	1.33	1.24	1.16	1.07	0.984	0.898	0.812	0.726	0.64	0.554	0.469	0.383	0.297	0.211	0.126	0.0401	-0.0454	-0.131	-0.216	-0.302	-0.387	-0.472	-0.558	-0.643	-0.728	-0.813	-0.898	-0.983	-1.07	-1.15	-1.24	-1.32	-1.41	-1.49	-1.58	-1.66
Bphl	XENOBIOTIC_METABOLISM;FATTY_ACID_METABOLISM		catalytic activity;hydrolase activity	mitochondrion;organelle;intracellular organelle;intracellular membrane-bounded organelle;cell part	1.11235e-44	3.12	2.69	2.26	1.85	1.45	1.08	0.728	0.414	0.136	-0.107	-0.315	-0.491	-0.637	-0.753	-0.84	-0.902	-0.938	-0.951	-0.942	-0.912	-0.862	-0.797	-0.719	-0.631	-0.538	-0.443	-0.349	-0.259	-0.178	-0.109	-0.0556	-0.021	-0.0076	-0.0136	-0.0362	-0.0727	-0.12	-0.176	-0.238	-0.302
Bpifa1			binding;lipid binding	extracellular region;microvillus;cell projection;cell part	8.52897e-111	2.15	2.03	1.91	1.79	1.66	1.52	1.37	1.21	1.04	0.867	0.684	0.498	0.313	0.132	-0.0431	-0.209	-0.361	-0.499	-0.618	-0.715	-0.789	-0.838	-0.867	-0.879	-0.875	-0.859	-0.834	-0.803	-0.769	-0.733	-0.701	-0.673	-0.653	-0.639	-0.632	-0.629	-0.63	-0.635	-0.641	-0.648
Bpifb1			binding;lipid binding	extracellular space	6.29595e-126	2.06	1.96	1.86	1.76	1.65	1.53	1.4	1.26	1.09	0.921	0.739	0.552	0.363	0.177	-0.00437	-0.177	-0.336	-0.48	-0.604	-0.706	-0.781	-0.831	-0.858	-0.868	-0.861	-0.843	-0.816	-0.783	-0.748	-0.715	-0.686	-0.665	-0.655	-0.654	-0.661	-0.675	-0.695	-0.719	-0.745	-0.773
Bpnt1	GLYCOLYSIS	lipid metabolic process;phosphorus metabolic process;metabolic process;cellular process;cellular metabolic process;primary metabolic process;cellular lipid metabolic process	magnesium ion binding;catalytic activity;inositol or phosphatidylinositol phosphatase activity;inositol-1,4-bisphosphate 1-phosphatase activity;binding;nucleotidase activity;3'(2'),5'-bisphosphate nucleotidase activity;inositol bisphosphate phosphatase activity;hydrolase activity;hydrolase activity, acting on ester bonds;phosphatase activity;phosphoric ester hydrolase activity;ion binding;cation …		0.72361	2.52	2.28	2.03	1.78	1.54	1.3	1.07	0.841	0.619	0.405	0.201	0.00698	-0.175	-0.344	-0.498	-0.636	-0.757	-0.859	-0.942	-1	-1.04	-1.06	-1.06	-1.03	-0.997	-0.945	-0.879	-0.802	-0.715	-0.621	-0.521	-0.416	-0.308	-0.198	-0.0861	0.0275	0.142	0.258	0.375	0.492
Brcc3		nucleobase-containing compound metabolic process;DNA metabolic process;DNA repair;chromatin organization;protein modification process;proteolysis;nitrogen compound metabolic process;response to stress;response to DNA damage stimulus;organelle organization;metabolic process;response to abiotic stimulus;cellular process;cellular component organization;chromatin modification;histone modification;pro…	catalytic activity;ubiquitin thiolesterase activity;ubiquitin-specific protease activity;binding;protein binding;peptidase activity;cysteine-type peptidase activity;metallopeptidase activity;hydrolase activity;hydrolase activity, acting on ester bonds;thiolester hydrolase activity;small conjugating protein-specific protease activity;enzyme regulator activity;polyubiquitin binding;small conjugatin…	ubiquitin ligase complex;macromolecular complex;protein complex;cell part	0.00391984	1	0.97	0.939	0.909	0.882	0.857	0.835	0.818	0.804	0.794	0.785	0.775	0.765	0.751	0.733	0.708	0.677	0.637	0.587	0.525	0.45	0.363	0.264	0.154	0.035	-0.0924	-0.227	-0.368	-0.514	-0.663	-0.816	-0.97	-1.12	-1.28	-1.44	-1.59	-1.75	-1.91	-2.06	-2.22
Brd3		nucleobase-containing compound metabolic process;chromatin organization;nitrogen compound metabolic process;organelle organization;metabolic process;biosynthetic process;cellular process;cellular component organization;RNA metabolic process;chromatin modification;cellular nitrogen compound metabolic process;macromolecule metabolic process;cellular metabolic process;primary metabolic process;chrom…	chromatin binding;binding	nucleus;organelle;intracellular organelle;intracellular membrane-bounded organelle;cell part	0.526626	1.67	1.58	1.5	1.41	1.33	1.24	1.16	1.07	0.984	0.898	0.813	0.727	0.642	0.556	0.471	0.385	0.299	0.214	0.128	0.0425	-0.0432	-0.129	-0.215	-0.3	-0.386	-0.472	-0.557	-0.643	-0.728	-0.814	-0.899	-0.985	-1.07	-1.16	-1.24	-1.33	-1.41	-1.5	-1.58	-1.67
Brd8		nucleobase-containing compound metabolic process;chromatin organization;protein modification process;nitrogen compound metabolic process;organelle organization;metabolic process;biosynthetic process;cellular process;cellular component organization;RNA metabolic process;chromatin modification;histone modification;peptidyl-amino acid modification;protein metabolic process;cellular nitrogen compound…		mitochondrion;macromolecular complex;organelle;intracellular organelle;intracellular membrane-bounded organelle;protein complex;cell part	0.363798	1.67	1.58	1.5	1.41	1.33	1.24	1.15	1.07	0.984	0.898	0.813	0.727	0.641	0.556	0.47	0.385	0.299	0.214	0.128	0.0426	-0.043	-0.129	-0.214	-0.3	-0.385	-0.471	-0.556	-0.642	-0.727	-0.813	-0.898	-0.984	-1.07	-1.15	-1.24	-1.33	-1.41	-1.5	-1.58	-1.67
Brd9		nucleobase-containing compound metabolic process;chromatin organization;nitrogen compound metabolic process;organelle organization;metabolic process;biosynthetic process;cellular process;cellular component organization;RNA metabolic process;chromatin modification;cellular nitrogen compound metabolic process;macromolecule metabolic process;cellular metabolic process;primary metabolic process;chrom…	binding;protein binding;histone binding;histone acetyl-lysine binding		0.0006832	2.1	1.95	1.81	1.66	1.51	1.37	1.23	1.09	0.953	0.821	0.694	0.57	0.451	0.337	0.227	0.122	0.0224	-0.0717	-0.16	-0.243	-0.319	-0.39	-0.455	-0.515	-0.572	-0.625	-0.675	-0.722	-0.768	-0.813	-0.857	-0.901	-0.945	-0.99	-1.03	-1.08	-1.13	-1.17	-1.22	-1.26
Brf1		nucleobase-containing compound metabolic process;transcription initiation, DNA-dependent;nitrogen compound metabolic process;metabolic process;biosynthetic process;cellular process;RNA metabolic process;mRNA metabolic process;cellular nitrogen compound metabolic process;macromolecule metabolic process;cellular metabolic process;primary metabolic process;biological regulation	binding;zinc ion binding;ion binding;cation binding;metal ion binding;transition metal ion binding	nucleus;organelle;intracellular organelle;intracellular membrane-bounded organelle;cell part	0.00729042	1.67	1.58	1.5	1.41	1.33	1.24	1.15	1.07	0.984	0.898	0.813	0.727	0.642	0.556	0.47	0.385	0.299	0.214	0.128	0.0427	-0.0429	-0.128	-0.214	-0.3	-0.385	-0.471	-0.556	-0.642	-0.727	-0.813	-0.898	-0.984	-1.07	-1.15	-1.24	-1.33	-1.41	-1.5	-1.58	-1.67
Bri3				cell part	0.0163242	2.36	2	1.64	1.29	0.961	0.647	0.356	0.0942	-0.137	-0.338	-0.512	-0.658	-0.78	-0.878	-0.954	-1.01	-1.05	-1.07	-1.07	-1.06	-1.04	-1	-0.955	-0.896	-0.823	-0.738	-0.641	-0.53	-0.406	-0.269	-0.118	0.0459	0.223	0.412	0.612	0.82	1.03	1.25	1.48	1.7
Brms1		nucleobase-containing compound metabolic process;nitrogen compound metabolic process;metabolic process;cell death;biosynthetic process;cellular process;RNA metabolic process;death;regulation of protein modification process;cellular nitrogen compound metabolic process;macromolecule metabolic process;cellular metabolic process;primary metabolic process;biological regulation		nucleus;cytoplasm;organelle;intracellular organelle;intracellular membrane-bounded organelle;cell part	0.0374948	0.967	0.959	0.951	0.942	0.933	0.923	0.912	0.901	0.889	0.874	0.857	0.837	0.812	0.782	0.747	0.706	0.657	0.601	0.536	0.462	0.378	0.284	0.181	0.0708	-0.0468	-0.171	-0.3	-0.433	-0.57	-0.71	-0.851	-0.994	-1.14	-1.28	-1.42	-1.56	-1.71	-1.85	-1.99	-2.14
Bsg	UV_RESPONSE_UP;HEME_METABOLISM	anatomical structure morphogenesis;response to endogenous stimulus;developmental process;response to chemical stimulus;anatomical structure development;response to stimulus	binding;sugar binding;mannose binding;carbohydrate binding;monosaccharide binding	mitochondrion;plasma membrane;membrane;cytoplasmic membrane-bounded vesicle;vesicle;organelle;intracellular organelle;intracellular membrane-bounded organelle;cell part	1.8615e-17	3.28	2.66	2.04	1.46	0.902	0.398	-0.0452	-0.416	-0.707	-0.926	-1.08	-1.17	-1.21	-1.2	-1.16	-1.08	-0.973	-0.847	-0.709	-0.564	-0.42	-0.28	-0.146	-0.0204	0.0941	0.195	0.281	0.35	0.398	0.424	0.426	0.4	0.348	0.27	0.17	0.0525	-0.0793	-0.222	-0.372	-0.525
Btbd1		protein modification process;metabolic process;cellular process;protein metabolic process;macromolecule metabolic process;macromolecule modification;cellular metabolic process;primary metabolic process;protein modification by small protein conjugation or removal		ribonucleoprotein complex;macromolecular complex;organelle;intracellular organelle;intracellular non-membrane-bounded organelle;protein complex;cell part	2.59562e-05	1.67	1.58	1.5	1.41	1.33	1.24	1.15	1.07	0.984	0.898	0.813	0.727	0.642	0.556	0.47	0.385	0.299	0.214	0.128	0.0428	-0.0427	-0.128	-0.214	-0.299	-0.385	-0.47	-0.556	-0.642	-0.727	-0.813	-0.898	-0.984	-1.07	-1.15	-1.24	-1.33	-1.41	-1.5	-1.58	-1.67
Btg1	TNFA_SIGNALING_VIA_NFKB;HYPOXIA;INTERFERON_GAMMA_RESPONSE;P53_PATHWAY;UV_RESPONSE_UP	protein modification process;one-carbon metabolic process;response to stress;response to oxidative stress;metabolic process;protein alkylation;response to endogenous stimulus;cellular process;protein metabolic process;multicellular organismal process;response to chemical stimulus;macromolecule metabolic process;macromolecule modification;cellular metabolic process;primary metabolic process;small …	binding;protein binding;enzyme binding	nucleus;cytoplasm;organelle;intracellular organelle;intracellular membrane-bounded organelle;cell part	0.00270102	1.43	1.38	1.32	1.27	1.22	1.16	1.11	1.05	0.986	0.923	0.858	0.79	0.72	0.648	0.574	0.497	0.418	0.337	0.254	0.168	0.0797	-0.0106	-0.103	-0.197	-0.293	-0.391	-0.49	-0.59	-0.691	-0.793	-0.895	-0.998	-1.1	-1.21	-1.31	-1.41	-1.52	-1.62	-1.73	-1.83
C3	ADIPOGENESIS;COMPLEMENT;HEME_METABOLISM;COAGULATION	immune system process;organic acid metabolic process;lipid metabolic process;response to stress;metabolic process;cellular process;protein metabolic process;regulation of protein modification process;cellular ketone metabolic process;macromolecule metabolic process;cellular metabolic process;primary metabolic process;cellular lipid metabolic process;small molecule metabolic process;response to st…	G-protein-coupled receptor binding;enzyme inhibitor activity;endopeptidase inhibitor activity;receptor binding;binding;protein binding;enzyme regulator activity;peptidase inhibitor activity;C5a anaphylatoxin chemotactic receptor binding;C5L2 anaphylatoxin chemotactic receptor binding;peptidase regulator activity;endopeptidase regulator activity	extracellular space;vesicle;organelle;extracellular organelle	8.0375e-67	1.76	1.61	1.46	1.3	1.13	0.953	0.763	0.556	0.333	0.0998	-0.138	-0.375	-0.604	-0.821	-1.02	-1.19	-1.33	-1.44	-1.5	-1.52	-1.48	-1.39	-1.26	-1.1	-0.903	-0.692	-0.47	-0.245	-0.025	0.182	0.367	0.524	0.646	0.736	0.799	0.839	0.861	0.869	0.868	0.863
C330007P06Rik					0.581143	1.67	1.58	1.5	1.41	1.33	1.24	1.15	1.07	0.984	0.898	0.813	0.727	0.642	0.556	0.471	0.385	0.3	0.214	0.129	0.043	-0.0425	-0.128	-0.214	-0.299	-0.385	-0.47	-0.556	-0.642	-0.727	-0.813	-0.898	-0.984	-1.07	-1.15	-1.24	-1.33	-1.41	-1.5	-1.58	-1.67
C6		immune system process;embryo development;developmental process;response to stimulus;biological regulation		macromolecular complex;protein complex;cell part	9.93761e-62	1.41	1.31	1.21	1.09	0.971	0.832	0.674	0.493	0.289	0.0677	-0.163	-0.398	-0.628	-0.848	-1.05	-1.23	-1.38	-1.49	-1.55	-1.57	-1.52	-1.43	-1.28	-1.1	-0.891	-0.66	-0.418	-0.172	0.0676	0.293	0.496	0.668	0.802	0.902	0.972	1.02	1.04	1.06	1.06	1.05
Caap1		cell death;cellular process;death			0.0203611	1.67	1.58	1.5	1.41	1.33	1.24	1.15	1.07	0.984	0.898	0.813	0.727	0.642	0.556	0.47	0.385	0.299	0.214	0.128	0.0428	-0.0427	-0.128	-0.214	-0.299	-0.385	-0.47	-0.556	-0.642	-0.727	-0.813	-0.898	-0.984	-1.07	-1.15	-1.24	-1.33	-1.41	-1.5	-1.58	-1.67
Cabin1		signal transduction;cellular process;response to stimulus;biological regulation	enzyme inhibitor activity;protein phosphatase inhibitor activity;phosphatase regulator activity;phosphatase inhibitor activity;protein phosphatase regulator activity;enzyme regulator activity	nucleus;organelle;intracellular organelle;intracellular membrane-bounded organelle;cell part	0.0653621	1.67	1.59	1.5	1.41	1.33	1.24	1.16	1.07	0.984	0.898	0.812	0.726	0.64	0.555	0.469	0.383	0.298	0.212	0.126	0.0409	-0.0446	-0.13	-0.216	-0.301	-0.386	-0.472	-0.557	-0.642	-0.728	-0.813	-0.898	-0.983	-1.07	-1.15	-1.24	-1.32	-1.41	-1.49	-1.58	-1.67
Camk2n1			enzyme inhibitor activity;protein kinase inhibitor activity;calcium-dependent protein kinase inhibitor activity;calcium-dependent protein kinase regulator activity;kinase regulator activity;kinase inhibitor activity;protein kinase regulator activity;enzyme regulator activity	plasma membrane;membrane;neuronal cell body;cell body;cell part	0.00186185	2.28	2.1	1.92	1.74	1.57	1.4	1.23	1.07	0.914	0.766	0.625	0.489	0.361	0.238	0.123	0.0133	-0.0897	-0.186	-0.276	-0.36	-0.437	-0.507	-0.572	-0.63	-0.683	-0.73	-0.771	-0.806	-0.837	-0.862	-0.882	-0.898	-0.909	-0.915	-0.919	-0.919	-0.917	-0.914	-0.909	-0.903
Caml		signal transduction;metabolic process;cellular process;macromolecule metabolic process;cellular metabolic process;response to stimulus;biological regulation		endoplasmic reticulum;organelle;intracellular organelle;intracellular membrane-bounded organelle;cell part	0.00358731	1.31	1.27	1.22	1.17	1.13	1.08	1.04	0.989	0.941	0.893	0.844	0.793	0.74	0.684	0.625	0.563	0.498	0.428	0.353	0.274	0.189	0.0988	0.00384	-0.0955	-0.199	-0.306	-0.416	-0.528	-0.643	-0.76	-0.878	-0.997	-1.12	-1.24	-1.36	-1.48	-1.6	-1.72	-1.84	-1.96
Camta1		nucleobase-containing compound metabolic process;nitrogen compound metabolic process;metabolic process;biosynthetic process;cellular process;RNA metabolic process;cellular nitrogen compound metabolic process;macromolecule metabolic process;cellular metabolic process;primary metabolic process;biological regulation	nucleic acid binding;DNA binding;binding	nucleus;cytoplasm;organelle;intracellular organelle;intracellular membrane-bounded organelle;cell part	0.0102272	1.67	1.58	1.5	1.41	1.33	1.24	1.15	1.07	0.984	0.898	0.813	0.727	0.642	0.556	0.471	0.385	0.3	0.214	0.129	0.043	-0.0425	-0.128	-0.214	-0.299	-0.385	-0.47	-0.556	-0.641	-0.727	-0.813	-0.898	-0.984	-1.07	-1.15	-1.24	-1.33	-1.41	-1.5	-1.58	-1.67
Cand1		protein complex assembly;protein modification process;metabolic process;cellular process;cellular component organization;protein metabolic process;cellular component assembly;cell differentiation;developmental process;cellular macromolecular complex assembly;macromolecule metabolic process;macromolecule modification;cellular metabolic process;primary metabolic process;macromolecular complex assem…		ubiquitin ligase complex;nucleus;cytoplasm;macromolecular complex;organelle;intracellular organelle;intracellular membrane-bounded organelle;protein complex;cell part	0.320505	1.67	1.58	1.5	1.41	1.33	1.24	1.15	1.07	0.984	0.898	0.813	0.727	0.641	0.556	0.47	0.385	0.299	0.214	0.128	0.0427	-0.0428	-0.128	-0.214	-0.299	-0.385	-0.471	-0.556	-0.642	-0.727	-0.813	-0.898	-0.984	-1.07	-1.15	-1.24	-1.33	-1.41	-1.5	-1.58	-1.67
Capsl			binding;calcium ion binding;ion binding;cation binding;metal ion binding	cytoplasm;cell part	3.89217e-35	2.5	2.23	1.95	1.69	1.43	1.19	0.963	0.76	0.582	0.425	0.29	0.175	0.0773	-0.00305	-0.0679	-0.119	-0.157	-0.183	-0.2	-0.208	-0.209	-0.205	-0.199	-0.194	-0.192	-0.197	-0.211	-0.236	-0.277	-0.335	-0.413	-0.514	-0.641	-0.789	-0.957	-1.14	-1.34	-1.54	-1.76	-1.97
Car8					7.50838e-65	1.6	1.4	1.21	1.01	0.805	0.603	0.399	0.192	-0.0156	-0.221	-0.422	-0.613	-0.792	-0.954	-1.1	-1.22	-1.31	-1.37	-1.4	-1.39	-1.34	-1.25	-1.13	-0.982	-0.81	-0.621	-0.42	-0.213	-0.00477	0.199	0.393	0.573	0.733	0.876	1	1.12	1.22	1.32	1.41	1.51
Carkd		nucleobase-containing compound metabolic process;nitrogen compound metabolic process;metabolic process;nucleotide metabolic process;cellular process;cellular nitrogen compound metabolic process;cellular metabolic process;primary metabolic process;small molecule metabolic process;heterocycle metabolic process;cofactor metabolic process;nucleobase-containing small molecule metabolic process	nucleotide binding;catalytic activity;binding;ATP binding;lyase activity;carbon-oxygen lyase activity;hydro-lyase activity;purine nucleotide binding;adenyl nucleotide binding;ribonucleotide binding;purine ribonucleotide binding;adenyl ribonucleotide binding;purine ribonucleoside triphosphate binding;ATP-dependent NAD(P)H-hydrate dehydratase activity	mitochondrion;organelle;intracellular organelle;intracellular membrane-bounded organelle;cell part	5.53123e-18	2.85	2.53	2.22	1.91	1.61	1.33	1.06	0.812	0.584	0.378	0.191	0.0249	-0.122	-0.25	-0.36	-0.453	-0.527	-0.586	-0.628	-0.655	-0.666	-0.665	-0.652	-0.632	-0.606	-0.576	-0.546	-0.517	-0.493	-0.476	-0.467	-0.47	-0.487	-0.516	-0.555	-0.603	-0.658	-0.718	-0.782	-0.847
Casp6	HYPOXIA;APOPTOSIS;XENOBIOTIC_METABOLISM;GLYCOLYSIS	proteolysis;metabolic process;cell death;cellular process;death;protein metabolic process;macromolecule metabolic process;primary metabolic process	catalytic activity;endopeptidase activity;cysteine-type endopeptidase activity;peptidase activity;cysteine-type peptidase activity;hydrolase activity;peptidase activity, acting on L-amino acid peptides	nucleus;cytosol;organelle;intracellular organelle;intracellular membrane-bounded organelle;cell part	1.00966e-09	1.67	1.58	1.5	1.41	1.33	1.24	1.16	1.07	0.984	0.898	0.812	0.727	0.641	0.555	0.47	0.384	0.299	0.213	0.127	0.0418	-0.0438	-0.129	-0.215	-0.3	-0.386	-0.471	-0.557	-0.642	-0.727	-0.813	-0.898	-0.984	-1.07	-1.15	-1.24	-1.33	-1.41	-1.5	-1.58	-1.67
Casz1		nucleobase-containing compound metabolic process;nitrogen compound metabolic process;metabolic process;biosynthetic process;cellular process;RNA metabolic process;cellular nitrogen compound metabolic process;macromolecule metabolic process;cellular metabolic process;primary metabolic process;biological regulation	nucleic acid binding;DNA binding;binding;zinc ion binding;ion binding;cation binding;metal ion binding;transition metal ion binding	nucleus;organelle;intracellular organelle;intracellular membrane-bounded organelle;cell part	0.00631302	1.67	1.58	1.5	1.41	1.33	1.24	1.16	1.07	0.984	0.898	0.812	0.727	0.641	0.556	0.47	0.384	0.299	0.213	0.128	0.0421	-0.0434	-0.129	-0.214	-0.3	-0.385	-0.471	-0.556	-0.642	-0.727	-0.813	-0.898	-0.984	-1.07	-1.15	-1.24	-1.33	-1.41	-1.5	-1.58	-1.67
Cat	ADIPOGENESIS;XENOBIOTIC_METABOLISM;REACTIVE_OXIGEN_SPECIES_PATHWAY;HEME_METABOLISM;BILE_ACID_METABOLISM;PEROXISOME	alcohol metabolic process;generation of precursor metabolites and energy;protein complex assembly;lipid metabolic process;glycerol ether metabolic process;response to stress;response to oxidative stress;metabolic process;catabolic process;response to external stimulus;response to abiotic stimulus;cellular process;response to extracellular stimulus;cellular component organization;cellular componen…	nucleotide binding;catalytic activity;aminoacylase activity;catalase activity;peroxidase activity;binding;iron ion binding;antioxidant activity;oxidoreductase activity;oxidoreductase activity, acting on peroxide as acceptor;hydrolase activity;hydrolase activity, acting on carbon-nitrogen (but not peptide) bonds;hydrolase activity, acting on carbon-nitrogen (but not peptide) bonds, in linear amide…	mitochondrion;lysosome;vacuole;endoplasmic reticulum;Golgi apparatus;cytosol;plasma membrane;membrane;microbody;organelle;intracellular organelle;intracellular membrane-bounded organelle;cell part	7.64947e-44	2.33	2.01	1.7	1.4	1.1	0.824	0.561	0.318	0.0967	-0.103	-0.281	-0.439	-0.577	-0.697	-0.798	-0.883	-0.95	-1	-1.04	-1.06	-1.07	-1.06	-1.04	-1.01	-0.96	-0.895	-0.813	-0.716	-0.601	-0.469	-0.319	-0.151	0.0359	0.239	0.456	0.684	0.922	1.17	1.42	1.67
Cbfb		cell activation;immune system process;cellular process;developmental maturation;cell differentiation;developmental process;cell maturation;anatomical structure development;biological regulation	protein binding transcription factor activity;transcription factor binding transcription factor activity;nucleic acid binding;DNA binding;transcription cofactor activity;transcription coactivator activity;binding	nucleus;organelle;intracellular organelle;intracellular membrane-bounded organelle;cell part	0.00209129	1.38	1.33	1.28	1.24	1.19	1.14	1.09	1.04	0.982	0.925	0.865	0.803	0.738	0.671	0.6	0.527	0.451	0.371	0.289	0.203	0.113	0.0201	-0.0757	-0.174	-0.275	-0.377	-0.481	-0.586	-0.692	-0.799	-0.905	-1.01	-1.12	-1.22	-1.33	-1.43	-1.54	-1.64	-1.74	-1.85
Cbr1	XENOBIOTIC_METABOLISM;FATTY_ACID_METABOLISM	vitamin metabolic process;metabolic process;cellular process;drug metabolic process;cellular ketone metabolic process;cellular metabolic process;small molecule metabolic process;cofactor metabolic process	catalytic activity;carbonyl reductase (NADPH) activity;oxidoreductase activity;oxidoreductase activity, acting on CH-OH group of donors;oxidoreductase activity, acting on the CH-OH group of donors, NAD or NADP as acceptor;15-hydroxyprostaglandin dehydrogenase (NADP+) activity;prostaglandin-E2 9-reductase activity	cytoplasm;cell part	2.58421e-18	2.75	2.45	2.14	1.84	1.54	1.26	0.987	0.728	0.485	0.259	0.0494	-0.143	-0.317	-0.473	-0.609	-0.726	-0.824	-0.9	-0.956	-0.99	-1	-0.994	-0.968	-0.925	-0.869	-0.802	-0.727	-0.645	-0.559	-0.471	-0.385	-0.301	-0.223	-0.149	-0.0798	-0.0136	0.0498	0.111	0.171	0.231
Cbr2		nucleobase-containing compound metabolic process;protein complex assembly;nitrogen compound metabolic process;metabolic process;nucleotide metabolic process;cellular process;cellular component organization;cellular component assembly;cellular nitrogen compound metabolic process;cellular metabolic process;primary metabolic process;small molecule metabolic process;heterocycle metabolic process;cofa…	catalytic activity;carbonyl reductase (NADPH) activity;binding;protein binding;oxidoreductase activity;oxidoreductase activity, acting on CH-OH group of donors;oxidoreductase activity, acting on the CH-OH group of donors, NAD or NADP as acceptor;protein self-association	mitochondrion;organelle;intracellular organelle;intracellular membrane-bounded organelle;cell part	0	2.4	2.15	1.91	1.66	1.41	1.16	0.911	0.659	0.408	0.16	-0.0814	-0.312	-0.528	-0.726	-0.902	-1.05	-1.18	-1.26	-1.32	-1.33	-1.3	-1.23	-1.13	-0.998	-0.846	-0.682	-0.51	-0.337	-0.171	-0.0171	0.117	0.225	0.303	0.352	0.378	0.383	0.372	0.349	0.318	0.283
Cbr3	FATTY_ACID_METABOLISM	vitamin metabolic process;metabolic process;catabolic process;cellular process;cellular ketone metabolic process;cellular metabolic process;small molecule metabolic process;cofactor metabolic process	nucleotide binding;3-keto sterol reductase activity;catalytic activity;carbonyl reductase (NADPH) activity;binding;oxidoreductase activity;oxidoreductase activity, acting on CH-OH group of donors;oxidoreductase activity, acting on the CH-OH group of donors, NAD or NADP as acceptor;cofactor binding;NADP binding;coenzyme binding;NADPH binding	nucleus;cytosol;organelle;intracellular organelle;intracellular membrane-bounded organelle;cell part	3.5151e-16	2.73	2.41	2.09	1.77	1.47	1.17	0.889	0.624	0.378	0.153	-0.0517	-0.234	-0.392	-0.527	-0.635	-0.717	-0.771	-0.796	-0.791	-0.755	-0.688	-0.593	-0.478	-0.352	-0.222	-0.096	0.0183	0.113	0.18	0.213	0.202	0.14	0.023	-0.145	-0.356	-0.604	-0.88	-1.18	-1.49	-1.81
Cbx3	MYC_TARGETS_V1;MYC_TARGETS_V2	nucleobase-containing compound metabolic process;chromatin organization;nitrogen compound metabolic process;organelle organization;metabolic process;biosynthetic process;cellular process;cellular component organization;RNA metabolic process;chromatin modification;cellular nitrogen compound metabolic process;macromolecule metabolic process;cellular metabolic process;primary metabolic process;chrom…		nuclear envelope;cell part	0.0147312	1.88	1.76	1.65	1.54	1.43	1.32	1.21	1.1	0.988	0.881	0.775	0.67	0.567	0.466	0.366	0.269	0.173	0.0803	-0.0103	-0.0984	-0.184	-0.267	-0.347	-0.425	-0.5	-0.573	-0.644	-0.713	-0.78	-0.845	-0.909	-0.971	-1.03	-1.09	-1.15	-1.2	-1.26	-1.32	-1.37	-1.43
Cbx5	E2F_TARGETS	biological regulation	chromatin binding;binding;protein binding;methylated histone residue binding;histone binding	kinetochore;nucleolus;cytoplasm;chromatin remodeling complex;transcriptional repressor complex;macromolecular complex;histone methyltransferase complex;organelle;intracellular organelle;intracellular non-membrane-bounded organelle;protein complex;cell part	0.949114	1.68	1.6	1.51	1.43	1.34	1.25	1.17	1.08	0.992	0.904	0.816	0.727	0.639	0.55	0.462	0.373	0.285	0.197	0.11	0.0228	-0.0638	-0.15	-0.235	-0.321	-0.405	-0.489	-0.573	-0.656	-0.739	-0.822	-0.904	-0.986	-1.07	-1.15	-1.23	-1.31	-1.39	-1.47	-1.55	-1.63
Cbx6		nucleobase-containing compound metabolic process;chromatin organization;nitrogen compound metabolic process;organelle organization;metabolic process;biosynthetic process;cellular process;cellular component organization;RNA metabolic process;chromatin modification;cellular nitrogen compound metabolic process;macromolecule metabolic process;cellular metabolic process;primary metabolic process;chrom…	nucleic acid binding;RNA binding;single-stranded RNA binding;binding	PcG protein complex;macromolecular complex;protein complex;cell part	0.000602186	2.97	2.48	1.99	1.52	1.07	0.653	0.27	-0.0696	-0.361	-0.606	-0.807	-0.966	-1.08	-1.17	-1.21	-1.22	-1.21	-1.16	-1.08	-0.986	-0.865	-0.726	-0.573	-0.413	-0.251	-0.0908	0.0614	0.201	0.321	0.419	0.488	0.523	0.521	0.485	0.42	0.331	0.223	0.1	-0.0319	-0.169
Cby1		cellular process;cellular component organization;cellular component assembly;cell differentiation;developmental process;anatomical structure formation involved in morphogenesis;localization;biological regulation		Golgi apparatus;microtubule organizing center;organelle;intracellular organelle;intracellular membrane-bounded organelle;cell part	0.000433354	3.01	2.55	2.09	1.65	1.22	0.821	0.453	0.123	-0.165	-0.413	-0.621	-0.793	-0.928	-1.03	-1.1	-1.14	-1.15	-1.13	-1.09	-1.02	-0.937	-0.831	-0.71	-0.58	-0.443	-0.306	-0.171	-0.0433	0.0728	0.173	0.253	0.309	0.338	0.342	0.325	0.29	0.241	0.182	0.115	0.0453
Ccdc104					0.000154815	2.74	2.38	2.02	1.67	1.34	1.02	0.733	0.471	0.241	0.042	-0.127	-0.267	-0.38	-0.465	-0.524	-0.559	-0.569	-0.556	-0.521	-0.464	-0.388	-0.297	-0.196	-0.0923	0.00744	0.097	0.17	0.22	0.24	0.224	0.166	0.0592	-0.1	-0.308	-0.556	-0.839	-1.15	-1.48	-1.82	-2.17
Ccdc11					9.31783e-64	2.17	2.03	1.88	1.73	1.59	1.44	1.29	1.14	0.993	0.843	0.693	0.546	0.401	0.261	0.125	-0.00401	-0.126	-0.241	-0.346	-0.441	-0.525	-0.599	-0.662	-0.715	-0.759	-0.795	-0.824	-0.846	-0.862	-0.872	-0.877	-0.879	-0.877	-0.872	-0.865	-0.855	-0.844	-0.831	-0.818	-0.804
Ccdc115				lysosome;endosome;vacuole;organelle;intracellular organelle;intracellular membrane-bounded organelle;cell part	0.000854124	1.11	1.09	1.07	1.04	1.02	0.999	0.975	0.949	0.922	0.891	0.858	0.822	0.783	0.739	0.691	0.638	0.579	0.516	0.446	0.369	0.286	0.196	0.1	-0.002	-0.11	-0.222	-0.339	-0.46	-0.585	-0.714	-0.845	-0.978	-1.11	-1.25	-1.39	-1.53	-1.67	-1.81	-1.96	-2.1
Ccdc12					1.30187e-12	1.86	1.76	1.66	1.56	1.45	1.35	1.24	1.14	1.03	0.916	0.803	0.69	0.577	0.465	0.355	0.246	0.141	0.0382	-0.0604	-0.154	-0.243	-0.327	-0.406	-0.481	-0.551	-0.618	-0.682	-0.743	-0.801	-0.856	-0.91	-0.963	-1.01	-1.06	-1.11	-1.16	-1.21	-1.26	-1.3	-1.35
Ccdc153					2.1591e-102	2.11	2	1.88	1.77	1.65	1.52	1.38	1.23	1.06	0.893	0.716	0.535	0.354	0.176	0.0029	-0.161	-0.315	-0.453	-0.575	-0.676	-0.755	-0.812	-0.848	-0.868	-0.873	-0.866	-0.85	-0.827	-0.799	-0.77	-0.741	-0.716	-0.697	-0.682	-0.672	-0.665	-0.661	-0.659	-0.659	-0.66
Ccdc181				nucleus;organelle;intracellular organelle;intracellular membrane-bounded organelle;cell part	3.77786e-50	2.13	1.99	1.85	1.71	1.57	1.43	1.29	1.15	1	0.859	0.717	0.576	0.438	0.303	0.172	0.0456	-0.0746	-0.188	-0.295	-0.393	-0.482	-0.562	-0.633	-0.696	-0.75	-0.797	-0.835	-0.867	-0.891	-0.908	-0.919	-0.924	-0.922	-0.916	-0.905	-0.89	-0.872	-0.853	-0.831	-0.809
Ccdc19					1.14292e-57	2.26	2.1	1.94	1.77	1.61	1.45	1.29	1.13	0.963	0.801	0.642	0.486	0.335	0.189	0.0491	-0.0828	-0.206	-0.32	-0.422	-0.513	-0.59	-0.655	-0.709	-0.751	-0.784	-0.808	-0.824	-0.834	-0.838	-0.837	-0.833	-0.825	-0.816	-0.805	-0.793	-0.78	-0.766	-0.751	-0.736	-0.721
Ccdc23					1.67931e-05	1.14	1.14	1.13	1.12	1.11	1.09	1.07	1.05	1.01	0.975	0.929	0.877	0.82	0.756	0.688	0.614	0.535	0.452	0.364	0.272	0.175	0.0748	-0.0288	-0.135	-0.244	-0.355	-0.467	-0.58	-0.693	-0.807	-0.919	-1.03	-1.14	-1.25	-1.36	-1.47	-1.57	-1.68	-1.79	-1.89
Ccdc34					3.93825e-18	1.67	1.58	1.5	1.41	1.33	1.24	1.15	1.07	0.984	0.898	0.813	0.727	0.642	0.556	0.47	0.385	0.299	0.214	0.128	0.0428	-0.0428	-0.128	-0.214	-0.299	-0.385	-0.47	-0.556	-0.642	-0.727	-0.813	-0.898	-0.984	-1.07	-1.15	-1.24	-1.33	-1.41	-1.5	-1.58	-1.67
Ccdc39		protein complex assembly;cellular component movement;cellular process;cellular component organization;cellular component assembly;cellular macromolecular complex assembly;locomotion;cell motility;macromolecular complex assembly		cytoskeleton;organelle;intracellular organelle;intracellular non-membrane-bounded organelle;cell part	9.51765e-62	2.33	2.15	1.98	1.8	1.63	1.45	1.28	1.1	0.925	0.751	0.58	0.414	0.252	0.097	-0.0506	-0.19	-0.318	-0.436	-0.542	-0.634	-0.712	-0.775	-0.824	-0.86	-0.885	-0.898	-0.901	-0.894	-0.879	-0.855	-0.825	-0.788	-0.746	-0.699	-0.648	-0.593	-0.536	-0.476	-0.416	-0.354
Ccdc41		cellular process;cellular component organization		organelle;intracellular organelle;intracellular non-membrane-bounded organelle;cell part	3.71333e-29	1.73	1.66	1.58	1.51	1.43	1.35	1.27	1.18	1.09	0.991	0.89	0.785	0.676	0.564	0.45	0.332	0.212	0.0903	-0.0333	-0.159	-0.285	-0.411	-0.534	-0.653	-0.765	-0.868	-0.961	-1.04	-1.1	-1.15	-1.18	-1.18	-1.16	-1.13	-1.07	-1	-0.918	-0.827	-0.73	-0.63
Ccdc53				macromolecular complex;protein complex;cell part	0.00696878	1.67	1.58	1.5	1.41	1.33	1.24	1.15	1.07	0.984	0.898	0.813	0.727	0.642	0.556	0.471	0.386	0.3	0.215	0.129	0.0435	-0.042	-0.128	-0.213	-0.299	-0.384	-0.47	-0.556	-0.641	-0.727	-0.812	-0.898	-0.984	-1.07	-1.16	-1.24	-1.33	-1.41	-1.5	-1.58	-1.67
Ccdc88c		protein complex assembly;organelle organization;cytoskeleton organization;signal transduction;cellular process;cellular component organization;cellular component assembly;regulation of protein modification process;regulation of protein stability;response to stimulus;macromolecular complex assembly;biological regulation		cytoplasm;cell part	3.9082e-08	1.79	1.69	1.59	1.49	1.39	1.29	1.19	1.09	0.987	0.889	0.791	0.695	0.6	0.505	0.412	0.32	0.228	0.139	0.0499	-0.0375	-0.124	-0.208	-0.292	-0.374	-0.454	-0.534	-0.612	-0.688	-0.764	-0.838	-0.911	-0.982	-1.05	-1.12	-1.19	-1.26	-1.32	-1.39	-1.46	-1.52
Cckar		cellular component movement;anatomical structure morphogenesis;cellular process;cellular component organization;developmental process;cellular component morphogenesis;locomotion;anatomical structure development;cell motility	peptide receptor activity;signal transducer activity;receptor activity;transmembrane signaling receptor activity;G-protein coupled receptor activity;cholecystokinin receptor activity;binding;neuropeptide receptor activity;peptide receptor activity, G-protein coupled;neurotransmitter receptor activity;signaling receptor activity;neurotransmitter binding;peptide binding;neuropeptide binding;molecul…	plasma membrane;membrane;cell part	4.36961e-73	2.83	2.52	2.21	1.91	1.62	1.34	1.07	0.814	0.577	0.359	0.158	-0.0237	-0.186	-0.33	-0.454	-0.557	-0.641	-0.703	-0.744	-0.764	-0.762	-0.74	-0.704	-0.655	-0.599	-0.539	-0.48	-0.424	-0.377	-0.341	-0.322	-0.322	-0.345	-0.388	-0.448	-0.524	-0.611	-0.706	-0.808	-0.912
Ccnc		nucleobase-containing compound metabolic process;nitrogen compound metabolic process;metabolic process;biosynthetic process;cellular process;RNA metabolic process;regulation of protein modification process;cellular nitrogen compound metabolic process;macromolecule metabolic process;cellular metabolic process;primary metabolic process;regulation of cell cycle;biological regulation		DNA-directed RNA polymerase II, holoenzyme;macromolecular complex;protein complex;cell part	0.772976	1.66	1.58	1.49	1.41	1.32	1.24	1.15	1.07	0.983	0.898	0.813	0.728	0.643	0.558	0.473	0.387	0.302	0.217	0.131	0.0459	-0.0396	-0.125	-0.211	-0.297	-0.383	-0.468	-0.554	-0.64	-0.726	-0.812	-0.898	-0.984	-1.07	-1.16	-1.24	-1.33	-1.41	-1.5	-1.59	-1.67
Ccnh		nucleobase-containing compound metabolic process;transcription from RNA polymerase II promoter;nitrogen compound metabolic process;metabolic process;biosynthetic process;cellular process;RNA metabolic process;regulation of protein modification process;cellular nitrogen compound metabolic process;macromolecule metabolic process;cellular metabolic process;primary metabolic process;regulation of cel…	catalytic activity;protein kinase activity;protein serine/threonine kinase activity;cyclin-dependent protein kinase activity;DNA-dependent ATPase activity;RNA polymerase II carboxy-terminal domain kinase activity;kinase activity;pyrophosphatase activity;cyclin-dependent protein kinase regulator activity;transferase activity;transferase activity, transferring phosphorus-containing groups;phosphotr…	transcription factor complex;macromolecular complex;protein complex;cell part	0.00139764	1.67	1.58	1.5	1.41	1.33	1.24	1.15	1.07	0.984	0.898	0.813	0.727	0.642	0.556	0.471	0.385	0.3	0.214	0.128	0.043	-0.0426	-0.128	-0.214	-0.299	-0.385	-0.47	-0.556	-0.641	-0.727	-0.813	-0.898	-0.984	-1.07	-1.15	-1.24	-1.33	-1.41	-1.5	-1.58	-1.67
Ccp110	E2F_TARGETS;P53_PATHWAY	organelle organization;cellular process;cellular component organization;microtubule organizing center organization;biological regulation		organelle;intracellular organelle;intracellular non-membrane-bounded organelle;cell part	6.20857e-08	2.17	1.87	1.58	1.28	0.999	0.725	0.465	0.221	-0.00445	-0.212	-0.4	-0.569	-0.719	-0.848	-0.958	-1.05	-1.11	-1.16	-1.18	-1.19	-1.16	-1.12	-1.06	-0.979	-0.882	-0.769	-0.643	-0.504	-0.355	-0.197	-0.0322	0.139	0.314	0.492	0.674	0.859	1.04	1.23	1.42	1.61
Ccs		transport;ion transport;response to stress;response to oxidative stress;metabolic process;cellular process;response to chemical stimulus;cellular metabolic process;response to stimulus;establishment of localization;biological regulation	catalytic activity;superoxide dismutase activity;binding;copper ion binding;zinc ion binding;antioxidant activity;oxidoreductase activity;metallochaperone activity;copper chaperone activity;superoxide dismutase copper chaperone activity;oxidoreductase activity, acting on superoxide radicals as acceptor;ion binding;cation binding;metal ion binding;transition metal ion binding	nucleus;cytosol;membrane;organelle;intracellular organelle;intracellular membrane-bounded organelle;cell part	0.00116965	1.67	1.58	1.5	1.41	1.33	1.24	1.15	1.07	0.984	0.898	0.813	0.727	0.641	0.556	0.47	0.385	0.299	0.213	0.128	0.0424	-0.0432	-0.129	-0.214	-0.3	-0.385	-0.471	-0.556	-0.642	-0.727	-0.813	-0.898	-0.984	-1.07	-1.15	-1.24	-1.33	-1.41	-1.5	-1.58	-1.67
Cd14	IL6_JAK_STAT3_SIGNALING;APOPTOSIS;INFLAMMATORY_RESPONSE	immune system process;response to stress;response to heat;response to biotic stimulus;response to abiotic stimulus;cellular process;response to chemical stimulus;response to stimulus;regulation of transport;biological regulation	lipopolysaccharide binding;binding;lipoteichoic acid binding	extracellular space;plasma membrane;cell surface;membrane;cell part	2.7353e-20	1.47	1.31	1.15	0.978	0.802	0.618	0.421	0.211	-0.0137	-0.245	-0.478	-0.705	-0.921	-1.12	-1.29	-1.43	-1.53	-1.59	-1.59	-1.54	-1.42	-1.25	-1.03	-0.771	-0.491	-0.2	0.0905	0.369	0.624	0.843	1.01	1.13	1.17	1.15	1.09	0.973	0.826	0.652	0.46	0.26
Cd164		cell adhesion;cellular process;biological adhesion;developmental process;anatomical structure development		plasma membrane;membrane;cell part	0.0622281	1.67	1.58	1.5	1.41	1.32	1.24	1.15	1.07	0.983	0.898	0.813	0.727	0.642	0.557	0.471	0.386	0.301	0.215	0.13	0.0441	-0.0415	-0.127	-0.213	-0.298	-0.384	-0.47	-0.555	-0.641	-0.727	-0.812	-0.898	-0.984	-1.07	-1.16	-1.24	-1.33	-1.41	-1.5	-1.58	-1.67
Cd24a					2.56155e-112	1.67	1.58	1.5	1.41	1.33	1.24	1.15	1.07	0.984	0.898	0.813	0.727	0.641	0.556	0.47	0.385	0.299	0.214	0.128	0.0427	-0.0429	-0.128	-0.214	-0.299	-0.385	-0.471	-0.556	-0.642	-0.727	-0.813	-0.898	-0.984	-1.07	-1.15	-1.24	-1.33	-1.41	-1.5	-1.58	-1.67
Cd55	COMPLEMENT;INFLAMMATORY_RESPONSE	immune system process;response to stress;metabolic process;protein metabolic process;macromolecule metabolic process;primary metabolic process;response to stimulus;biological regulation		cell part	4.54318e-23	3.28	2.68	2.09	1.53	1.01	0.549	0.162	-0.138	-0.345	-0.468	-0.52	-0.512	-0.455	-0.36	-0.238	-0.101	0.0392	0.172	0.286	0.37	0.414	0.415	0.381	0.315	0.223	0.111	-0.0172	-0.155	-0.298	-0.44	-0.577	-0.703	-0.814	-0.911	-0.996	-1.07	-1.14	-1.2	-1.26	-1.31
Cd59a		cytokine production;multicellular organismal process;biological regulation		cell part	1.72293e-05	1.86	1.45	1.04	0.649	0.278	-0.0674	-0.379	-0.652	-0.881	-1.07	-1.21	-1.32	-1.39	-1.43	-1.43	-1.39	-1.33	-1.24	-1.11	-0.967	-0.795	-0.603	-0.397	-0.183	0.0345	0.248	0.452	0.64	0.807	0.947	1.05	1.12	1.15	1.13	1.08	1.01	0.909	0.794	0.669	0.537
Cdadc1	KRAS_SIGNALING_UP	metabolic process	catalytic activity;binding;zinc ion binding;hydrolase activity;ion binding;cation binding;metal ion binding;transition metal ion binding		0.268169	1.67	1.58	1.5	1.41	1.33	1.24	1.15	1.07	0.984	0.898	0.813	0.727	0.641	0.556	0.47	0.385	0.299	0.213	0.128	0.0424	-0.0432	-0.129	-0.214	-0.3	-0.385	-0.471	-0.556	-0.642	-0.727	-0.813	-0.898	-0.984	-1.07	-1.15	-1.24	-1.33	-1.41	-1.5	-1.58	-1.67
Cdc123		cell cycle;cellular process;cell division		cytoplasm;cell part	1.27674e-10	1.2	1.17	1.14	1.1	1.07	1.04	1.01	0.973	0.939	0.902	0.864	0.824	0.78	0.732	0.68	0.623	0.561	0.493	0.418	0.337	0.248	0.151	0.0481	-0.0604	-0.174	-0.291	-0.411	-0.533	-0.657	-0.781	-0.905	-1.03	-1.15	-1.27	-1.39	-1.5	-1.62	-1.73	-1.85	-1.96
Cdc37l1				cytoplasm;cell part	0.179834	1.67	1.58	1.5	1.41	1.33	1.24	1.15	1.07	0.984	0.898	0.813	0.727	0.641	0.556	0.47	0.385	0.299	0.214	0.128	0.0424	-0.0431	-0.129	-0.214	-0.3	-0.385	-0.471	-0.556	-0.642	-0.727	-0.813	-0.898	-0.984	-1.07	-1.15	-1.24	-1.33	-1.41	-1.5	-1.58	-1.67
Cdk14		signal transduction;cellular process;response to stimulus;cell division;biological regulation	nucleotide binding;catalytic activity;protein kinase activity;protein serine/threonine kinase activity;cyclin-dependent protein kinase activity;binding;ATP binding;kinase activity;transferase activity;transferase activity, transferring phosphorus-containing groups;phosphotransferase activity, alcohol group as acceptor;purine nucleotide binding;adenyl nucleotide binding;ribonucleotide binding;puri…	cyclin-dependent protein kinase holoenzyme complex;nucleus;cytosol;plasma membrane;membrane;macromolecular complex;organelle;intracellular organelle;intracellular membrane-bounded organelle;protein complex;cell part	9.64106e-08	2.11	1.99	1.86	1.74	1.61	1.48	1.34	1.19	1.04	0.885	0.726	0.565	0.404	0.246	0.0921	-0.0557	-0.195	-0.326	-0.444	-0.549	-0.639	-0.713	-0.774	-0.821	-0.856	-0.881	-0.895	-0.9	-0.897	-0.887	-0.872	-0.852	-0.827	-0.8	-0.769	-0.737	-0.702	-0.666	-0.629	-0.591
Cdk19			nucleotide binding;catalytic activity;protein kinase activity;protein serine/threonine kinase activity;cyclin-dependent protein kinase activity;binding;ATP binding;kinase activity;transferase activity;transferase activity, transferring phosphorus-containing groups;phosphotransferase activity, alcohol group as acceptor;purine nucleotide binding;adenyl nucleotide binding;ribonucleotide binding;puri…		0.268634	1.67	1.58	1.5	1.41	1.33	1.24	1.16	1.07	0.984	0.898	0.813	0.727	0.641	0.556	0.47	0.384	0.299	0.213	0.128	0.0421	-0.0435	-0.129	-0.215	-0.3	-0.386	-0.471	-0.556	-0.642	-0.727	-0.813	-0.898	-0.984	-1.07	-1.15	-1.24	-1.33	-1.41	-1.5	-1.58	-1.67
Cdk4	G2M_CHECKPOINT;PI3K_AKT_MTOR_SIGNALING;E2F_TARGETS;MYC_TARGETS_V1;MYC_TARGETS_V2	regulation of translation;response to stress;signal transduction;anatomical structure morphogenesis;response to endogenous stimulus;cellular process;cellular component organization;developmental process;response to chemical stimulus;response to drug;rhythmic process;response to stimulus;cell division;regulation of cell cycle;biological regulation	nucleotide binding;catalytic activity;protein kinase activity;protein serine/threonine kinase activity;cyclin-dependent protein kinase activity;binding;ATP binding;kinase activity;transferase activity;transferase activity, transferring phosphorus-containing groups;phosphotransferase activity, alcohol group as acceptor;purine nucleotide binding;adenyl nucleotide binding;ribonucleotide binding;puri…	cyclin-dependent protein kinase holoenzyme complex;transcription factor complex;nucleolus;cytosol;membrane;macromolecular complex;organelle;intracellular organelle;intracellular non-membrane-bounded organelle;protein complex;cell part	3.79549e-06	1.4	1.34	1.28	1.22	1.16	1.1	1.05	0.988	0.933	0.877	0.822	0.766	0.709	0.651	0.59	0.528	0.462	0.393	0.319	0.242	0.159	0.0718	-0.0202	-0.116	-0.216	-0.319	-0.426	-0.535	-0.646	-0.759	-0.874	-0.99	-1.11	-1.22	-1.34	-1.46	-1.58	-1.7	-1.82	-1.94
Cdk5rap3		regulation of protein modification process;regulation of cell cycle;biological regulation			0.0798185	1.67	1.58	1.5	1.41	1.33	1.24	1.16	1.07	0.984	0.898	0.813	0.727	0.641	0.556	0.47	0.385	0.299	0.213	0.128	0.0422	-0.0434	-0.129	-0.214	-0.3	-0.386	-0.471	-0.557	-0.642	-0.727	-0.813	-0.898	-0.984	-1.07	-1.15	-1.24	-1.33	-1.41	-1.5	-1.58	-1.67
Cdk8	APICAL_JUNCTION	nucleobase-containing compound metabolic process;nitrogen compound metabolic process;metabolic process;biosynthetic process;cellular process;RNA metabolic process;cellular nitrogen compound metabolic process;macromolecule metabolic process;cellular metabolic process;primary metabolic process;biological regulation	nucleotide binding;catalytic activity;protein kinase activity;protein serine/threonine kinase activity;cyclin-dependent protein kinase activity;binding;ATP binding;RNA polymerase II carboxy-terminal domain kinase activity;kinase activity;transferase activity;transferase activity, transferring phosphorus-containing groups;phosphotransferase activity, alcohol group as acceptor;purine nucleotide bin…	macromolecular complex;protein complex;cell part	0.938495	2.3	2.12	1.94	1.76	1.59	1.41	1.24	1.08	0.92	0.767	0.619	0.476	0.341	0.211	0.0883	-0.0275	-0.136	-0.237	-0.331	-0.416	-0.493	-0.562	-0.624	-0.677	-0.724	-0.764	-0.797	-0.824	-0.846	-0.861	-0.872	-0.877	-0.878	-0.875	-0.869	-0.859	-0.848	-0.834	-0.82	-0.805
Cdkl2			nucleotide binding;catalytic activity;protein kinase activity;protein serine/threonine kinase activity;cyclin-dependent protein kinase activity;binding;ATP binding;kinase activity;transferase activity;transferase activity, transferring phosphorus-containing groups;phosphotransferase activity, alcohol group as acceptor;purine nucleotide binding;adenyl nucleotide binding;ribonucleotide binding;puri…	nucleus;cytoplasm;centrosome;microtubule organizing center;organelle;intracellular organelle;intracellular membrane-bounded organelle;intracellular non-membrane-bounded organelle;cell part	0.0562413	2.48	2.2	1.93	1.66	1.39	1.14	0.89	0.653	0.429	0.218	0.0206	-0.162	-0.331	-0.484	-0.621	-0.742	-0.845	-0.931	-1	-1.05	-1.08	-1.09	-1.08	-1.06	-1.02	-0.964	-0.892	-0.806	-0.706	-0.594	-0.469	-0.332	-0.185	-0.029	0.135	0.306	0.483	0.663	0.846	1.03
Cdkn1b	HYPOXIA;G2M_CHECKPOINT;APOPTOSIS;PI3K_AKT_MTOR_SIGNALING;E2F_TARGETS;UV_RESPONSE_DN	transport;ion transport;regulation of mitotic cell cycle;cell death;cellular process;death;regulation of protein modification process;multicellular organismal process;developmental process;regulation of organelle organization;response to chemical stimulus;anatomical structure development;neurological system process;response to stimulus;establishment of localization;regulation of cell cycle;biolog…	enzyme inhibitor activity;protein kinase inhibitor activity;cyclin-dependent protein kinase inhibitor activity;enzyme activator activity;caspase activator activity;peptidase activator activity;apoptotic protease activator activity;cyclin-dependent protein kinase regulator activity;kinase regulator activity;kinase inhibitor activity;protein kinase regulator activity;enzyme regulator activity;prote…	nucleus;endosome;cytosol;organelle;intracellular organelle;intracellular membrane-bounded organelle;cell part	0.00620818	1.72	1.63	1.54	1.45	1.36	1.26	1.17	1.08	0.989	0.897	0.806	0.715	0.624	0.533	0.443	0.354	0.265	0.176	0.0888	0.00205	-0.0839	-0.169	-0.253	-0.337	-0.42	-0.502	-0.583	-0.664	-0.744	-0.824	-0.903	-0.982	-1.06	-1.14	-1.22	-1.29	-1.37	-1.45	-1.52	-1.6
Cdkn1c	HYPOXIA;TGF_BETA_SIGNALING;UV_RESPONSE_UP;IL2_STAT5_SIGNALING	cellular process;developmental maturation;regulation of protein modification process;developmental process;cell maturation;anatomical structure development;regulation of cell cycle;biological regulation	enzyme inhibitor activity;protein kinase inhibitor activity;cyclin-dependent protein kinase inhibitor activity;cyclin-dependent protein kinase regulator activity;kinase regulator activity;kinase inhibitor activity;protein kinase regulator activity;enzyme regulator activity;protein serine/threonine kinase inhibitor activity	nucleus;cytoplasm;organelle;intracellular organelle;intracellular membrane-bounded organelle;cell part	2.62633e-12	3	2.56	2.13	1.72	1.33	0.971	0.651	0.377	0.153	-0.0247	-0.16	-0.259	-0.323	-0.358	-0.369	-0.359	-0.332	-0.294	-0.248	-0.198	-0.149	-0.103	-0.0637	-0.0318	-0.00998	-0.000245	-0.00475	-0.0256	-0.065	-0.125	-0.208	-0.315	-0.449	-0.606	-0.782	-0.976	-1.18	-1.4	-1.62	-1.85
Cdpf1					2.79955e-08	2.01	1.79	1.56	1.34	1.13	0.911	0.698	0.489	0.285	0.0878	-0.102	-0.282	-0.451	-0.607	-0.749	-0.875	-0.983	-1.07	-1.14	-1.18	-1.21	-1.2	-1.18	-1.13	-1.06	-0.975	-0.869	-0.746	-0.605	-0.45	-0.28	-0.0971	0.098	0.304	0.519	0.741	0.969	1.2	1.44	1.68
Celf1		cellular process;cellular component organization;cellular component assembly;ribonucleoprotein complex assembly;developmental process;cellular macromolecular complex assembly;cell development;anatomical structure development;macromolecular complex assembly;biological regulation	nucleotide binding;nucleic acid binding;RNA binding;mRNA binding;binding;protein binding;translation initiation factor binding;BRE binding	nucleus;cytoplasm;organelle;intracellular organelle;intracellular membrane-bounded organelle;cell part	0.692215	1.67	1.58	1.5	1.41	1.33	1.24	1.15	1.07	0.984	0.899	0.814	0.728	0.643	0.557	0.472	0.386	0.301	0.215	0.13	0.0439	-0.0418	-0.128	-0.213	-0.299	-0.385	-0.471	-0.556	-0.642	-0.728	-0.813	-0.899	-0.985	-1.07	-1.16	-1.24	-1.33	-1.41	-1.5	-1.58	-1.67
Cenpb		biological regulation	nucleic acid binding;DNA binding;chromatin binding;binding	nucleus;organelle;intracellular organelle;intracellular membrane-bounded organelle;cell part	0.0227446	2	1.86	1.72	1.58	1.43	1.28	1.12	0.955	0.782	0.604	0.422	0.24	0.0599	-0.117	-0.287	-0.449	-0.601	-0.74	-0.863	-0.97	-1.06	-1.12	-1.17	-1.19	-1.2	-1.18	-1.14	-1.08	-0.999	-0.895	-0.77	-0.622	-0.453	-0.265	-0.0598	0.159	0.389	0.627	0.871	1.12
Cep164		nuclear division;nucleobase-containing compound metabolic process;DNA metabolic process;DNA repair;nitrogen compound metabolic process;response to stress;response to DNA damage stimulus;organelle organization;mitosis;metabolic process;cellular process;cellular component organization;cellular nitrogen compound metabolic process;macromolecule metabolic process;cellular metabolic process;primary met…		nucleus;cilium;cell projection;organelle;intracellular organelle;intracellular membrane-bounded organelle;intracellular non-membrane-bounded organelle;cell part	0.000571954	2.09	1.94	1.8	1.65	1.51	1.37	1.23	1.1	0.964	0.836	0.712	0.591	0.474	0.361	0.252	0.146	0.0452	-0.0519	-0.145	-0.233	-0.318	-0.397	-0.473	-0.544	-0.61	-0.673	-0.73	-0.784	-0.833	-0.878	-0.918	-0.954	-0.985	-1.01	-1.04	-1.06	-1.08	-1.1	-1.11	-1.13
Cep19				organelle;intracellular organelle;intracellular non-membrane-bounded organelle;cell part	2.01346e-05	1.75	1.65	1.56	1.46	1.36	1.27	1.17	1.08	0.981	0.887	0.794	0.702	0.611	0.521	0.431	0.342	0.255	0.167	0.0812	-0.00414	-0.0887	-0.172	-0.255	-0.337	-0.419	-0.5	-0.58	-0.66	-0.74	-0.819	-0.898	-0.976	-1.05	-1.13	-1.21	-1.29	-1.37	-1.44	-1.52	-1.6
Cep350				nucleus;cytoplasm;centrosome;microtubule organizing center;organelle;intracellular organelle;intracellular membrane-bounded organelle;intracellular non-membrane-bounded organelle;cell part	0.403779	1.99	1.82	1.65	1.49	1.32	1.16	0.99	0.822	0.655	0.488	0.322	0.16	0.00143	-0.152	-0.3	-0.44	-0.573	-0.696	-0.809	-0.911	-1	-1.08	-1.14	-1.18	-1.2	-1.2	-1.18	-1.14	-1.06	-0.963	-0.831	-0.668	-0.472	-0.246	0.00459	0.276	0.565	0.866	1.18	1.49
Cep57	MITOTIC_SPINDLE	protein complex assembly;transport;organelle organization;cytoskeleton organization;signal transduction;response to endogenous stimulus;cellular process;protein transport;cellular component organization;cellular component assembly;developmental process;response to chemical stimulus;cell development;anatomical structure development;response to stimulus;establishment of localization;macromolecular …	binding;protein binding;microtubule binding;cytoskeletal protein binding;tubulin binding;fibroblast growth factor binding;growth factor binding;identical protein binding;protein homodimerization activity;protein dimerization activity	nucleus;cytoplasm;Golgi apparatus;centrosome;microtubule organizing center;macromolecular complex;organelle;intracellular organelle;intracellular membrane-bounded organelle;intracellular non-membrane-bounded organelle;protein complex;cell part	2.03011e-09	1.75	1.65	1.56	1.46	1.37	1.27	1.18	1.08	0.987	0.893	0.799	0.706	0.613	0.522	0.43	0.34	0.251	0.162	0.0748	-0.0117	-0.097	-0.181	-0.264	-0.347	-0.428	-0.508	-0.588	-0.667	-0.746	-0.824	-0.901	-0.978	-1.05	-1.13	-1.21	-1.28	-1.36	-1.43	-1.51	-1.58
Cep63		nuclear division;response to stress;response to DNA damage stimulus;organelle organization;cytoskeleton organization;mitosis;signal transduction;cellular process;cellular component organization;cellular component assembly;organelle fission;response to stimulus;cell division;regulation of cell cycle;biological regulation;organelle assembly		cytoplasm;centrosome;microtubule organizing center;organelle;intracellular organelle;intracellular non-membrane-bounded organelle;cell part	0.000120558	1.96	1.84	1.73	1.61	1.49	1.37	1.25	1.13	1.01	0.887	0.768	0.65	0.534	0.42	0.309	0.2	0.094	-0.00814	-0.106	-0.2	-0.289	-0.374	-0.453	-0.528	-0.599	-0.665	-0.726	-0.783	-0.836	-0.885	-0.93	-0.971	-1.01	-1.04	-1.07	-1.1	-1.13	-1.15	-1.18	-1.2
Cep70				cytoplasm;centrosome;microtubule organizing center;membrane;organelle;intracellular organelle;intracellular non-membrane-bounded organelle;cell part	5.56353e-50	2.64	2.38	2.12	1.87	1.62	1.39	1.16	0.945	0.746	0.56	0.388	0.23	0.0857	-0.0455	-0.164	-0.269	-0.361	-0.442	-0.509	-0.565	-0.609	-0.642	-0.665	-0.681	-0.689	-0.692	-0.691	-0.688	-0.682	-0.677	-0.674	-0.673	-0.675	-0.682	-0.691	-0.703	-0.716	-0.732	-0.748	-0.765
Cep89		cellular process;cellular component organization		centrosome;microtubule organizing center;plasma membrane;membrane;organelle;intracellular organelle;intracellular non-membrane-bounded organelle;cell part	0.00575585	2.24	1.99	1.74	1.5	1.26	1.03	0.807	0.597	0.399	0.214	0.0414	-0.119	-0.267	-0.403	-0.527	-0.639	-0.739	-0.828	-0.905	-0.97	-1.02	-1.07	-1.09	-1.11	-1.1	-1.08	-1.04	-0.973	-0.886	-0.775	-0.637	-0.473	-0.28	-0.0614	0.178	0.436	0.708	0.991	1.28	1.57
Cept1		alcohol metabolic process;lipid metabolic process;nitrogen compound metabolic process;metabolic process;biosynthetic process;amine metabolic process;cellular process;cellular nitrogen compound metabolic process;cellular metabolic process;primary metabolic process;cellular lipid metabolic process;small molecule metabolic process	catalytic activity;diacylglycerol cholinephosphotransferase activity;ethanolaminephosphotransferase activity;binding;transferase activity;transferase activity, transferring phosphorus-containing groups;phosphotransferase activity, for other substituted phosphate groups;CDP-alcohol phosphatidyltransferase activity;ion binding;cation binding;metal ion binding	membrane;cell part	0.313357	2.61	2.31	2	1.71	1.42	1.15	0.884	0.637	0.408	0.198	0.00439	-0.171	-0.33	-0.472	-0.597	-0.706	-0.798	-0.875	-0.935	-0.981	-1.01	-1.03	-1.03	-1.01	-0.982	-0.939	-0.882	-0.811	-0.727	-0.629	-0.518	-0.394	-0.258	-0.11	0.047	0.212	0.383	0.559	0.738	0.919
Cers5		lipid metabolic process;metabolic process;biosynthetic process;cellular process;cellular metabolic process;primary metabolic process;cellular lipid metabolic process	nucleic acid binding transcription factor activity;nucleic acid binding;DNA binding;sequence-specific DNA binding transcription factor activity;catalytic activity;binding;N-acyltransferase activity;transferase activity;transferase activity, transferring acyl groups;transferase activity, transferring acyl groups other than amino-acyl groups;sequence-specific DNA binding;sphingosine N-acyltransfera…	endoplasmic reticulum;membrane;organelle;intracellular organelle;intracellular membrane-bounded organelle;cell part	0.0153912	2.41	2.19	1.98	1.77	1.56	1.36	1.17	0.99	0.819	0.659	0.509	0.367	0.234	0.109	-0.00937	-0.121	-0.228	-0.329	-0.427	-0.52	-0.611	-0.697	-0.778	-0.851	-0.915	-0.968	-1.01	-1.03	-1.04	-1.03	-1	-0.952	-0.878	-0.784	-0.672	-0.546	-0.407	-0.26	-0.108	0.0481
Ces1d		organic acid metabolic process;lipid metabolic process;glycerol ether metabolic process;metabolic process;catabolic process;cellular process;cellular component organization;cellular component assembly;multicellular organismal process;cellular ketone metabolic process;response to chemical stimulus;cellular metabolic process;primary metabolic process;cellular lipid metabolic process;small molecule …	catalytic activity;carboxylesterase activity;sterol esterase activity;triglyceride lipase activity;lipase activity;hydrolase activity;hydrolase activity, acting on ester bonds;fatty-acyl-ethyl-ester synthase activity;retinyl-palmitate esterase activity;carboxylic ester hydrolase activity;methyl indole-3-acetate esterase activity;methyl salicylate esterase activity;methyl jasmonate esterase activi…	lipid particle;cytosol;cell part	1.01761e-296	2.3	2.03	1.77	1.51	1.25	0.987	0.728	0.47	0.214	-0.0346	-0.274	-0.5	-0.709	-0.897	-1.06	-1.2	-1.3	-1.37	-1.4	-1.39	-1.33	-1.23	-1.1	-0.939	-0.758	-0.564	-0.364	-0.167	0.0216	0.193	0.341	0.457	0.537	0.583	0.601	0.595	0.57	0.53	0.481	0.428
Cetn2	DNA_REPAIR	nuclear division;nucleobase-containing compound metabolic process;DNA metabolic process;DNA repair;nitrogen compound metabolic process;response to stress;response to DNA damage stimulus;organelle organization;mitosis;metabolic process;cellular process;cellular component organization;multicellular organismal process;cellular nitrogen compound metabolic process;macromolecule metabolic process;cellu…	nucleotide binding;nucleic acid binding;catalytic activity;helicase activity;binding;calcium ion binding;protein binding;ATP binding;microtubule binding;ATP-dependent helicase activity;cytoskeletal protein binding;tubulin binding;pyrophosphatase activity;hydrolase activity;hydrolase activity, acting on acid anhydrides;hydrolase activity, acting on acid anhydrides, in phosphorus-containing anhydri…	nucleotide-excision repair complex;microtubule organizing center;cilium;macromolecular complex;cell projection;organelle;intracellular organelle;intracellular non-membrane-bounded organelle;protein complex;cell part	1.41649e-24	2.52	2.3	2.07	1.85	1.63	1.42	1.21	1.01	0.822	0.64	0.468	0.306	0.154	0.0123	-0.118	-0.237	-0.344	-0.439	-0.522	-0.592	-0.648	-0.692	-0.724	-0.746	-0.76	-0.766	-0.766	-0.76	-0.751	-0.74	-0.727	-0.714	-0.703	-0.692	-0.682	-0.674	-0.665	-0.658	-0.65	-0.643
Chchd10	ADIPOGENESIS	generation of precursor metabolites and energy;oxidative phosphorylation;nucleobase-containing compound metabolic process;phosphorus metabolic process;nitrogen compound metabolic process;metabolic process;biosynthetic process;nucleotide metabolic process;cellular process;cellular nitrogen compound metabolic process;cellular metabolic process;primary metabolic process;small molecule metabolic proc…		mitochondrion;organelle;intracellular organelle;intracellular membrane-bounded organelle;cell part	4.03243e-43	1.68	1.31	0.941	0.588	0.252	-0.062	-0.348	-0.599	-0.814	-0.993	-1.14	-1.25	-1.32	-1.37	-1.38	-1.36	-1.32	-1.25	-1.15	-1.03	-0.88	-0.712	-0.529	-0.336	-0.136	0.065	0.262	0.451	0.626	0.784	0.918	1.02	1.1	1.15	1.17	1.18	1.16	1.14	1.11	1.07
Chchd3		organelle organization;mitochondrion organization;cellular process;cellular component organization;cellular membrane organization;organelle fusion;membrane organization;membrane fusion	structural molecule activity;binding;protein binding;enzyme binding;phosphatase binding;protein complex scaffold	nucleus;membrane;organelle;intracellular organelle;intracellular membrane-bounded organelle;cell part	6.00579e-07	2.37	2.17	1.96	1.76	1.57	1.38	1.2	1.02	0.858	0.702	0.556	0.419	0.291	0.172	0.0617	-0.0399	-0.133	-0.217	-0.293	-0.361	-0.421	-0.473	-0.519	-0.559	-0.595	-0.627	-0.657	-0.685	-0.712	-0.741	-0.77	-0.802	-0.838	-0.876	-0.917	-0.96	-1	-1.05	-1.1	-1.14
Chchd5				cell part	0.988477	1.69	1.6	1.51	1.42	1.34	1.25	1.16	1.07	0.982	0.894	0.806	0.719	0.632	0.545	0.459	0.372	0.286	0.201	0.115	0.0302	-0.0547	-0.139	-0.224	-0.308	-0.392	-0.476	-0.56	-0.644	-0.728	-0.812	-0.896	-0.98	-1.06	-1.15	-1.23	-1.32	-1.4	-1.49	-1.57	-1.66
Chchd6		response to stress;response to DNA damage stimulus;organelle organization;mitochondrion organization;cellular process;cellular component organization;cellular membrane organization;response to stimulus;membrane organization		membrane;cell part	6.82045e-18	1.68	1.59	1.5	1.42	1.33	1.24	1.16	1.07	0.984	0.898	0.811	0.725	0.639	0.552	0.466	0.38	0.294	0.208	0.123	0.037	-0.0486	-0.134	-0.219	-0.304	-0.39	-0.475	-0.559	-0.644	-0.729	-0.814	-0.899	-0.983	-1.07	-1.15	-1.24	-1.32	-1.41	-1.49	-1.57	-1.66
Chchd7				mitochondrion;organelle;intracellular organelle;intracellular membrane-bounded organelle;cell part	3.45814e-08	1.67	1.58	1.5	1.41	1.33	1.24	1.15	1.07	0.984	0.898	0.813	0.727	0.642	0.556	0.47	0.385	0.299	0.214	0.128	0.0428	-0.0427	-0.128	-0.214	-0.299	-0.385	-0.47	-0.556	-0.642	-0.727	-0.813	-0.898	-0.984	-1.07	-1.15	-1.24	-1.33	-1.41	-1.5	-1.58	-1.67
Chd3		chromatin organization;organelle organization;cellular process;cellular component organization;chromosome organization	nucleotide binding;nucleic acid binding;DNA binding;binding;ATP binding;purine nucleotide binding;adenyl nucleotide binding;ribonucleotide binding;purine ribonucleotide binding;adenyl ribonucleotide binding;purine ribonucleoside triphosphate binding	chromatin remodeling complex;transcriptional repressor complex;macromolecular complex;protein complex;cell part	1.36315e-05	2.05	1.92	1.79	1.66	1.53	1.38	1.23	1.06	0.886	0.7	0.508	0.313	0.119	-0.0727	-0.258	-0.433	-0.597	-0.744	-0.874	-0.982	-1.06	-1.12	-1.16	-1.17	-1.16	-1.13	-1.09	-1.02	-0.937	-0.839	-0.727	-0.601	-0.464	-0.316	-0.159	0.00556	0.176	0.351	0.529	0.708
Chd6					0.0501286	2.55	2.31	2.07	1.84	1.61	1.38	1.16	0.94	0.731	0.53	0.337	0.155	-0.0162	-0.176	-0.323	-0.457	-0.577	-0.681	-0.769	-0.841	-0.894	-0.93	-0.95	-0.955	-0.946	-0.924	-0.891	-0.847	-0.794	-0.733	-0.665	-0.592	-0.513	-0.431	-0.345	-0.256	-0.166	-0.0728	0.021	0.115
Chd9		nucleobase-containing compound metabolic process;chromatin organization;nitrogen compound metabolic process;organelle organization;metabolic process;biosynthetic process;cellular process;cellular component organization;RNA metabolic process;chromatin modification;cellular nitrogen compound metabolic process;macromolecule metabolic process;cellular metabolic process;primary metabolic process;chrom…	nucleotide binding;nucleic acid binding;DNA binding;catalytic activity;helicase activity;binding;ATP binding;pyrophosphatase activity;hydrolase activity;hydrolase activity, acting on acid anhydrides;hydrolase activity, acting on acid anhydrides, in phosphorus-containing anhydrides;purine nucleotide binding;nucleoside-triphosphatase activity;adenyl nucleotide binding;ribonucleotide binding;purine …	nucleus;cytoplasm;organelle;intracellular organelle;intracellular membrane-bounded organelle;cell part	0.00380608	1.67	1.58	1.5	1.41	1.33	1.24	1.16	1.07	0.984	0.898	0.812	0.727	0.641	0.556	0.47	0.384	0.299	0.213	0.128	0.0421	-0.0435	-0.129	-0.214	-0.3	-0.385	-0.471	-0.556	-0.642	-0.727	-0.813	-0.898	-0.984	-1.07	-1.15	-1.24	-1.33	-1.41	-1.5	-1.58	-1.67
Chia		carbohydrate metabolic process;polysaccharide metabolic process;nitrogen compound metabolic process;metabolic process;cell death;catabolic process;amine metabolic process;cellular process;death;multicellular organismal process;macromolecule metabolic process;primary metabolic process;regulation of transport;biological regulation	pattern binding;catalytic activity;hydrolase activity, hydrolyzing O-glycosyl compounds;chitinase activity;binding;chitin binding;hydrolase activity;hydrolase activity, acting on glycosyl bonds;carbohydrate binding;polysaccharide binding	extracellular space;cytoplasm;cell part	2.52662e-45	1.87	1.58	1.3	1.02	0.744	0.473	0.209	-0.0471	-0.293	-0.525	-0.74	-0.935	-1.11	-1.25	-1.36	-1.44	-1.49	-1.49	-1.45	-1.36	-1.22	-1.03	-0.812	-0.566	-0.306	-0.0405	0.22	0.465	0.686	0.871	1.01	1.1	1.12	1.09	1.01	0.885	0.732	0.554	0.361	0.159
Chmp1a	G2M_CHECKPOINT	nucleobase-containing compound metabolic process;DNA metabolic process;DNA packaging;nitrogen compound metabolic process;transport;organelle organization;cell communication;metabolic process;biosynthetic process;response to external stimulus;cellular process;response to extracellular stimulus;protein transport;cellular component organization;RNA metabolic process;vesicle-mediated transport;gene s…		nuclear chromosome;chromosome;endosome;microtubule organizing center;endomembrane system;membrane;organelle;intracellular organelle;intracellular membrane-bounded organelle;intracellular non-membrane-bounded organelle;cell part	0.078332	1.18	1.15	1.12	1.09	1.06	1.03	0.996	0.962	0.925	0.887	0.846	0.803	0.757	0.707	0.654	0.598	0.537	0.471	0.401	0.326	0.246	0.16	0.0697	-0.0262	-0.127	-0.233	-0.343	-0.457	-0.576	-0.7	-0.827	-0.958	-1.09	-1.23	-1.37	-1.52	-1.66	-1.81	-1.96	-2.1
Chpt1	ESTROGEN_RESPONSE_EARLY;ESTROGEN_RESPONSE_LATE	alcohol metabolic process;lipid metabolic process;nitrogen compound metabolic process;metabolic process;biosynthetic process;amine metabolic process;cellular process;cellular nitrogen compound metabolic process;cellular metabolic process;primary metabolic process;cellular lipid metabolic process;small molecule metabolic process	catalytic activity;diacylglycerol cholinephosphotransferase activity;binding;transferase activity;transferase activity, transferring phosphorus-containing groups;phosphotransferase activity, for other substituted phosphate groups;CDP-alcohol phosphatidyltransferase activity;ion binding;cation binding;metal ion binding	Golgi apparatus;membrane;organelle;intracellular organelle;intracellular membrane-bounded organelle;cell part	1.77515e-28	2.12	1.91	1.71	1.51	1.3	1.08	0.861	0.633	0.398	0.16	-0.0753	-0.305	-0.524	-0.729	-0.914	-1.08	-1.21	-1.31	-1.38	-1.4	-1.38	-1.32	-1.22	-1.09	-0.941	-0.771	-0.59	-0.404	-0.22	-0.0432	0.12	0.263	0.381	0.476	0.552	0.612	0.659	0.697	0.727	0.755
Chrac1			nucleic acid binding;DNA binding;catalytic activity;DNA-directed DNA polymerase activity;binding;transferase activity;transferase activity, transferring phosphorus-containing groups;nucleotidyltransferase activity;DNA polymerase activity;sequence-specific DNA binding	nucleus;organelle;intracellular organelle;intracellular membrane-bounded organelle;cell part	5.18505e-06	1.67	1.58	1.5	1.41	1.33	1.24	1.15	1.07	0.984	0.898	0.813	0.727	0.642	0.556	0.471	0.385	0.299	0.214	0.128	0.0429	-0.0427	-0.128	-0.214	-0.299	-0.385	-0.47	-0.556	-0.641	-0.727	-0.813	-0.898	-0.984	-1.07	-1.15	-1.24	-1.33	-1.41	-1.5	-1.58	-1.67
Chtf8		nucleobase-containing compound metabolic process;DNA metabolic process;DNA replication;nitrogen compound metabolic process;cell cycle;metabolic process;biosynthetic process;cellular process;cellular nitrogen compound metabolic process;macromolecule metabolic process;cellular metabolic process;primary metabolic process	nucleic acid binding;DNA binding;binding	nucleus;organelle;intracellular organelle;intracellular membrane-bounded organelle;cell part	0.0101831	1.67	1.58	1.5	1.41	1.33	1.24	1.15	1.07	0.984	0.898	0.813	0.727	0.641	0.556	0.47	0.385	0.299	0.214	0.128	0.0426	-0.0429	-0.128	-0.214	-0.3	-0.385	-0.471	-0.556	-0.642	-0.727	-0.813	-0.898	-0.984	-1.07	-1.15	-1.24	-1.33	-1.41	-1.5	-1.58	-1.67
Churc1		nucleobase-containing compound metabolic process;nitrogen compound metabolic process;multicellular organismal development;metabolic process;biosynthetic process;cellular process;RNA metabolic process;multicellular organismal process;developmental process;cellular nitrogen compound metabolic process;macromolecule metabolic process;cellular metabolic process;primary metabolic process;anatomical str…	nucleic acid binding;DNA binding;binding;zinc ion binding;ion binding;cation binding;metal ion binding;transition metal ion binding	nucleus;organelle;intracellular organelle;intracellular membrane-bounded organelle;cell part	0.121204	2.8	2.48	2.16	1.85	1.55	1.25	0.974	0.71	0.463	0.234	0.0239	-0.167	-0.34	-0.492	-0.625	-0.738	-0.83	-0.901	-0.951	-0.979	-0.986	-0.972	-0.941	-0.894	-0.835	-0.766	-0.689	-0.607	-0.523	-0.438	-0.357	-0.281	-0.211	-0.149	-0.092	-0.04	0.00824	0.0536	0.0971	0.14
Ciao1		chromosome segregation;metabolic process;biosynthetic process;cellular process;cellular metabolic process;cofactor metabolic process;biological regulation	nucleic acid binding transcription factor activity;sequence-specific DNA binding transcription factor activity	macromolecular complex;protein complex;cell part	0.0551996	1.67	1.58	1.49	1.41	1.32	1.24	1.15	1.07	0.983	0.898	0.813	0.728	0.642	0.557	0.472	0.386	0.301	0.216	0.13	0.0449	-0.0406	-0.126	-0.212	-0.297	-0.383	-0.469	-0.555	-0.64	-0.726	-0.812	-0.898	-0.984	-1.07	-1.16	-1.24	-1.33	-1.41	-1.5	-1.59	-1.67
Cib1		mitotic cell cycle;response to stress;response to DNA damage stimulus;cell cycle;cell death;cellular process;death;response to stimulus;biological regulation	binding;calcium ion binding;protein binding;ion binding;cation binding;protein anchor;metal ion binding	nucleoplasm;endoplasmic reticulum;plasma membrane;membrane;filopodium;cell projection;organelle;intracellular organelle;intracellular membrane-bounded organelle;cell part	0.000137948	1.04	0.904	0.771	0.647	0.538	0.448	0.383	0.347	0.341	0.361	0.403	0.46	0.528	0.601	0.675	0.744	0.803	0.847	0.871	0.87	0.839	0.778	0.689	0.577	0.442	0.29	0.121	-0.0604	-0.252	-0.45	-0.652	-0.856	-1.06	-1.26	-1.46	-1.66	-1.86	-2.06	-2.25	-2.45
Cirbp		nucleobase-containing compound metabolic process;regulation of translation;nitrogen compound metabolic process;response to stress;metabolic process;response to abiotic stimulus;cellular process;cellular component organization;RNA metabolic process;mRNA metabolic process;cellular component assembly;ribonucleoprotein complex assembly;cellular macromolecular complex assembly;cellular nitrogen compou…	nucleotide binding;nucleic acid binding;RNA binding;mRNA binding;mRNA 3'-UTR binding;binding;rRNA binding;translation repressor activity;translation regulator activity;SSU rRNA binding	nucleus;nucleoplasm;ribonucleoprotein complex;macromolecular complex;organelle;intracellular organelle;intracellular membrane-bounded organelle;intracellular non-membrane-bounded organelle;cell part	0.00283267	0.927	0.926	0.925	0.924	0.922	0.919	0.915	0.911	0.905	0.896	0.884	0.868	0.847	0.82	0.787	0.745	0.696	0.636	0.567	0.486	0.393	0.289	0.175	0.052	-0.0774	-0.212	-0.351	-0.493	-0.635	-0.777	-0.917	-1.05	-1.19	-1.31	-1.44	-1.56	-1.68	-1.79	-1.91	-2.02
Cisd1		biological regulation	binding;iron ion binding;ion binding;cation binding;metal ion binding;transition metal ion binding;iron-sulfur cluster binding;2 iron, 2 sulfur cluster binding;metal cluster binding	membrane;cell part	4.34876e-06	3.67	2.98	2.3	1.66	1.07	0.534	0.0787	-0.282	-0.544	-0.715	-0.809	-0.837	-0.81	-0.74	-0.639	-0.519	-0.391	-0.267	-0.159	-0.0792	-0.0375	-0.0342	-0.0626	-0.116	-0.187	-0.27	-0.356	-0.44	-0.514	-0.572	-0.607	-0.612	-0.581	-0.519	-0.429	-0.317	-0.186	-0.0417	0.112	0.27
Ckmt1			nucleotide binding;catalytic activity;creatine kinase activity;binding;ATP binding;kinase activity;transferase activity;transferase activity, transferring phosphorus-containing groups;phosphotransferase activity, nitrogenous group as acceptor;purine nucleotide binding;adenyl nucleotide binding;ribonucleotide binding;purine ribonucleotide binding;adenyl ribonucleotide binding;purine ribonucleoside…	mitochondrion;membrane;organelle;intracellular organelle;intracellular membrane-bounded organelle;cell part	5.56119e-07	1.78	1.5	1.23	0.966	0.703	0.447	0.199	-0.0402	-0.267	-0.481	-0.678	-0.857	-1.01	-1.15	-1.26	-1.34	-1.39	-1.41	-1.39	-1.34	-1.24	-1.11	-0.954	-0.77	-0.569	-0.357	-0.14	0.075	0.283	0.476	0.649	0.796	0.911	0.998	1.06	1.1	1.13	1.14	1.15	1.15
Clcc1				nucleus;endoplasmic reticulum;Golgi apparatus;organelle;intracellular organelle;intracellular membrane-bounded organelle;cell part	0.100739	1.67	1.58	1.5	1.41	1.33	1.24	1.16	1.07	0.984	0.898	0.812	0.727	0.641	0.556	0.47	0.384	0.299	0.213	0.128	0.0421	-0.0435	-0.129	-0.214	-0.3	-0.385	-0.471	-0.556	-0.642	-0.727	-0.813	-0.898	-0.984	-1.07	-1.15	-1.24	-1.33	-1.41	-1.5	-1.58	-1.67
Clcn4-2			transporter activity;ion channel activity;anion channel activity;chloride channel activity;anion transmembrane transporter activity;ion transmembrane transporter activity;channel activity;passive transmembrane transporter activity;substrate-specific channel activity;transmembrane transporter activity;substrate-specific transmembrane transporter activity;substrate-specific transporter activity		0.00016488	2.01	1.89	1.76	1.64	1.52	1.39	1.27	1.14	1.02	0.889	0.762	0.636	0.512	0.39	0.27	0.154	0.041	-0.0671	-0.17	-0.268	-0.359	-0.444	-0.522	-0.595	-0.661	-0.722	-0.777	-0.826	-0.869	-0.907	-0.939	-0.966	-0.987	-1	-1.02	-1.03	-1.04	-1.04	-1.04	-1.05
Cldn10			structural molecule activity	plasma membrane;membrane;cell part	1.3297e-138	2.47	2.26	2.06	1.85	1.64	1.43	1.21	1	0.785	0.573	0.365	0.165	-0.0245	-0.2	-0.359	-0.499	-0.616	-0.708	-0.772	-0.804	-0.803	-0.772	-0.716	-0.642	-0.558	-0.469	-0.383	-0.305	-0.243	-0.202	-0.19	-0.213	-0.276	-0.374	-0.503	-0.658	-0.833	-1.02	-1.22	-1.43
Clk4		protein modification process;protein phosphorylation;phosphorus metabolic process;metabolic process;cellular process;peptidyl-amino acid modification;protein metabolic process;macromolecule metabolic process;macromolecule modification;cellular metabolic process;primary metabolic process;biological regulation	nucleotide binding;catalytic activity;protein kinase activity;protein serine/threonine kinase activity;protein serine/threonine/tyrosine kinase activity;protein tyrosine kinase activity;binding;ATP binding;kinase activity;transferase activity;transferase activity, transferring phosphorus-containing groups;phosphotransferase activity, alcohol group as acceptor;purine nucleotide binding;adenyl nucl…	nucleus;organelle;intracellular organelle;intracellular membrane-bounded organelle;cell part	0.139983	1.81	1.7	1.6	1.5	1.39	1.29	1.19	1.09	0.989	0.89	0.79	0.692	0.595	0.498	0.403	0.31	0.217	0.126	0.037	-0.0505	-0.136	-0.22	-0.302	-0.383	-0.462	-0.539	-0.615	-0.69	-0.763	-0.835	-0.906	-0.976	-1.05	-1.11	-1.18	-1.25	-1.31	-1.38	-1.45	-1.51
Clock		chromatin organization;protein modification process;response to stress;response to DNA damage stimulus;organelle organization;metabolic process;response to abiotic stimulus;cellular process;cellular component organization;chromatin modification;histone modification;peptidyl-amino acid modification;protein metabolic process;macromolecule metabolic process;macromolecule modification;protein acylati…	regulatory region DNA binding;transcription regulatory region sequence-specific DNA binding;RNA polymerase II regulatory region sequence-specific DNA binding;RNA polymerase II core promoter proximal region sequence-specific DNA binding;sequence-specific DNA binding RNA polymerase II transcription factor activity;RNA polymerase II core promoter proximal region sequence-specific DNA binding transcr…	transcription factor complex;chromosome;cytosol;macromolecular complex;organelle;intracellular organelle;intracellular non-membrane-bounded organelle;protein complex;cell part	0.5048	1.66	1.58	1.49	1.41	1.32	1.24	1.15	1.07	0.984	0.898	0.813	0.728	0.643	0.557	0.472	0.387	0.301	0.216	0.131	0.045	-0.0406	-0.126	-0.212	-0.298	-0.383	-0.469	-0.555	-0.641	-0.727	-0.813	-0.898	-0.984	-1.07	-1.16	-1.24	-1.33	-1.41	-1.5	-1.58	-1.67
Clpx		protein folding;proteolysis;metabolic process;cellular process;protein metabolic process;macromolecule metabolic process;cellular metabolic process;primary metabolic process;proteolysis involved in cellular protein catabolic process	nucleotide binding;catalytic activity;ATP-dependent peptidase activity;binding;ATP binding;enzyme activator activity;peptidase activity;pyrophosphatase activity;peptidase activator activity;hydrolase activity;hydrolase activity, acting on acid anhydrides;hydrolase activity, acting on acid anhydrides, in phosphorus-containing anhydrides;ATPase activity;purine nucleotide binding;nucleoside-triphosp…	nucleus;endopeptidase Clp complex;membrane;macromolecular complex;organelle;intracellular organelle;intracellular membrane-bounded organelle;intracellular non-membrane-bounded organelle;protein complex;cell part	0.0213041	1.56	1.48	1.41	1.34	1.27	1.19	1.12	1.05	0.975	0.901	0.827	0.752	0.676	0.6	0.522	0.444	0.364	0.283	0.201	0.117	0.0315	-0.0556	-0.144	-0.234	-0.325	-0.418	-0.511	-0.605	-0.7	-0.796	-0.892	-0.989	-1.09	-1.18	-1.28	-1.38	-1.48	-1.58	-1.68	-1.77
Cluap1		cellular process;cellular component organization		nucleus;cilium;cell projection;organelle;intracellular organelle;intracellular membrane-bounded organelle;cell part	2.96861e-12	1.92	1.81	1.69	1.57	1.45	1.33	1.22	1.1	0.987	0.874	0.762	0.651	0.543	0.437	0.333	0.232	0.135	0.04	-0.0511	-0.138	-0.222	-0.301	-0.377	-0.45	-0.52	-0.587	-0.651	-0.714	-0.775	-0.834	-0.893	-0.95	-1.01	-1.06	-1.12	-1.18	-1.23	-1.29	-1.34	-1.4
Cluh		organelle organization;mitochondrion organization;cellular process;cellular component organization;localization;organelle localization;cellular localization		cytoplasm;cell part	0.141032	2.23	2.07	1.92	1.76	1.6	1.43	1.27	1.1	0.925	0.75	0.575	0.402	0.232	0.0662	-0.0932	-0.245	-0.387	-0.518	-0.637	-0.741	-0.83	-0.902	-0.958	-0.999	-1.02	-1.03	-1.03	-1.01	-0.976	-0.928	-0.866	-0.79	-0.702	-0.601	-0.49	-0.372	-0.246	-0.115	0.0187	0.154
Cmc1			binding;ion binding;cation binding;metal ion binding	mitochondrion;organelle;intracellular organelle;intracellular membrane-bounded organelle;cell part	0.237271	1.66	1.58	1.49	1.41	1.32	1.24	1.15	1.07	0.983	0.898	0.814	0.729	0.644	0.559	0.474	0.389	0.304	0.219	0.133	0.0478	-0.0377	-0.123	-0.209	-0.295	-0.381	-0.467	-0.553	-0.639	-0.725	-0.811	-0.898	-0.984	-1.07	-1.16	-1.24	-1.33	-1.42	-1.5	-1.59	-1.68
Cmip			binding;phospholipid binding;lipid binding	nucleus;cytoplasm;organelle;intracellular organelle;intracellular membrane-bounded organelle;cell part	0.00058025	2.14	2.01	1.87	1.73	1.59	1.45	1.3	1.14	0.975	0.805	0.632	0.458	0.284	0.113	-0.0528	-0.212	-0.362	-0.502	-0.628	-0.74	-0.834	-0.912	-0.972	-1.02	-1.04	-1.05	-1.05	-1.03	-0.997	-0.948	-0.885	-0.808	-0.718	-0.616	-0.504	-0.384	-0.257	-0.125	0.0104	0.147
Cmtm8		response to external stimulus;locomotion;response to chemical stimulus;response to stimulus		extracellular space;cell part	3.44383e-21	1.66	1.39	1.12	0.853	0.595	0.345	0.106	-0.121	-0.333	-0.53	-0.708	-0.868	-1.01	-1.12	-1.22	-1.28	-1.33	-1.34	-1.32	-1.27	-1.19	-1.07	-0.936	-0.775	-0.598	-0.409	-0.213	-0.0137	0.183	0.374	0.554	0.717	0.861	0.988	1.1	1.2	1.29	1.37	1.45	1.52
Cnn3	MYOGENESIS	organelle organization;cytoskeleton organization;cellular process;cellular component organization			4.01044e-15	0.886	0.836	0.788	0.744	0.707	0.679	0.663	0.66	0.671	0.692	0.721	0.754	0.788	0.818	0.843	0.858	0.86	0.846	0.812	0.754	0.671	0.563	0.433	0.285	0.122	-0.0508	-0.231	-0.414	-0.597	-0.777	-0.948	-1.11	-1.26	-1.39	-1.51	-1.63	-1.73	-1.84	-1.93	-2.03
Cnot10		nucleobase-containing compound metabolic process;regulation of translation;nitrogen compound metabolic process;metabolic process;biosynthetic process;cellular process;RNA metabolic process;gene silencing;cellular nitrogen compound metabolic process;macromolecule metabolic process;cellular metabolic process;primary metabolic process;biological regulation		nucleus;transcription factor complex;cytoplasm;macromolecular complex;organelle;intracellular organelle;intracellular membrane-bounded organelle;protein complex;cell part	0.24665	1.67	1.58	1.5	1.41	1.33	1.24	1.15	1.07	0.984	0.898	0.813	0.727	0.641	0.556	0.47	0.385	0.299	0.214	0.128	0.0424	-0.0431	-0.129	-0.214	-0.3	-0.385	-0.471	-0.556	-0.642	-0.727	-0.813	-0.898	-0.984	-1.07	-1.15	-1.24	-1.33	-1.41	-1.5	-1.58	-1.67
Cnot3		nucleobase-containing compound metabolic process;regulation of translation;nitrogen compound metabolic process;metabolic process;biosynthetic process;cellular process;RNA metabolic process;gene silencing;cell differentiation;developmental process;cellular nitrogen compound metabolic process;macromolecule metabolic process;cellular metabolic process;primary metabolic process;biological regulation		nucleus;transcription factor complex;ribonucleoprotein complex;macromolecular complex;organelle;intracellular organelle;intracellular membrane-bounded organelle;intracellular non-membrane-bounded organelle;protein complex;cell part	0.0111634	1.67	1.58	1.5	1.41	1.33	1.24	1.15	1.07	0.984	0.898	0.813	0.727	0.642	0.556	0.47	0.385	0.299	0.214	0.128	0.0428	-0.0427	-0.128	-0.214	-0.299	-0.385	-0.47	-0.556	-0.642	-0.727	-0.813	-0.898	-0.984	-1.07	-1.15	-1.24	-1.33	-1.41	-1.5	-1.58	-1.67
Cnot6l		nucleobase-containing compound metabolic process;RNA processing;mRNA processing;RNA catabolic process;regulation of translation;nitrogen compound metabolic process;metabolic process;catabolic process;biosynthetic process;cellular process;RNA metabolic process;mRNA metabolic process;gene silencing;cellular nitrogen compound metabolic process;macromolecule metabolic process;cellular metabolic proce…	3'-5'-exoribonuclease activity;catalytic activity;nuclease activity;exonuclease activity;exoribonuclease activity;poly(A)-specific ribonuclease activity;ribonuclease activity;binding;3'-5' exonuclease activity;hydrolase activity;hydrolase activity, acting on ester bonds;exonuclease activity, active with either ribo- or deoxyribonucleic acids and producing 5'-phosphomonoesters;exoribonuclease acti…	nucleus;transcription factor complex;cytoplasm;macromolecular complex;organelle;intracellular organelle;intracellular membrane-bounded organelle;protein complex;cell part	0.00528775	1.49	1.4	1.32	1.23	1.15	1.07	0.991	0.919	0.852	0.788	0.724	0.658	0.589	0.515	0.432	0.34	0.236	0.119	-0.015	-0.167	-0.338	-0.524	-0.717	-0.91	-1.09	-1.26	-1.4	-1.51	-1.57	-1.59	-1.54	-1.43	-1.25	-1.01	-0.711	-0.366	0.0157	0.425	0.853	1.29
Cnpy2		biological regulation		endoplasmic reticulum;organelle;intracellular organelle;intracellular membrane-bounded organelle;cell part	0.0207734	1.67	1.58	1.5	1.41	1.33	1.24	1.15	1.07	0.984	0.898	0.813	0.727	0.642	0.556	0.471	0.385	0.299	0.214	0.128	0.0429	-0.0427	-0.128	-0.214	-0.299	-0.385	-0.47	-0.556	-0.641	-0.727	-0.813	-0.898	-0.984	-1.07	-1.15	-1.24	-1.33	-1.41	-1.5	-1.58	-1.67
Cntln				mitochondrion;organelle;intracellular organelle;intracellular membrane-bounded organelle;intracellular non-membrane-bounded organelle;cell part	1.00678e-13	2	1.9	1.8	1.7	1.59	1.48	1.35	1.22	1.07	0.922	0.763	0.6	0.435	0.27	0.107	-0.0508	-0.203	-0.346	-0.478	-0.598	-0.702	-0.792	-0.865	-0.925	-0.969	-1	-1.02	-1.02	-1.01	-0.986	-0.951	-0.903	-0.844	-0.774	-0.696	-0.61	-0.519	-0.423	-0.324	-0.223
Coa3		regulation of translation;protein complex assembly;cellular process;cellular component organization;cellular component assembly;regulation of organelle organization;cellular macromolecular complex assembly;macromolecular complex assembly;biological regulation;protein complex biogenesis		cell part	3.16595e-06	1.71	1.3	0.903	0.517	0.152	-0.186	-0.49	-0.754	-0.972	-1.15	-1.28	-1.37	-1.42	-1.44	-1.41	-1.36	-1.26	-1.14	-0.988	-0.806	-0.596	-0.365	-0.121	0.129	0.376	0.611	0.828	1.02	1.17	1.28	1.34	1.34	1.27	1.15	0.97	0.753	0.501	0.225	-0.0681	-0.37
Coasy		nucleobase-containing compound metabolic process;nitrogen compound metabolic process;metabolic process;biosynthetic process;nucleoside metabolic process;nucleotide metabolic process;cellular process;cellular nitrogen compound metabolic process;cellular metabolic process;primary metabolic process;small molecule metabolic process;heterocycle metabolic process;cofactor metabolic process;nucleobase-c…	nucleotide binding;catalytic activity;dephospho-CoA kinase activity;pantetheine-phosphate adenylyltransferase activity;binding;ATP binding;kinase activity;transferase activity;transferase activity, transferring phosphorus-containing groups;phosphotransferase activity, alcohol group as acceptor;nucleotidyltransferase activity;purine nucleotide binding;adenyl nucleotide binding;ribonucleotide bindi…	nucleus;cytoplasm;organelle;intracellular organelle;intracellular membrane-bounded organelle;cell part	0.127539	1.67	1.58	1.5	1.41	1.33	1.24	1.15	1.07	0.984	0.898	0.813	0.727	0.642	0.556	0.471	0.385	0.3	0.214	0.129	0.0431	-0.0425	-0.128	-0.214	-0.299	-0.385	-0.47	-0.556	-0.641	-0.727	-0.813	-0.898	-0.984	-1.07	-1.15	-1.24	-1.33	-1.41	-1.5	-1.58	-1.67
Cog4		protein complex assembly;transport;organelle organization;Golgi organization;cellular process;protein transport;cellular component organization;vesicle-mediated transport;cellular component assembly;cellular macromolecular complex assembly;Golgi vesicle transport;establishment of localization;macromolecular complex assembly		membrane;macromolecular complex;protein complex;cell part	0.00475657	2.57	1.82	1.08	0.391	-0.235	-0.774	-1.2	-1.5	-1.67	-1.71	-1.64	-1.49	-1.26	-0.986	-0.673	-0.342	-0.0107	0.304	0.584	0.813	0.973	1.06	1.09	1.07	1.01	0.905	0.777	0.63	0.473	0.314	0.163	0.0265	-0.088	-0.182	-0.259	-0.321	-0.372	-0.413	-0.449	-0.482
Cog7		carbohydrate metabolic process;protein modification process;protein glycosylation;transport;metabolic process;cellular process;protein transport;vesicle-mediated transport;protein metabolic process;regulation of protein stability;macromolecule metabolic process;macromolecule modification;cellular metabolic process;primary metabolic process;Golgi vesicle transport;localization;establishment of loc…		membrane;macromolecular complex;protein complex;cell part	1.98339e-05	2.53	2.24	1.94	1.65	1.37	1.1	0.837	0.59	0.359	0.144	-0.0543	-0.236	-0.401	-0.549	-0.679	-0.792	-0.886	-0.963	-1.02	-1.06	-1.08	-1.08	-1.07	-1.03	-0.986	-0.922	-0.845	-0.754	-0.651	-0.536	-0.41	-0.275	-0.13	0.0222	0.181	0.346	0.515	0.688	0.862	1.04
Commd1		cellular ion homeostasis;cellular process;cellular homeostasis;regulation of protein modification process;homeostatic process;biological regulation	binding;copper ion binding;ion binding;cation binding;metal ion binding;transition metal ion binding	ubiquitin ligase complex;nucleus;nucleolus;cytoplasm;macromolecular complex;organelle;intracellular organelle;intracellular membrane-bounded organelle;intracellular non-membrane-bounded organelle;protein complex;cell part	0.000321084	2.43	2.24	2.04	1.84	1.64	1.45	1.26	1.06	0.875	0.69	0.51	0.336	0.17	0.012	-0.136	-0.272	-0.396	-0.507	-0.602	-0.681	-0.743	-0.789	-0.819	-0.836	-0.842	-0.837	-0.824	-0.804	-0.778	-0.75	-0.719	-0.689	-0.66	-0.631	-0.604	-0.578	-0.552	-0.527	-0.502	-0.478
Commd2					2.1596e-06	3.28	2.63	1.99	1.38	0.814	0.306	-0.129	-0.477	-0.732	-0.901	-0.995	-1.02	-0.994	-0.918	-0.804	-0.662	-0.502	-0.333	-0.164	-0.00577	0.133	0.25	0.343	0.413	0.459	0.482	0.481	0.456	0.406	0.332	0.234	0.111	-0.0371	-0.206	-0.394	-0.598	-0.813	-1.04	-1.27	-1.5
Commd7		signal transduction;cellular process;response to chemical stimulus;response to stimulus;biological regulation			0.00548704	1.16	1.13	1.1	1.07	1.04	1.01	0.985	0.955	0.925	0.893	0.859	0.823	0.784	0.741	0.693	0.641	0.582	0.517	0.445	0.366	0.277	0.181	0.0782	-0.0313	-0.146	-0.265	-0.388	-0.514	-0.641	-0.769	-0.897	-1.02	-1.15	-1.27	-1.4	-1.52	-1.64	-1.76	-1.88	-2
Commd8					3.37121e-05	1.41	1.36	1.31	1.26	1.2	1.15	1.09	1.04	0.978	0.918	0.855	0.791	0.724	0.655	0.584	0.51	0.434	0.355	0.273	0.188	0.0995	0.00841	-0.0854	-0.182	-0.28	-0.38	-0.482	-0.585	-0.689	-0.794	-0.899	-1	-1.11	-1.21	-1.32	-1.42	-1.53	-1.63	-1.74	-1.84
Copb2	PROTEIN_SECRETION;GLYCOLYSIS	transport;cellular process;protein transport;vesicle-mediated transport;Golgi vesicle transport;establishment of localization	structural molecule activity	Golgi apparatus;cytoskeleton;macromolecular complex;organelle;intracellular organelle;intracellular membrane-bounded organelle;intracellular non-membrane-bounded organelle;protein complex;cell part	0.00182264	0.937	0.92	0.903	0.886	0.87	0.856	0.844	0.833	0.824	0.816	0.807	0.797	0.784	0.767	0.745	0.717	0.682	0.639	0.585	0.521	0.446	0.358	0.26	0.153	0.0357	-0.0892	-0.221	-0.36	-0.503	-0.652	-0.803	-0.958	-1.11	-1.27	-1.43	-1.59	-1.75	-1.92	-2.08	-2.24
Copg1		transport;cellular component movement;cellular process;protein transport;vesicle-mediated transport;cytoskeleton-dependent intracellular transport;establishment of localization	structural molecule activity	nucleus;macromolecular complex;organelle;intracellular organelle;intracellular membrane-bounded organelle;protein complex;cell part	0.0374106	1.23	1.2	1.16	1.13	1.09	1.06	1.02	0.98	0.941	0.9	0.856	0.81	0.762	0.71	0.654	0.595	0.53	0.462	0.387	0.308	0.222	0.13	0.0333	-0.0684	-0.175	-0.285	-0.398	-0.514	-0.633	-0.754	-0.876	-0.999	-1.12	-1.25	-1.37	-1.5	-1.62	-1.75	-1.87	-2
Cops3		protein modification process;metabolic process;embryo development;cellular process;protein metabolic process;developmental process;macromolecule metabolic process;macromolecule modification;cellular metabolic process;primary metabolic process;protein modification by small protein conjugation or removal		cytoplasm;macromolecular complex;protein complex;cell part	0.545124	1.66	1.58	1.49	1.41	1.32	1.24	1.15	1.07	0.982	0.898	0.813	0.728	0.643	0.558	0.474	0.389	0.304	0.219	0.134	0.0482	-0.0373	-0.123	-0.209	-0.294	-0.38	-0.466	-0.553	-0.639	-0.725	-0.811	-0.898	-0.984	-1.07	-1.16	-1.24	-1.33	-1.42	-1.5	-1.59	-1.68
Copz1		transport;cellular process;protein transport;vesicle-mediated transport;Golgi vesicle transport;establishment of localization		macromolecular complex;protein complex;cell part	0.411914	1.67	1.58	1.5	1.41	1.33	1.24	1.15	1.07	0.984	0.898	0.813	0.727	0.642	0.557	0.471	0.386	0.3	0.215	0.129	0.0437	-0.0419	-0.127	-0.213	-0.299	-0.384	-0.47	-0.555	-0.641	-0.727	-0.812	-0.898	-0.984	-1.07	-1.16	-1.24	-1.33	-1.41	-1.5	-1.58	-1.67
Coq7		generation of precursor metabolites and energy;response to stress;response to oxidative stress;organelle organization;mitochondrion organization;metabolic process;biosynthetic process;anatomical structure morphogenesis;embryo development;cellular process;cellular component organization;cell differentiation;multicellular organismal process;developmental process;cellular component morphogenesis;cel…	catalytic activity;binding;oxidoreductase activity;ion binding;cation binding;metal ion binding;transition metal ion binding	nucleus;mitochondrion;membrane;organelle;intracellular organelle;intracellular membrane-bounded organelle;cell part	2.28557e-06	1.63	1.24	0.856	0.485	0.133	-0.193	-0.486	-0.741	-0.954	-1.13	-1.26	-1.35	-1.41	-1.43	-1.42	-1.38	-1.31	-1.2	-1.08	-0.92	-0.741	-0.543	-0.331	-0.111	0.11	0.327	0.533	0.724	0.891	1.03	1.14	1.2	1.22	1.2	1.15	1.06	0.959	0.836	0.702	0.562
Coq9	ADIPOGENESIS	generation of precursor metabolites and energy;metabolic process;biosynthetic process;cellular process;cellular ketone metabolic process;cellular metabolic process;small molecule metabolic process;cofactor metabolic process		mitochondrion;organelle;intracellular organelle;intracellular membrane-bounded organelle;cell part	1.18005e-05	2.37	1.95	1.54	1.14	0.761	0.402	0.0706	-0.227	-0.488	-0.712	-0.9	-1.05	-1.17	-1.26	-1.32	-1.34	-1.33	-1.3	-1.23	-1.14	-1.02	-0.884	-0.724	-0.551	-0.37	-0.185	-0.00164	0.175	0.341	0.491	0.619	0.722	0.795	0.841	0.865	0.869	0.859	0.837	0.807	0.773
Cox14		protein complex assembly;cellular process;cellular component organization;cellular component assembly;cellular macromolecular complex assembly;macromolecular complex assembly;protein complex biogenesis		mitochondrion;membrane;organelle;intracellular organelle;intracellular membrane-bounded organelle;cell part	6.75953e-06	1.67	1.58	1.5	1.41	1.33	1.24	1.15	1.07	0.984	0.898	0.813	0.727	0.642	0.556	0.471	0.385	0.3	0.214	0.129	0.043	-0.0425	-0.128	-0.214	-0.299	-0.385	-0.47	-0.556	-0.641	-0.727	-0.813	-0.898	-0.984	-1.07	-1.15	-1.24	-1.33	-1.41	-1.5	-1.58	-1.67
Cox16				mitochondrion;membrane;organelle;intracellular organelle;intracellular membrane-bounded organelle;cell part	0.0713035	1.67	1.59	1.5	1.41	1.33	1.24	1.16	1.07	0.984	0.898	0.812	0.726	0.64	0.555	0.469	0.383	0.298	0.212	0.126	0.0409	-0.0446	-0.13	-0.215	-0.301	-0.386	-0.472	-0.557	-0.642	-0.728	-0.813	-0.898	-0.983	-1.07	-1.15	-1.24	-1.32	-1.41	-1.5	-1.58	-1.67
Cox20				mitochondrion;membrane;organelle;intracellular organelle;intracellular membrane-bounded organelle;cell part	0.0430496	2.29	2.07	1.85	1.63	1.41	1.2	0.985	0.776	0.571	0.372	0.18	-0.00456	-0.179	-0.344	-0.496	-0.635	-0.759	-0.868	-0.959	-1.03	-1.09	-1.12	-1.13	-1.13	-1.1	-1.06	-1	-0.923	-0.828	-0.717	-0.589	-0.445	-0.285	-0.112	0.072	0.266	0.468	0.676	0.887	1.1
Cox7b	ADIPOGENESIS;OXIDATIVE_PHOSPHORYLATION	developmental process;anatomical structure development	catalytic activity;cytochrome-c oxidase activity;transporter activity;cation transmembrane transporter activity;heme-copper terminal oxidase activity;ion transmembrane transporter activity;monovalent inorganic cation transmembrane transporter activity;hydrogen ion transmembrane transporter activity;oxidoreductase activity;oxidoreductase activity, acting on a heme group of donors;oxidoreductase ac…	mitochondrion;organelle;intracellular organelle;intracellular membrane-bounded organelle;cell part	0.00419742	1.42	1.01	0.605	0.218	-0.145	-0.475	-0.764	-1	-1.19	-1.33	-1.42	-1.46	-1.47	-1.44	-1.37	-1.28	-1.16	-1.02	-0.865	-0.691	-0.506	-0.312	-0.115	0.0814	0.274	0.459	0.633	0.79	0.928	1.04	1.13	1.18	1.21	1.2	1.16	1.11	1.03	0.945	0.849	0.749
Cp	HYPOXIA;COMPLEMENT	transport;ion transport;cellular ion homeostasis;cellular process;cellular homeostasis;homeostatic process;establishment of localization;biological regulation	catalytic activity;ferroxidase activity;binding;copper ion binding;oxidoreductase activity;oxidoreductase activity, oxidizing metal ions;oxidoreductase activity, oxidizing metal ions, oxygen as acceptor;ion binding;cation binding;metal ion binding;transition metal ion binding	extracellular space	0	2.83	2.52	2.21	1.9	1.6	1.31	1.04	0.783	0.544	0.324	0.123	-0.0574	-0.218	-0.358	-0.477	-0.575	-0.651	-0.705	-0.736	-0.744	-0.728	-0.693	-0.641	-0.578	-0.509	-0.439	-0.371	-0.311	-0.264	-0.233	-0.224	-0.242	-0.29	-0.364	-0.462	-0.578	-0.71	-0.854	-1.01	-1.16
Cpd		proteolysis;metabolic process;protein metabolic process;macromolecule metabolic process;primary metabolic process	catalytic activity;carboxypeptidase activity;metallocarboxypeptidase activity;serine-type carboxypeptidase activity;binding;peptidase activity;metalloexopeptidase activity;serine-type peptidase activity;metallopeptidase activity;exopeptidase activity;zinc ion binding;hydrolase activity;serine hydrolase activity;ion binding;cation binding;metal ion binding;transition metal ion binding;serine-type …	cell part	0.00215581	1.78	1.71	1.64	1.57	1.49	1.4	1.31	1.21	1.09	0.968	0.836	0.696	0.551	0.403	0.252	0.1	-0.0512	-0.2	-0.346	-0.486	-0.62	-0.746	-0.861	-0.964	-1.05	-1.12	-1.18	-1.21	-1.22	-1.21	-1.17	-1.1	-0.998	-0.873	-0.725	-0.558	-0.376	-0.183	0.0183	0.223
Cpne3			catalytic activity;protein kinase activity;protein serine/threonine kinase activity;kinase activity;transferase activity;transferase activity, transferring phosphorus-containing groups;phosphotransferase activity, alcohol group as acceptor	cytosol;cell part	0.717577	2.53	2.3	2.06	1.83	1.6	1.38	1.16	0.945	0.739	0.541	0.352	0.172	0.0027	-0.155	-0.302	-0.435	-0.555	-0.66	-0.75	-0.825	-0.882	-0.923	-0.949	-0.959	-0.956	-0.94	-0.912	-0.873	-0.823	-0.764	-0.697	-0.621	-0.54	-0.452	-0.359	-0.262	-0.161	-0.058	0.0467	0.152
Cpq		alcohol metabolic process;organic acid metabolic process;proteolysis;peptide metabolic process;cellular amino acid metabolic process;cellular aromatic compound metabolic process;nitrogen compound metabolic process;metabolic process;catabolic process;amine metabolic process;anatomical structure morphogenesis;cellular process;protein metabolic process;developmental process;cellular nitrogen compoun…	catalytic activity;carboxypeptidase activity;binding;protein binding;peptidase activity;metalloexopeptidase activity;metallopeptidase activity;exopeptidase activity;hydrolase activity;dipeptidase activity;identical protein binding;protein homodimerization activity;ion binding;cation binding;metal ion binding;protein dimerization activity;peptidase activity, acting on L-amino acid peptides;metallo…	extracellular space;lysosome;vacuole;endoplasmic reticulum;Golgi apparatus;organelle;intracellular organelle;intracellular membrane-bounded organelle;cell part	0.00138574	2.38	2.18	1.99	1.8	1.61	1.42	1.24	1.06	0.89	0.726	0.57	0.42	0.278	0.144	0.018	-0.0993	-0.208	-0.307	-0.396	-0.476	-0.546	-0.605	-0.656	-0.698	-0.732	-0.76	-0.781	-0.796	-0.807	-0.814	-0.818	-0.818	-0.817	-0.814	-0.81	-0.805	-0.798	-0.791	-0.784	-0.776
Cpsf1		nucleobase-containing compound metabolic process;RNA processing;mRNA processing;nitrogen compound metabolic process;metabolic process;cellular process;RNA metabolic process;mRNA metabolic process;cellular nitrogen compound metabolic process;macromolecule metabolic process;cellular metabolic process;primary metabolic process	nucleic acid binding;RNA binding;mRNA binding;mRNA 3'-UTR binding;binding	mRNA cleavage factor complex;macromolecular complex;protein complex;cell part	0.369499	1.67	1.58	1.5	1.41	1.33	1.24	1.16	1.07	0.984	0.898	0.812	0.727	0.641	0.556	0.47	0.384	0.299	0.213	0.128	0.0421	-0.0435	-0.129	-0.215	-0.3	-0.386	-0.471	-0.556	-0.642	-0.727	-0.813	-0.898	-0.984	-1.07	-1.15	-1.24	-1.33	-1.41	-1.5	-1.58	-1.67
Cpsf3		nucleobase-containing compound metabolic process;RNA processing;mRNA processing;nitrogen compound metabolic process;metabolic process;cellular process;RNA metabolic process;mRNA metabolic process;cellular nitrogen compound metabolic process;macromolecule metabolic process;cellular metabolic process;primary metabolic process	nucleic acid binding;RNA binding;catalytic activity;nuclease activity;endonuclease activity;endoribonuclease activity;exonuclease activity;ribonuclease activity;binding;5'-3' exonuclease activity;hydrolase activity;hydrolase activity, acting on ester bonds;ion binding;cation binding;metal ion binding	mRNA cleavage factor complex;ribonucleoprotein complex;macromolecular complex;protein complex;cell part	2.57911e-06	2.53	2.26	2	1.74	1.48	1.23	0.986	0.747	0.517	0.297	0.0874	-0.11	-0.293	-0.461	-0.612	-0.746	-0.861	-0.955	-1.03	-1.08	-1.1	-1.1	-1.08	-1.05	-0.989	-0.918	-0.833	-0.738	-0.635	-0.524	-0.409	-0.292	-0.173	-0.055	0.0638	0.183	0.302	0.422	0.541	0.661
Cpsf7		nucleobase-containing compound metabolic process;RNA processing;mRNA processing;protein complex assembly;nitrogen compound metabolic process;metabolic process;cellular process;cellular component organization;RNA metabolic process;mRNA metabolic process;cellular component assembly;cellular nitrogen compound metabolic process;macromolecule metabolic process;cellular metabolic process;primary metabo…	nucleotide binding;nucleic acid binding;RNA binding;binding	mRNA cleavage factor complex;macromolecular complex;protein complex;cell part	0.0123515	1.67	1.58	1.5	1.41	1.33	1.24	1.15	1.07	0.984	0.898	0.813	0.727	0.642	0.556	0.471	0.385	0.3	0.214	0.129	0.0431	-0.0425	-0.128	-0.214	-0.299	-0.385	-0.47	-0.556	-0.642	-0.727	-0.813	-0.898	-0.984	-1.07	-1.15	-1.24	-1.33	-1.41	-1.5	-1.58	-1.67
Cpt1a	FATTY_ACID_METABOLISM;OXIDATIVE_PHOSPHORYLATION	carbohydrate metabolic process;alcohol metabolic process;organic acid metabolic process;protein complex assembly;cellular amino acid metabolic process;lipid metabolic process;glycerol ether metabolic process;nitrogen compound metabolic process;transport;behavior;metabolic process;catabolic process;amine metabolic process;cellular process;cellular component organization;cellular component assembly…	catalytic activity;carnitine O-palmitoyltransferase activity;O-acyltransferase activity;carnitine O-acyltransferase activity;palmitoyltransferase activity;O-palmitoyltransferase activity;transferase activity;transferase activity, transferring acyl groups;transferase activity, transferring acyl groups other than amino-acyl groups	membrane;cell part	0.00145412	2.16	2.03	1.9	1.77	1.62	1.47	1.32	1.15	0.966	0.777	0.583	0.387	0.191	-0.000195	-0.185	-0.359	-0.52	-0.665	-0.79	-0.893	-0.971	-1.02	-1.05	-1.06	-1.05	-1.02	-0.982	-0.928	-0.863	-0.79	-0.711	-0.628	-0.543	-0.456	-0.367	-0.277	-0.186	-0.094	-0.00159	0.091
Creb1		protein modification process;protein phosphorylation;phosphorus metabolic process;transport;organelle organization;metabolic process;anatomical structure morphogenesis;cellular process;cellular component organization;vesicle organization;protein metabolic process;cell differentiation;regulation of protein stability;multicellular organismal process;developmental process;cellular component morphoge…	regulatory region DNA binding;transcription regulatory region sequence-specific DNA binding;RNA polymerase II regulatory region sequence-specific DNA binding;RNA polymerase II distal enhancer sequence-specific DNA binding;sequence-specific DNA binding RNA polymerase II transcription factor activity;protein binding transcription factor activity;transcription factor binding transcription factor act…	transcription factor complex;macromolecular complex;protein complex;cell part	0.067973	1.67	1.58	1.5	1.41	1.33	1.24	1.15	1.07	0.984	0.898	0.813	0.728	0.642	0.557	0.471	0.386	0.3	0.215	0.129	0.0435	-0.0421	-0.128	-0.213	-0.299	-0.384	-0.47	-0.556	-0.641	-0.727	-0.813	-0.898	-0.984	-1.07	-1.16	-1.24	-1.33	-1.41	-1.5	-1.58	-1.67
Creld2			binding;calcium ion binding;ion binding;cation binding;metal ion binding	extracellular space;endoplasmic reticulum;Golgi apparatus;organelle;intracellular organelle;intracellular membrane-bounded organelle;cell part	3.41818e-07	2.41	2.21	2.01	1.81	1.61	1.42	1.23	1.05	0.873	0.705	0.544	0.39	0.245	0.107	-0.0218	-0.143	-0.255	-0.358	-0.452	-0.536	-0.611	-0.676	-0.732	-0.778	-0.815	-0.844	-0.863	-0.874	-0.877	-0.871	-0.858	-0.836	-0.807	-0.772	-0.73	-0.684	-0.634	-0.581	-0.527	-0.471
Crim1		biological regulation	enzyme inhibitor activity;endopeptidase inhibitor activity;serine-type endopeptidase inhibitor activity;enzyme regulator activity;peptidase inhibitor activity;peptidase regulator activity;endopeptidase regulator activity	extracellular region;cell part	3.90009e-13	2.44	2.11	1.78	1.47	1.18	0.927	0.712	0.546	0.43	0.358	0.322	0.313	0.324	0.347	0.374	0.397	0.408	0.399	0.363	0.29	0.175	0.0209	-0.163	-0.367	-0.581	-0.794	-0.997	-1.18	-1.33	-1.45	-1.51	-1.51	-1.45	-1.32	-1.15	-0.928	-0.674	-0.395	-0.0979	0.208
Crot	XENOBIOTIC_METABOLISM;BILE_ACID_METABOLISM;KRAS_SIGNALING_UP	organic acid metabolic process;lipid metabolic process;transport;lipid transport;metabolic process;catabolic process;cellular process;organic acid transport;cellular ketone metabolic process;cellular metabolic process;primary metabolic process;cellular lipid metabolic process;small molecule metabolic process;establishment of localization	catalytic activity;O-acyltransferase activity;carnitine O-octanoyltransferase activity;carnitine O-acyltransferase activity;O-octanoyltransferase activity;octanoyltransferase activity;transferase activity;transferase activity, transferring acyl groups;transferase activity, transferring acyl groups other than amino-acyl groups	mitochondrion;peroxisome;microbody;organelle;intracellular organelle;intracellular membrane-bounded organelle;cell part	4.16655e-08	3.25	2.74	2.25	1.77	1.33	0.923	0.569	0.274	0.044	-0.129	-0.252	-0.332	-0.376	-0.393	-0.39	-0.374	-0.352	-0.333	-0.323	-0.33	-0.361	-0.415	-0.485	-0.566	-0.651	-0.735	-0.812	-0.875	-0.918	-0.935	-0.92	-0.868	-0.773	-0.64	-0.475	-0.283	-0.0685	0.162	0.403	0.65
Cryzl1			catalytic activity;binding;zinc ion binding;oxidoreductase activity;ion binding;cation binding;metal ion binding;transition metal ion binding	cytosol;cell part	0.00548696	2.01	1.88	1.74	1.61	1.48	1.35	1.22	1.1	0.974	0.853	0.735	0.62	0.507	0.398	0.292	0.189	0.0899	-0.00546	-0.097	-0.185	-0.268	-0.347	-0.423	-0.494	-0.562	-0.627	-0.688	-0.747	-0.802	-0.854	-0.904	-0.952	-0.997	-1.04	-1.08	-1.12	-1.16	-1.2	-1.23	-1.27
Csad	XENOBIOTIC_METABOLISM	organic acid metabolic process;cellular amino acid metabolic process;sulfur compound metabolic process;nitrogen compound metabolic process;metabolic process;catabolic process;biosynthetic process;amine metabolic process;cellular process;cellular nitrogen compound metabolic process;cellular ketone metabolic process;cellular metabolic process;primary metabolic process;small molecule metabolic proce…	catalytic activity;sulfinoalanine decarboxylase activity;binding;lyase activity;carbon-carbon lyase activity;carboxy-lyase activity;vitamin binding;pyridoxal phosphate binding;cofactor binding;vitamin B6 binding		4.33075e-14	2.3	2.13	1.96	1.8	1.63	1.46	1.29	1.12	0.95	0.781	0.614	0.45	0.292	0.14	-0.00466	-0.14	-0.264	-0.377	-0.476	-0.56	-0.628	-0.681	-0.721	-0.748	-0.765	-0.774	-0.777	-0.774	-0.768	-0.761	-0.755	-0.75	-0.749	-0.752	-0.757	-0.765	-0.775	-0.786	-0.798	-0.81
Csnk1g2		signal transduction;cellular process;response to stimulus;biological regulation	nucleotide binding;catalytic activity;protein kinase activity;protein serine/threonine kinase activity;binding;ATP binding;kinase activity;transferase activity;transferase activity, transferring phosphorus-containing groups;phosphotransferase activity, alcohol group as acceptor;purine nucleotide binding;adenyl nucleotide binding;ribonucleotide binding;purine ribonucleotide binding;adenyl ribonucl…	cytoplasm;cell part	0.0374053	1.67	1.58	1.5	1.41	1.33	1.24	1.15	1.07	0.984	0.898	0.813	0.727	0.642	0.556	0.471	0.385	0.3	0.214	0.129	0.0432	-0.0423	-0.128	-0.213	-0.299	-0.385	-0.47	-0.556	-0.641	-0.727	-0.813	-0.898	-0.984	-1.07	-1.16	-1.24	-1.33	-1.41	-1.5	-1.58	-1.67
Cspp1		biological regulation		cytoplasm;centrosome;microtubule organizing center;macromolecular complex;organelle;intracellular organelle;intracellular non-membrane-bounded organelle;protein complex;cell part	8.05673e-10	2.22	2.06	1.91	1.75	1.6	1.44	1.29	1.13	0.974	0.818	0.665	0.514	0.366	0.223	0.0855	-0.0461	-0.171	-0.287	-0.395	-0.493	-0.581	-0.657	-0.724	-0.78	-0.826	-0.862	-0.889	-0.907	-0.916	-0.916	-0.908	-0.891	-0.867	-0.835	-0.798	-0.756	-0.71	-0.661	-0.61	-0.558
Ctage5				cell part	0.399144	1.16	1.13	1.1	1.08	1.05	1.02	0.988	0.957	0.924	0.89	0.854	0.814	0.772	0.726	0.676	0.622	0.562	0.497	0.427	0.35	0.266	0.176	0.0792	-0.0228	-0.13	-0.242	-0.358	-0.478	-0.601	-0.727	-0.856	-0.986	-1.12	-1.25	-1.38	-1.52	-1.66	-1.79	-1.93	-2.06
Ctbp1	PEROXISOME	chromatin organization;organelle organization;Golgi organization;cellular process;cellular component organization;cell differentiation;regulation of protein modification process;developmental process;regulation of organelle organization;chromosome organization;regulation of cell cycle;biological regulation	nucleotide binding;protein binding transcription factor activity;transcription factor binding transcription factor activity;nucleic acid binding transcription factor activity;RNA polymerase II transcription factor binding transcription factor activity;RNA polymerase II transcription cofactor activity;RNA polymerase II transcription corepressor activity;RNA polymerase II transcription factor bindi…	transcription factor complex;cytosol;transcriptional repressor complex;macromolecular complex;protein complex;cell part	0.130348	1.68	1.59	1.51	1.42	1.33	1.25	1.16	1.07	0.985	0.898	0.811	0.725	0.638	0.551	0.465	0.379	0.293	0.207	0.121	0.0349	-0.0507	-0.136	-0.221	-0.306	-0.391	-0.476	-0.561	-0.645	-0.73	-0.814	-0.899	-0.983	-1.07	-1.15	-1.24	-1.32	-1.4	-1.49	-1.57	-1.66
Ctbp2		nucleobase-containing compound metabolic process;nitrogen compound metabolic process;metabolic process;biosynthetic process;cellular process;RNA metabolic process;cell differentiation;developmental process;cellular nitrogen compound metabolic process;macromolecule metabolic process;cellular metabolic process;primary metabolic process;biological regulation	nucleotide binding;protein binding transcription factor activity;transcription factor binding transcription factor activity;transcription cofactor activity;transcription corepressor activity;catalytic activity;binding;oxidoreductase activity;oxidoreductase activity, acting on CH-OH group of donors;oxidoreductase activity, acting on the CH-OH group of donors, NAD or NADP as acceptor;cofactor bindi…	transcriptional repressor complex;macromolecular complex;protein complex;cell part;synapse	0.000203865	0.98	0.837	0.7	0.574	0.463	0.375	0.313	0.283	0.288	0.321	0.377	0.45	0.534	0.624	0.713	0.797	0.868	0.922	0.952	0.953	0.919	0.851	0.752	0.626	0.477	0.309	0.125	-0.0711	-0.275	-0.483	-0.692	-0.897	-1.1	-1.29	-1.48	-1.66	-1.84	-2.02	-2.2	-2.37
Ctdsp2		protein modification process;protein dephosphorylation;phosphorus metabolic process;metabolic process;cellular process;protein metabolic process;macromolecule metabolic process;macromolecule modification;cellular metabolic process;primary metabolic process	catalytic activity;phosphoprotein phosphatase activity;protein serine/threonine phosphatase activity;binding;CTD phosphatase activity;hydrolase activity;hydrolase activity, acting on ester bonds;phosphatase activity;phosphoric ester hydrolase activity;ion binding;cation binding;metal ion binding	nucleus;organelle;intracellular organelle;intracellular membrane-bounded organelle;cell part	9.6545e-08	1.8	1.7	1.59	1.49	1.39	1.29	1.19	1.09	0.988	0.888	0.79	0.692	0.595	0.499	0.405	0.312	0.22	0.13	0.0416	-0.0451	-0.13	-0.213	-0.294	-0.373	-0.452	-0.528	-0.604	-0.679	-0.753	-0.826	-0.898	-0.97	-1.04	-1.11	-1.18	-1.26	-1.33	-1.4	-1.47	-1.54
Ctdspl2		phosphorus metabolic process;metabolic process;cellular process;cellular metabolic process	catalytic activity;phosphoprotein phosphatase activity;hydrolase activity;hydrolase activity, acting on ester bonds;phosphatase activity;phosphoric ester hydrolase activity		0.05184	1.67	1.58	1.5	1.41	1.33	1.24	1.15	1.07	0.984	0.898	0.813	0.727	0.642	0.556	0.47	0.385	0.299	0.214	0.128	0.0427	-0.0428	-0.128	-0.214	-0.299	-0.385	-0.471	-0.556	-0.642	-0.727	-0.813	-0.898	-0.984	-1.07	-1.15	-1.24	-1.33	-1.41	-1.5	-1.58	-1.67
Ctsb	COMPLEMENT;HEME_METABOLISM;COAGULATION	proteolysis;metabolic process;response to endogenous stimulus;cellular process;protein metabolic process;response to chemical stimulus;macromolecule metabolic process;primary metabolic process;response to stimulus;biological regulation	catalytic activity;endopeptidase activity;cysteine-type endopeptidase activity;peptidase activity;cysteine-type peptidase activity;hydrolase activity;peptidase activity, acting on L-amino acid peptides	extracellular space;nucleolus;mitochondrion;lysosome;vacuole;cytoplasmic membrane-bounded vesicle;vesicle;organelle;intracellular organelle;intracellular membrane-bounded organelle;intracellular non-membrane-bounded organelle;cell part	4.77178e-09	1.94	1.82	1.71	1.6	1.48	1.37	1.25	1.13	1.02	0.9	0.782	0.665	0.549	0.434	0.322	0.211	0.104	0.00032	-0.0996	-0.195	-0.286	-0.372	-0.453	-0.529	-0.601	-0.668	-0.73	-0.788	-0.841	-0.891	-0.936	-0.977	-1.01	-1.05	-1.08	-1.11	-1.13	-1.16	-1.18	-1.2
Cuedc2				nucleus;cytoplasm;organelle;intracellular organelle;intracellular membrane-bounded organelle;cell part	0.0382514	2.1	1.95	1.79	1.64	1.48	1.31	1.14	0.964	0.781	0.594	0.405	0.217	0.0314	-0.149	-0.322	-0.484	-0.635	-0.771	-0.89	-0.99	-1.07	-1.12	-1.16	-1.17	-1.16	-1.14	-1.09	-1.02	-0.939	-0.837	-0.716	-0.579	-0.425	-0.257	-0.0766	0.114	0.313	0.518	0.728	0.939
Cul5	G2M_CHECKPOINT	protein modification process;proteolysis;cellular ion homeostasis;response to stress;response to osmotic stress;metabolic process;catabolic process;response to abiotic stimulus;cellular process;protein metabolic process;cellular homeostasis;homeostatic process;macromolecule metabolic process;macromolecule modification;cellular metabolic process;primary metabolic process;response to stimulus;prote…		ubiquitin ligase complex;nucleus;cytoplasm;plasma membrane;membrane;macromolecular complex;organelle;intracellular organelle;intracellular membrane-bounded organelle;protein complex;cell part	0.915533	1.68	1.6	1.51	1.42	1.34	1.25	1.16	1.08	0.988	0.901	0.813	0.726	0.638	0.551	0.464	0.376	0.289	0.203	0.116	0.0294	-0.0567	-0.143	-0.228	-0.313	-0.398	-0.483	-0.567	-0.652	-0.735	-0.819	-0.902	-0.985	-1.07	-1.15	-1.23	-1.31	-1.4	-1.48	-1.56	-1.64
Cwc27		protein folding;protein modification process;metabolic process;cellular process;peptidyl-amino acid modification;protein metabolic process;macromolecule metabolic process;macromolecule modification;cellular metabolic process;primary metabolic process	peptidyl-prolyl cis-trans isomerase activity;catalytic activity;isomerase activity;cis-trans isomerase activity	nucleus;spliceosomal complex;ribonucleoprotein complex;macromolecular complex;organelle;intracellular organelle;intracellular membrane-bounded organelle;cell part	0.0800177	0.907	0.901	0.895	0.888	0.881	0.874	0.866	0.858	0.849	0.839	0.826	0.81	0.791	0.767	0.738	0.703	0.662	0.614	0.557	0.492	0.417	0.333	0.24	0.139	0.0291	-0.0882	-0.213	-0.344	-0.482	-0.625	-0.775	-0.929	-1.09	-1.25	-1.42	-1.59	-1.76	-1.93	-2.11	-2.28
Cxcl17		response to external stimulus;cellular process;cell differentiation;developmental process;locomotion;response to chemical stimulus;anatomical structure formation involved in morphogenesis;response to stimulus		extracellular region	1.4912e-133	2.31	1.97	1.62	1.28	0.953	0.634	0.329	0.0407	-0.228	-0.475	-0.698	-0.895	-1.06	-1.2	-1.31	-1.38	-1.42	-1.42	-1.37	-1.29	-1.16	-0.988	-0.788	-0.566	-0.332	-0.0953	0.136	0.353	0.545	0.705	0.823	0.891	0.901	0.859	0.774	0.651	0.498	0.324	0.135	-0.0622
Cxxc1	UNFOLDED_PROTEIN_RESPONSE	nucleobase-containing compound metabolic process;nitrogen compound metabolic process;metabolic process;biosynthetic process;cellular process;RNA metabolic process;cellular nitrogen compound metabolic process;macromolecule metabolic process;cellular metabolic process;primary metabolic process;biological regulation	nucleic acid binding;DNA binding;catalytic activity;binding;methyltransferase activity;N-methyltransferase activity;zinc ion binding;protein methyltransferase activity;S-adenosylmethionine-dependent methyltransferase activity;lysine N-methyltransferase activity;protein-lysine N-methyltransferase activity;transferase activity;transferase activity, transferring one-carbon groups;histone-lysine N-me…	chromatin remodeling complex;macromolecular complex;histone methyltransferase complex;protein complex;cell part	0.846004	1.67	1.59	1.5	1.41	1.33	1.24	1.16	1.07	0.984	0.897	0.811	0.725	0.64	0.554	0.468	0.382	0.296	0.211	0.125	0.0398	-0.0456	-0.131	-0.216	-0.301	-0.386	-0.471	-0.557	-0.642	-0.727	-0.812	-0.897	-0.982	-1.07	-1.15	-1.24	-1.32	-1.41	-1.5	-1.58	-1.67
Cyb5		organic acid metabolic process;lipid metabolic process;metabolic process;cellular process;cellular ketone metabolic process;cellular metabolic process;primary metabolic process;cellular lipid metabolic process;small molecule metabolic process	catalytic activity;stearoyl-CoA 9-desaturase activity;binding;iron ion binding;CoA desaturase activity;oxidoreductase activity;oxidoreductase activity, acting on paired donors, with incorporation or reduction of molecular oxygen;oxidoreductase activity, acting on paired donors, with oxidation of a pair of donors resulting in the reduction of molecular oxygen to two molecules of water;heme binding…	mitochondrion;organelle;intracellular organelle;intracellular membrane-bounded organelle;cell part	2.25729e-48	3.31	2.69	2.07	1.49	0.935	0.433	-0.00697	-0.373	-0.659	-0.871	-1.02	-1.1	-1.13	-1.12	-1.06	-0.979	-0.867	-0.736	-0.594	-0.448	-0.303	-0.164	-0.0336	0.0856	0.191	0.281	0.352	0.403	0.43	0.431	0.404	0.345	0.255	0.136	-0.00716	-0.171	-0.352	-0.545	-0.746	-0.952
Cyb561		generation of precursor metabolites and energy;metabolic process;cellular process;cellular metabolic process	ferric-chelate reductase activity;catalytic activity;binding;oxidoreductase activity;oxidoreductase activity, oxidizing metal ions;oxidoreductase activity, oxidizing metal ions, NAD or NADP as acceptor;ion binding;cation binding;metal ion binding	membrane;cell part	0.000188407	2.36	2.17	1.98	1.8	1.61	1.43	1.25	1.08	0.905	0.738	0.577	0.42	0.271	0.128	-0.00715	-0.134	-0.253	-0.361	-0.461	-0.549	-0.627	-0.693	-0.749	-0.794	-0.83	-0.856	-0.873	-0.881	-0.881	-0.873	-0.857	-0.834	-0.805	-0.769	-0.728	-0.683	-0.634	-0.583	-0.531	-0.477
Cyp2f2		cellular aromatic compound metabolic process;xenobiotic metabolic process;metabolic process;cellular process;response to chemical stimulus;cellular metabolic process;response to stimulus	catalytic activity;monooxygenase activity;binding;iron ion binding;electron carrier activity;oxidoreductase activity;oxidoreductase activity, acting on paired donors, with incorporation or reduction of molecular oxygen;oxidoreductase activity, acting on paired donors, with incorporation or reduction of molecular oxygen, reduced flavin or flavoprotein as one donor, and incorporation of one atom of…	membrane;cell part	0	2.5	2.28	2.07	1.85	1.63	1.41	1.19	0.959	0.729	0.5	0.275	0.0576	-0.148	-0.338	-0.51	-0.659	-0.781	-0.875	-0.934	-0.957	-0.94	-0.887	-0.805	-0.701	-0.584	-0.462	-0.342	-0.231	-0.139	-0.0712	-0.037	-0.0436	-0.0961	-0.191	-0.321	-0.481	-0.665	-0.868	-1.08	-1.3
Cyp2s1	XENOBIOTIC_METABOLISM		catalytic activity;monooxygenase activity;binding;iron ion binding;electron carrier activity;oxidoreductase activity;oxidoreductase activity, acting on paired donors, with incorporation or reduction of molecular oxygen;oxidoreductase activity, acting on paired donors, with incorporation or reduction of molecular oxygen, reduced flavin or flavoprotein as one donor, and incorporation of one atom of…	membrane;cell part	4.22658e-54	2.08	1.95	1.82	1.68	1.55	1.42	1.28	1.14	1.01	0.872	0.736	0.602	0.469	0.34	0.214	0.0918	-0.0252	-0.137	-0.242	-0.34	-0.43	-0.513	-0.588	-0.656	-0.716	-0.769	-0.815	-0.854	-0.886	-0.912	-0.932	-0.945	-0.953	-0.955	-0.953	-0.948	-0.939	-0.928	-0.915	-0.902
Cyp4b1	ADIPOGENESIS	cellular aromatic compound metabolic process;metabolic process;catabolic process;cellular process;drug metabolic process;cellular metabolic process	catalytic activity;monooxygenase activity;binding;iron ion binding;drug binding;electron carrier activity;oxidoreductase activity;oxidoreductase activity, acting on paired donors, with incorporation or reduction of molecular oxygen;oxidoreductase activity, acting on paired donors, with incorporation or reduction of molecular oxygen, reduced flavin or flavoprotein as one donor, and incorporation o…	membrane;cell part	2.33575e-244	2.75	2.47	2.18	1.91	1.64	1.37	1.12	0.875	0.646	0.431	0.231	0.0467	-0.121	-0.271	-0.403	-0.517	-0.61	-0.683	-0.734	-0.764	-0.77	-0.756	-0.725	-0.682	-0.63	-0.574	-0.516	-0.462	-0.415	-0.38	-0.36	-0.358	-0.379	-0.42	-0.477	-0.549	-0.633	-0.725	-0.823	-0.923
D10Jhu81e				mitochondrion;organelle;intracellular organelle;intracellular membrane-bounded organelle;cell part	0.0377115	2.59	2.33	2.07	1.81	1.55	1.3	1.05	0.802	0.563	0.331	0.11	-0.0994	-0.295	-0.474	-0.636	-0.777	-0.896	-0.992	-1.06	-1.1	-1.11	-1.1	-1.05	-0.992	-0.913	-0.821	-0.719	-0.611	-0.502	-0.394	-0.293	-0.2	-0.12	-0.0509	0.00836	0.0596	0.104	0.144	0.181	0.216
D5Ertd579e					0.647416	1.67	1.58	1.5	1.41	1.33	1.24	1.15	1.07	0.984	0.898	0.813	0.727	0.642	0.556	0.471	0.385	0.3	0.214	0.128	0.0428	-0.0428	-0.128	-0.214	-0.3	-0.385	-0.471	-0.556	-0.642	-0.727	-0.813	-0.899	-0.984	-1.07	-1.15	-1.24	-1.33	-1.41	-1.5	-1.58	-1.67
Dalrd3		organic acid metabolic process;nucleobase-containing compound metabolic process;tRNA metabolic process;tRNA aminoacylation for protein translation;cellular amino acid metabolic process;nitrogen compound metabolic process;metabolic process;amine metabolic process;cellular process;RNA metabolic process;cellular nitrogen compound metabolic process;cellular ketone metabolic process;macromolecule meta…	nucleotide binding;catalytic activity;aminoacyl-tRNA ligase activity;arginine-tRNA ligase activity;binding;ATP binding;ligase activity;ligase activity, forming carbon-oxygen bonds;ligase activity, forming aminoacyl-tRNA and related compounds;purine nucleotide binding;adenyl nucleotide binding;ribonucleotide binding;purine ribonucleotide binding;adenyl ribonucleotide binding;purine ribonucleoside …		2.53179e-07	2.12	1.97	1.82	1.67	1.52	1.38	1.24	1.1	0.96	0.827	0.697	0.572	0.45	0.333	0.22	0.112	0.00926	-0.0885	-0.181	-0.267	-0.348	-0.423	-0.493	-0.557	-0.617	-0.672	-0.723	-0.769	-0.813	-0.852	-0.889	-0.923	-0.955	-0.985	-1.01	-1.04	-1.06	-1.09	-1.11	-1.13
Dap	APOPTOSIS	autophagy;response to stress;cell communication;metabolic process;catabolic process;response to external stimulus;cellular process;response to extracellular stimulus;response to starvation;cellular metabolic process;response to stimulus;biological regulation			0.13343	1.67	1.58	1.5	1.41	1.33	1.24	1.15	1.07	0.984	0.898	0.813	0.727	0.642	0.556	0.471	0.385	0.3	0.214	0.128	0.0429	-0.0427	-0.128	-0.214	-0.299	-0.385	-0.471	-0.556	-0.642	-0.727	-0.813	-0.898	-0.984	-1.07	-1.15	-1.24	-1.33	-1.41	-1.5	-1.58	-1.67
Dapk1		regulation of translation;signal transduction;cellular process;response to chemical stimulus;response to stimulus;biological regulation	nucleotide binding;catalytic activity;protein kinase activity;protein serine/threonine kinase activity;binding;protein binding;calmodulin binding;ATP binding;kinase activity;transferase activity;transferase activity, transferring phosphorus-containing groups;phosphotransferase activity, alcohol group as acceptor;purine nucleotide binding;adenyl nucleotide binding;ribonucleotide binding;purine rib…	cytosol;cytoskeleton;organelle;intracellular organelle;intracellular non-membrane-bounded organelle;cell part	3.89725e-20	1.96	1.86	1.76	1.65	1.53	1.4	1.26	1.1	0.918	0.725	0.522	0.313	0.102	-0.106	-0.308	-0.5	-0.677	-0.834	-0.969	-1.08	-1.15	-1.2	-1.22	-1.21	-1.18	-1.12	-1.05	-0.963	-0.86	-0.746	-0.622	-0.492	-0.357	-0.218	-0.075	0.0704	0.218	0.367	0.518	0.669
Dazap2				transcription factor complex;cytoplasm;macromolecular complex;protein complex;cell part	0.0156283	1.17	1.15	1.13	1.11	1.09	1.06	1.04	1.01	0.974	0.936	0.894	0.848	0.798	0.743	0.683	0.618	0.549	0.474	0.393	0.307	0.215	0.118	0.0157	-0.0906	-0.201	-0.314	-0.429	-0.546	-0.665	-0.784	-0.904	-1.02	-1.14	-1.26	-1.37	-1.49	-1.6	-1.72	-1.83	-1.95
Dbnl		protein complex assembly;transport;endocytosis;signal transduction;anatomical structure morphogenesis;cellular process;membrane invagination;cellular component organization;cellular membrane organization;vesicle-mediated transport;cellular component assembly;developmental process;cellular component morphogenesis;response to stimulus;establishment of localization;membrane organization;macromolecul…	actin binding;binding;protein binding;cytoskeletal protein binding;protein domain specific binding;actin filament binding	cytosol;plasma membrane;cell cortex;membrane;macromolecular complex;cell projection;organelle;intracellular organelle;intracellular non-membrane-bounded organelle;protein complex;cell part	0.00639897	2.15	1.96	1.77	1.58	1.38	1.18	0.969	0.751	0.525	0.295	0.0647	-0.161	-0.379	-0.584	-0.773	-0.942	-1.09	-1.2	-1.28	-1.33	-1.34	-1.3	-1.24	-1.14	-1.02	-0.887	-0.736	-0.576	-0.413	-0.251	-0.096	0.0477	0.176	0.29	0.393	0.485	0.569	0.647	0.72	0.792
Dbt	ADIPOGENESIS	metabolic process;biosynthetic process;cellular process;cellular metabolic process;cofactor metabolic process	catalytic activity;binding;transferase activity;transferase activity, transferring acyl groups;transferase activity, transferring acyl groups other than amino-acyl groups;dihydrolipoyllysine-residue (2-methylpropanoyl)transferase activity;cofactor binding	mitochondrion;cytoskeleton;organelle;intracellular organelle;intracellular membrane-bounded organelle;intracellular non-membrane-bounded organelle;cell part	9.47568e-11	2.2	2.05	1.9	1.74	1.59	1.43	1.28	1.12	0.969	0.817	0.667	0.52	0.378	0.241	0.109	-0.0146	-0.131	-0.238	-0.335	-0.421	-0.496	-0.559	-0.612	-0.656	-0.693	-0.723	-0.747	-0.768	-0.785	-0.801	-0.816	-0.832	-0.849	-0.868	-0.888	-0.91	-0.932	-0.955	-0.978	-1
Dcaf10	HEME_METABOLISM	protein modification process;metabolic process;cellular process;protein metabolic process;macromolecule metabolic process;macromolecule modification;cellular metabolic process;primary metabolic process;protein modification by small protein conjugation or removal		ubiquitin ligase complex;macromolecular complex;protein complex;cell part	0.510117	1.67	1.59	1.5	1.41	1.33	1.24	1.16	1.07	0.984	0.898	0.812	0.727	0.641	0.555	0.469	0.383	0.298	0.212	0.126	0.0408	-0.0448	-0.13	-0.216	-0.301	-0.387	-0.472	-0.558	-0.643	-0.728	-0.813	-0.899	-0.984	-1.07	-1.15	-1.24	-1.32	-1.41	-1.49	-1.58	-1.66
Dcaf11	HEME_METABOLISM	protein modification process;metabolic process;cellular process;protein metabolic process;macromolecule metabolic process;macromolecule modification;cellular metabolic process;primary metabolic process;protein modification by small protein conjugation or removal		ubiquitin ligase complex;macromolecular complex;protein complex;cell part	1.43435e-05	2.24	1.87	1.5	1.15	0.805	0.484	0.189	-0.0746	-0.305	-0.503	-0.671	-0.81	-0.921	-1.01	-1.07	-1.11	-1.13	-1.13	-1.11	-1.08	-1.03	-0.968	-0.895	-0.81	-0.714	-0.606	-0.488	-0.36	-0.222	-0.0756	0.0796	0.243	0.413	0.59	0.773	0.96	1.15	1.35	1.54	1.74
Dcaf6		protein modification process;metabolic process;cellular process;protein metabolic process;macromolecule metabolic process;macromolecule modification;cellular metabolic process;primary metabolic process;biological regulation;protein modification by small protein conjugation or removal	protein binding transcription factor activity;transcription factor binding transcription factor activity;transcription cofactor activity;transcription coactivator activity;ligand-dependent nuclear receptor transcription coactivator activity	ubiquitin ligase complex;nucleus;macromolecular complex;organelle;intracellular organelle;intracellular membrane-bounded organelle;protein complex;cell part	0.111665	1.67	1.58	1.5	1.41	1.33	1.24	1.15	1.07	0.984	0.898	0.813	0.727	0.642	0.557	0.471	0.386	0.3	0.215	0.129	0.0438	-0.0417	-0.127	-0.213	-0.298	-0.384	-0.47	-0.555	-0.641	-0.727	-0.812	-0.898	-0.984	-1.07	-1.16	-1.24	-1.33	-1.41	-1.5	-1.58	-1.67
Dcaf7		protein modification process;multicellular organismal development;metabolic process;cellular process;protein metabolic process;multicellular organismal process;developmental process;macromolecule metabolic process;macromolecule modification;cellular metabolic process;primary metabolic process;protein modification by small protein conjugation or removal		ubiquitin ligase complex;nucleus;cytoplasm;macromolecular complex;organelle;intracellular organelle;intracellular membrane-bounded organelle;protein complex;cell part	0.349064	1.66	1.58	1.49	1.41	1.32	1.24	1.15	1.07	0.983	0.898	0.813	0.728	0.644	0.559	0.474	0.389	0.304	0.219	0.134	0.0483	-0.0371	-0.123	-0.208	-0.294	-0.38	-0.466	-0.552	-0.638	-0.724	-0.811	-0.897	-0.984	-1.07	-1.16	-1.24	-1.33	-1.42	-1.5	-1.59	-1.68
Dcaf8		protein modification process;metabolic process;cellular process;protein metabolic process;macromolecule metabolic process;macromolecule modification;cellular metabolic process;primary metabolic process;protein modification by small protein conjugation or removal		ubiquitin ligase complex;macromolecular complex;protein complex;cell part	0.654238	1.66	1.58	1.49	1.41	1.32	1.24	1.15	1.07	0.982	0.897	0.813	0.728	0.643	0.558	0.473	0.388	0.303	0.218	0.133	0.0481	-0.0372	-0.123	-0.208	-0.294	-0.38	-0.466	-0.552	-0.638	-0.724	-0.81	-0.897	-0.983	-1.07	-1.16	-1.24	-1.33	-1.42	-1.5	-1.59	-1.68
Dcp2	UNFOLDED_PROTEIN_RESPONSE	nucleobase-containing compound metabolic process;RNA catabolic process;nitrogen compound metabolic process;metabolic process;catabolic process;cellular process;RNA metabolic process;mRNA metabolic process;cellular nitrogen compound metabolic process;macromolecule metabolic process;cellular metabolic process;primary metabolic process	nucleic acid binding;RNA binding;catalytic activity;binding;pyrophosphatase activity;hydrolase activity;hydrolase activity, acting on acid anhydrides;hydrolase activity, acting on acid anhydrides, in phosphorus-containing anhydrides;manganese ion binding;ion binding;cation binding;metal ion binding;transition metal ion binding;m7G(5')pppN diphosphatase activity	nucleus;ribonucleoprotein complex;RNAi effector complex;macromolecular complex;organelle;intracellular organelle;intracellular membrane-bounded organelle;intracellular non-membrane-bounded organelle;cell part	0.0112627	1.59	1.52	1.44	1.37	1.29	1.21	1.14	1.06	0.984	0.905	0.827	0.747	0.667	0.587	0.505	0.423	0.34	0.256	0.172	0.0861	-0.000429	-0.0878	-0.176	-0.265	-0.354	-0.444	-0.535	-0.626	-0.717	-0.808	-0.9	-0.992	-1.08	-1.17	-1.27	-1.36	-1.45	-1.54	-1.63	-1.72
Dcps	IL2_STAT5_SIGNALING	nucleobase-containing compound metabolic process;RNA processing;mRNA processing;RNA catabolic process;nitrogen compound metabolic process;metabolic process;RNA splicing;catabolic process;cellular process;RNA metabolic process;mRNA metabolic process;cellular nitrogen compound metabolic process;macromolecule metabolic process;cellular metabolic process;primary metabolic process;biological regulation	RNA cap binding;RNA 7-methylguanosine cap binding;nucleic acid binding;RNA binding;catalytic activity;binding;pyrophosphatase activity;hydrolase activity;hydrolase activity, acting on acid anhydrides;hydrolase activity, acting on acid anhydrides, in phosphorus-containing anhydrides;m7G(5')pppN diphosphatase activity	nucleus;cytoplasm;mitochondrion;organelle;intracellular organelle;intracellular membrane-bounded organelle;cell part	0.0486929	1.67	1.58	1.5	1.41	1.33	1.24	1.15	1.07	0.984	0.898	0.812	0.727	0.641	0.556	0.47	0.384	0.299	0.213	0.128	0.0423	-0.0433	-0.129	-0.214	-0.3	-0.385	-0.471	-0.556	-0.642	-0.727	-0.813	-0.898	-0.984	-1.07	-1.15	-1.24	-1.33	-1.41	-1.5	-1.58	-1.67
Dctn5			catalytic activity;transferase activity	cytoplasm;centrosome;microtubule organizing center;organelle;intracellular organelle;intracellular non-membrane-bounded organelle;cell part	0.893777	1.66	1.58	1.49	1.41	1.32	1.24	1.15	1.07	0.984	0.899	0.814	0.728	0.643	0.558	0.473	0.387	0.302	0.216	0.131	0.0453	-0.0403	-0.126	-0.212	-0.298	-0.383	-0.469	-0.555	-0.641	-0.727	-0.813	-0.899	-0.984	-1.07	-1.16	-1.24	-1.33	-1.41	-1.5	-1.58	-1.67
Ddi2		proteolysis;metabolic process;protein metabolic process;macromolecule metabolic process;primary metabolic process	catalytic activity;endopeptidase activity;aspartic-type endopeptidase activity;peptidase activity;hydrolase activity;aspartic-type peptidase activity;peptidase activity, acting on L-amino acid peptides		1.29971e-25	1.94	1.85	1.76	1.66	1.56	1.45	1.32	1.18	1.03	0.863	0.687	0.504	0.318	0.132	-0.0519	-0.23	-0.399	-0.557	-0.7	-0.825	-0.929	-1.01	-1.07	-1.12	-1.14	-1.14	-1.13	-1.09	-1.04	-0.971	-0.885	-0.784	-0.667	-0.537	-0.395	-0.243	-0.0841	0.081	0.25	0.421
Ddost		cell activation;immune system process;carbohydrate metabolic process;protein modification process;protein glycosylation;metabolic process;cellular process;peptidyl-amino acid modification;protein metabolic process;response to chemical stimulus;macromolecule metabolic process;macromolecule modification;cellular metabolic process;primary metabolic process;response to stimulus	catalytic activity;oligosaccharyl transferase activity;dolichyl-diphosphooligosaccharide-protein glycotransferase activity;transferase activity;transferase activity, transferring glycosyl groups;transferase activity, transferring hexosyl groups	macromolecular complex;protein complex;cell part	0.103218	1.81	1.7	1.6	1.5	1.39	1.29	1.19	1.08	0.984	0.884	0.785	0.687	0.591	0.495	0.401	0.309	0.218	0.128	0.0402	-0.0459	-0.13	-0.213	-0.294	-0.373	-0.452	-0.528	-0.604	-0.679	-0.753	-0.826	-0.898	-0.97	-1.04	-1.11	-1.18	-1.25	-1.32	-1.39	-1.47	-1.54
Ddr1		transport;cellular component movement;cell adhesion;anatomical structure morphogenesis;cellular process;biological adhesion;multicellular organismal process;developmental process;locomotion;secretion;anatomical structure development;cell motility;regulation of body fluid levels;establishment of localization;biological regulation	nucleotide binding;binding;protein binding;collagen binding;ATP binding;purine nucleotide binding;adenyl nucleotide binding;ribonucleotide binding;purine ribonucleotide binding;adenyl ribonucleotide binding;purine ribonucleoside triphosphate binding;ion binding;cation binding;metal ion binding	plasma membrane;membrane;cell part	6.49166e-10	0.993	0.984	0.974	0.964	0.953	0.941	0.928	0.913	0.897	0.878	0.857	0.832	0.803	0.769	0.73	0.685	0.634	0.576	0.51	0.436	0.354	0.263	0.164	0.058	-0.0547	-0.173	-0.297	-0.426	-0.559	-0.696	-0.835	-0.977	-1.12	-1.27	-1.41	-1.56	-1.71	-1.86	-2	-2.15
Ddrgk1				endoplasmic reticulum;organelle;intracellular organelle;intracellular membrane-bounded organelle;cell part	1.06625e-08	2.12	1.9	1.68	1.46	1.24	1.03	0.818	0.612	0.411	0.218	0.0315	-0.146	-0.313	-0.468	-0.611	-0.741	-0.855	-0.953	-1.03	-1.1	-1.14	-1.16	-1.16	-1.15	-1.11	-1.05	-0.977	-0.882	-0.766	-0.632	-0.479	-0.306	-0.115	0.0926	0.314	0.548	0.791	1.04	1.3	1.55
Ddx26b					1.41641e-19	2.43	2.16	1.89	1.62	1.35	1.09	0.828	0.574	0.327	0.0886	-0.139	-0.352	-0.55	-0.729	-0.887	-1.02	-1.13	-1.21	-1.26	-1.28	-1.26	-1.2	-1.12	-1.02	-0.893	-0.754	-0.605	-0.452	-0.298	-0.148	-0.0078	0.119	0.228	0.322	0.402	0.471	0.531	0.583	0.632	0.678
Ddx39b		nucleobase-containing compound metabolic process;nitrogen compound metabolic process;transport;nucleocytoplasmic transport;metabolic process;cellular process;nucleobase-containing compound transport;cellular component organization;RNA metabolic process;cellular component assembly;ribonucleoprotein complex assembly;cellular macromolecular complex assembly;cellular nitrogen compound metabolic proce…	nucleotide binding;nucleic acid binding;RNA binding;RNA helicase activity;catalytic activity;ATP-dependent RNA helicase activity;helicase activity;binding;ATP binding;ATP-dependent helicase activity;RNA-dependent ATPase activity;pyrophosphatase activity;hydrolase activity;hydrolase activity, acting on acid anhydrides;hydrolase activity, acting on acid anhydrides, in phosphorus-containing anhydrid…	transcription export complex;spliceosomal complex;cytoplasm;ribonucleoprotein complex;small nuclear ribonucleoprotein complex;macromolecular complex;protein complex;cell part	0.0415273	2.03	1.9	1.76	1.63	1.5	1.36	1.23	1.11	0.98	0.855	0.734	0.615	0.499	0.386	0.276	0.17	0.0684	-0.0296	-0.123	-0.212	-0.297	-0.376	-0.451	-0.522	-0.588	-0.651	-0.709	-0.764	-0.815	-0.863	-0.908	-0.95	-0.989	-1.03	-1.06	-1.09	-1.12	-1.15	-1.18	-1.21
Ddx49			nucleotide binding;nucleic acid binding;RNA binding;catalytic activity;helicase activity;binding;ATP binding;ATP-dependent helicase activity;pyrophosphatase activity;hydrolase activity;hydrolase activity, acting on acid anhydrides;hydrolase activity, acting on acid anhydrides, in phosphorus-containing anhydrides;ATPase activity;purine nucleotide binding;nucleoside-triphosphatase activity;adenyl n…		0.00503185	1.67	1.58	1.5	1.41	1.33	1.24	1.15	1.07	0.984	0.898	0.813	0.727	0.642	0.556	0.471	0.385	0.3	0.214	0.128	0.0429	-0.0426	-0.128	-0.214	-0.299	-0.385	-0.47	-0.556	-0.641	-0.727	-0.813	-0.898	-0.984	-1.07	-1.15	-1.24	-1.33	-1.41	-1.5	-1.58	-1.67
Dera		nucleobase-containing compound metabolic process;nitrogen compound metabolic process;metabolic process;catabolic process;nucleoside metabolic process;nucleotide metabolic process;cellular process;cellular nitrogen compound metabolic process;nucleobase-containing compound catabolic process;cellular metabolic process;primary metabolic process;small molecule metabolic process;heterocycle metabolic p…	catalytic activity;deoxyribose-phosphate aldolase activity;lyase activity;carbon-carbon lyase activity;aldehyde-lyase activity	cytoplasm;cell part	0.157026	1.56	1.48	1.41	1.34	1.26	1.19	1.12	1.04	0.969	0.895	0.822	0.747	0.672	0.597	0.521	0.443	0.365	0.285	0.204	0.121	0.0373	-0.0486	-0.136	-0.225	-0.315	-0.407	-0.5	-0.595	-0.69	-0.787	-0.884	-0.983	-1.08	-1.18	-1.28	-1.39	-1.49	-1.59	-1.69	-1.8
Dgcr6					0.0521924	2.09	1.94	1.79	1.64	1.5	1.36	1.22	1.08	0.948	0.82	0.696	0.577	0.462	0.351	0.245	0.143	0.0468	-0.045	-0.132	-0.214	-0.291	-0.363	-0.43	-0.494	-0.554	-0.611	-0.665	-0.717	-0.768	-0.817	-0.865	-0.913	-0.961	-1.01	-1.06	-1.1	-1.15	-1.2	-1.25	-1.29
Dhrs3	ESTROGEN_RESPONSE_EARLY;IL2_STAT5_SIGNALING;PEROXISOME		catalytic activity;aldo-keto reductase (NADP) activity;alcohol dehydrogenase (NADP+) activity;oxidoreductase activity;oxidoreductase activity, acting on CH-OH group of donors;oxidoreductase activity, acting on the CH-OH group of donors, NAD or NADP as acceptor;NADP-retinol dehydrogenase activity	cell part	1.7571e-30	1.4	1.39	1.39	1.36	1.32	1.25	1.13	0.979	0.777	0.539	0.274	-0.00781	-0.296	-0.581	-0.852	-1.1	-1.31	-1.49	-1.6	-1.66	-1.64	-1.55	-1.4	-1.21	-0.988	-0.74	-0.482	-0.224	0.0209	0.242	0.427	0.564	0.645	0.676	0.662	0.613	0.534	0.433	0.317	0.195
Dhrs4		cellular aldehyde metabolic process;lipid metabolic process;vitamin metabolic process;metabolic process;cellular process;cellular metabolic process;primary metabolic process;cellular lipid metabolic process;small molecule metabolic process	retinal dehydrogenase activity;catalytic activity;carbonyl reductase (NADPH) activity;oxidoreductase activity;oxidoreductase activity, acting on CH-OH group of donors;oxidoreductase activity, acting on the CH-OH group of donors, NAD or NADP as acceptor;oxidoreductase activity, acting on the aldehyde or oxo group of donors, NAD or NADP as acceptor;oxidoreductase activity, acting on the aldehyde or…	mitochondrion;peroxisome;microbody;organelle;intracellular organelle;intracellular membrane-bounded organelle;cell part	2.18199e-05	2.45	2.22	1.99	1.76	1.54	1.31	1.1	0.885	0.68	0.482	0.293	0.112	-0.0578	-0.217	-0.365	-0.5	-0.622	-0.73	-0.823	-0.9	-0.961	-1	-1.03	-1.04	-1.04	-1.02	-0.984	-0.933	-0.869	-0.79	-0.697	-0.591	-0.471	-0.34	-0.198	-0.0489	0.107	0.268	0.433	0.599
Dhx16	APICAL_JUNCTION		nucleotide binding;nucleic acid binding;catalytic activity;helicase activity;binding;ATP binding;ATP-dependent helicase activity;pyrophosphatase activity;hydrolase activity;hydrolase activity, acting on acid anhydrides;hydrolase activity, acting on acid anhydrides, in phosphorus-containing anhydrides;ATPase activity;purine nucleotide binding;nucleoside-triphosphatase activity;adenyl nucleotide bi…		3.2171e-05	1.67	1.58	1.5	1.41	1.33	1.24	1.15	1.07	0.984	0.898	0.813	0.727	0.642	0.556	0.47	0.385	0.299	0.214	0.128	0.0428	-0.0428	-0.128	-0.214	-0.299	-0.385	-0.47	-0.556	-0.642	-0.727	-0.813	-0.898	-0.984	-1.07	-1.15	-1.24	-1.33	-1.41	-1.5	-1.58	-1.67
Dhx30			nucleotide binding;nucleic acid binding;chromatin binding;RNA binding;catalytic activity;helicase activity;binding;ATP binding;ATP-dependent helicase activity;pyrophosphatase activity;hydrolase activity;hydrolase activity, acting on acid anhydrides;hydrolase activity, acting on acid anhydrides, in phosphorus-containing anhydrides;ATPase activity;purine nucleotide binding;nucleoside-triphosphatase…	organelle;intracellular organelle;intracellular non-membrane-bounded organelle;cell part	0.227199	1.04	1.03	1.02	1	0.992	0.979	0.963	0.946	0.927	0.905	0.879	0.85	0.816	0.777	0.733	0.682	0.625	0.561	0.489	0.408	0.319	0.221	0.116	0.00378	-0.114	-0.237	-0.363	-0.492	-0.624	-0.756	-0.889	-1.02	-1.15	-1.28	-1.41	-1.54	-1.66	-1.79	-1.91	-2.04
Diap3					0.794735	1.65	1.57	1.48	1.4	1.32	1.23	1.15	1.07	0.983	0.9	0.815	0.731	0.647	0.562	0.478	0.393	0.308	0.223	0.138	0.0522	-0.0333	-0.119	-0.205	-0.291	-0.377	-0.463	-0.549	-0.636	-0.722	-0.809	-0.896	-0.984	-1.07	-1.16	-1.25	-1.33	-1.42	-1.51	-1.6	-1.69
Dicer1		immune system process;nucleobase-containing compound metabolic process;RNA processing;RNA catabolic process;nitrogen compound metabolic process;response to stress;organelle organization;cytoskeleton organization;metabolic process;cell death;cell proliferation;catabolic process;response to biotic stimulus;anatomical structure morphogenesis;post-embryonic development;cellular process;cellular compo…	nucleotide binding;nucleic acid binding;RNA binding;double-stranded RNA binding;catalytic activity;helicase activity;nuclease activity;endonuclease activity;endoribonuclease activity;ribonuclease III activity;ribonuclease activity;binding;ATP binding;ATP-dependent helicase activity;pyrophosphatase activity;hydrolase activity;hydrolase activity, acting on ester bonds;hydrolase activity, acting on …	cytoplasm;ribonucleoprotein complex;RNAi effector complex;macromolecular complex;cell part	0.00166102	1.67	1.58	1.5	1.41	1.33	1.24	1.16	1.07	0.984	0.898	0.812	0.727	0.641	0.555	0.47	0.384	0.298	0.213	0.127	0.0415	-0.044	-0.13	-0.215	-0.301	-0.386	-0.471	-0.557	-0.642	-0.728	-0.813	-0.898	-0.984	-1.07	-1.15	-1.24	-1.32	-1.41	-1.5	-1.58	-1.67
Dido1		nucleobase-containing compound metabolic process;nitrogen compound metabolic process;metabolic process;biosynthetic process;cellular process;RNA metabolic process;cellular nitrogen compound metabolic process;macromolecule metabolic process;cellular metabolic process;primary metabolic process	binding;zinc ion binding;ion binding;cation binding;metal ion binding;transition metal ion binding	nucleoplasm;cytoplasm;cell part	0.00748431	1.67	1.58	1.5	1.41	1.33	1.24	1.15	1.07	0.984	0.898	0.813	0.727	0.641	0.556	0.47	0.385	0.299	0.214	0.128	0.0425	-0.043	-0.129	-0.214	-0.3	-0.385	-0.471	-0.556	-0.642	-0.727	-0.813	-0.898	-0.984	-1.07	-1.15	-1.24	-1.33	-1.41	-1.5	-1.58	-1.67
Dkc1	G2M_CHECKPOINT;UNFOLDED_PROTEIN_RESPONSE	nucleobase-containing compound metabolic process;rRNA processing;RNA processing;nitrogen compound metabolic process;metabolic process;RNA modification;cellular process;RNA metabolic process;cellular nitrogen compound metabolic process;macromolecule metabolic process;macromolecule modification;cellular metabolic process;primary metabolic process	nucleic acid binding;telomerase activity;RNA binding;catalytic activity;RNA-directed DNA polymerase activity;pseudouridylate synthase activity;binding;pseudouridine synthase activity;transferase activity;transferase activity, transferring phosphorus-containing groups;nucleotidyltransferase activity;lyase activity;carbon-oxygen lyase activity;hydro-lyase activity;isomerase activity;intramolecular …	telomerase holoenzyme complex;nucleolus;ribonucleoprotein complex;macromolecular complex;organelle;intracellular organelle;intracellular non-membrane-bounded organelle;cell part	7.08329e-06	1.67	1.58	1.5	1.41	1.33	1.24	1.15	1.07	0.984	0.898	0.813	0.727	0.642	0.556	0.471	0.385	0.3	0.214	0.129	0.0432	-0.0423	-0.128	-0.213	-0.299	-0.385	-0.47	-0.556	-0.641	-0.727	-0.813	-0.898	-0.984	-1.07	-1.16	-1.24	-1.33	-1.41	-1.5	-1.58	-1.67
Dlst	FATTY_ACID_METABOLISM;OXIDATIVE_PHOSPHORYLATION	organic acid metabolic process;cellular amino acid metabolic process;nitrogen compound metabolic process;metabolic process;catabolic process;amine metabolic process;cellular process;cellular nitrogen compound metabolic process;cellular ketone metabolic process;cellular metabolic process;primary metabolic process;small molecule metabolic process;cofactor metabolic process	catalytic activity;dihydrolipoyllysine-residue succinyltransferase activity;S-acyltransferase activity;transferase activity;transferase activity, transferring acyl groups;transferase activity, transferring acyl groups other than amino-acyl groups;succinyltransferase activity;S-succinyltransferase activity	nucleus;mitochondrion;macromolecular complex;organelle;intracellular organelle;intracellular membrane-bounded organelle;protein complex;cell part;oxoglutarate dehydrogenase complex	0.389859	1.67	1.58	1.5	1.41	1.33	1.24	1.15	1.07	0.984	0.898	0.813	0.727	0.641	0.556	0.47	0.385	0.299	0.214	0.128	0.0425	-0.043	-0.129	-0.214	-0.3	-0.385	-0.471	-0.556	-0.642	-0.727	-0.813	-0.898	-0.984	-1.07	-1.15	-1.24	-1.33	-1.41	-1.5	-1.58	-1.67
Dnaja4	UNFOLDED_PROTEIN_RESPONSE	protein folding;response to stress;metabolic process;response to heat;response to abiotic stimulus;cellular process;protein metabolic process;macromolecule metabolic process;cellular metabolic process;primary metabolic process;response to stimulus	nucleotide binding;binding;ATP binding;purine nucleotide binding;adenyl nucleotide binding;ribonucleotide binding;purine ribonucleotide binding;adenyl ribonucleotide binding;purine ribonucleoside triphosphate binding;ion binding;cation binding;metal ion binding	membrane;cell part	2.98791e-11	2.32	2.07	1.82	1.58	1.34	1.11	0.883	0.668	0.464	0.27	0.0883	-0.082	-0.24	-0.386	-0.52	-0.64	-0.748	-0.842	-0.922	-0.989	-1.04	-1.08	-1.1	-1.1	-1.09	-1.06	-1.01	-0.945	-0.858	-0.749	-0.619	-0.466	-0.291	-0.0967	0.115	0.341	0.579	0.825	1.08	1.33
Dnajb11		nucleobase-containing compound metabolic process;protein folding;nitrogen compound metabolic process;metabolic process;RNA modification;cellular process;RNA metabolic process;mRNA metabolic process;protein metabolic process;cellular nitrogen compound metabolic process;macromolecule metabolic process;macromolecule modification;cellular metabolic process;primary metabolic process	binding;protein binding;unfolded protein binding	nucleus;cytoplasm;organelle;intracellular organelle;intracellular membrane-bounded organelle;cell part	0.92894	1.72	1.63	1.54	1.44	1.35	1.26	1.17	1.08	0.985	0.894	0.804	0.714	0.624	0.535	0.446	0.358	0.27	0.183	0.0957	0.00943	-0.0763	-0.162	-0.246	-0.33	-0.414	-0.497	-0.579	-0.661	-0.743	-0.823	-0.904	-0.983	-1.06	-1.14	-1.22	-1.3	-1.38	-1.45	-1.53	-1.61
Dnajb14				cell part	1.23474e-10	2.21	2.06	1.9	1.74	1.58	1.41	1.24	1.07	0.889	0.705	0.521	0.338	0.158	-0.0179	-0.186	-0.345	-0.494	-0.629	-0.748	-0.851	-0.934	-0.998	-1.04	-1.07	-1.08	-1.07	-1.05	-1.01	-0.951	-0.882	-0.798	-0.702	-0.593	-0.473	-0.344	-0.207	-0.0637	0.0842	0.235	0.388
Dnajb2		proteolysis;metabolic process;catabolic process;cellular process;protein metabolic process;regulation of protein modification process;macromolecule metabolic process;cellular metabolic process;primary metabolic process;proteolysis involved in cellular protein catabolic process;biological regulation		proteasome complex;macromolecular complex;protein complex;cell part	0.551611	1.67	1.58	1.5	1.41	1.32	1.24	1.15	1.07	0.983	0.898	0.813	0.727	0.642	0.557	0.471	0.386	0.301	0.215	0.13	0.0442	-0.0414	-0.127	-0.213	-0.298	-0.384	-0.47	-0.555	-0.641	-0.727	-0.813	-0.898	-0.984	-1.07	-1.16	-1.24	-1.33	-1.41	-1.5	-1.58	-1.67
Dnajc1	ESTROGEN_RESPONSE_LATE	regulation of translation;protein folding;metabolic process;cellular process;protein metabolic process;macromolecule metabolic process;cellular metabolic process;primary metabolic process;regulation of transport;biological regulation	nucleic acid binding;DNA binding;chromatin binding;binding;protein binding;ribonucleoprotein binding;ribosome binding;chaperone binding	nucleus;membrane;organelle;intracellular organelle;intracellular membrane-bounded organelle;cell part	0.0212742	1.66	1.58	1.49	1.41	1.32	1.24	1.15	1.07	0.984	0.898	0.813	0.728	0.643	0.557	0.472	0.387	0.301	0.216	0.13	0.0447	-0.0409	-0.126	-0.212	-0.298	-0.384	-0.469	-0.555	-0.641	-0.727	-0.812	-0.898	-0.984	-1.07	-1.16	-1.24	-1.33	-1.41	-1.5	-1.58	-1.67
Dnajc13					0.165143	1.67	1.58	1.5	1.41	1.33	1.24	1.15	1.07	0.984	0.898	0.813	0.727	0.641	0.556	0.47	0.385	0.299	0.214	0.128	0.0424	-0.0432	-0.129	-0.214	-0.3	-0.385	-0.471	-0.556	-0.642	-0.727	-0.813	-0.898	-0.984	-1.07	-1.15	-1.24	-1.33	-1.41	-1.5	-1.58	-1.67
Dnajc15	ADIPOGENESIS			mitochondrion;organelle;intracellular organelle;intracellular membrane-bounded organelle;cell part	1.0605e-12	2.79	2.48	2.18	1.88	1.59	1.32	1.05	0.802	0.572	0.36	0.165	-0.0116	-0.171	-0.313	-0.439	-0.548	-0.64	-0.716	-0.777	-0.822	-0.851	-0.866	-0.868	-0.858	-0.837	-0.807	-0.769	-0.724	-0.674	-0.619	-0.561	-0.502	-0.442	-0.381	-0.32	-0.259	-0.198	-0.136	-0.0742	-0.0124
Dnajc19		transport;protein transport;establishment of localization		membrane;cell part	0.000232602	1.67	1.58	1.5	1.41	1.33	1.24	1.16	1.07	0.984	0.898	0.812	0.727	0.641	0.555	0.47	0.384	0.298	0.213	0.127	0.0416	-0.0439	-0.129	-0.215	-0.3	-0.386	-0.471	-0.557	-0.642	-0.727	-0.813	-0.898	-0.984	-1.07	-1.15	-1.24	-1.32	-1.41	-1.5	-1.58	-1.67
Dnajc24			binding;ion binding;cation binding;metal ion binding		0.191467	1.67	1.58	1.5	1.41	1.33	1.24	1.15	1.07	0.984	0.898	0.813	0.727	0.642	0.556	0.471	0.385	0.3	0.214	0.128	0.0429	-0.0427	-0.128	-0.214	-0.299	-0.385	-0.47	-0.556	-0.642	-0.727	-0.813	-0.898	-0.984	-1.07	-1.15	-1.24	-1.33	-1.41	-1.5	-1.58	-1.67
Dnajc25				cell part	4.84685e-08	1.67	1.58	1.5	1.41	1.33	1.24	1.15	1.07	0.984	0.898	0.813	0.727	0.642	0.556	0.471	0.385	0.299	0.214	0.128	0.0429	-0.0426	-0.128	-0.214	-0.299	-0.385	-0.47	-0.556	-0.641	-0.727	-0.813	-0.898	-0.984	-1.07	-1.15	-1.24	-1.33	-1.41	-1.5	-1.58	-1.67
Dnajc3	APOPTOSIS;UNFOLDED_PROTEIN_RESPONSE	proteolysis;response to stress;signal transduction;metabolic process;cellular process;protein metabolic process;response to chemical stimulus;macromolecule metabolic process;primary metabolic process;response to stimulus;proteolysis involved in cellular protein catabolic process;biological regulation	enzyme inhibitor activity;protein kinase inhibitor activity;binding;protein binding;kinase regulator activity;kinase inhibitor activity;protein kinase regulator activity;enzyme regulator activity;misfolded protein binding	cytosol;cell part	0.00216188	2.06	1.94	1.81	1.68	1.56	1.43	1.3	1.16	1.03	0.891	0.753	0.615	0.478	0.343	0.211	0.0819	-0.042	-0.161	-0.273	-0.378	-0.475	-0.563	-0.643	-0.714	-0.777	-0.831	-0.876	-0.912	-0.939	-0.957	-0.966	-0.966	-0.957	-0.939	-0.915	-0.886	-0.851	-0.813	-0.773	-0.732
Dnmt1	E2F_TARGETS	nucleobase-containing compound metabolic process;DNA metabolic process;chromatin organization;nitrogen compound metabolic process;organelle organization;metabolic process;biosynthetic process;response to endogenous stimulus;cellular process;cellular component organization;RNA metabolic process;gene silencing;chromatin modification;regulation of protein modification process;regulation of organelle…	nucleotide binding;nucleic acid binding;DNA binding;RNA binding;catalytic activity;DNA (cytosine-5-)-methyltransferase activity;binding;methyltransferase activity;zinc ion binding;methyl-CpG binding;S-adenosylmethionine-dependent methyltransferase activity;DNA-methyltransferase activity;transferase activity;transferase activity, transferring one-carbon groups;ion binding;cation binding;sequence-s…	nucleus;cytoplasm;organelle;intracellular organelle;intracellular membrane-bounded organelle;cell part	0.0243558	1.67	1.58	1.5	1.41	1.33	1.24	1.16	1.07	0.984	0.898	0.813	0.727	0.641	0.556	0.47	0.384	0.299	0.213	0.127	0.0417	-0.0439	-0.129	-0.215	-0.3	-0.386	-0.471	-0.557	-0.642	-0.728	-0.813	-0.898	-0.984	-1.07	-1.15	-1.24	-1.32	-1.41	-1.5	-1.58	-1.67
Dock7		signal transduction;cellular process;cell differentiation;developmental process;pigmentation;anatomical structure development;response to stimulus;biological regulation	guanyl-nucleotide exchange factor activity;binding;protein binding;Ras GTPase binding;Rho GTPase binding;enzyme binding;enzyme regulator activity;GTPase regulator activity;small GTPase binding;Rac GTPase binding;GTPase binding;nucleoside-triphosphatase regulator activity	cell projection;neuron projection;cell part	0.0671554	1.87	1.4	0.949	0.514	0.105	-0.268	-0.595	-0.869	-1.08	-1.24	-1.35	-1.42	-1.44	-1.42	-1.37	-1.29	-1.19	-1.07	-0.925	-0.773	-0.613	-0.448	-0.281	-0.114	0.0506	0.211	0.364	0.507	0.639	0.757	0.859	0.942	1	1.05	1.08	1.1	1.1	1.1	1.09	1.08
Dpcd		cellular component movement;cellular process;multicellular organismal process;developmental process;locomotion;anatomical structure development;cell motility			1.2211e-17	2.36	2.16	1.97	1.77	1.58	1.39	1.21	1.04	0.877	0.721	0.573	0.434	0.302	0.179	0.0639	-0.0432	-0.142	-0.233	-0.316	-0.391	-0.458	-0.517	-0.569	-0.616	-0.656	-0.692	-0.723	-0.75	-0.775	-0.797	-0.817	-0.836	-0.854	-0.872	-0.889	-0.907	-0.923	-0.94	-0.957	-0.973
Dpf2		nucleobase-containing compound metabolic process;nitrogen compound metabolic process;metabolic process;cell death;biosynthetic process;cellular process;RNA metabolic process;death;cellular nitrogen compound metabolic process;macromolecule metabolic process;cellular metabolic process;primary metabolic process;biological regulation	binding;zinc ion binding;ion binding;cation binding;metal ion binding;transition metal ion binding	nucleus;cytoplasm;centrosome;microtubule organizing center;organelle;intracellular organelle;intracellular membrane-bounded organelle;intracellular non-membrane-bounded organelle;cell part	0.0270053	1.63	1.55	1.47	1.39	1.31	1.23	1.15	1.06	0.983	0.901	0.819	0.737	0.655	0.572	0.489	0.405	0.321	0.237	0.152	0.0664	-0.0194	-0.106	-0.192	-0.28	-0.367	-0.455	-0.543	-0.631	-0.72	-0.809	-0.898	-0.987	-1.08	-1.17	-1.25	-1.34	-1.43	-1.52	-1.61	-1.7
Dph6		protein modification process;metabolic process;biosynthetic process;cellular process;peptidyl-amino acid modification;protein metabolic process;macromolecule metabolic process;macromolecule modification;cellular metabolic process;primary metabolic process	nucleotide binding;catalytic activity;binding;ATP binding;ammonia ligase activity;ligase activity;ligase activity, forming carbon-nitrogen bonds;acid-ammonia (or amide) ligase activity;purine nucleotide binding;diphthine-ammonia ligase activity;adenyl nucleotide binding;ribonucleotide binding;purine ribonucleotide binding;adenyl ribonucleotide binding;purine ribonucleoside triphosphate binding		0.106379	1.91	1.79	1.67	1.56	1.44	1.32	1.21	1.1	0.984	0.873	0.764	0.656	0.551	0.448	0.347	0.248	0.152	0.059	-0.0314	-0.119	-0.203	-0.284	-0.362	-0.437	-0.51	-0.58	-0.648	-0.714	-0.778	-0.841	-0.902	-0.961	-1.02	-1.08	-1.13	-1.19	-1.24	-1.3	-1.35	-1.41
Dpm3		protein modification process;protein lipidation;lipid metabolic process;metabolic process;biosynthetic process;cellular process;protein metabolic process;regulation of protein stability;macromolecule metabolic process;macromolecule modification;cellular metabolic process;primary metabolic process;cellular lipid metabolic process;biological regulation	mannosyltransferase activity;catalytic activity;dolichyl-phosphate beta-D-mannosyltransferase activity;transferase activity;transferase activity, transferring glycosyl groups;transferase activity, transferring hexosyl groups	mannosyltransferase complex;macromolecular complex;protein complex;cell part	2.40046e-06	1.96	1.64	1.32	1.01	0.714	0.428	0.158	-0.092	-0.32	-0.525	-0.707	-0.866	-1	-1.11	-1.19	-1.25	-1.29	-1.29	-1.27	-1.22	-1.15	-1.05	-0.924	-0.782	-0.626	-0.458	-0.283	-0.104	0.0744	0.25	0.418	0.575	0.719	0.851	0.972	1.08	1.19	1.29	1.39	1.48
Dpp3		proteolysis;metabolic process;protein metabolic process;macromolecule metabolic process;primary metabolic process	catalytic activity;aminopeptidase activity;binding;peptidase activity;metallopeptidase activity;exopeptidase activity;dipeptidyl-peptidase activity;zinc ion binding;hydrolase activity;ion binding;cation binding;metal ion binding;transition metal ion binding;peptidase activity, acting on L-amino acid peptides	nucleus;cytoplasm;plasma membrane;membrane;organelle;intracellular organelle;intracellular membrane-bounded organelle;cell part	0.0122578	1.67	1.58	1.5	1.41	1.33	1.24	1.15	1.07	0.984	0.898	0.813	0.727	0.642	0.556	0.471	0.385	0.3	0.214	0.129	0.0431	-0.0424	-0.128	-0.214	-0.299	-0.385	-0.47	-0.556	-0.641	-0.727	-0.813	-0.898	-0.984	-1.07	-1.15	-1.24	-1.33	-1.41	-1.5	-1.58	-1.67
Dpy30		nucleobase-containing compound metabolic process;chromatin organization;protein modification process;one-carbon metabolic process;nitrogen compound metabolic process;transport;organelle organization;metabolic process;protein alkylation;biosynthetic process;cellular process;cellular component organization;RNA metabolic process;vesicle-mediated transport;endosome transport;chromatin modification;hi…		Golgi apparatus;chromatin remodeling complex;macromolecular complex;histone methyltransferase complex;organelle;intracellular organelle;intracellular membrane-bounded organelle;protein complex;cell part	3.23189e-25	2.18	2.01	1.85	1.69	1.53	1.38	1.23	1.08	0.929	0.788	0.651	0.519	0.393	0.272	0.159	0.0521	-0.0473	-0.139	-0.222	-0.297	-0.362	-0.42	-0.47	-0.515	-0.555	-0.592	-0.627	-0.662	-0.697	-0.735	-0.776	-0.822	-0.873	-0.93	-0.992	-1.06	-1.12	-1.19	-1.27	-1.34
Dtd1		organic acid metabolic process;cellular amino acid metabolic process;nitrogen compound metabolic process;metabolic process;catabolic process;amine metabolic process;cellular process;cellular nitrogen compound metabolic process;cellular ketone metabolic process;cellular metabolic process;primary metabolic process;small molecule metabolic process	catalytic activity;hydrolase activity;hydrolase activity, acting on ester bonds	nucleolus;cytoplasm;organelle;intracellular organelle;intracellular non-membrane-bounded organelle;cell part	0.787456	2.05	1.83	1.61	1.4	1.18	0.965	0.752	0.54	0.331	0.127	-0.0702	-0.259	-0.437	-0.602	-0.753	-0.886	-1	-1.1	-1.17	-1.21	-1.23	-1.23	-1.19	-1.14	-1.06	-0.968	-0.854	-0.725	-0.581	-0.424	-0.257	-0.0798	0.105	0.296	0.493	0.695	0.9	1.11	1.32	1.53
Dtnbp1		transport;cellular component movement;organelle organization;cytoskeleton organization;anatomical structure morphogenesis;cellular process;cellular component organization;vesicle organization;vesicle-mediated transport;cytoskeleton-dependent intracellular transport;multicellular organismal process;developmental process;cellular component morphogenesis;anatomical structure development;coagulation;…		nucleus;cytoplasm;plasma membrane;membrane;site of polarized growth;BLOC complex;macromolecular complex;organelle;intracellular organelle;intracellular membrane-bounded organelle;protein complex;cell part	0.00714506	1.53	1.46	1.39	1.33	1.26	1.19	1.12	1.05	0.984	0.912	0.839	0.766	0.69	0.614	0.536	0.456	0.376	0.293	0.209	0.123	0.0357	-0.0534	-0.144	-0.236	-0.329	-0.423	-0.518	-0.614	-0.709	-0.806	-0.902	-0.999	-1.09	-1.19	-1.29	-1.38	-1.48	-1.57	-1.67	-1.76
Dtx3l		nucleobase-containing compound metabolic process;DNA metabolic process;DNA repair;chromatin organization;protein modification process;nitrogen compound metabolic process;response to stress;response to DNA damage stimulus;organelle organization;metabolic process;cellular process;cellular component organization;chromatin modification;histone modification;protein metabolic process;cellular nitrogen …	catalytic activity;ubiquitin-protein ligase activity;binding;protein binding;zinc ion binding;ligase activity;ligase activity, forming carbon-nitrogen bonds;acid-amino acid ligase activity;small conjugating protein ligase activity;histone binding;ion binding;cation binding;metal ion binding;transition metal ion binding	nucleus;cytoplasm;organelle;intracellular organelle;intracellular membrane-bounded organelle;cell part	0.438457	1.67	1.58	1.5	1.41	1.33	1.24	1.15	1.07	0.984	0.898	0.813	0.727	0.642	0.556	0.471	0.385	0.3	0.214	0.128	0.0429	-0.0426	-0.128	-0.214	-0.299	-0.385	-0.47	-0.556	-0.642	-0.727	-0.813	-0.898	-0.984	-1.07	-1.15	-1.24	-1.33	-1.41	-1.5	-1.58	-1.67
Dus1l			catalytic activity;binding;oxidoreductase activity;oxidoreductase activity, acting on the CH-CH group of donors;tRNA dihydrouridine synthase activity;cofactor binding;flavin adenine dinucleotide binding;coenzyme binding		0.682055	1.61	1.54	1.46	1.38	1.3	1.22	1.14	1.06	0.982	0.902	0.822	0.741	0.66	0.579	0.497	0.415	0.331	0.247	0.163	0.0775	-0.0088	-0.0959	-0.184	-0.272	-0.361	-0.45	-0.54	-0.63	-0.72	-0.811	-0.901	-0.991	-1.08	-1.17	-1.26	-1.35	-1.44	-1.53	-1.62	-1.71
Dusp14	COAGULATION	protein modification process;protein dephosphorylation;phosphorus metabolic process;metabolic process;cellular process;protein metabolic process;macromolecule metabolic process;macromolecule modification;cellular metabolic process;primary metabolic process	catalytic activity;phosphoprotein phosphatase activity;protein tyrosine phosphatase activity;protein tyrosine/serine/threonine phosphatase activity;hydrolase activity;hydrolase activity, acting on ester bonds;phosphatase activity;MAP kinase tyrosine/serine/threonine phosphatase activity;MAP kinase phosphatase activity;phosphoric ester hydrolase activity	nucleus;cytoplasm;organelle;intracellular organelle;intracellular membrane-bounded organelle;cell part	5.67302e-20	1.67	1.58	1.5	1.41	1.33	1.24	1.15	1.07	0.984	0.898	0.813	0.727	0.642	0.556	0.471	0.385	0.3	0.214	0.129	0.0433	-0.0422	-0.128	-0.213	-0.299	-0.384	-0.47	-0.556	-0.641	-0.727	-0.813	-0.898	-0.984	-1.07	-1.16	-1.24	-1.33	-1.41	-1.5	-1.58	-1.67
Dusp18		protein modification process;protein dephosphorylation;protein targeting;phosphorus metabolic process;transport;metabolic process;cellular process;protein transport;protein metabolic process;response to chemical stimulus;macromolecule metabolic process;macromolecule modification;cellular metabolic process;primary metabolic process;response to stimulus;establishment of localization	catalytic activity;phosphoprotein phosphatase activity;protein tyrosine phosphatase activity;protein tyrosine/serine/threonine phosphatase activity;hydrolase activity;hydrolase activity, acting on ester bonds;phosphatase activity;MAP kinase tyrosine/serine/threonine phosphatase activity;MAP kinase phosphatase activity;phosphoric ester hydrolase activity	nucleus;organelle;intracellular organelle;intracellular membrane-bounded organelle;cell part	5.24458e-06	2.49	2.22	1.96	1.71	1.47	1.24	1.02	0.826	0.651	0.496	0.356	0.231	0.119	0.0161	-0.0788	-0.168	-0.254	-0.339	-0.425	-0.514	-0.609	-0.707	-0.804	-0.897	-0.982	-1.05	-1.11	-1.15	-1.16	-1.14	-1.09	-1.01	-0.884	-0.725	-0.537	-0.325	-0.092	0.156	0.413	0.675
Dut	DNA_REPAIR;E2F_TARGETS;MYC_TARGETS_V1	nucleobase-containing compound metabolic process;nitrogen compound metabolic process;metabolic process;nucleotide metabolic process;cellular process;cellular nitrogen compound metabolic process;cellular metabolic process;primary metabolic process;small molecule metabolic process;heterocycle metabolic process;nucleobase-containing small molecule metabolic process	catalytic activity;dUTP diphosphatase activity;pyrophosphatase activity;hydrolase activity;hydrolase activity, acting on acid anhydrides;hydrolase activity, acting on acid anhydrides, in phosphorus-containing anhydrides;nucleoside-triphosphate diphosphatase activity	mitochondrion;organelle;intracellular organelle;intracellular membrane-bounded organelle;cell part	7.99798e-10	2.12	1.98	1.84	1.69	1.55	1.41	1.27	1.13	0.983	0.842	0.704	0.567	0.434	0.306	0.182	0.0635	-0.0482	-0.153	-0.249	-0.337	-0.415	-0.484	-0.545	-0.599	-0.646	-0.688	-0.725	-0.758	-0.789	-0.818	-0.846	-0.874	-0.903	-0.933	-0.964	-0.995	-1.03	-1.06	-1.09	-1.12
Dync2li1		cellular process;cellular component organization;cellular component assembly;developmental process;anatomical structure formation involved in morphogenesis	motor activity;catalytic activity;pyrophosphatase activity;hydrolase activity;hydrolase activity, acting on acid anhydrides;hydrolase activity, acting on acid anhydrides, in phosphorus-containing anhydrides;nucleoside-triphosphatase activity	cilium;macromolecular complex;cell projection;protein complex;cell part;apical part of cell	2.99172e-07	2.68	2.34	2	1.67	1.36	1.05	0.77	0.506	0.267	0.0502	-0.144	-0.317	-0.468	-0.6	-0.712	-0.805	-0.881	-0.94	-0.982	-1.01	-1.02	-1.02	-1	-0.97	-0.926	-0.87	-0.8	-0.719	-0.625	-0.52	-0.404	-0.278	-0.141	0.00554	0.159	0.32	0.485	0.655	0.827	1
Dynlrb2		transport;establishment of localization	motor activity;catalytic activity;pyrophosphatase activity;hydrolase activity;hydrolase activity, acting on acid anhydrides;hydrolase activity, acting on acid anhydrides, in phosphorus-containing anhydrides;nucleoside-triphosphatase activity	macromolecular complex;protein complex;cell part	1.80477e-89	2.47	2.26	2.06	1.86	1.65	1.44	1.24	1.03	0.814	0.603	0.395	0.193	-0.000385	-0.184	-0.354	-0.509	-0.646	-0.763	-0.858	-0.927	-0.969	-0.986	-0.98	-0.954	-0.912	-0.858	-0.795	-0.725	-0.653	-0.581	-0.513	-0.453	-0.402	-0.36	-0.326	-0.299	-0.276	-0.258	-0.242	-0.227
Dynlt1f					7.95726e-23	2.25	2.08	1.92	1.75	1.58	1.41	1.25	1.09	0.932	0.778	0.629	0.485	0.346	0.215	0.0904	-0.026	-0.134	-0.232	-0.32	-0.398	-0.464	-0.52	-0.566	-0.604	-0.636	-0.663	-0.687	-0.708	-0.728	-0.749	-0.773	-0.799	-0.831	-0.866	-0.905	-0.947	-0.992	-1.04	-1.09	-1.13
Ebag9		cell death;cellular process;death		plasma membrane;membrane;cytoplasmic membrane-bounded vesicle;vesicle;organelle;intracellular organelle;intracellular membrane-bounded organelle;cell part	0.534095	1.67	1.58	1.5	1.41	1.33	1.24	1.16	1.07	0.984	0.898	0.812	0.726	0.641	0.555	0.469	0.383	0.298	0.212	0.127	0.0411	-0.0444	-0.13	-0.215	-0.301	-0.386	-0.472	-0.557	-0.642	-0.728	-0.813	-0.898	-0.983	-1.07	-1.15	-1.24	-1.32	-1.41	-1.5	-1.58	-1.67
Ebp	CHOLESTEROL_HOMEOSTASIS;APOPTOSIS;MTORC1_SIGNALING	alcohol metabolic process;lipid metabolic process;metabolic process;biosynthetic process;developmental process;primary metabolic process;small molecule metabolic process;anatomical structure development	C-8 sterol isomerase activity;catalytic activity;isomerase activity;intramolecular oxidoreductase activity;intramolecular oxidoreductase activity, transposing C=C bonds;cholestenol delta-isomerase activity	membrane;cell part	3.11771e-20	2.42	2.21	2	1.8	1.6	1.4	1.21	1.02	0.845	0.674	0.512	0.359	0.215	0.0822	-0.0401	-0.151	-0.249	-0.335	-0.407	-0.465	-0.509	-0.539	-0.559	-0.57	-0.575	-0.577	-0.578	-0.58	-0.587	-0.6	-0.623	-0.656	-0.704	-0.763	-0.832	-0.91	-0.995	-1.09	-1.18	-1.27
Ech1	CHOLESTEROL_HOMEOSTASIS;ADIPOGENESIS;XENOBIOTIC_METABOLISM;FATTY_ACID_METABOLISM;OXIDATIVE_PHOSPHORYLATION;PEROXISOME	organic acid metabolic process;lipid metabolic process;metabolic process;catabolic process;cellular process;cellular ketone metabolic process;cellular metabolic process;primary metabolic process;cellular lipid metabolic process;small molecule metabolic process	catalytic activity;isomerase activity	mitochondrion;peroxisome;microbody;organelle;intracellular organelle;intracellular membrane-bounded organelle;cell part	0.000149147	2.77	2.29	1.83	1.37	0.942	0.537	0.167	-0.162	-0.445	-0.685	-0.883	-1.04	-1.16	-1.24	-1.29	-1.3	-1.28	-1.23	-1.15	-1.05	-0.924	-0.776	-0.614	-0.441	-0.265	-0.0893	0.0799	0.237	0.378	0.496	0.586	0.643	0.663	0.651	0.609	0.545	0.461	0.363	0.255	0.143
Echs1	ADIPOGENESIS;FATTY_ACID_METABOLISM;OXIDATIVE_PHOSPHORYLATION	organic acid metabolic process;lipid metabolic process;metabolic process;catabolic process;cellular process;cellular ketone metabolic process;cellular metabolic process;primary metabolic process;cellular lipid metabolic process;small molecule metabolic process	catalytic activity;enoyl-CoA hydratase activity;lyase activity;carbon-oxygen lyase activity;hydro-lyase activity	mitochondrion;organelle;intracellular organelle;intracellular membrane-bounded organelle;cell part	2.15956e-14	2.5	2.19	1.89	1.59	1.29	1.01	0.74	0.485	0.247	0.0256	-0.178	-0.363	-0.529	-0.676	-0.804	-0.911	-0.998	-1.06	-1.11	-1.13	-1.13	-1.11	-1.07	-1.01	-0.94	-0.852	-0.75	-0.637	-0.514	-0.383	-0.246	-0.104	0.041	0.189	0.339	0.49	0.644	0.798	0.954	1.11
Edem1	UNFOLDED_PROTEIN_RESPONSE;MTORC1_SIGNALING	proteolysis;response to stress;metabolic process;catabolic process;cellular process;protein metabolic process;response to chemical stimulus;macromolecule metabolic process;cellular metabolic process;primary metabolic process;response to stimulus;proteolysis involved in cellular protein catabolic process	binding;calcium ion binding;protein binding;ion binding;cation binding;metal ion binding;misfolded protein binding	cell part	0.00460464	1.67	1.58	1.5	1.41	1.33	1.24	1.15	1.07	0.984	0.898	0.813	0.727	0.642	0.556	0.471	0.385	0.3	0.214	0.129	0.043	-0.0425	-0.128	-0.214	-0.299	-0.385	-0.47	-0.556	-0.642	-0.727	-0.813	-0.898	-0.984	-1.07	-1.15	-1.24	-1.33	-1.41	-1.5	-1.58	-1.67
Edem2			catalytic activity;hydrolase activity, hydrolyzing O-glycosyl compounds;mannosyl-oligosaccharide 1,2-alpha-mannosidase activity;binding;calcium ion binding;mannosidase activity;mannosyl-oligosaccharide mannosidase activity;hydrolase activity;hydrolase activity, acting on glycosyl bonds;ion binding;cation binding;metal ion binding	membrane;cell part	3.3649e-06	2.21	2.04	1.88	1.72	1.55	1.4	1.24	1.09	0.941	0.798	0.66	0.526	0.398	0.275	0.158	0.0473	-0.0575	-0.156	-0.248	-0.332	-0.41	-0.48	-0.544	-0.602	-0.655	-0.701	-0.743	-0.781	-0.814	-0.844	-0.871	-0.895	-0.916	-0.936	-0.953	-0.97	-0.985	-0.999	-1.01	-1.03
Efcab4a		transport;ion transport;cellular process;localization;establishment of localization;cellular localization	binding;calcium ion binding;ion binding;cation binding;metal ion binding	cytoplasm;cell part	7.64407e-24	2.26	2.07	1.88	1.68	1.49	1.29	1.09	0.889	0.685	0.48	0.278	0.0803	-0.111	-0.293	-0.463	-0.62	-0.761	-0.884	-0.986	-1.07	-1.12	-1.15	-1.16	-1.14	-1.1	-1.05	-0.979	-0.892	-0.792	-0.68	-0.557	-0.425	-0.285	-0.139	0.0121	0.168	0.328	0.491	0.656	0.821
Efr3a				intracellular;plasma membrane;membrane;cell part	0.0398758	1.67	1.58	1.5	1.41	1.33	1.24	1.16	1.07	0.984	0.898	0.813	0.727	0.641	0.556	0.47	0.385	0.299	0.214	0.128	0.0424	-0.0432	-0.129	-0.214	-0.3	-0.385	-0.471	-0.556	-0.642	-0.727	-0.813	-0.898	-0.984	-1.07	-1.15	-1.24	-1.33	-1.41	-1.5	-1.58	-1.67
Eftud2		nucleobase-containing compound metabolic process;RNA processing;mRNA processing;nitrogen compound metabolic process;metabolic process;RNA splicing;catabolic process;nucleotide metabolic process;cellular process;RNA metabolic process;mRNA metabolic process;cellular nitrogen compound metabolic process;nucleobase-containing compound catabolic process;macromolecule metabolic process;cellular metaboli…	nucleotide binding;catalytic activity;GTPase activity;binding;GTP binding;pyrophosphatase activity;hydrolase activity;hydrolase activity, acting on acid anhydrides;hydrolase activity, acting on acid anhydrides, in phosphorus-containing anhydrides;purine nucleotide binding;nucleoside-triphosphatase activity;guanyl nucleotide binding;ribonucleotide binding;purine ribonucleotide binding;guanyl ribon…	nucleus;spliceosomal complex;ribonucleoprotein complex;macromolecular complex;organelle;intracellular organelle;intracellular membrane-bounded organelle;cell part	0.00781384	1.67	1.58	1.5	1.41	1.33	1.24	1.15	1.07	0.984	0.898	0.813	0.727	0.642	0.556	0.471	0.385	0.3	0.214	0.129	0.0434	-0.0422	-0.128	-0.213	-0.299	-0.384	-0.47	-0.556	-0.641	-0.727	-0.812	-0.898	-0.984	-1.07	-1.16	-1.24	-1.33	-1.41	-1.5	-1.58	-1.67
Egln2	REACTIVE_OXIGEN_SPECIES_PATHWAY	organic acid metabolic process;protein modification process;cellular amino acid metabolic process;nitrogen compound metabolic process;response to stress;metabolic process;amine metabolic process;cellular process;peptidyl-amino acid modification;protein metabolic process;cellular homeostasis;cellular nitrogen compound metabolic process;cellular ketone metabolic process;response to chemical stimulu…	catalytic activity;binding;iron ion binding;oxidoreductase activity;oxidoreductase activity, acting on single donors with incorporation of molecular oxygen;oxidoreductase activity, acting on single donors with incorporation of molecular oxygen, incorporation of two atoms of oxygen;oxidoreductase activity, acting on paired donors, with incorporation or reduction of molecular oxygen;oxidoreductase …	nucleus;cytosol;organelle;intracellular organelle;intracellular membrane-bounded organelle;cell part	0.00375834	2.12	1.93	1.74	1.55	1.35	1.16	0.973	0.783	0.593	0.406	0.222	0.0431	-0.129	-0.293	-0.448	-0.592	-0.722	-0.839	-0.941	-1.02	-1.09	-1.14	-1.16	-1.17	-1.16	-1.13	-1.07	-0.997	-0.902	-0.786	-0.648	-0.488	-0.307	-0.107	0.109	0.339	0.58	0.829	1.08	1.34
Ehf		nucleobase-containing compound metabolic process;nitrogen compound metabolic process;metabolic process;biosynthetic process;cellular process;RNA metabolic process;cell differentiation;developmental process;cellular nitrogen compound metabolic process;macromolecule metabolic process;cellular metabolic process;primary metabolic process;biological regulation	nucleic acid binding transcription factor activity;nucleic acid binding;DNA binding;sequence-specific DNA binding transcription factor activity;binding;sequence-specific DNA binding	nucleus;organelle;intracellular organelle;intracellular membrane-bounded organelle;cell part	0.000197024	1.67	1.58	1.5	1.41	1.33	1.24	1.15	1.07	0.984	0.898	0.813	0.727	0.642	0.557	0.471	0.386	0.3	0.215	0.129	0.0438	-0.0417	-0.127	-0.213	-0.298	-0.384	-0.47	-0.555	-0.641	-0.727	-0.812	-0.898	-0.984	-1.07	-1.16	-1.24	-1.33	-1.41	-1.5	-1.58	-1.67
Ehmt1		nucleobase-containing compound metabolic process;DNA metabolic process;DNA modification;protein modification process;one-carbon metabolic process;nitrogen compound metabolic process;metabolic process;protein alkylation;embryo development;cellular process;peptidyl-amino acid modification;protein metabolic process;developmental process;cellular nitrogen compound metabolic process;regulation of gene…	catalytic activity;binding;methyltransferase activity;N-methyltransferase activity;zinc ion binding;protein methyltransferase activity;S-adenosylmethionine-dependent methyltransferase activity;lysine N-methyltransferase activity;protein-lysine N-methyltransferase activity;transferase activity;transferase activity, transferring one-carbon groups;histone-lysine N-methyltransferase activity;histone …	nucleus;chromosome;organelle;intracellular organelle;intracellular membrane-bounded organelle;intracellular non-membrane-bounded organelle;cell part	0.403112	1.67	1.58	1.5	1.41	1.33	1.24	1.16	1.07	0.984	0.898	0.812	0.726	0.641	0.555	0.469	0.384	0.298	0.212	0.127	0.0413	-0.0442	-0.13	-0.215	-0.301	-0.386	-0.471	-0.557	-0.642	-0.727	-0.813	-0.898	-0.983	-1.07	-1.15	-1.24	-1.32	-1.41	-1.5	-1.58	-1.67
Ehmt2		nucleobase-containing compound metabolic process;DNA metabolic process;DNA modification;protein modification process;one-carbon metabolic process;nitrogen compound metabolic process;organelle organization;metabolic process;protein alkylation;cellular process;cellular component organization;peptidyl-amino acid modification;protein metabolic process;cellular component assembly;developmental process…	catalytic activity;binding;methyltransferase activity;N-methyltransferase activity;zinc ion binding;protein methyltransferase activity;S-adenosylmethionine-dependent methyltransferase activity;lysine N-methyltransferase activity;protein-lysine N-methyltransferase activity;transferase activity;transferase activity, transferring one-carbon groups;histone-lysine N-methyltransferase activity;histone …	nucleus;chromosome;organelle;intracellular organelle;intracellular membrane-bounded organelle;intracellular non-membrane-bounded organelle;cell part	2.35634e-06	2.19	2.04	1.9	1.75	1.6	1.44	1.28	1.12	0.943	0.766	0.586	0.406	0.228	0.0538	-0.114	-0.274	-0.424	-0.562	-0.684	-0.791	-0.879	-0.948	-0.999	-1.03	-1.05	-1.05	-1.03	-1	-0.961	-0.904	-0.834	-0.752	-0.658	-0.555	-0.444	-0.325	-0.2	-0.0715	0.06	0.193
Eif1b	DNA_REPAIR		nucleic acid binding;RNA binding;translation initiation factor activity;binding;translation factor activity, nucleic acid binding		0.0313605	1	0.998	0.992	0.985	0.977	0.967	0.955	0.939	0.921	0.898	0.872	0.842	0.807	0.767	0.722	0.671	0.614	0.551	0.481	0.405	0.321	0.231	0.133	0.0299	-0.0794	-0.194	-0.314	-0.438	-0.566	-0.698	-0.834	-0.972	-1.11	-1.26	-1.4	-1.55	-1.69	-1.84	-1.99	-2.14
Eif2ak1	HEME_METABOLISM	regulation of translation;protein modification process;protein phosphorylation;cellular aromatic compound metabolic process;phosphorus metabolic process;nitrogen compound metabolic process;response to stress;metabolic process;response to external stimulus;cellular process;protein metabolic process;regulation of protein modification process;macromolecule metabolic process;macromolecule modificatio…	nucleotide binding;catalytic activity;protein kinase activity;protein serine/threonine kinase activity;eukaryotic translation initiation factor 2alpha kinase activity;binding;iron ion binding;ATP binding;kinase activity;transferase activity;transferase activity, transferring phosphorus-containing groups;phosphotransferase activity, alcohol group as acceptor;purine nucleotide binding;heme binding;…	cytoplasm;cell part	0.0245636	0.923	0.92	0.918	0.915	0.911	0.907	0.901	0.894	0.885	0.874	0.86	0.842	0.819	0.791	0.757	0.717	0.67	0.614	0.55	0.476	0.393	0.3	0.198	0.0878	-0.0295	-0.153	-0.283	-0.417	-0.555	-0.696	-0.84	-0.985	-1.13	-1.28	-1.42	-1.57	-1.72	-1.87	-2.02	-2.16
Eif2b2		translational initiation;regulation of translation;cellular process;developmental process;cell development;rhythmic process;anatomical structure development;response to stimulus;biological regulation	nucleotide binding;nucleic acid binding;RNA binding;translation initiation factor activity;guanyl-nucleotide exchange factor activity;binding;ATP binding;GTP binding;translation factor activity, nucleic acid binding;purine nucleotide binding;guanyl nucleotide binding;enzyme regulator activity;adenyl nucleotide binding;GTPase regulator activity;ribonucleotide binding;purine ribonucleotide binding;…	macromolecular complex;protein complex;cell part	0.00324541	0.892	0.878	0.864	0.851	0.839	0.828	0.82	0.813	0.808	0.805	0.801	0.795	0.787	0.775	0.757	0.733	0.701	0.661	0.61	0.548	0.474	0.387	0.289	0.181	0.0626	-0.064	-0.198	-0.339	-0.486	-0.637	-0.792	-0.951	-1.11	-1.27	-1.44	-1.6	-1.77	-1.93	-2.1	-2.27
Eif3f		translational initiation;regulation of translation;proteolysis;metabolic process;cellular process;cellular component organization;protein metabolic process;cellular component assembly;ribonucleoprotein complex assembly;cellular macromolecular complex assembly;macromolecule metabolic process;primary metabolic process;macromolecular complex assembly;biological regulation	nucleic acid binding;RNA binding;translation initiation factor activity;catalytic activity;binding;translation factor activity, nucleic acid binding;peptidase activity;cysteine-type peptidase activity;hydrolase activity;peptidase activity, acting on L-amino acid peptides	ribonucleoprotein complex;macromolecular complex;protein complex;cell part	7.83284e-06	1.42	1.22	1.02	0.826	0.651	0.495	0.364	0.263	0.193	0.151	0.135	0.14	0.163	0.2	0.248	0.304	0.363	0.423	0.48	0.531	0.571	0.598	0.611	0.606	0.582	0.537	0.467	0.372	0.248	0.0947	-0.0917	-0.313	-0.57	-0.858	-1.17	-1.51	-1.87	-2.24	-2.62	-3.01
Eif4g3	ALLOGRAFT_REJECTION	nucleobase-containing compound metabolic process;regulation of translation;nitrogen compound metabolic process;metabolic process;cellular process;RNA metabolic process;regulation of protein modification process;multicellular organismal process;cellular nitrogen compound metabolic process;macromolecule metabolic process;cellular metabolic process;primary metabolic process;regulation of cell cycle;…	nucleic acid binding;DNA binding;RNA binding;translation initiation factor activity;binding;translation factor activity, nucleic acid binding		0.019106	2.1	1.97	1.85	1.72	1.59	1.45	1.3	1.15	0.988	0.82	0.648	0.474	0.299	0.127	-0.0405	-0.202	-0.355	-0.497	-0.627	-0.742	-0.84	-0.921	-0.985	-1.03	-1.06	-1.07	-1.07	-1.05	-1.02	-0.966	-0.901	-0.82	-0.724	-0.616	-0.497	-0.368	-0.232	-0.0909	0.0543	0.201
Elavl1		nucleobase-containing compound metabolic process;regulation of translation;nitrogen compound metabolic process;metabolic process;cellular process;RNA metabolic process;mRNA metabolic process;cellular nitrogen compound metabolic process;macromolecule metabolic process;cellular metabolic process;primary metabolic process;biological regulation	nucleotide binding;nucleic acid binding;RNA binding;mRNA binding;mRNA 3'-UTR binding;binding;AU-rich element binding;mRNA 3'-UTR AU-rich region binding	nucleus;cytoplasm;organelle;intracellular organelle;intracellular membrane-bounded organelle;cell part	0.0537961	1.67	1.58	1.5	1.41	1.33	1.24	1.15	1.07	0.984	0.898	0.813	0.727	0.642	0.556	0.47	0.385	0.299	0.214	0.128	0.0428	-0.0428	-0.128	-0.214	-0.299	-0.385	-0.47	-0.556	-0.642	-0.727	-0.813	-0.898	-0.984	-1.07	-1.15	-1.24	-1.33	-1.41	-1.5	-1.58	-1.67
Elf1	ESTROGEN_RESPONSE_EARLY;INTERFERON_ALPHA_RESPONSE	nucleobase-containing compound metabolic process;nitrogen compound metabolic process;metabolic process;biosynthetic process;cellular process;RNA metabolic process;cellular nitrogen compound metabolic process;macromolecule metabolic process;cellular metabolic process;primary metabolic process;biological regulation	nucleic acid binding transcription factor activity;nucleic acid binding;DNA binding;sequence-specific DNA binding transcription factor activity;binding;sequence-specific DNA binding	nucleus;cytoplasm;organelle;intracellular organelle;intracellular membrane-bounded organelle;cell part	0.572284	2.38	2.18	1.98	1.79	1.6	1.41	1.22	1.04	0.862	0.691	0.526	0.367	0.215	0.0699	-0.0674	-0.197	-0.318	-0.43	-0.533	-0.627	-0.71	-0.784	-0.846	-0.897	-0.937	-0.964	-0.979	-0.98	-0.968	-0.943	-0.902	-0.848	-0.778	-0.695	-0.6	-0.497	-0.385	-0.268	-0.148	-0.0249
Elf3	ESTROGEN_RESPONSE_EARLY;GLYCOLYSIS	nucleobase-containing compound metabolic process;nitrogen compound metabolic process;response to stress;metabolic process;biosynthetic process;cellular process;cellular component organization;RNA metabolic process;cell differentiation;extracellular matrix organization;multicellular organismal process;developmental process;cellular nitrogen compound metabolic process;extracellular structure organi…	protein binding transcription factor activity;transcription factor binding transcription factor activity;nucleic acid binding transcription factor activity;nucleic acid binding;DNA binding;sequence-specific DNA binding transcription factor activity;transcription cofactor activity;transcription coactivator activity;binding;sequence-specific DNA binding	nucleus;Golgi apparatus;organelle;intracellular organelle;intracellular membrane-bounded organelle;cell part	0.00453307	1.67	1.58	1.5	1.41	1.33	1.24	1.15	1.07	0.984	0.898	0.813	0.727	0.641	0.556	0.47	0.385	0.299	0.213	0.128	0.0424	-0.0432	-0.129	-0.214	-0.3	-0.385	-0.471	-0.556	-0.642	-0.727	-0.813	-0.898	-0.984	-1.07	-1.15	-1.24	-1.33	-1.41	-1.5	-1.58	-1.67
Elof1		nucleobase-containing compound metabolic process;nitrogen compound metabolic process;metabolic process;biosynthetic process;cellular process;RNA metabolic process;cellular nitrogen compound metabolic process;macromolecule metabolic process;cellular metabolic process;primary metabolic process;biological regulation	binding;ion binding;cation binding;metal ion binding	nucleus;organelle;intracellular organelle;intracellular membrane-bounded organelle;cell part	9.39888e-46	2.3	2.11	1.93	1.74	1.56	1.38	1.21	1.05	0.892	0.745	0.605	0.472	0.347	0.229	0.119	0.0147	-0.0824	-0.173	-0.257	-0.335	-0.407	-0.473	-0.534	-0.59	-0.64	-0.686	-0.728	-0.765	-0.799	-0.829	-0.856	-0.881	-0.902	-0.922	-0.939	-0.955	-0.97	-0.983	-0.996	-1.01
Elp2		nucleobase-containing compound metabolic process;transcription elongation, DNA-dependent;protein complex assembly;nitrogen compound metabolic process;metabolic process;biosynthetic process;cellular process;cellular component organization;RNA metabolic process;cellular component assembly;cellular macromolecular complex assembly;cellular nitrogen compound metabolic process;macromolecule metabolic p…	nucleic acid binding;DNA binding;binding;protein binding;enzyme activator activity;peptidase activator activity;enzyme binding;kinase binding;protein kinase binding;enzyme regulator activity;endopeptidase activator activity;peptidase regulator activity;endopeptidase regulator activity	proteasome complex;cytoplasm;transcription elongation factor complex;macromolecular complex;protein complex;cell part	0.924914	1.69	1.6	1.51	1.43	1.34	1.25	1.16	1.07	0.985	0.897	0.809	0.721	0.634	0.547	0.46	0.373	0.286	0.2	0.114	0.028	-0.0576	-0.143	-0.228	-0.313	-0.397	-0.482	-0.566	-0.65	-0.733	-0.817	-0.9	-0.983	-1.07	-1.15	-1.23	-1.31	-1.4	-1.48	-1.56	-1.64
Emb		cell adhesion;cellular process;biological adhesion		cell part	4.1549e-29	2.28	1.93	1.59	1.25	0.926	0.614	0.32	0.0459	-0.205	-0.431	-0.633	-0.809	-0.96	-1.08	-1.18	-1.25	-1.29	-1.31	-1.29	-1.25	-1.17	-1.07	-0.943	-0.798	-0.639	-0.469	-0.295	-0.119	0.0536	0.219	0.372	0.508	0.625	0.724	0.808	0.879	0.939	0.992	1.04	1.09
Emc2				nucleus;mitochondrion;macromolecular complex;organelle;intracellular organelle;intracellular membrane-bounded organelle;protein complex;cell part	0.00348295	1.67	1.58	1.5	1.41	1.33	1.24	1.15	1.07	0.984	0.898	0.813	0.727	0.641	0.556	0.47	0.385	0.299	0.214	0.128	0.0425	-0.043	-0.129	-0.214	-0.3	-0.385	-0.471	-0.556	-0.642	-0.727	-0.813	-0.898	-0.984	-1.07	-1.15	-1.24	-1.33	-1.41	-1.5	-1.58	-1.67
Emg1			nucleic acid binding;RNA binding;catalytic activity;binding;methyltransferase activity;RNA methyltransferase activity;rRNA methyltransferase activity;S-adenosylmethionine-dependent methyltransferase activity;transferase activity;transferase activity, transferring one-carbon groups;rRNA binding;rRNA (pseudouridine) methyltransferase activity	nucleolus;organelle;intracellular organelle;intracellular non-membrane-bounded organelle;cell part	0.181761	1.05	1.03	1.01	0.995	0.977	0.958	0.939	0.919	0.898	0.875	0.851	0.823	0.792	0.757	0.717	0.671	0.619	0.561	0.494	0.42	0.337	0.246	0.146	0.0397	-0.0733	-0.192	-0.316	-0.444	-0.576	-0.711	-0.848	-0.987	-1.13	-1.27	-1.41	-1.55	-1.69	-1.83	-1.98	-2.12
Eml2		metabolic process	catalytic activity	cytoplasm;macromolecular complex;organelle;intracellular organelle;intracellular membrane-bounded organelle;protein complex;cell part	1.69796e-06	2.43	2.21	2	1.79	1.58	1.38	1.18	0.987	0.803	0.626	0.457	0.295	0.142	-0.00291	-0.139	-0.267	-0.386	-0.495	-0.595	-0.686	-0.766	-0.836	-0.895	-0.942	-0.977	-0.998	-1.01	-0.999	-0.977	-0.939	-0.885	-0.813	-0.724	-0.619	-0.501	-0.372	-0.233	-0.0887	0.0606	0.212
Enkur				cilium;cell projection;cell part	1.77213e-38	2.5	2.28	2.06	1.85	1.63	1.43	1.22	1.03	0.837	0.655	0.482	0.317	0.163	0.0189	-0.114	-0.234	-0.343	-0.437	-0.518	-0.584	-0.634	-0.671	-0.694	-0.708	-0.712	-0.71	-0.704	-0.695	-0.685	-0.677	-0.671	-0.671	-0.678	-0.69	-0.708	-0.73	-0.756	-0.784	-0.814	-0.845
Enpp5		nucleobase-containing compound metabolic process;nitrogen compound metabolic process;cell communication;metabolic process;catabolic process;nucleotide metabolic process;cellular process;cellular nitrogen compound metabolic process;nucleobase-containing compound catabolic process;cellular metabolic process;primary metabolic process;small molecule metabolic process;nucleobase-containing small molec…	catalytic activity;nucleotide diphosphatase activity;pyrophosphatase activity;hydrolase activity;hydrolase activity, acting on acid anhydrides;hydrolase activity, acting on acid anhydrides, in phosphorus-containing anhydrides	extracellular region;cell part	0.272975	2.29	1.96	1.64	1.33	1.03	0.738	0.467	0.216	-0.0113	-0.216	-0.398	-0.559	-0.698	-0.817	-0.915	-0.994	-1.05	-1.09	-1.11	-1.12	-1.11	-1.07	-1.03	-0.966	-0.889	-0.797	-0.691	-0.571	-0.439	-0.294	-0.137	0.0305	0.209	0.396	0.592	0.794	1	1.21	1.43	1.64
Ensa		nuclear division;organelle organization;mitosis;cellular process;cellular component organization;response to chemical stimulus;organelle fission;response to stimulus;cell division	enzyme inhibitor activity;protein phosphatase inhibitor activity;binding;protein binding;protein phosphatase type 2A regulator activity;phosphatase regulator activity;phosphatase inhibitor activity;protein phosphatase regulator activity;enzyme binding;phosphatase binding;protein phosphatase binding;enzyme regulator activity;protein phosphatase 2A binding	cytoplasm;cell part	0.106201	2.2	2.03	1.86	1.69	1.53	1.36	1.19	1.02	0.847	0.676	0.507	0.341	0.178	0.0198	-0.133	-0.278	-0.416	-0.544	-0.662	-0.77	-0.865	-0.946	-1.01	-1.07	-1.1	-1.12	-1.12	-1.1	-1.06	-1	-0.92	-0.815	-0.686	-0.536	-0.368	-0.186	0.009	0.213	0.422	0.635
Ep300		nucleobase-containing compound metabolic process;chromatin organization;protein modification process;nitrogen compound metabolic process;response to stress;organelle organization;cell cycle;metabolic process;cell death;biosynthetic process;anatomical structure morphogenesis;response to endogenous stimulus;cellular process;cellular component organization;RNA metabolic process;death;chromatin modif…	protein binding transcription factor activity;transcription factor binding transcription factor activity;nucleic acid binding;DNA binding;chromatin binding;transcription cofactor activity;transcription coactivator activity;catalytic activity;histone acetyltransferase activity;lysine N-acetyltransferase activity;binding;N-acetyltransferase activity;zinc ion binding;acetyltransferase activity;N-acy…	transcription factor complex;cytoplasm;macromolecular complex;protein complex;cell part	0.000343051	1.96	1.86	1.75	1.65	1.54	1.42	1.29	1.16	1.01	0.848	0.684	0.514	0.342	0.17	-0.000308	-0.166	-0.326	-0.476	-0.616	-0.742	-0.853	-0.948	-1.03	-1.09	-1.13	-1.15	-1.15	-1.14	-1.1	-1.05	-0.971	-0.872	-0.752	-0.612	-0.457	-0.287	-0.107	0.082	0.276	0.473
Epas1		alcohol metabolic process;cellular aromatic compound metabolic process;nitrogen compound metabolic process;response to stress;response to oxidative stress;organelle organization;mitochondrion organization;metabolic process;amine metabolic process;cellular process;cellular component organization;developmental maturation;cell differentiation;multicellular organismal process;developmental process;ce…	sequence-specific DNA binding RNA polymerase II transcription factor activity;RNA polymerase II core promoter proximal region sequence-specific DNA binding transcription factor activity;nucleic acid binding transcription factor activity;RNA polymerase II core promoter proximal region sequence-specific DNA binding transcription factor activity involved in positive regulation of transcription;nucle…	transcription factor complex;cytoplasm;macromolecular complex;protein complex;cell part	2.19229e-63	2.23	2.01	1.8	1.59	1.37	1.16	0.942	0.728	0.514	0.304	0.0982	-0.1	-0.289	-0.466	-0.629	-0.777	-0.906	-1.01	-1.1	-1.16	-1.19	-1.2	-1.19	-1.15	-1.08	-1.01	-0.909	-0.798	-0.673	-0.538	-0.393	-0.241	-0.0831	0.0794	0.246	0.416	0.589	0.764	0.94	1.12
Epb4.1		organelle organization;cytoskeleton organization;cellular process;cellular component organization;biological regulation	actin binding;structural molecule activity;binding;protein binding;cytoskeletal protein binding;spectrin binding	cytoskeleton;membrane;organelle;intracellular organelle;intracellular non-membrane-bounded organelle;cell part	0.201932	2.42	2.21	2.01	1.81	1.61	1.42	1.23	1.05	0.87	0.7	0.538	0.383	0.236	0.0974	-0.033	-0.155	-0.268	-0.371	-0.465	-0.549	-0.624	-0.688	-0.742	-0.787	-0.822	-0.849	-0.866	-0.875	-0.875	-0.868	-0.852	-0.828	-0.797	-0.759	-0.716	-0.668	-0.616	-0.562	-0.505	-0.448
Epc1		nucleobase-containing compound metabolic process;chromatin organization;protein modification process;nitrogen compound metabolic process;organelle organization;metabolic process;biosynthetic process;cellular process;cellular component organization;RNA metabolic process;chromatin modification;histone modification;peptidyl-amino acid modification;protein metabolic process;cellular nitrogen compound…	catalytic activity;histone acetyltransferase activity;lysine N-acetyltransferase activity;N-acetyltransferase activity;acetyltransferase activity;N-acyltransferase activity;transferase activity;transferase activity, transferring acyl groups;transferase activity, transferring acyl groups other than amino-acyl groups	membrane;macromolecular complex;protein complex;cell part	0.0294472	1.49	1.43	1.36	1.3	1.23	1.17	1.1	1.04	0.971	0.904	0.837	0.769	0.699	0.628	0.555	0.481	0.404	0.325	0.244	0.16	0.0729	-0.0167	-0.109	-0.203	-0.299	-0.397	-0.496	-0.597	-0.698	-0.799	-0.901	-1	-1.1	-1.2	-1.31	-1.41	-1.51	-1.61	-1.71	-1.81
Ephx1	XENOBIOTIC_METABOLISM;FATTY_ACID_METABOLISM;P53_PATHWAY;UV_RESPONSE_UP	cellular aromatic compound metabolic process;metabolic process;catabolic process;cellular process;response to chemical stimulus;cellular metabolic process;response to stimulus	catalytic activity;hydrolase activity;hydrolase activity, acting on ether bonds;ether hydrolase activity;cis-stilbene-oxide hydrolase activity	membrane;cell part	7.64264e-10	1.62	1.1	0.593	0.112	-0.331	-0.724	-1.06	-1.31	-1.49	-1.59	-1.63	-1.61	-1.53	-1.42	-1.26	-1.08	-0.872	-0.653	-0.426	-0.2	0.0191	0.226	0.419	0.595	0.752	0.889	1	1.09	1.15	1.17	1.17	1.13	1.05	0.945	0.808	0.648	0.47	0.277	0.0756	-0.131
Epn1		transport;endocytosis;signal transduction;embryo development;cellular process;membrane invagination;cellular component organization;cellular membrane organization;vesicle-mediated transport;developmental process;anatomical structure development;response to stimulus;establishment of localization;multi-organism process;membrane organization;biological regulation	binding;lipid binding	nucleus;cytoplasm;plasma membrane;membrane;organelle;intracellular organelle;intracellular membrane-bounded organelle;cell part	3.72207e-05	1.67	1.59	1.5	1.41	1.33	1.24	1.16	1.07	0.984	0.898	0.812	0.726	0.64	0.555	0.469	0.383	0.297	0.212	0.126	0.0404	-0.0451	-0.131	-0.216	-0.301	-0.387	-0.472	-0.558	-0.643	-0.728	-0.813	-0.898	-0.984	-1.07	-1.15	-1.24	-1.32	-1.41	-1.49	-1.58	-1.66
Eps8l1		signal transduction;cellular process;response to stimulus;biological regulation	actin binding;binding;protein binding;cytoskeletal protein binding;actin filament binding	cytoplasm;cell projection;cell part	0.285134	2.44	2.23	2.02	1.81	1.61	1.4	1.21	1.01	0.827	0.646	0.473	0.307	0.149	-0.000377	-0.141	-0.271	-0.392	-0.502	-0.6	-0.687	-0.762	-0.824	-0.874	-0.912	-0.937	-0.95	-0.951	-0.94	-0.917	-0.882	-0.835	-0.776	-0.705	-0.624	-0.534	-0.437	-0.334	-0.227	-0.117	-0.0047
Erap1		proteolysis;metabolic process;response to biotic stimulus;protein metabolic process;macromolecule metabolic process;primary metabolic process;response to stimulus;multi-organism process;biological regulation	catalytic activity;aminopeptidase activity;receptor binding;cytokine receptor binding;interleukin-6 receptor binding;binding;protein binding;peptidase activity;metalloexopeptidase activity;metallopeptidase activity;exopeptidase activity;zinc ion binding;hydrolase activity;ion binding;cation binding;metal ion binding;transition metal ion binding;peptidase activity, acting on L-amino acid peptides;…	extracellular region;cytoplasm;membrane;cell part	0.442704	1.66	1.58	1.49	1.41	1.32	1.24	1.15	1.07	0.984	0.899	0.814	0.728	0.643	0.558	0.473	0.387	0.302	0.217	0.131	0.0456	-0.04	-0.126	-0.211	-0.297	-0.383	-0.469	-0.555	-0.64	-0.726	-0.812	-0.898	-0.984	-1.07	-1.16	-1.24	-1.33	-1.41	-1.5	-1.59	-1.67
Erbb2ip		protein targeting;transport;protein transport;establishment of localization		cytoplasm;membrane;cell part	0.722577	2.3	2.12	1.94	1.77	1.59	1.42	1.25	1.09	0.928	0.772	0.621	0.476	0.336	0.203	0.0762	-0.0433	-0.155	-0.259	-0.355	-0.441	-0.519	-0.587	-0.647	-0.698	-0.742	-0.778	-0.807	-0.83	-0.847	-0.858	-0.865	-0.866	-0.864	-0.857	-0.848	-0.836	-0.821	-0.806	-0.789	-0.771
Ercc6l2					0.190645	2.05	1.78	1.52	1.26	1.01	0.76	0.521	0.293	0.0754	-0.129	-0.32	-0.496	-0.655	-0.797	-0.921	-1.02	-1.11	-1.17	-1.21	-1.22	-1.21	-1.17	-1.11	-1.03	-0.935	-0.819	-0.688	-0.544	-0.388	-0.223	-0.0504	0.128	0.311	0.497	0.686	0.878	1.07	1.27	1.46	1.66
Ergic3	PROTEIN_SECRETION	transport;cellular process;vesicle-mediated transport;Golgi vesicle transport;establishment of localization		Golgi apparatus;membrane;organelle;intracellular organelle;intracellular membrane-bounded organelle;cell part	0.00257391	3.18	2.7	2.22	1.76	1.32	0.916	0.548	0.228	-0.0408	-0.261	-0.437	-0.571	-0.667	-0.728	-0.757	-0.758	-0.734	-0.689	-0.625	-0.547	-0.457	-0.36	-0.259	-0.16	-0.0667	0.0169	0.0863	0.137	0.165	0.166	0.135	0.0681	-0.0371	-0.177	-0.347	-0.542	-0.756	-0.985	-1.22	-1.47
Erh	MYC_TARGETS_V1	cell cycle;cellular process			3.98076e-11	1.37	1.28	1.19	1.11	1.03	0.961	0.895	0.837	0.788	0.745	0.708	0.676	0.646	0.617	0.588	0.556	0.522	0.482	0.437	0.383	0.32	0.247	0.165	0.0745	-0.0246	-0.132	-0.246	-0.368	-0.496	-0.631	-0.771	-0.917	-1.07	-1.22	-1.38	-1.54	-1.71	-1.87	-2.04	-2.21
Erich2					2.91519e-29	2.56	2.32	2.08	1.84	1.6	1.37	1.15	0.939	0.736	0.544	0.362	0.191	0.031	-0.117	-0.254	-0.379	-0.492	-0.592	-0.68	-0.754	-0.815	-0.863	-0.898	-0.921	-0.931	-0.93	-0.917	-0.892	-0.856	-0.81	-0.753	-0.686	-0.61	-0.525	-0.433	-0.334	-0.231	-0.124	-0.0144	0.0963
Erlec1		proteolysis;metabolic process;catabolic process;cellular process;protein metabolic process;macromolecule metabolic process;cellular metabolic process;primary metabolic process;proteolysis involved in cellular protein catabolic process	glycoprotein binding;binding;protein binding	cell part	5.84427e-06	1.67	1.58	1.5	1.41	1.33	1.24	1.15	1.07	0.984	0.898	0.813	0.727	0.642	0.556	0.471	0.385	0.3	0.214	0.129	0.0432	-0.0424	-0.128	-0.213	-0.299	-0.385	-0.47	-0.556	-0.641	-0.727	-0.813	-0.898	-0.984	-1.07	-1.15	-1.24	-1.33	-1.41	-1.5	-1.58	-1.67
Erp44		response to stress;metabolic process;cellular process;cellular homeostasis;response to chemical stimulus;homeostatic process;macromolecule metabolic process;cellular metabolic process;response to stimulus;biological regulation	protein disulfide isomerase activity;catalytic activity;isomerase activity;intramolecular oxidoreductase activity;intramolecular oxidoreductase activity, interconverting keto- and enol-groups;intramolecular oxidoreductase activity, transposing S-S bonds	cell surface;membrane;organelle;intracellular organelle;intracellular membrane-bounded organelle;cell part	1.63994e-05	1.67	1.58	1.5	1.41	1.33	1.24	1.15	1.07	0.984	0.898	0.812	0.727	0.641	0.556	0.47	0.385	0.299	0.213	0.128	0.0423	-0.0433	-0.129	-0.214	-0.3	-0.385	-0.471	-0.556	-0.642	-0.727	-0.813	-0.898	-0.984	-1.07	-1.15	-1.24	-1.33	-1.41	-1.5	-1.58	-1.67
Esrp1		nucleobase-containing compound metabolic process;RNA processing;mRNA processing;nitrogen compound metabolic process;metabolic process;RNA splicing;cellular process;RNA metabolic process;mRNA metabolic process;cellular nitrogen compound metabolic process;macromolecule metabolic process;cellular metabolic process;primary metabolic process;biological regulation	nucleotide binding;nucleic acid binding;RNA binding;mRNA binding;binding	nucleus;organelle;intracellular organelle;intracellular membrane-bounded organelle;cell part	0.0073821	1.67	1.58	1.5	1.41	1.33	1.24	1.15	1.07	0.984	0.898	0.813	0.727	0.642	0.556	0.47	0.385	0.299	0.214	0.128	0.0426	-0.0429	-0.128	-0.214	-0.3	-0.385	-0.471	-0.556	-0.642	-0.727	-0.813	-0.898	-0.984	-1.07	-1.15	-1.24	-1.33	-1.41	-1.5	-1.58	-1.67
Esrp2	ESTROGEN_RESPONSE_EARLY	nucleobase-containing compound metabolic process;RNA processing;mRNA processing;nitrogen compound metabolic process;metabolic process;RNA splicing;cellular process;RNA metabolic process;mRNA metabolic process;cellular nitrogen compound metabolic process;macromolecule metabolic process;cellular metabolic process;primary metabolic process;biological regulation	nucleotide binding;nucleic acid binding;RNA binding;mRNA binding;binding	nucleus;mitochondrion;centrosome;microtubule organizing center;organelle;intracellular organelle;intracellular membrane-bounded organelle;intracellular non-membrane-bounded organelle;cell part	0.686467	1.65	1.57	1.48	1.4	1.32	1.23	1.15	1.07	0.982	0.898	0.815	0.731	0.647	0.564	0.48	0.395	0.311	0.226	0.141	0.0561	-0.0294	-0.115	-0.201	-0.288	-0.374	-0.461	-0.548	-0.635	-0.723	-0.81	-0.898	-0.985	-1.07	-1.16	-1.25	-1.34	-1.42	-1.51	-1.6	-1.69
Etfa	OXIDATIVE_PHOSPHORYLATION	generation of precursor metabolites and energy;metabolic process;cellular process;cellular metabolic process	catalytic activity;binding;electron carrier activity;oxidoreductase activity;cofactor binding;flavin adenine dinucleotide binding;coenzyme binding	macromolecular complex;protein complex;cell part;electron transfer flavoprotein complex	3.22999e-16	1.67	1.58	1.5	1.41	1.33	1.24	1.15	1.07	0.984	0.898	0.813	0.727	0.641	0.556	0.47	0.385	0.299	0.214	0.128	0.0426	-0.0429	-0.128	-0.214	-0.3	-0.385	-0.471	-0.556	-0.642	-0.727	-0.813	-0.898	-0.984	-1.07	-1.15	-1.24	-1.33	-1.41	-1.5	-1.58	-1.67
Etfb	ADIPOGENESIS;ESTROGEN_RESPONSE_LATE;OXIDATIVE_PHOSPHORYLATION	generation of precursor metabolites and energy;metabolic process;cellular process;cellular metabolic process	electron carrier activity	macromolecular complex;protein complex;cell part;electron transfer flavoprotein complex	1.19041e-28	1.8	1.5	1.2	0.915	0.633	0.364	0.109	-0.129	-0.348	-0.546	-0.724	-0.879	-1.01	-1.12	-1.2	-1.26	-1.3	-1.3	-1.28	-1.23	-1.15	-1.05	-0.919	-0.771	-0.608	-0.433	-0.251	-0.0644	0.122	0.303	0.477	0.639	0.787	0.921	1.04	1.16	1.26	1.36	1.45	1.55
Etl4		developmental process;anatomical structure development			1.0181e-06	2.66	2.4	2.14	1.88	1.63	1.39	1.16	0.94	0.734	0.542	0.364	0.2	0.0497	-0.087	-0.21	-0.319	-0.415	-0.496	-0.564	-0.618	-0.658	-0.686	-0.702	-0.71	-0.709	-0.703	-0.692	-0.678	-0.663	-0.649	-0.638	-0.63	-0.627	-0.629	-0.636	-0.645	-0.658	-0.672	-0.688	-0.705
Ewsr1	G2M_CHECKPOINT	nucleobase-containing compound metabolic process;nitrogen compound metabolic process;metabolic process;biosynthetic process;cellular process;RNA metabolic process;cellular nitrogen compound metabolic process;macromolecule metabolic process;cellular metabolic process;primary metabolic process;biological regulation	nucleotide binding;nucleic acid binding;RNA binding;binding;zinc ion binding;ion binding;cation binding;metal ion binding;transition metal ion binding	nucleus;cytoplasm;plasma membrane;membrane;organelle;intracellular organelle;intracellular membrane-bounded organelle;cell part	0.000336065	1.21	1.17	1.14	1.11	1.08	1.06	1.03	1.01	0.994	0.975	0.955	0.929	0.897	0.856	0.804	0.737	0.655	0.553	0.431	0.285	0.115	-0.0776	-0.284	-0.497	-0.71	-0.914	-1.1	-1.27	-1.41	-1.51	-1.56	-1.56	-1.51	-1.4	-1.25	-1.06	-0.847	-0.608	-0.355	-0.0941
Exoc1		transport;exocytosis;cellular process;protein transport;vesicle-mediated transport;secretion;establishment of localization		plasma membrane;membrane;cell part	0.883987	1.01	0.999	0.987	0.975	0.963	0.949	0.934	0.917	0.899	0.878	0.855	0.828	0.797	0.761	0.721	0.675	0.623	0.564	0.498	0.425	0.343	0.253	0.156	0.052	-0.0586	-0.175	-0.297	-0.424	-0.555	-0.69	-0.829	-0.97	-1.11	-1.26	-1.41	-1.56	-1.71	-1.86	-2.01	-2.16
Exosc3		cell activation;immune system process;nucleobase-containing compound metabolic process;DNA metabolic process;DNA modification;DNA recombination;rRNA processing;RNA processing;RNA catabolic process;nitrogen compound metabolic process;metabolic process;catabolic process;cellular process;RNA metabolic process;mRNA metabolic process;cellular nitrogen compound metabolic process;macromolecule metabolic…	nucleic acid binding;RNA binding;catalytic activity;nuclease activity;exonuclease activity;binding;hydrolase activity;hydrolase activity, acting on ester bonds	exosome (RNase complex);nucleolus;macromolecular complex;organelle;intracellular organelle;intracellular non-membrane-bounded organelle;protein complex;cell part	0.0537719	1.67	1.58	1.5	1.41	1.33	1.24	1.15	1.07	0.984	0.898	0.813	0.727	0.642	0.556	0.47	0.385	0.299	0.214	0.128	0.0427	-0.0429	-0.128	-0.214	-0.299	-0.385	-0.471	-0.556	-0.642	-0.727	-0.813	-0.898	-0.984	-1.07	-1.15	-1.24	-1.33	-1.41	-1.5	-1.58	-1.67
Exosc8	E2F_TARGETS	nucleobase-containing compound metabolic process;rRNA processing;RNA processing;nitrogen compound metabolic process;metabolic process;cellular process;RNA metabolic process;cellular nitrogen compound metabolic process;macromolecule metabolic process;cellular metabolic process;primary metabolic process	nucleic acid binding;RNA binding;binding;AU-rich element binding	exosome (RNase complex);nucleolus;cytoplasm;macromolecular complex;organelle;intracellular organelle;intracellular non-membrane-bounded organelle;protein complex;cell part	0.00285645	1.34	1.3	1.27	1.23	1.19	1.15	1.1	1.06	1	0.947	0.887	0.823	0.755	0.683	0.609	0.531	0.45	0.366	0.28	0.191	0.0997	0.00618	-0.0894	-0.187	-0.286	-0.386	-0.488	-0.591	-0.694	-0.798	-0.903	-1.01	-1.11	-1.22	-1.32	-1.43	-1.53	-1.64	-1.74	-1.85
Exph5		transport;cellular process;protein transport;vesicle-mediated transport;developmental process;cell development;anatomical structure development;regulation of transport;establishment of localization;biological regulation	binding;protein binding;Ras GTPase binding;Rab GTPase binding;enzyme binding;small GTPase binding;GTPase binding	endosome;organelle;intracellular organelle;intracellular membrane-bounded organelle;cell part	0.000499117	2.25	2.09	1.93	1.77	1.61	1.45	1.29	1.13	0.964	0.803	0.645	0.49	0.34	0.194	0.0548	-0.0774	-0.201	-0.316	-0.42	-0.513	-0.594	-0.663	-0.72	-0.767	-0.804	-0.831	-0.85	-0.862	-0.866	-0.864	-0.857	-0.845	-0.829	-0.81	-0.787	-0.762	-0.735	-0.707	-0.677	-0.647
Eya2		nucleobase-containing compound metabolic process;DNA metabolic process;DNA repair;chromatin organization;protein modification process;protein dephosphorylation;phosphorus metabolic process;nitrogen compound metabolic process;response to stress;response to DNA damage stimulus;organelle organization;multicellular organismal development;metabolic process;biosynthetic process;cellular process;cellula…	magnesium ion binding;catalytic activity;phosphoprotein phosphatase activity;protein tyrosine phosphatase activity;binding;hydrolase activity;hydrolase activity, acting on ester bonds;phosphatase activity;phosphoric ester hydrolase activity;ion binding;cation binding;metal ion binding	nucleus;cytoplasm;mitochondrion;organelle;intracellular organelle;intracellular membrane-bounded organelle;cell part	0.000434398	1.67	1.58	1.5	1.41	1.33	1.24	1.15	1.07	0.984	0.898	0.813	0.727	0.642	0.556	0.47	0.385	0.299	0.214	0.128	0.0429	-0.0426	-0.128	-0.214	-0.299	-0.385	-0.47	-0.556	-0.641	-0.727	-0.813	-0.898	-0.984	-1.07	-1.15	-1.24	-1.33	-1.41	-1.5	-1.58	-1.67
Fam105b					0.454262	1.56	1.49	1.42	1.35	1.28	1.2	1.13	1.06	0.984	0.909	0.833	0.756	0.678	0.6	0.52	0.439	0.357	0.274	0.189	0.104	0.0168	-0.0714	-0.161	-0.251	-0.342	-0.434	-0.527	-0.62	-0.713	-0.807	-0.901	-0.995	-1.09	-1.18	-1.28	-1.37	-1.46	-1.56	-1.65	-1.74
Fam117b					0.0276704	2.22	1.96	1.7	1.44	1.19	0.947	0.708	0.478	0.257	0.0472	-0.15	-0.335	-0.505	-0.659	-0.795	-0.914	-1.01	-1.09	-1.15	-1.18	-1.19	-1.18	-1.14	-1.08	-1.01	-0.914	-0.805	-0.68	-0.543	-0.395	-0.236	-0.0693	0.104	0.284	0.469	0.658	0.851	1.05	1.24	1.44
Fam120b		nucleobase-containing compound metabolic process;nitrogen compound metabolic process;metabolic process;biosynthetic process;cellular process;RNA metabolic process;cell differentiation;developmental process;cellular nitrogen compound metabolic process;macromolecule metabolic process;cellular metabolic process;primary metabolic process;biological regulation		nucleus;organelle;intracellular organelle;intracellular membrane-bounded organelle;cell part	0.000262765	1.67	1.58	1.5	1.41	1.33	1.24	1.15	1.07	0.984	0.898	0.813	0.727	0.642	0.556	0.471	0.385	0.299	0.214	0.128	0.0428	-0.0427	-0.128	-0.214	-0.299	-0.385	-0.47	-0.556	-0.642	-0.727	-0.813	-0.898	-0.984	-1.07	-1.15	-1.24	-1.33	-1.41	-1.5	-1.58	-1.67
Fam133b					0.289299	1.66	1.58	1.49	1.41	1.32	1.24	1.15	1.07	0.984	0.899	0.814	0.729	0.644	0.558	0.473	0.388	0.303	0.217	0.132	0.0461	-0.0395	-0.125	-0.211	-0.297	-0.383	-0.469	-0.554	-0.64	-0.726	-0.812	-0.898	-0.984	-1.07	-1.16	-1.24	-1.33	-1.41	-1.5	-1.59	-1.67
Fam136a				mitochondrion;organelle;intracellular organelle;intracellular membrane-bounded organelle;cell part	0.367636	1.65	1.57	1.49	1.4	1.32	1.24	1.15	1.07	0.983	0.899	0.814	0.73	0.646	0.561	0.477	0.392	0.307	0.222	0.137	0.0515	-0.034	-0.12	-0.206	-0.292	-0.378	-0.464	-0.551	-0.637	-0.724	-0.811	-0.898	-0.985	-1.07	-1.16	-1.25	-1.33	-1.42	-1.51	-1.59	-1.68
Fam13a					3.3606e-78	3.13	2.72	2.31	1.91	1.53	1.17	0.834	0.535	0.271	0.0418	-0.155	-0.321	-0.459	-0.57	-0.656	-0.719	-0.761	-0.783	-0.789	-0.779	-0.756	-0.721	-0.678	-0.627	-0.573	-0.516	-0.459	-0.404	-0.355	-0.312	-0.278	-0.256	-0.247	-0.25	-0.263	-0.284	-0.313	-0.346	-0.383	-0.422
Fam160b1					0.436727	1.67	1.58	1.5	1.41	1.33	1.24	1.16	1.07	0.984	0.898	0.812	0.727	0.641	0.556	0.47	0.384	0.299	0.213	0.128	0.0421	-0.0435	-0.129	-0.214	-0.3	-0.385	-0.471	-0.556	-0.642	-0.727	-0.813	-0.898	-0.984	-1.07	-1.15	-1.24	-1.33	-1.41	-1.5	-1.58	-1.67
Fam174a				cell part	0.085495	1.67	1.58	1.5	1.41	1.33	1.24	1.16	1.07	0.984	0.898	0.812	0.727	0.641	0.555	0.47	0.384	0.299	0.213	0.127	0.0418	-0.0437	-0.129	-0.215	-0.3	-0.386	-0.471	-0.557	-0.642	-0.728	-0.813	-0.898	-0.984	-1.07	-1.15	-1.24	-1.33	-1.41	-1.5	-1.58	-1.67
Fam174b				cell part	2.89064e-13	1.98	1.59	1.22	0.87	0.55	0.271	0.0457	-0.117	-0.213	-0.249	-0.234	-0.178	-0.0871	0.0286	0.161	0.301	0.441	0.571	0.684	0.77	0.822	0.838	0.82	0.77	0.691	0.584	0.453	0.299	0.126	-0.0664	-0.274	-0.495	-0.728	-0.97	-1.22	-1.48	-1.74	-2.01	-2.28	-2.55
Fam179b	UV_RESPONSE_DN				0.00456335	1.95	1.84	1.72	1.6	1.48	1.37	1.25	1.13	1.01	0.892	0.775	0.658	0.542	0.428	0.317	0.207	0.101	-0.00247	-0.102	-0.198	-0.289	-0.376	-0.458	-0.536	-0.609	-0.677	-0.74	-0.799	-0.853	-0.901	-0.945	-0.984	-1.02	-1.05	-1.07	-1.1	-1.12	-1.13	-1.15	-1.17
Fam183b					6.68977e-82	2.02	1.93	1.84	1.74	1.63	1.51	1.39	1.25	1.09	0.927	0.753	0.576	0.397	0.221	0.05	-0.112	-0.261	-0.395	-0.51	-0.603	-0.67	-0.713	-0.736	-0.742	-0.736	-0.72	-0.699	-0.677	-0.657	-0.644	-0.64	-0.65	-0.677	-0.719	-0.773	-0.838	-0.912	-0.993	-1.08	-1.16
Fam213a		metabolic process;biological regulation	antioxidant activity	mitochondrion;organelle;intracellular organelle;intracellular membrane-bounded organelle;cell part	4.395e-07	3.08	2.64	2.21	1.79	1.39	1.02	0.674	0.365	0.0964	-0.134	-0.328	-0.486	-0.612	-0.705	-0.768	-0.803	-0.811	-0.794	-0.753	-0.69	-0.608	-0.509	-0.401	-0.288	-0.175	-0.0693	0.0245	0.101	0.153	0.177	0.167	0.116	0.0216	-0.112	-0.28	-0.475	-0.694	-0.929	-1.18	-1.43
Fam216a					1.46223e-13	1.67	1.58	1.5	1.41	1.33	1.24	1.15	1.07	0.984	0.898	0.813	0.727	0.641	0.556	0.47	0.385	0.299	0.214	0.128	0.0425	-0.043	-0.129	-0.214	-0.3	-0.385	-0.471	-0.556	-0.642	-0.727	-0.813	-0.898	-0.984	-1.07	-1.15	-1.24	-1.33	-1.41	-1.5	-1.58	-1.67
Fam63b					0.576489	1.67	1.58	1.5	1.41	1.33	1.24	1.16	1.07	0.984	0.898	0.813	0.727	0.641	0.555	0.469	0.384	0.298	0.212	0.126	0.0407	-0.045	-0.131	-0.216	-0.302	-0.387	-0.472	-0.558	-0.643	-0.728	-0.814	-0.899	-0.984	-1.07	-1.15	-1.24	-1.32	-1.41	-1.49	-1.58	-1.66
Fam76b				cell part	0.00280244	1.67	1.58	1.5	1.41	1.33	1.24	1.15	1.07	0.984	0.898	0.813	0.727	0.642	0.556	0.471	0.385	0.299	0.214	0.128	0.0429	-0.0427	-0.128	-0.214	-0.299	-0.385	-0.47	-0.556	-0.642	-0.727	-0.813	-0.898	-0.984	-1.07	-1.15	-1.24	-1.33	-1.41	-1.5	-1.58	-1.67
Fam84b				cytoplasm;plasma membrane;membrane;cell part	7.24026e-13	2.89	2.5	2.11	1.73	1.37	1.03	0.71	0.42	0.162	-0.0664	-0.265	-0.437	-0.582	-0.703	-0.8	-0.875	-0.93	-0.966	-0.985	-0.987	-0.975	-0.949	-0.911	-0.861	-0.801	-0.732	-0.654	-0.569	-0.478	-0.382	-0.282	-0.179	-0.0745	0.0322	0.14	0.25	0.36	0.471	0.582	0.694
Fam86					0.00585779	1.67	1.58	1.5	1.41	1.33	1.24	1.15	1.07	0.984	0.898	0.813	0.727	0.642	0.556	0.47	0.385	0.299	0.214	0.128	0.0427	-0.0428	-0.128	-0.214	-0.299	-0.385	-0.47	-0.556	-0.642	-0.727	-0.813	-0.898	-0.984	-1.07	-1.15	-1.24	-1.33	-1.41	-1.5	-1.58	-1.67
Fam92a					0.120413	3.06	2.61	2.17	1.74	1.33	0.948	0.598	0.287	0.0186	-0.21	-0.401	-0.557	-0.682	-0.778	-0.848	-0.895	-0.921	-0.93	-0.924	-0.906	-0.879	-0.844	-0.802	-0.753	-0.697	-0.636	-0.569	-0.496	-0.419	-0.338	-0.253	-0.164	-0.0728	0.0212	0.117	0.215	0.315	0.415	0.517	0.618
Fam96a		chromosome segregation;cellular process	binding;ion binding;cation binding;metal ion binding	cytoplasm;cell part	0.0719831	2.34	2.15	1.96	1.77	1.58	1.39	1.19	0.995	0.795	0.594	0.396	0.202	0.0144	-0.165	-0.334	-0.491	-0.632	-0.757	-0.863	-0.949	-1.01	-1.05	-1.07	-1.07	-1.05	-1.01	-0.964	-0.901	-0.826	-0.742	-0.649	-0.549	-0.444	-0.335	-0.221	-0.104	0.0151	0.136	0.259	0.382
Far1		organic acid metabolic process;lipid metabolic process;glycerol ether metabolic process;metabolic process;biosynthetic process;cellular process;cellular ketone metabolic process;cellular metabolic process;primary metabolic process;cellular lipid metabolic process;small molecule metabolic process;cofactor metabolic process	catalytic activity;oxidoreductase activity;oxidoreductase activity, acting on the aldehyde or oxo group of donors, NAD or NADP as acceptor;oxidoreductase activity, acting on the aldehyde or oxo group of donors;long-chain-fatty-acyl-CoA reductase activity;fatty-acyl-CoA reductase (alcohol-forming) activity	peroxisome;membrane;microbody;organelle;intracellular organelle;intracellular membrane-bounded organelle;cell part	4.61395e-14	1.64	1.56	1.48	1.39	1.31	1.23	1.15	1.06	0.982	0.9	0.817	0.734	0.651	0.567	0.484	0.4	0.315	0.231	0.146	0.0607	-0.0249	-0.111	-0.197	-0.284	-0.371	-0.458	-0.546	-0.634	-0.722	-0.81	-0.898	-0.986	-1.07	-1.16	-1.25	-1.34	-1.43	-1.52	-1.6	-1.69
Fau		translation;metabolic process;biosynthetic process;cellular process;protein metabolic process;macromolecule metabolic process;cellular metabolic process;primary metabolic process	structural constituent of ribosome;structural molecule activity	ribosome;ribonucleoprotein complex;macromolecular complex;organelle;intracellular organelle;intracellular non-membrane-bounded organelle;cell part	0.00189312	1.66	1.58	1.49	1.41	1.32	1.24	1.15	1.07	0.983	0.898	0.813	0.728	0.642	0.557	0.472	0.387	0.301	0.216	0.131	0.0455	-0.04	-0.125	-0.211	-0.297	-0.382	-0.468	-0.554	-0.64	-0.726	-0.811	-0.897	-0.983	-1.07	-1.16	-1.24	-1.33	-1.41	-1.5	-1.59	-1.67
Fbl	MYC_TARGETS_V1	nucleobase-containing compound metabolic process;rRNA processing;RNA processing;tRNA metabolic process;nitrogen compound metabolic process;tRNA processing;metabolic process;cellular process;RNA metabolic process;cellular nitrogen compound metabolic process;macromolecule metabolic process;cellular metabolic process;primary metabolic process	nucleic acid binding;RNA binding;catalytic activity;binding;methyltransferase activity;transferase activity;transferase activity, transferring one-carbon groups;snoRNA binding	ribonucleoprotein complex;macromolecular complex;cell part	0.000209483	1.41	1.36	1.3	1.25	1.2	1.14	1.09	1.03	0.97	0.91	0.848	0.785	0.719	0.652	0.582	0.51	0.435	0.358	0.277	0.194	0.108	0.0188	-0.0732	-0.168	-0.265	-0.364	-0.465	-0.568	-0.673	-0.778	-0.886	-0.994	-1.1	-1.21	-1.32	-1.43	-1.54	-1.65	-1.77	-1.88
Fbxo22		protein modification process;transport;nucleocytoplasmic transport;response to stress;cell communication;metabolic process;response to external stimulus;cellular process;response to extracellular stimulus;protein metabolic process;regulation of protein modification process;response to starvation;macromolecule metabolic process;macromolecule modification;cellular metabolic process;primary metaboli…		nucleus;cytoplasm;organelle;intracellular organelle;intracellular membrane-bounded organelle;cell part	0.000578903	1.42	1.35	1.29	1.22	1.16	1.1	1.04	0.983	0.926	0.871	0.816	0.761	0.705	0.648	0.59	0.528	0.464	0.396	0.323	0.246	0.163	0.0752	-0.0178	-0.115	-0.217	-0.321	-0.429	-0.539	-0.652	-0.766	-0.881	-0.996	-1.11	-1.23	-1.34	-1.46	-1.58	-1.69	-1.81	-1.93
Fbxo3				nucleus;organelle;intracellular organelle;intracellular membrane-bounded organelle;cell part	2.46709e-05	2.68	2.39	2.11	1.83	1.56	1.3	1.05	0.819	0.6	0.397	0.209	0.0364	-0.121	-0.264	-0.393	-0.507	-0.607	-0.694	-0.767	-0.826	-0.873	-0.907	-0.928	-0.937	-0.933	-0.918	-0.891	-0.853	-0.803	-0.742	-0.67	-0.587	-0.495	-0.393	-0.284	-0.168	-0.0466	0.0784	0.206	0.335
Fbxo34	HEME_METABOLISM				0.57241	1.75	1.65	1.56	1.46	1.37	1.27	1.18	1.08	0.989	0.895	0.802	0.709	0.616	0.525	0.434	0.343	0.253	0.164	0.0764	-0.0107	-0.0967	-0.182	-0.266	-0.349	-0.431	-0.512	-0.593	-0.672	-0.751	-0.829	-0.906	-0.982	-1.06	-1.13	-1.21	-1.28	-1.36	-1.43	-1.5	-1.57
Fem1b		protein modification process;metabolic process;cell death;anatomical structure morphogenesis;cellular process;death;protein metabolic process;developmental maturation;regulation of protein modification process;multicellular organismal process;developmental process;macromolecule metabolic process;macromolecule modification;cellular metabolic process;primary metabolic process;cell maturation;regula…	catalytic activity;ubiquitin-protein ligase activity;ligase activity;ligase activity, forming carbon-nitrogen bonds;acid-amino acid ligase activity;small conjugating protein ligase activity	nucleus;cytoplasm;organelle;intracellular organelle;intracellular membrane-bounded organelle;cell part	0.131478	2.47	2.21	1.96	1.7	1.44	1.19	0.946	0.705	0.471	0.245	0.0303	-0.173	-0.362	-0.536	-0.692	-0.829	-0.945	-1.04	-1.11	-1.15	-1.16	-1.15	-1.12	-1.06	-0.983	-0.892	-0.788	-0.675	-0.554	-0.429	-0.302	-0.177	-0.0549	0.0635	0.179	0.292	0.403	0.512	0.621	0.729
Ffar4		transport;hormone transport;cellular process;secretion;regulation of transport;establishment of localization;biological regulation	signal transducer activity;receptor activity;transmembrane signaling receptor activity;G-protein coupled receptor activity;binding;fatty acid binding;lipid binding;taste receptor activity;carboxylic acid binding;monocarboxylic acid binding;signaling receptor activity;molecular transducer activity	plasma membrane;membrane;cytoplasmic membrane-bounded vesicle;vesicle;organelle;intracellular organelle;intracellular membrane-bounded organelle;cell part	2.6653e-14	1.08	0.982	0.884	0.789	0.701	0.62	0.551	0.494	0.45	0.419	0.398	0.387	0.384	0.388	0.397	0.41	0.426	0.443	0.46	0.476	0.489	0.496	0.495	0.483	0.457	0.413	0.349	0.262	0.148	0.00478	-0.171	-0.382	-0.63	-0.911	-1.22	-1.56	-1.91	-2.27	-2.65	-3.03
Fgf1		response to stress;cell communication;signal transduction;cell-cell signaling;cell proliferation;response to heat;response to abiotic stimulus;response to endogenous stimulus;cellular process;signaling;cell differentiation;regulation of protein modification process;developmental process;growth;response to chemical stimulus;anatomical structure formation involved in morphogenesis;anatomical struct…	pattern binding;receptor binding;fibroblast growth factor receptor binding;binding;protein binding;glycosaminoglycan binding;growth factor activity;heparin binding;carbohydrate binding;polysaccharide binding;growth factor receptor binding	proteinaceous extracellular matrix;extracellular space;nucleolus;cytosol;cell cortex;extracellular matrix;organelle;intracellular organelle;intracellular non-membrane-bounded organelle;cell part	1.52555e-22	2.36	2.1	1.84	1.59	1.33	1.08	0.834	0.591	0.355	0.127	-0.0907	-0.296	-0.487	-0.661	-0.817	-0.951	-1.06	-1.15	-1.21	-1.24	-1.24	-1.2	-1.15	-1.07	-0.965	-0.848	-0.719	-0.58	-0.435	-0.288	-0.142	-0.000807	0.134	0.261	0.383	0.5	0.613	0.723	0.831	0.938
Fgfbp1		biological regulation		extracellular region;extracellular space;plasma membrane;cell surface;membrane;cell part	1.1838e-05	1.67	1.58	1.5	1.41	1.32	1.24	1.15	1.07	0.983	0.898	0.813	0.728	0.642	0.557	0.472	0.386	0.301	0.215	0.13	0.0446	-0.041	-0.127	-0.212	-0.298	-0.383	-0.469	-0.555	-0.64	-0.726	-0.812	-0.898	-0.984	-1.07	-1.16	-1.24	-1.33	-1.41	-1.5	-1.59	-1.67
Fgfr1op		organelle organization;cytoskeleton organization;cellular process;cellular component organization;biological regulation	enzyme inhibitor activity;protein kinase inhibitor activity;kinase regulator activity;kinase inhibitor activity;protein kinase regulator activity;enzyme regulator activity;protein tyrosine kinase inhibitor activity	nucleus;centrosome;microtubule organizing center;organelle;intracellular organelle;intracellular membrane-bounded organelle;intracellular non-membrane-bounded organelle;cell part	0.00106622	1.67	1.58	1.5	1.41	1.33	1.24	1.15	1.07	0.984	0.898	0.813	0.727	0.642	0.556	0.47	0.385	0.299	0.214	0.128	0.0427	-0.0428	-0.128	-0.214	-0.299	-0.385	-0.471	-0.556	-0.642	-0.727	-0.813	-0.898	-0.984	-1.07	-1.15	-1.24	-1.33	-1.41	-1.5	-1.58	-1.67
Fh1		metabolic process;catabolic process;cellular process;homeostatic process;cellular metabolic process;cofactor metabolic process;biological regulation	catalytic activity;lyase activity	mitochondrion;organelle;intracellular organelle;intracellular membrane-bounded organelle;cell part	0.715837	1.6	1.52	1.45	1.37	1.29	1.22	1.14	1.06	0.982	0.903	0.824	0.745	0.665	0.585	0.504	0.422	0.339	0.256	0.171	0.0857	-0.00088	-0.0885	-0.177	-0.266	-0.356	-0.447	-0.538	-0.629	-0.72	-0.811	-0.903	-0.994	-1.08	-1.18	-1.27	-1.36	-1.45	-1.54	-1.63	-1.71
Fhad1					5.25434e-32	2.64	2.39	2.14	1.89	1.65	1.41	1.18	0.957	0.741	0.536	0.342	0.159	-0.00977	-0.165	-0.305	-0.429	-0.536	-0.624	-0.693	-0.742	-0.77	-0.778	-0.77	-0.749	-0.718	-0.68	-0.638	-0.596	-0.556	-0.522	-0.497	-0.484	-0.485	-0.5	-0.526	-0.561	-0.604	-0.652	-0.704	-0.758
Fibp				nucleus;endomembrane system;membrane;organelle;intracellular organelle;intracellular membrane-bounded organelle;cell part	0.867626	1.61	1.53	1.45	1.37	1.29	1.21	1.13	1.06	0.976	0.897	0.818	0.738	0.658	0.578	0.497	0.416	0.334	0.252	0.169	0.085	0.000271	-0.0853	-0.172	-0.259	-0.347	-0.435	-0.525	-0.615	-0.706	-0.797	-0.89	-0.982	-1.08	-1.17	-1.26	-1.36	-1.45	-1.55	-1.65	-1.74
Fkbp2	MTORC1_SIGNALING	protein folding;metabolic process;cellular process;protein metabolic process;macromolecule metabolic process;cellular metabolic process;primary metabolic process	peptidyl-prolyl cis-trans isomerase activity;catalytic activity;binding;macrolide binding;FK506 binding;drug binding;isomerase activity;cis-trans isomerase activity	membrane;cell part	2.10445e-16	1.77	1.64	1.51	1.37	1.22	1.06	0.89	0.702	0.496	0.278	0.0527	-0.174	-0.397	-0.612	-0.812	-0.993	-1.15	-1.28	-1.37	-1.42	-1.43	-1.39	-1.32	-1.21	-1.08	-0.92	-0.747	-0.563	-0.374	-0.184	0.0012	0.176	0.335	0.482	0.616	0.741	0.858	0.97	1.08	1.18
Fkbp4	ESTROGEN_RESPONSE_EARLY;ESTROGEN_RESPONSE_LATE;GLYCOLYSIS;UV_RESPONSE_UP	protein folding;protein complex assembly;transport;ion transport;signal transduction;metabolic process;cellular process;cellular component organization;protein metabolic process;cellular component assembly;developmental process;regulation of organelle organization;cellular macromolecular complex assembly;macromolecule metabolic process;cellular metabolic process;primary metabolic process;anatomic…	nucleotide binding;peptidyl-prolyl cis-trans isomerase activity;catalytic activity;receptor binding;binding;protein binding;ATP binding;GTP binding;macrolide binding;FK506 binding;drug binding;isomerase activity;cis-trans isomerase activity;purine nucleotide binding;guanyl nucleotide binding;adenyl nucleotide binding;heat shock protein binding;ribonucleotide binding;purine ribonucleotide binding;…	nucleus;mitochondrion;cytosol;membrane;site of polarized growth;macromolecular complex;neuronal cell body;organelle;intracellular organelle;intracellular membrane-bounded organelle;protein complex;cell body;cell part	4.03072e-15	2.62	2.23	1.84	1.46	1.1	0.75	0.429	0.138	-0.122	-0.35	-0.548	-0.717	-0.857	-0.97	-1.06	-1.12	-1.15	-1.17	-1.16	-1.13	-1.08	-1.01	-0.92	-0.82	-0.708	-0.587	-0.459	-0.326	-0.19	-0.0553	0.0777	0.206	0.328	0.444	0.555	0.662	0.765	0.866	0.965	1.06
Fkbp8		protein folding;signal transduction;metabolic process;cell death;cellular process;death;protein metabolic process;multicellular organismal process;developmental process;growth;macromolecule metabolic process;cellular metabolic process;primary metabolic process;anatomical structure development;response to stimulus;biological regulation	peptidyl-prolyl cis-trans isomerase activity;catalytic activity;binding;macrolide binding;FK506 binding;drug binding;isomerase activity;cis-trans isomerase activity	mitochondrial envelope;membrane;cell part	0.50041	1.67	1.58	1.5	1.41	1.32	1.24	1.15	1.07	0.983	0.898	0.813	0.727	0.642	0.557	0.471	0.386	0.301	0.215	0.13	0.0442	-0.0413	-0.127	-0.212	-0.298	-0.384	-0.469	-0.555	-0.641	-0.726	-0.812	-0.898	-0.984	-1.07	-1.16	-1.24	-1.33	-1.41	-1.5	-1.58	-1.67
Flot1		plasma membrane organization;anatomical structure morphogenesis;cellular process;cellular component organization;cellular membrane organization;developmental process;cellular component morphogenesis;localization;cellular localization;membrane organization;biological regulation		endosome;plasma membrane;membrane;cytoplasmic membrane-bounded vesicle;vesicle;macromolecular complex;organelle;intracellular organelle;intracellular membrane-bounded organelle;protein complex;cell part	0.624459	1.67	1.58	1.5	1.41	1.33	1.24	1.16	1.07	0.984	0.898	0.812	0.727	0.641	0.555	0.47	0.384	0.298	0.213	0.127	0.0417	-0.0439	-0.129	-0.215	-0.301	-0.386	-0.472	-0.557	-0.642	-0.728	-0.813	-0.899	-0.984	-1.07	-1.15	-1.24	-1.32	-1.41	-1.5	-1.58	-1.67
Fmo2		organic acid metabolic process;nucleobase-containing compound metabolic process;xenobiotic metabolic process;nitrogen compound metabolic process;metabolic process;nucleotide metabolic process;toxin metabolic process;cellular process;drug metabolic process;secondary metabolic process;cellular nitrogen compound metabolic process;cellular metabolic process;primary metabolic process;small molecule me…	nucleotide binding;catalytic activity;monooxygenase activity;flavin-containing monooxygenase activity;binding;oxidoreductase activity;oxidoreductase activity, acting on paired donors, with incorporation or reduction of molecular oxygen;oxidoreductase activity, acting on paired donors, with incorporation or reduction of molecular oxygen, NADH or NADPH as one donor, and incorporation of one atom of…	membrane;cell part	3.91901e-268	2.49	2.27	2.05	1.83	1.62	1.4	1.19	0.974	0.764	0.559	0.359	0.166	-0.0169	-0.189	-0.349	-0.495	-0.625	-0.738	-0.831	-0.904	-0.955	-0.984	-0.993	-0.985	-0.962	-0.924	-0.875	-0.817	-0.751	-0.679	-0.604	-0.527	-0.45	-0.374	-0.297	-0.221	-0.145	-0.0694	0.00644	0.0822
Fmo3	XENOBIOTIC_METABOLISM	metabolic process;cellular process;drug metabolic process;cellular metabolic process	nucleotide binding;catalytic activity;monooxygenase activity;flavin-containing monooxygenase activity;binding;oxidoreductase activity;amino acid binding;oxidoreductase activity, acting on paired donors, with incorporation or reduction of molecular oxygen;oxidoreductase activity, acting on paired donors, with incorporation or reduction of molecular oxygen, NADH or NADPH as one donor, and incorpora…	cell part	3.88347e-138	2.29	2.14	1.98	1.82	1.65	1.48	1.3	1.12	0.919	0.718	0.516	0.315	0.12	-0.0651	-0.238	-0.393	-0.529	-0.641	-0.725	-0.778	-0.797	-0.784	-0.746	-0.689	-0.62	-0.544	-0.468	-0.399	-0.342	-0.305	-0.293	-0.313	-0.369	-0.458	-0.575	-0.716	-0.875	-1.05	-1.23	-1.42
Fndc3a		cell adhesion;cellular process;biological adhesion;developmental process;cell development;anatomical structure development		cytosol;membrane;cytoplasmic membrane-bounded vesicle;vesicle;organelle;intracellular organelle;intracellular membrane-bounded organelle;cell part	0.0310514	1.67	1.58	1.5	1.41	1.33	1.24	1.15	1.07	0.984	0.898	0.813	0.727	0.642	0.556	0.471	0.385	0.3	0.214	0.129	0.0433	-0.0423	-0.128	-0.213	-0.299	-0.385	-0.47	-0.556	-0.642	-0.727	-0.813	-0.898	-0.984	-1.07	-1.16	-1.24	-1.33	-1.41	-1.5	-1.58	-1.67
Fnta	TGF_BETA_SIGNALING	protein modification process;metabolic process;cellular process;protein metabolic process;macromolecule metabolic process;macromolecule modification;cellular metabolic process;primary metabolic process	catalytic activity;prenyltransferase activity;protein farnesyltransferase activity;protein geranylgeranyltransferase activity;CAAX-protein geranylgeranyltransferase activity;Rab geranylgeranyltransferase activity;protein prenyltransferase activity;transferase activity;transferase activity, transferring alkyl or aryl (other than methyl) groups;receptor regulator activity;acetylcholine receptor reg…		0.299652	2.44	2.24	2.03	1.83	1.63	1.43	1.24	1.04	0.851	0.663	0.481	0.305	0.137	-0.0232	-0.173	-0.312	-0.438	-0.551	-0.65	-0.733	-0.799	-0.849	-0.883	-0.903	-0.911	-0.906	-0.891	-0.866	-0.833	-0.793	-0.746	-0.695	-0.64	-0.582	-0.521	-0.458	-0.393	-0.327	-0.259	-0.191
Fopnl		organelle organization;cytoskeleton organization;cellular process;cellular component organization;cellular component assembly;developmental process;anatomical structure formation involved in morphogenesis;biological regulation		nucleus;microtubule organizing center;cilium;cell projection;organelle;intracellular organelle;intracellular membrane-bounded organelle;cell part	6.00343e-05	1.01	0.995	0.979	0.964	0.948	0.933	0.918	0.903	0.888	0.872	0.855	0.834	0.81	0.781	0.747	0.706	0.658	0.602	0.536	0.46	0.373	0.276	0.169	0.054	-0.0682	-0.196	-0.329	-0.465	-0.604	-0.744	-0.884	-1.02	-1.16	-1.29	-1.43	-1.56	-1.69	-1.82	-1.95	-2.07
Foxa1		chromatin organization;organelle organization;cell communication;cell-cell signaling;regulation of mitotic cell cycle;metabolic process;anatomical structure morphogenesis;response to endogenous stimulus;embryo development;cellular process;cellular component organization;chromatin modification;developmental maturation;signaling;cell differentiation;multicellular organismal process;developmental pr…	regulatory region DNA binding;sequence-specific DNA binding RNA polymerase II transcription factor activity;regulatory region nucleic acid binding;nucleic acid binding transcription factor activity;nucleic acid binding;DNA binding;double-stranded DNA binding;sequence-specific DNA binding transcription factor activity;sequence-specific distal enhancer binding RNA polymerase II transcription factor…	transcription factor complex;macromolecular complex;protein complex;cell part	0.00497056	1.67	1.58	1.5	1.41	1.33	1.24	1.15	1.07	0.984	0.898	0.813	0.727	0.642	0.556	0.471	0.385	0.3	0.214	0.129	0.0432	-0.0423	-0.128	-0.213	-0.299	-0.385	-0.47	-0.556	-0.641	-0.727	-0.813	-0.898	-0.984	-1.07	-1.15	-1.24	-1.33	-1.41	-1.5	-1.58	-1.67
Foxa2	PANCREAS_BETA_CELLS	chromatin organization;organelle organization;cell communication;signal transduction;behavior;response to external stimulus;anatomical structure morphogenesis;embryo development;cellular process;response to extracellular stimulus;cellular component organization;chromatin modification;cellular component assembly;cell differentiation;multicellular organismal process;developmental process;response t…	regulatory region DNA binding;transcription regulatory region sequence-specific DNA binding;RNA polymerase II regulatory region sequence-specific DNA binding;RNA polymerase II core promoter proximal region sequence-specific DNA binding;core promoter proximal region sequence-specific DNA binding;RNA polymerase II regulatory region DNA binding;regulatory region nucleic acid binding;core promoter pr…	transcription factor complex;cytoplasm;macromolecular complex;protein complex;cell part	2.8281e-06	3.18	2.38	1.61	0.878	0.208	-0.38	-0.865	-1.23	-1.46	-1.57	-1.59	-1.51	-1.37	-1.17	-0.925	-0.659	-0.384	-0.116	0.131	0.34	0.498	0.602	0.659	0.675	0.656	0.609	0.539	0.454	0.359	0.261	0.166	0.0798	0.00808	-0.0504	-0.0974	-0.135	-0.165	-0.189	-0.209	-0.228
Foxj1		immune system process;cellular component movement;organelle organization;cytoskeleton organization;establishment or maintenance of cell polarity;anatomical structure morphogenesis;cellular process;cellular component organization;cellular component assembly;cell differentiation;developmental process;locomotion;cell development;anatomical structure formation involved in morphogenesis;anatomical str…	regulatory region DNA binding;transcription regulatory region sequence-specific DNA binding;sequence-specific DNA binding RNA polymerase II transcription factor activity;regulatory region nucleic acid binding;nucleic acid binding transcription factor activity;nucleic acid binding;DNA binding;double-stranded DNA binding;sequence-specific DNA binding transcription factor activity;sequence-specific …	transcription factor complex;macromolecular complex;protein complex;cell part	2.9201e-62	2.34	2.15	1.96	1.78	1.6	1.42	1.25	1.08	0.911	0.751	0.597	0.449	0.308	0.173	0.0463	-0.0733	-0.185	-0.288	-0.382	-0.468	-0.543	-0.61	-0.667	-0.716	-0.757	-0.79	-0.816	-0.836	-0.849	-0.856	-0.857	-0.854	-0.845	-0.833	-0.817	-0.799	-0.778	-0.755	-0.731	-0.707
Foxq1		nucleobase-containing compound metabolic process;DNA metabolic process;nitrogen compound metabolic process;metabolic process;catabolic process;anatomical structure morphogenesis;embryo development;cellular process;multicellular organismal process;developmental process;cellular nitrogen compound metabolic process;molting cycle;macromolecule metabolic process;cellular metabolic process;primary meta…	sequence-specific DNA binding RNA polymerase II transcription factor activity;nucleic acid binding transcription factor activity;nucleic acid binding;DNA binding;double-stranded DNA binding;sequence-specific DNA binding transcription factor activity;sequence-specific distal enhancer binding RNA polymerase II transcription factor activity;receptor binding;binding;protein binding;transcription fact…	transcription factor complex;macromolecular complex;protein complex;cell part	3.54803e-12	1.25	1.02	0.796	0.591	0.411	0.264	0.159	0.104	0.101	0.144	0.222	0.327	0.451	0.585	0.721	0.848	0.96	1.05	1.1	1.11	1.07	0.979	0.847	0.68	0.485	0.268	0.0372	-0.201	-0.439	-0.671	-0.889	-1.09	-1.26	-1.4	-1.53	-1.64	-1.74	-1.82	-1.9	-1.98
Fra10ac1				nucleus;organelle;intracellular organelle;intracellular membrane-bounded organelle;cell part	0.0207996	1.67	1.58	1.5	1.41	1.33	1.24	1.15	1.07	0.984	0.898	0.813	0.727	0.642	0.556	0.471	0.385	0.3	0.214	0.128	0.0429	-0.0427	-0.128	-0.214	-0.299	-0.385	-0.471	-0.556	-0.642	-0.727	-0.813	-0.898	-0.984	-1.07	-1.15	-1.24	-1.33	-1.41	-1.5	-1.58	-1.67
Fth1		immune system process;transport;ion transport;cellular ion homeostasis;cellular process;cellular homeostasis;homeostatic process;response to stimulus;establishment of localization;biological regulation	catalytic activity;ferroxidase activity;binding;iron ion binding;ferric iron binding;oxidoreductase activity;oxidoreductase activity, oxidizing metal ions;oxidoreductase activity, oxidizing metal ions, oxygen as acceptor;ion binding;cation binding;metal ion binding;transition metal ion binding	mitochondrion;organelle;intracellular organelle;intracellular membrane-bounded organelle;cell part	8.72027e-33	1.74	1.46	1.17	0.894	0.62	0.353	0.0958	-0.15	-0.383	-0.599	-0.798	-0.975	-1.13	-1.26	-1.35	-1.42	-1.45	-1.45	-1.41	-1.32	-1.2	-1.03	-0.83	-0.608	-0.37	-0.126	0.117	0.351	0.567	0.757	0.914	1.03	1.1	1.12	1.11	1.06	0.994	0.906	0.806	0.701
Ftl1		transport;ion transport;cellular ion homeostasis;cellular process;cellular homeostasis;homeostatic process;establishment of localization;biological regulation	catalytic activity;binding;iron ion binding;ferric iron binding;oxidoreductase activity;ion binding;cation binding;metal ion binding;transition metal ion binding	macromolecular complex;protein complex;cell part	1.41139e-23	1.18	1.05	0.929	0.809	0.697	0.597	0.511	0.441	0.389	0.353	0.332	0.323	0.325	0.336	0.354	0.377	0.403	0.43	0.457	0.481	0.502	0.515	0.518	0.51	0.485	0.442	0.378	0.29	0.175	0.0298	-0.148	-0.362	-0.612	-0.896	-1.21	-1.55	-1.9	-2.27	-2.65	-3.03
Fundc1		autophagy;response to stress;metabolic process;catabolic process;cellular process;response to chemical stimulus;cellular metabolic process;response to stimulus		cell part	3.26893e-08	1.25	1.23	1.22	1.2	1.17	1.15	1.12	1.09	1.06	1.02	0.972	0.917	0.853	0.779	0.694	0.596	0.485	0.359	0.218	0.059	-0.117	-0.307	-0.505	-0.703	-0.895	-1.07	-1.23	-1.37	-1.47	-1.53	-1.54	-1.5	-1.41	-1.26	-1.07	-0.844	-0.586	-0.307	-0.0124	0.289
Fundc2				mitochondrion;organelle;intracellular organelle;intracellular membrane-bounded organelle;cell part	0.00552199	1.37	1.31	1.24	1.18	1.11	1.05	0.993	0.938	0.886	0.837	0.789	0.742	0.696	0.648	0.599	0.547	0.492	0.433	0.368	0.298	0.222	0.138	0.0487	-0.0467	-0.148	-0.253	-0.364	-0.478	-0.597	-0.718	-0.843	-0.97	-1.1	-1.23	-1.36	-1.5	-1.63	-1.77	-1.9	-2.04
Fxyd3		biological regulation	transporter activity;ion channel activity;anion channel activity;chloride channel activity;anion transmembrane transporter activity;ion transmembrane transporter activity;channel activity;passive transmembrane transporter activity;substrate-specific channel activity;transmembrane transporter activity;substrate-specific transmembrane transporter activity;substrate-specific transporter activity	membrane;macromolecular complex;protein complex;cell part	1.30578e-23	1.27	1.17	1.07	0.977	0.889	0.81	0.743	0.689	0.649	0.622	0.604	0.594	0.59	0.588	0.588	0.585	0.579	0.566	0.545	0.513	0.468	0.409	0.337	0.253	0.156	0.0466	-0.0739	-0.205	-0.348	-0.5	-0.663	-0.834	-1.01	-1.2	-1.4	-1.6	-1.8	-2.01	-2.22	-2.44
Fyco1		transport;cellular component movement;cellular process;cytoskeleton-dependent intracellular transport;localization;establishment of localization;organelle localization;cellular localization	binding;ion binding;cation binding;metal ion binding	lysosome;endosome;vacuole;vesicle;organelle;intracellular organelle;intracellular membrane-bounded organelle;cell part	6.45384e-05	2.6	2.33	2.06	1.8	1.54	1.29	1.04	0.812	0.593	0.387	0.195	0.015	-0.151	-0.303	-0.44	-0.564	-0.672	-0.765	-0.843	-0.904	-0.95	-0.98	-0.995	-0.995	-0.981	-0.953	-0.912	-0.859	-0.793	-0.715	-0.627	-0.528	-0.419	-0.301	-0.176	-0.0441	0.0924	0.233	0.375	0.519
G6pc3		carbohydrate metabolic process;alcohol metabolic process;transport;metabolic process;carbohydrate transport;biosynthetic process;cellular process;cellular metabolic process;primary metabolic process;small molecule metabolic process;establishment of localization	catalytic activity;glucose-6-phosphatase activity;hydrolase activity;hydrolase activity, acting on ester bonds;phosphatase activity;carbohydrate phosphatase activity;phosphoric ester hydrolase activity;sugar-phosphatase activity;sugar-terminal-phosphatase activity	endoplasmic reticulum;membrane;organelle;intracellular organelle;intracellular membrane-bounded organelle;cell part	0.0104958	1.67	1.58	1.5	1.41	1.33	1.24	1.16	1.07	0.984	0.898	0.812	0.726	0.641	0.555	0.469	0.383	0.298	0.212	0.127	0.041	-0.0446	-0.13	-0.216	-0.301	-0.386	-0.472	-0.557	-0.642	-0.728	-0.813	-0.898	-0.983	-1.07	-1.15	-1.24	-1.32	-1.41	-1.49	-1.58	-1.67
Gaa	HYPOXIA;MYOGENESIS	carbohydrate metabolic process;polysaccharide metabolic process;generation of precursor metabolites and energy;energy reserve metabolic process;muscle contraction;organelle organization;vacuole organization;behavior;metabolic process;catabolic process;anatomical structure morphogenesis;cellular process;cellular component organization;cellular homeostasis;multicellular organismal process;developme…	catalytic activity;hydrolase activity, hydrolyzing O-glycosyl compounds;alpha-glucosidase activity;binding;glucosidase activity;hydrolase activity;hydrolase activity, acting on glycosyl bonds;carbohydrate binding;maltose alpha-glucosidase activity	lysosome;vacuole;membrane;organelle;intracellular organelle;intracellular membrane-bounded organelle;cell part	0.0272958	1.67	1.58	1.5	1.41	1.33	1.24	1.16	1.07	0.984	0.898	0.812	0.727	0.641	0.555	0.469	0.384	0.298	0.212	0.127	0.0412	-0.0443	-0.13	-0.215	-0.301	-0.386	-0.472	-0.557	-0.642	-0.728	-0.813	-0.898	-0.984	-1.07	-1.15	-1.24	-1.32	-1.41	-1.5	-1.58	-1.67
Gabrp			signal transducer activity;receptor activity;transmembrane signaling receptor activity;GABA-A receptor activity;transporter activity;ion channel activity;extracellular ligand-gated ion channel activity;anion channel activity;chloride channel activity;anion transmembrane transporter activity;ion transmembrane transporter activity;channel activity;ligand-gated ion channel activity;GABA receptor act…	plasma membrane;membrane;macromolecular complex;protein complex;cell part	6.54875e-128	2.43	2.21	2	1.79	1.59	1.39	1.2	1.02	0.846	0.687	0.537	0.397	0.267	0.145	0.0327	-0.0712	-0.167	-0.255	-0.335	-0.408	-0.474	-0.533	-0.587	-0.634	-0.675	-0.712	-0.743	-0.77	-0.793	-0.812	-0.827	-0.839	-0.849	-0.856	-0.861	-0.864	-0.866	-0.867	-0.867	-0.867
Gadd45g	KRAS_SIGNALING_UP	cell activation;immune system process;protein modification process;protein phosphorylation;phosphorus metabolic process;response to stress;metabolic process;cell death;cellular process;death;protein metabolic process;cell differentiation;regulation of protein modification process;developmental process;macromolecule metabolic process;macromolecule modification;cellular metabolic process;primary me…		nucleus;organelle;intracellular organelle;intracellular membrane-bounded organelle;cell part	0.143859	2.4	2.2	2.01	1.81	1.62	1.42	1.24	1.06	0.881	0.712	0.549	0.392	0.244	0.103	-0.0296	-0.154	-0.268	-0.374	-0.469	-0.554	-0.628	-0.692	-0.745	-0.789	-0.823	-0.847	-0.863	-0.87	-0.87	-0.861	-0.845	-0.822	-0.793	-0.757	-0.717	-0.673	-0.625	-0.575	-0.523	-0.47
Gak		cell cycle;cellular process	nucleotide binding;catalytic activity;protein kinase activity;protein serine/threonine kinase activity;binding;ATP binding;kinase activity;transferase activity;transferase activity, transferring phosphorus-containing groups;phosphotransferase activity, alcohol group as acceptor;purine nucleotide binding;adenyl nucleotide binding;ribonucleotide binding;purine ribonucleotide binding;adenyl ribonucl…	Golgi apparatus;organelle;intracellular organelle;intracellular membrane-bounded organelle;cell part	0.325566	1.67	1.58	1.5	1.41	1.33	1.24	1.15	1.07	0.984	0.898	0.813	0.727	0.641	0.556	0.47	0.385	0.299	0.214	0.128	0.0424	-0.0431	-0.129	-0.214	-0.3	-0.385	-0.471	-0.556	-0.642	-0.727	-0.813	-0.898	-0.984	-1.07	-1.15	-1.24	-1.33	-1.41	-1.5	-1.58	-1.67
Galk1	HYPOXIA;GLYCOLYSIS	carbohydrate metabolic process;alcohol metabolic process;metabolic process;cellular process;cellular metabolic process;primary metabolic process;small molecule metabolic process	nucleotide binding;catalytic activity;galactokinase activity;binding;ATP binding;kinase activity;transferase activity;transferase activity, transferring phosphorus-containing groups;phosphotransferase activity, alcohol group as acceptor;purine nucleotide binding;carbohydrate kinase activity;adenyl nucleotide binding;ribonucleotide binding;purine ribonucleotide binding;adenyl ribonucleotide bindin…	cytoplasm;cell part	3.98798e-05	2.48	2.27	2.05	1.84	1.63	1.43	1.22	1.02	0.828	0.638	0.455	0.278	0.111	-0.0477	-0.195	-0.331	-0.455	-0.564	-0.659	-0.738	-0.8	-0.846	-0.877	-0.894	-0.898	-0.891	-0.873	-0.847	-0.813	-0.773	-0.727	-0.677	-0.624	-0.569	-0.512	-0.453	-0.392	-0.331	-0.269	-0.206
Galk2	GLYCOLYSIS	carbohydrate metabolic process;alcohol metabolic process;metabolic process;cellular process;cellular metabolic process;primary metabolic process;small molecule metabolic process	nucleotide binding;catalytic activity;galactokinase activity;binding;ATP binding;kinase activity;transferase activity;transferase activity, transferring phosphorus-containing groups;phosphotransferase activity, alcohol group as acceptor;purine nucleotide binding;carbohydrate kinase activity;adenyl nucleotide binding;ribonucleotide binding;purine ribonucleotide binding;adenyl ribonucleotide bindin…	cytoplasm;cell part	4.28389e-07	1.67	1.58	1.5	1.41	1.33	1.24	1.15	1.07	0.984	0.898	0.813	0.727	0.641	0.556	0.47	0.385	0.299	0.214	0.128	0.0425	-0.043	-0.129	-0.214	-0.3	-0.385	-0.471	-0.556	-0.642	-0.727	-0.813	-0.898	-0.984	-1.07	-1.15	-1.24	-1.33	-1.41	-1.5	-1.58	-1.67
Ganab		carbohydrate metabolic process;metabolic process;oligosaccharide metabolic process;primary metabolic process	catalytic activity;hydrolase activity, hydrolyzing O-glycosyl compounds;alpha-glucosidase activity;binding;glucosidase activity;hydrolase activity;hydrolase activity, acting on glycosyl bonds;carbohydrate binding;glucan 1,3-alpha-glucosidase activity	Golgi apparatus;cytoplasmic membrane-bounded vesicle;vesicle;macromolecular complex;organelle;intracellular organelle;intracellular membrane-bounded organelle;protein complex;cell part	0.00416978	1.81	1.72	1.62	1.51	1.41	1.3	1.19	1.07	0.951	0.824	0.693	0.558	0.42	0.28	0.139	-0.00275	-0.145	-0.286	-0.426	-0.565	-0.7	-0.83	-0.952	-1.06	-1.16	-1.23	-1.28	-1.31	-1.31	-1.27	-1.2	-1.09	-0.933	-0.742	-0.519	-0.269	0.00253	0.29	0.588	0.892
Gatad2a		nucleobase-containing compound metabolic process;nitrogen compound metabolic process;metabolic process;cell death;biosynthetic process;anatomical structure morphogenesis;embryo development;cellular process;RNA metabolic process;death;developmental process;cellular nitrogen compound metabolic process;macromolecule metabolic process;cellular metabolic process;primary metabolic process;anatomical st…	binding;protein binding;protein binding, bridging;ion binding;cation binding;metal ion binding;binding, bridging	chromatin remodeling complex;transcriptional repressor complex;macromolecular complex;protein complex;cell part	0.201912	1.5	1.44	1.37	1.3	1.24	1.17	1.1	1.03	0.967	0.899	0.831	0.762	0.692	0.621	0.548	0.474	0.398	0.319	0.239	0.156	0.0698	-0.0186	-0.109	-0.202	-0.297	-0.394	-0.492	-0.591	-0.692	-0.793	-0.894	-0.996	-1.1	-1.2	-1.3	-1.4	-1.51	-1.61	-1.71	-1.81
Gbas				mitochondrion;organelle;intracellular organelle;intracellular membrane-bounded organelle;cell part	7.3468e-06	3.05	2.67	2.29	1.92	1.56	1.23	0.915	0.629	0.373	0.147	-0.0509	-0.222	-0.368	-0.489	-0.587	-0.664	-0.719	-0.756	-0.774	-0.775	-0.761	-0.733	-0.695	-0.648	-0.596	-0.54	-0.485	-0.432	-0.384	-0.343	-0.313	-0.295	-0.293	-0.303	-0.325	-0.357	-0.396	-0.442	-0.49	-0.541
Gch1	TNFA_SIGNALING_VIA_NFKB;APOPTOSIS;INTERFERON_GAMMA_RESPONSE;INFLAMMATORY_RESPONSE;XENOBIOTIC_METABOLISM;UV_RESPONSE_UP	circulatory system process;alcohol metabolic process;nucleobase-containing compound metabolic process;protein complex assembly;cellular aromatic compound metabolic process;nitrogen compound metabolic process;response to stress;metabolic process;catabolic process;biosynthetic process;nucleotide metabolic process;amine metabolic process;response to biotic stimulus;cellular process;cellular componen…	nucleotide binding;catalytic activity;GTP cyclohydrolase activity;GTP cyclohydrolase I activity;binding;calcium ion binding;GTP binding;zinc ion binding;hydrolase activity;hydrolase activity, acting on carbon-nitrogen (but not peptide) bonds;hydrolase activity, acting on carbon-nitrogen (but not peptide) bonds, in cyclic amidines;purine nucleotide binding;guanyl nucleotide binding;cyclohydrolase …	cytosol;membrane;vesicle;macromolecular complex;organelle;intracellular organelle;protein complex;cell part	2.98403e-05	1.1	1.07	1.05	1.02	0.995	0.969	0.943	0.917	0.89	0.862	0.832	0.8	0.765	0.727	0.684	0.637	0.586	0.528	0.464	0.394	0.316	0.231	0.139	0.0406	-0.0644	-0.175	-0.292	-0.414	-0.542	-0.674	-0.81	-0.951	-1.1	-1.24	-1.39	-1.55	-1.7	-1.86	-2.02	-2.17
Gclm	REACTIVE_OXIGEN_SPECIES_PATHWAY;HEME_METABOLISM;BILE_ACID_METABOLISM	circulatory system process;organic acid metabolic process;peptide metabolic process;cellular amino acid metabolic process;sulfur compound metabolic process;nitrogen compound metabolic process;response to stress;response to oxidative stress;metabolic process;biosynthetic process;amine metabolic process;cellular process;multicellular organismal process;cellular nitrogen compound metabolic process;c…	catalytic activity;glutamate-cysteine ligase activity;binding;protein binding;ligase activity;ligase activity, forming carbon-nitrogen bonds;acid-amino acid ligase activity;enzyme binding;glutamate-cysteine ligase catalytic subunit binding	macromolecular complex;protein complex;cell part	1.17968e-08	1.45	1.1	0.771	0.459	0.18	-0.055	-0.235	-0.349	-0.394	-0.377	-0.308	-0.198	-0.0545	0.111	0.29	0.473	0.649	0.81	0.946	1.05	1.1	1.11	1.08	1.02	0.914	0.78	0.62	0.436	0.232	0.0117	-0.221	-0.463	-0.711	-0.964	-1.22	-1.48	-1.74	-2.01	-2.28	-2.54
Gcsh		organic acid metabolic process;cellular amino acid metabolic process;nitrogen compound metabolic process;metabolic process;catabolic process;amine metabolic process;cellular process;cellular nitrogen compound metabolic process;cellular ketone metabolic process;cellular metabolic process;primary metabolic process;small molecule metabolic process	catalytic activity;aminomethyltransferase activity;methyltransferase activity;transferase activity;transferase activity, transferring one-carbon groups	mitochondrion;glycine cleavage complex;macromolecular complex;organelle;intracellular organelle;intracellular membrane-bounded organelle;protein complex;cell part	0.0709724	0.875	0.868	0.861	0.854	0.847	0.841	0.836	0.831	0.827	0.822	0.816	0.808	0.796	0.78	0.758	0.729	0.694	0.65	0.596	0.532	0.457	0.371	0.274	0.167	0.0515	-0.0723	-0.203	-0.341	-0.485	-0.634	-0.787	-0.944	-1.1	-1.27	-1.43	-1.6	-1.76	-1.93	-2.1	-2.27
Gdpd1		carbohydrate metabolic process;alcohol metabolic process;lipid metabolic process;metabolic process;cellular process;cellular metabolic process;primary metabolic process;small molecule metabolic process	catalytic activity;binding;phosphoric diester hydrolase activity;glycerophosphodiester phosphodiesterase activity;hydrolase activity;hydrolase activity, acting on ester bonds;phosphoric ester hydrolase activity;ion binding;cation binding;metal ion binding	cell part	9.43028e-22	2.58	2.08	1.59	1.11	0.663	0.249	-0.122	-0.442	-0.707	-0.918	-1.08	-1.2	-1.27	-1.31	-1.31	-1.29	-1.23	-1.15	-1.06	-0.946	-0.821	-0.688	-0.548	-0.404	-0.258	-0.112	0.0301	0.167	0.296	0.415	0.521	0.612	0.686	0.745	0.791	0.826	0.852	0.872	0.888	0.901
Gga1		transport;cellular process;protein transport;vesicle-mediated transport;establishment of localization;biological regulation		Golgi apparatus;membrane;AP-type membrane coat adaptor complex;macromolecular complex;organelle;intracellular organelle;intracellular membrane-bounded organelle;protein complex;cell part	1.93899e-10	2.03	1.9	1.78	1.65	1.53	1.4	1.27	1.14	1.02	0.889	0.761	0.634	0.509	0.385	0.264	0.145	0.0301	-0.0815	-0.189	-0.292	-0.389	-0.481	-0.567	-0.647	-0.72	-0.785	-0.843	-0.893	-0.934	-0.967	-0.99	-1	-1.01	-1	-0.987	-0.968	-0.944	-0.915	-0.884	-0.852
Gins4	E2F_TARGETS	nucleobase-containing compound metabolic process;DNA metabolic process;DNA replication;nitrogen compound metabolic process;metabolic process;biosynthetic process;cellular process;cellular nitrogen compound metabolic process;macromolecule metabolic process;cellular metabolic process;primary metabolic process		nucleus;cytoplasm;organelle;intracellular organelle;intracellular membrane-bounded organelle;cell part	0.516771	0.992	0.97	0.949	0.928	0.907	0.888	0.87	0.853	0.837	0.822	0.806	0.788	0.768	0.745	0.717	0.684	0.644	0.598	0.543	0.48	0.406	0.323	0.23	0.128	0.0186	-0.099	-0.224	-0.355	-0.493	-0.636	-0.784	-0.937	-1.09	-1.25	-1.42	-1.58	-1.75	-1.92	-2.09	-2.26
Gipc2				cytoplasm;cell part	7.70052e-27	1.63	1.4	1.18	0.963	0.769	0.6	0.464	0.365	0.307	0.283	0.289	0.318	0.365	0.424	0.489	0.554	0.614	0.663	0.694	0.702	0.683	0.634	0.559	0.461	0.342	0.205	0.0525	-0.113	-0.289	-0.472	-0.66	-0.85	-1.04	-1.23	-1.42	-1.61	-1.8	-1.99	-2.18	-2.37
Gkap1		signal transduction;cellular process;response to stimulus;biological regulation		Golgi apparatus;organelle;intracellular organelle;intracellular membrane-bounded organelle;cell part	2.41717e-08	2.44	1.98	1.54	1.13	0.757	0.438	0.186	0.0153	-0.0709	-0.0845	-0.0388	0.0525	0.176	0.318	0.465	0.603	0.719	0.8	0.831	0.8	0.693	0.517	0.285	0.0148	-0.28	-0.582	-0.878	-1.15	-1.38	-1.56	-1.67	-1.7	-1.63	-1.47	-1.24	-0.949	-0.607	-0.227	0.178	0.595
Glipr1	EPITHELIAL_MESENCHYMAL_TRANSITION			extracellular region;cell part	8.52522e-16	1.04	0.955	0.869	0.791	0.724	0.673	0.64	0.631	0.645	0.678	0.724	0.778	0.835	0.888	0.932	0.962	0.973	0.959	0.915	0.835	0.714	0.555	0.366	0.154	-0.0725	-0.307	-0.541	-0.767	-0.978	-1.17	-1.32	-1.44	-1.52	-1.55	-1.56	-1.53	-1.48	-1.41	-1.34	-1.25
Glod4				mitochondrion;organelle;intracellular organelle;intracellular membrane-bounded organelle;cell part	0.0341161	1.67	1.58	1.5	1.41	1.33	1.24	1.15	1.07	0.984	0.898	0.813	0.727	0.642	0.556	0.471	0.385	0.299	0.214	0.128	0.0428	-0.0427	-0.128	-0.214	-0.299	-0.385	-0.47	-0.556	-0.642	-0.727	-0.813	-0.898	-0.984	-1.07	-1.15	-1.24	-1.33	-1.41	-1.5	-1.58	-1.67
Gltp		transport;lipid transport;establishment of localization	transporter activity;lipid transporter activity;binding;lipid binding;glycolipid transporter activity;substrate-specific transporter activity;glycolipid binding	cytoplasm;cell part	1.67244e-12	1.91	1.81	1.72	1.62	1.52	1.42	1.31	1.2	1.08	0.95	0.821	0.689	0.556	0.423	0.292	0.164	0.0388	-0.0807	-0.194	-0.299	-0.395	-0.482	-0.561	-0.631	-0.694	-0.749	-0.798	-0.84	-0.877	-0.908	-0.935	-0.958	-0.976	-0.991	-1	-1.01	-1.02	-1.03	-1.03	-1.04
Glul	FATTY_ACID_METABOLISM	organic acid metabolic process;protein complex assembly;cellular amino acid metabolic process;nitrogen compound metabolic process;metabolic process;cell proliferation;biosynthetic process;amine metabolic process;cellular process;cellular component organization;cellular component assembly;cellular nitrogen compound metabolic process;cellular ketone metabolic process;response to chemical stimulus;c…	nucleotide binding;magnesium ion binding;catalytic activity;glutamate decarboxylase activity;glutamate-ammonia ligase activity;binding;ATP binding;ammonia ligase activity;glutamate binding;amino acid binding;lyase activity;carbon-carbon lyase activity;carboxy-lyase activity;ligase activity;ligase activity, forming carbon-nitrogen bonds;acid-ammonia (or amide) ligase activity;purine nucleotide bin…	mitochondrion;endoplasmic reticulum;macromolecular complex;organelle;intracellular organelle;intracellular membrane-bounded organelle;protein complex;cell part	1.61967e-41	2.12	1.95	1.78	1.61	1.43	1.25	1.06	0.87	0.67	0.467	0.263	0.0612	-0.136	-0.325	-0.503	-0.668	-0.817	-0.946	-1.05	-1.13	-1.19	-1.21	-1.21	-1.19	-1.14	-1.07	-0.99	-0.888	-0.772	-0.643	-0.503	-0.354	-0.197	-0.0345	0.134	0.306	0.482	0.661	0.842	1.02
Gm10073		translational elongation;metabolic process;biosynthetic process;cellular process;macromolecule metabolic process;cellular metabolic process	structural constituent of ribosome;structural molecule activity	ribosome;ribonucleoprotein complex;macromolecular complex;organelle;intracellular organelle;intracellular non-membrane-bounded organelle;cell part	0.032397	2.06	1.61	1.17	0.739	0.334	-0.04	-0.376	-0.666	-0.906	-1.1	-1.25	-1.35	-1.41	-1.44	-1.42	-1.38	-1.31	-1.2	-1.07	-0.919	-0.746	-0.556	-0.354	-0.148	0.0594	0.261	0.452	0.628	0.781	0.908	1	1.06	1.07	1.05	0.999	0.919	0.817	0.7	0.572	0.438
Gm10076					7.40674e-10	2.44	2.03	1.63	1.24	0.86	0.503	0.171	-0.13	-0.398	-0.63	-0.828	-0.989	-1.12	-1.21	-1.26	-1.27	-1.25	-1.19	-1.1	-0.959	-0.785	-0.577	-0.348	-0.107	0.135	0.369	0.583	0.769	0.914	1.01	1.04	1.01	0.898	0.716	0.474	0.182	-0.149	-0.51	-0.892	-1.28
Gm10116					1.68679e-14	1.44	1.38	1.32	1.26	1.2	1.14	1.08	1.02	0.953	0.891	0.827	0.763	0.697	0.63	0.562	0.492	0.419	0.345	0.269	0.19	0.108	0.0237	-0.0633	-0.153	-0.245	-0.34	-0.438	-0.539	-0.642	-0.748	-0.856	-0.968	-1.08	-1.2	-1.32	-1.44	-1.56	-1.68	-1.8	-1.93
Gm10123					0.0584582	1.67	1.58	1.5	1.41	1.33	1.24	1.15	1.07	0.984	0.898	0.812	0.727	0.641	0.556	0.47	0.385	0.299	0.213	0.128	0.0423	-0.0432	-0.129	-0.214	-0.3	-0.385	-0.471	-0.556	-0.642	-0.727	-0.813	-0.898	-0.984	-1.07	-1.15	-1.24	-1.33	-1.41	-1.5	-1.58	-1.67
Gm10269		translation;metabolic process;biosynthetic process;cellular process;protein metabolic process;macromolecule metabolic process;cellular metabolic process;primary metabolic process	structural constituent of ribosome;structural molecule activity	ribosome;ribonucleoprotein complex;macromolecular complex;organelle;intracellular organelle;intracellular non-membrane-bounded organelle;cell part	5.21745e-07	1.67	1.58	1.5	1.41	1.33	1.24	1.15	1.07	0.984	0.898	0.813	0.727	0.642	0.556	0.47	0.385	0.299	0.214	0.128	0.0427	-0.0428	-0.128	-0.214	-0.299	-0.385	-0.471	-0.556	-0.642	-0.727	-0.813	-0.898	-0.984	-1.07	-1.15	-1.24	-1.33	-1.41	-1.5	-1.58	-1.67
Gm10288		translation;metabolic process;biosynthetic process;cellular process;protein metabolic process;macromolecule metabolic process;cellular metabolic process;primary metabolic process	structural constituent of ribosome;structural molecule activity	ribosome;ribonucleoprotein complex;macromolecular complex;organelle;intracellular organelle;intracellular non-membrane-bounded organelle;cell part	0.000782727	2.57	2.16	1.77	1.38	1.01	0.663	0.344	0.0594	-0.188	-0.398	-0.572	-0.71	-0.813	-0.882	-0.917	-0.919	-0.889	-0.827	-0.734	-0.611	-0.46	-0.285	-0.0963	0.0964	0.284	0.457	0.607	0.723	0.797	0.819	0.78	0.67	0.484	0.229	-0.0849	-0.448	-0.851	-1.28	-1.74	-2.2
Gm11273					0.283832	1.67	1.58	1.5	1.41	1.33	1.24	1.15	1.07	0.984	0.898	0.813	0.727	0.642	0.556	0.471	0.385	0.299	0.214	0.128	0.0428	-0.0427	-0.128	-0.214	-0.299	-0.385	-0.47	-0.556	-0.642	-0.727	-0.813	-0.898	-0.984	-1.07	-1.15	-1.24	-1.33	-1.41	-1.5	-1.58	-1.67
Gm2000					5.65089e-12	1.67	1.58	1.5	1.41	1.33	1.24	1.15	1.07	0.984	0.898	0.813	0.727	0.642	0.556	0.471	0.385	0.299	0.214	0.128	0.0429	-0.0427	-0.128	-0.214	-0.299	-0.385	-0.47	-0.556	-0.641	-0.727	-0.813	-0.898	-0.984	-1.07	-1.15	-1.24	-1.33	-1.41	-1.5	-1.58	-1.67
Gm20721					2.09908e-06	2.17	2.01	1.85	1.69	1.53	1.38	1.22	1.08	0.938	0.803	0.673	0.548	0.428	0.313	0.203	0.0987	-0.00111	-0.096	-0.186	-0.271	-0.352	-0.427	-0.499	-0.565	-0.627	-0.684	-0.737	-0.785	-0.829	-0.868	-0.903	-0.933	-0.96	-0.982	-1	-1.02	-1.03	-1.05	-1.06	-1.07
Gm26669					1.24983e-14	1.92	1.8	1.67	1.55	1.42	1.3	1.18	1.07	0.952	0.842	0.736	0.632	0.532	0.434	0.34	0.248	0.159	0.0738	-0.00911	-0.0892	-0.167	-0.241	-0.314	-0.385	-0.455	-0.523	-0.591	-0.659	-0.726	-0.794	-0.863	-0.933	-1	-1.08	-1.15	-1.22	-1.3	-1.38	-1.45	-1.53
Gm26924					2.12838e-29	1.9	1.69	1.49	1.28	1.08	0.88	0.68	0.482	0.288	0.098	-0.0855	-0.261	-0.427	-0.581	-0.723	-0.849	-0.959	-1.05	-1.12	-1.17	-1.2	-1.21	-1.19	-1.15	-1.09	-1	-0.901	-0.78	-0.64	-0.483	-0.308	-0.117	0.0899	0.31	0.543	0.785	1.03	1.29	1.55	1.81
Gm4204		chromatin organization;organelle organization;cellular process;cellular component organization;cellular component assembly;cellular macromolecular complex assembly;chromosome organization;macromolecular complex assembly		nucleus;organelle;intracellular organelle;intracellular membrane-bounded organelle;cell part	6.33394e-06	1.67	1.58	1.5	1.41	1.33	1.24	1.15	1.07	0.984	0.898	0.813	0.727	0.642	0.556	0.47	0.385	0.299	0.214	0.128	0.0427	-0.0428	-0.128	-0.214	-0.299	-0.385	-0.471	-0.556	-0.642	-0.727	-0.813	-0.898	-0.984	-1.07	-1.15	-1.24	-1.33	-1.41	-1.5	-1.58	-1.67
Gm5918					1.41313e-20	1.67	1.58	1.5	1.41	1.33	1.24	1.15	1.07	0.984	0.898	0.813	0.727	0.642	0.556	0.47	0.385	0.299	0.214	0.128	0.0427	-0.0428	-0.128	-0.214	-0.299	-0.385	-0.47	-0.556	-0.642	-0.727	-0.813	-0.898	-0.984	-1.07	-1.15	-1.24	-1.33	-1.41	-1.5	-1.58	-1.67
Gm6472		translation;metabolic process;biosynthetic process;cellular process;protein metabolic process;macromolecule metabolic process;cellular metabolic process;primary metabolic process	structural constituent of ribosome;structural molecule activity	ribosome;ribonucleoprotein complex;macromolecular complex;organelle;intracellular organelle;intracellular non-membrane-bounded organelle;cell part	0.000997828	2.35	1.88	1.42	0.981	0.572	0.203	-0.116	-0.376	-0.573	-0.709	-0.792	-0.825	-0.815	-0.767	-0.686	-0.577	-0.447	-0.299	-0.139	0.026	0.192	0.354	0.506	0.643	0.758	0.847	0.904	0.924	0.901	0.83	0.705	0.521	0.275	-0.0275	-0.378	-0.768	-1.19	-1.64	-2.1	-2.57
Gm6563					2.47459e-08	1.27	1.24	1.21	1.17	1.14	1.1	1.06	1.02	0.976	0.93	0.88	0.827	0.771	0.711	0.647	0.579	0.507	0.43	0.348	0.262	0.17	0.0732	-0.0277	-0.132	-0.24	-0.35	-0.462	-0.575	-0.689	-0.803	-0.916	-1.03	-1.14	-1.25	-1.36	-1.46	-1.57	-1.67	-1.78	-1.88
Gm7536					0.303633	2.43	2.22	2.01	1.8	1.6	1.4	1.21	1.02	0.849	0.686	0.532	0.387	0.251	0.126	0.0089	-0.0984	-0.196	-0.285	-0.365	-0.435	-0.497	-0.55	-0.595	-0.634	-0.666	-0.693	-0.716	-0.736	-0.753	-0.768	-0.783	-0.797	-0.812	-0.827	-0.843	-0.86	-0.876	-0.894	-0.911	-0.928
Gm8186					0.0814242	1.67	1.58	1.5	1.41	1.33	1.24	1.15	1.07	0.984	0.898	0.813	0.727	0.642	0.556	0.471	0.385	0.3	0.214	0.129	0.0433	-0.0423	-0.128	-0.213	-0.299	-0.385	-0.47	-0.556	-0.641	-0.727	-0.812	-0.898	-0.984	-1.07	-1.16	-1.24	-1.33	-1.41	-1.5	-1.58	-1.67
Gm8730		translational elongation;metabolic process;biosynthetic process;cellular process;ribosome biogenesis;macromolecule metabolic process;cellular metabolic process	structural constituent of ribosome;structural molecule activity	ribosome;ribonucleoprotein complex;macromolecular complex;organelle;intracellular organelle;intracellular non-membrane-bounded organelle;cell part	0.00106785	2.12	1.71	1.31	0.923	0.558	0.223	-0.0754	-0.329	-0.535	-0.693	-0.808	-0.882	-0.916	-0.914	-0.878	-0.81	-0.713	-0.59	-0.443	-0.274	-0.0863	0.113	0.317	0.515	0.699	0.86	0.99	1.08	1.12	1.1	1.02	0.859	0.619	0.306	-0.0694	-0.497	-0.966	-1.47	-1.99	-2.52
Gm9493		nucleobase-containing compound metabolic process;rRNA processing;RNA processing;translation;nitrogen compound metabolic process;metabolic process;biosynthetic process;cellular process;RNA metabolic process;protein metabolic process;cellular nitrogen compound metabolic process;ribosomal small subunit biogenesis;macromolecule metabolic process;cellular metabolic process;primary metabolic process	structural constituent of ribosome;structural molecule activity	small ribosomal subunit;ribonucleoprotein complex;preribosome;macromolecular complex;cell part	7.19415e-06	2.59	2.15	1.7	1.28	0.882	0.516	0.191	-0.0846	-0.307	-0.479	-0.603	-0.685	-0.727	-0.733	-0.706	-0.651	-0.571	-0.469	-0.349	-0.215	-0.0704	0.0794	0.228	0.368	0.494	0.6	0.678	0.722	0.726	0.683	0.586	0.43	0.21	-0.0668	-0.393	-0.76	-1.16	-1.59	-2.03	-2.48
Gm9843					0.000333177	3.62	2.94	2.27	1.63	1.04	0.504	0.0436	-0.328	-0.604	-0.795	-0.909	-0.956	-0.948	-0.893	-0.802	-0.685	-0.553	-0.414	-0.279	-0.159	-0.0621	0.00879	0.0561	0.0823	0.0895	0.0803	0.0569	0.0218	-0.0228	-0.0743	-0.131	-0.189	-0.248	-0.307	-0.366	-0.425	-0.484	-0.543	-0.602	-0.661
Gm9846					0.228057	1.67	1.58	1.5	1.41	1.33	1.24	1.15	1.07	0.984	0.898	0.812	0.727	0.641	0.556	0.47	0.385	0.299	0.214	0.128	0.0425	-0.043	-0.129	-0.214	-0.3	-0.385	-0.471	-0.556	-0.642	-0.727	-0.813	-0.898	-0.984	-1.07	-1.15	-1.24	-1.33	-1.41	-1.5	-1.58	-1.67
Gmnn		protein complex assembly;cell cycle;anatomical structure morphogenesis;cellular process;cellular component organization;cellular component assembly;developmental process;regulation of DNA metabolic process;regulation of cell cycle;macromolecular complex assembly;biological regulation	protein binding transcription factor activity;transcription factor binding transcription factor activity;transcription cofactor activity;transcription corepressor activity;binding;protein binding;enzyme binding;histone deacetylase binding	nucleus;cytoplasm;organelle;intracellular organelle;intracellular membrane-bounded organelle;cell part	2.44132e-46	1.96	1.87	1.78	1.68	1.58	1.47	1.36	1.23	1.1	0.957	0.808	0.655	0.501	0.346	0.194	0.0467	-0.094	-0.226	-0.347	-0.455	-0.548	-0.626	-0.69	-0.742	-0.783	-0.815	-0.838	-0.854	-0.864	-0.871	-0.874	-0.876	-0.877	-0.878	-0.879	-0.88	-0.88	-0.88	-0.881	-0.881
Gng5		signal transduction;cellular process;response to stimulus;biological regulation	signal transducer activity;molecular transducer activity	macromolecular complex;protein complex;cell part	5.91245e-23	1.95	1.51	1.09	0.689	0.33	0.0209	-0.225	-0.394	-0.483	-0.5	-0.457	-0.364	-0.23	-0.0678	0.113	0.302	0.489	0.662	0.811	0.927	0.998	1.02	1.01	0.951	0.861	0.739	0.591	0.418	0.225	0.0161	-0.206	-0.437	-0.674	-0.916	-1.16	-1.41	-1.66	-1.92	-2.17	-2.43
Gnl1		response to stress;response to DNA damage stimulus;cellular process;ribosome biogenesis;response to stimulus	nucleotide binding;catalytic activity;GTPase activity;binding;GTP binding;pyrophosphatase activity;hydrolase activity;hydrolase activity, acting on acid anhydrides;hydrolase activity, acting on acid anhydrides, in phosphorus-containing anhydrides;purine nucleotide binding;nucleoside-triphosphatase activity;guanyl nucleotide binding;ribonucleotide binding;purine ribonucleotide binding;guanyl ribon…	cytosol;cell part	0.374011	1.06	1.04	1.02	0.994	0.972	0.949	0.927	0.905	0.882	0.858	0.833	0.806	0.775	0.741	0.703	0.659	0.61	0.554	0.492	0.421	0.342	0.255	0.16	0.0577	-0.0514	-0.167	-0.288	-0.414	-0.546	-0.681	-0.82	-0.963	-1.11	-1.26	-1.4	-1.56	-1.71	-1.86	-2.02	-2.17
Gnl3l		cellular process;ribosome biogenesis	nucleotide binding;catalytic activity;GTPase activity;binding;GTP binding;pyrophosphatase activity;hydrolase activity;hydrolase activity, acting on acid anhydrides;hydrolase activity, acting on acid anhydrides, in phosphorus-containing anhydrides;purine nucleotide binding;nucleoside-triphosphatase activity;guanyl nucleotide binding;ribonucleotide binding;purine ribonucleotide binding;guanyl ribon…	nucleolus;mitochondrion;organelle;intracellular organelle;intracellular membrane-bounded organelle;intracellular non-membrane-bounded organelle;cell part	0.196446	1.67	1.58	1.5	1.41	1.33	1.24	1.15	1.07	0.984	0.898	0.813	0.727	0.642	0.556	0.47	0.385	0.299	0.214	0.128	0.0427	-0.0428	-0.128	-0.214	-0.299	-0.385	-0.471	-0.556	-0.642	-0.727	-0.813	-0.898	-0.984	-1.07	-1.15	-1.24	-1.33	-1.41	-1.5	-1.58	-1.67
Gns		carbohydrate metabolic process;polysaccharide metabolic process;nitrogen compound metabolic process;metabolic process;amine metabolic process;macromolecule metabolic process;primary metabolic process	catalytic activity;binding;N-acetylglucosamine-6-sulfatase activity;sulfuric ester hydrolase activity;hydrolase activity;hydrolase activity, acting on ester bonds;ion binding;cation binding;metal ion binding	lysosome;vacuole;organelle;intracellular organelle;intracellular membrane-bounded organelle;cell part	0.0746928	2.1	1.88	1.66	1.44	1.22	1.01	0.806	0.607	0.414	0.23	0.0549	-0.111	-0.268	-0.413	-0.548	-0.67	-0.78	-0.877	-0.961	-1.03	-1.08	-1.12	-1.14	-1.14	-1.13	-1.09	-1.04	-0.958	-0.856	-0.731	-0.582	-0.406	-0.205	0.019	0.263	0.524	0.798	1.08	1.37	1.67
Golga2		cellular process;localization;organelle localization;cellular localization;biological regulation		Golgi apparatus;membrane;organelle;intracellular organelle;intracellular membrane-bounded organelle;cell part	0.190777	1.67	1.58	1.5	1.41	1.33	1.24	1.15	1.07	0.984	0.898	0.813	0.727	0.642	0.556	0.471	0.385	0.3	0.214	0.129	0.0433	-0.0423	-0.128	-0.213	-0.299	-0.385	-0.47	-0.556	-0.642	-0.727	-0.813	-0.898	-0.984	-1.07	-1.16	-1.24	-1.33	-1.41	-1.5	-1.58	-1.67
Gopc		protein complex assembly;transport;autophagy;organelle organization;nucleus organization;metabolic process;catabolic process;cellular process;protein transport;cellular component organization;cellular component assembly;cellular metabolic process;establishment of localization;macromolecular complex assembly	SNARE binding;small GTPase regulator activity;binding;protein binding;syntaxin binding;enzyme regulator activity;GTPase regulator activity;ion channel binding;nucleoside-triphosphatase regulator activity	plasma membrane;membrane;cytoplasmic membrane-bounded vesicle;vesicle;macromolecular complex;organelle;intracellular organelle;intracellular membrane-bounded organelle;protein complex;cell part;synapse	0.851983	1.56	1.49	1.41	1.34	1.27	1.2	1.12	1.05	0.978	0.904	0.829	0.753	0.676	0.599	0.521	0.441	0.361	0.279	0.196	0.111	0.0257	-0.0616	-0.15	-0.24	-0.331	-0.423	-0.515	-0.609	-0.703	-0.798	-0.894	-0.99	-1.09	-1.18	-1.28	-1.38	-1.47	-1.57	-1.67	-1.77
Gpaa1		protein modification process;protein lipidation;lipid metabolic process;metabolic process;biosynthetic process;cellular process;protein metabolic process;macromolecule metabolic process;macromolecule modification;cellular metabolic process;primary metabolic process;cellular lipid metabolic process	catalytic activity;GPI-anchor transamidase activity;binding;phospholipid binding;lipid binding;hydrolase activity;GPI anchor binding;phosphatidylinositol binding	macromolecular complex;protein complex;cell part	0.574352	1.7	1.61	1.52	1.43	1.34	1.25	1.16	1.08	0.986	0.898	0.809	0.72	0.632	0.544	0.456	0.369	0.281	0.194	0.108	0.0217	-0.064	-0.149	-0.234	-0.318	-0.402	-0.486	-0.569	-0.653	-0.735	-0.818	-0.9	-0.982	-1.06	-1.15	-1.23	-1.31	-1.39	-1.47	-1.55	-1.63
Gpatch1			nucleic acid binding;binding	spliceosomal complex;ribonucleoprotein complex;macromolecular complex;cell part	0.635883	1.67	1.58	1.5	1.41	1.33	1.24	1.15	1.07	0.984	0.898	0.813	0.727	0.642	0.557	0.471	0.386	0.3	0.215	0.129	0.0438	-0.0417	-0.127	-0.213	-0.298	-0.384	-0.47	-0.555	-0.641	-0.727	-0.812	-0.898	-0.984	-1.07	-1.16	-1.24	-1.33	-1.41	-1.5	-1.58	-1.67
Gpatch11			nucleic acid binding;binding		0.408048	1.67	1.58	1.5	1.41	1.33	1.24	1.15	1.07	0.984	0.899	0.813	0.728	0.642	0.557	0.471	0.386	0.3	0.214	0.129	0.0433	-0.0422	-0.128	-0.213	-0.299	-0.385	-0.47	-0.556	-0.642	-0.727	-0.813	-0.898	-0.984	-1.07	-1.16	-1.24	-1.33	-1.41	-1.5	-1.58	-1.67
Gpi1		carbohydrate metabolic process;alcohol metabolic process;generation of precursor metabolites and energy;metabolic process;catabolic process;biosynthetic process;cellular process;cellular metabolic process;primary metabolic process;small molecule metabolic process	catalytic activity;glucose-6-phosphate isomerase activity;isomerase activity;intramolecular oxidoreductase activity;intramolecular oxidoreductase activity, interconverting aldoses and ketoses	cytoplasm;cell part	0.0108654	1.68	1.59	1.51	1.42	1.33	1.24	1.16	1.07	0.984	0.897	0.811	0.724	0.637	0.551	0.465	0.379	0.292	0.207	0.121	0.0351	-0.0503	-0.136	-0.221	-0.306	-0.391	-0.475	-0.56	-0.645	-0.729	-0.814	-0.898	-0.983	-1.07	-1.15	-1.24	-1.32	-1.4	-1.49	-1.57	-1.66
Gpn1			nucleotide binding;catalytic activity;binding;GTP binding;pyrophosphatase activity;hydrolase activity;hydrolase activity, acting on acid anhydrides;hydrolase activity, acting on acid anhydrides, in phosphorus-containing anhydrides;purine nucleotide binding;nucleoside-triphosphatase activity;guanyl nucleotide binding;ribonucleotide binding;purine ribonucleotide binding;guanyl ribonucleotide bindin…	cytoplasm;organelle;intracellular organelle;intracellular membrane-bounded organelle;cell part	0.0195118	1.67	1.58	1.5	1.41	1.33	1.24	1.15	1.07	0.984	0.898	0.813	0.727	0.642	0.556	0.471	0.385	0.299	0.214	0.128	0.0429	-0.0427	-0.128	-0.214	-0.299	-0.385	-0.47	-0.556	-0.642	-0.727	-0.813	-0.898	-0.984	-1.07	-1.15	-1.24	-1.33	-1.41	-1.5	-1.58	-1.67
Gpr108				cell part	0.0113103	2.29	2.12	1.95	1.77	1.6	1.43	1.26	1.1	0.935	0.776	0.622	0.473	0.329	0.192	0.0609	-0.0626	-0.178	-0.285	-0.384	-0.472	-0.55	-0.618	-0.677	-0.726	-0.767	-0.8	-0.825	-0.844	-0.855	-0.861	-0.862	-0.857	-0.848	-0.836	-0.82	-0.801	-0.78	-0.757	-0.734	-0.709
Gpr89		developmental process;anatomical structure development			0.499455	2.04	1.84	1.65	1.46	1.27	1.07	0.878	0.684	0.49	0.298	0.109	-0.0733	-0.249	-0.415	-0.57	-0.712	-0.839	-0.949	-1.04	-1.11	-1.16	-1.19	-1.2	-1.18	-1.14	-1.09	-1.01	-0.91	-0.792	-0.655	-0.499	-0.325	-0.134	0.0734	0.294	0.526	0.766	1.01	1.27	1.52
Gps1		protein modification process;metabolic process;cellular process;protein metabolic process;macromolecule metabolic process;macromolecule modification;cellular metabolic process;primary metabolic process;protein modification by small protein conjugation or removal		cytoplasm;macromolecular complex;protein complex;cell part	0.0339901	1.58	1.5	1.43	1.35	1.28	1.2	1.13	1.05	0.974	0.899	0.823	0.746	0.669	0.591	0.513	0.434	0.354	0.272	0.189	0.105	0.0197	-0.0674	-0.156	-0.246	-0.336	-0.428	-0.52	-0.614	-0.708	-0.802	-0.896	-0.991	-1.09	-1.18	-1.28	-1.37	-1.47	-1.56	-1.66	-1.75
Gpx2	P53_PATHWAY	response to stress;response to oxidative stress;response to biotic stimulus;multicellular organismal process;response to chemical stimulus;homeostatic process;interspecies interaction between organisms;response to stimulus;multi-organism process;biological regulation	catalytic activity;peroxidase activity;glutathione peroxidase activity;antioxidant activity;oxidoreductase activity;oxidoreductase activity, acting on peroxide as acceptor	nucleus;cytosol;organelle;intracellular organelle;intracellular membrane-bounded organelle;cell part	1.27285e-18	2.55	1.96	1.37	0.818	0.307	-0.145	-0.525	-0.818	-1.02	-1.13	-1.17	-1.14	-1.06	-0.932	-0.767	-0.575	-0.366	-0.149	0.0656	0.268	0.45	0.606	0.734	0.834	0.905	0.944	0.951	0.923	0.86	0.761	0.623	0.446	0.229	-0.0229	-0.306	-0.614	-0.942	-1.29	-1.64	-2
Gpx8	CHOLESTEROL_HOMEOSTASIS	response to stress;response to oxidative stress;response to chemical stimulus;response to stimulus	catalytic activity;peroxidase activity;glutathione peroxidase activity;antioxidant activity;oxidoreductase activity;oxidoreductase activity, acting on peroxide as acceptor	cell part	0.00366635	3.1	2.43	1.77	1.15	0.564	0.0377	-0.417	-0.786	-1.06	-1.26	-1.37	-1.42	-1.41	-1.35	-1.25	-1.12	-0.966	-0.794	-0.616	-0.44	-0.274	-0.122	0.0153	0.138	0.245	0.336	0.411	0.469	0.509	0.532	0.537	0.523	0.491	0.441	0.378	0.302	0.217	0.125	0.0285	-0.0707
Grb7	APICAL_JUNCTION	regulation of translation;signal transduction;cellular process;cellular component organization;cellular component assembly;ribonucleoprotein complex assembly;cellular macromolecular complex assembly;response to stimulus;macromolecular complex assembly;biological regulation	nucleic acid binding;RNA binding;SH3/SH2 adaptor activity;binding;protein binding;phospholipid binding;lipid binding;protein binding, bridging;phosphatidylinositol binding;signaling adaptor activity;binding, bridging	cytosol;plasma membrane;membrane;ribonucleoprotein complex;macromolecular complex;cell projection;organelle;intracellular organelle;intracellular non-membrane-bounded organelle;cell part	0.0398659	1.9	1.78	1.67	1.55	1.44	1.32	1.21	1.1	0.984	0.874	0.765	0.658	0.553	0.45	0.35	0.251	0.156	0.0629	-0.0271	-0.114	-0.198	-0.278	-0.356	-0.431	-0.503	-0.573	-0.641	-0.708	-0.772	-0.835	-0.897	-0.958	-1.02	-1.08	-1.14	-1.19	-1.25	-1.31	-1.37	-1.43
Grcc10					0.913539	1.7	1.61	1.52	1.43	1.34	1.25	1.16	1.07	0.981	0.892	0.804	0.716	0.629	0.542	0.455	0.369	0.283	0.198	0.113	0.0277	-0.0568	-0.141	-0.225	-0.308	-0.392	-0.475	-0.559	-0.642	-0.726	-0.809	-0.893	-0.977	-1.06	-1.15	-1.23	-1.32	-1.4	-1.49	-1.57	-1.66
Grina	UV_RESPONSE_UP			cell part	0.0238517	1.08	1.07	1.06	1.05	1.03	1.02	1	0.981	0.957	0.93	0.897	0.861	0.819	0.772	0.72	0.662	0.597	0.527	0.449	0.364	0.271	0.172	0.0663	-0.0449	-0.161	-0.28	-0.403	-0.527	-0.653	-0.779	-0.906	-1.03	-1.15	-1.28	-1.4	-1.51	-1.63	-1.75	-1.87	-1.98
Gripap1				endosome;organelle;intracellular organelle;intracellular membrane-bounded organelle;cell part	0.00534683	1.67	1.58	1.5	1.41	1.33	1.24	1.15	1.07	0.984	0.898	0.813	0.727	0.642	0.556	0.471	0.385	0.3	0.214	0.128	0.0429	-0.0426	-0.128	-0.214	-0.299	-0.385	-0.47	-0.556	-0.642	-0.727	-0.813	-0.898	-0.984	-1.07	-1.15	-1.24	-1.33	-1.41	-1.5	-1.58	-1.67
Gsr	APOPTOSIS;ANDROGEN_RESPONSE;MTORC1_SIGNALING;XENOBIOTIC_METABOLISM;REACTIVE_OXIGEN_SPECIES_PATHWAY	organic acid metabolic process;peptide metabolic process;cellular amino acid metabolic process;sulfur compound metabolic process;nitrogen compound metabolic process;metabolic process;amine metabolic process;cellular process;cellular homeostasis;cellular nitrogen compound metabolic process;cellular ketone metabolic process;homeostatic process;cellular metabolic process;primary metabolic process;sm…	nucleotide binding;catalytic activity;glutathione-disulfide reductase activity;binding;disulfide oxidoreductase activity;peptide disulfide oxidoreductase activity;glutathione disulfide oxidoreductase activity;antioxidant activity;oxidoreductase activity;oxidoreductase activity, acting on NADH or NADPH;oxidoreductase activity, acting on a sulfur group of donors;oxidoreductase activity, acting on a…	mitochondrion;organelle;intracellular organelle;intracellular membrane-bounded organelle;cell part	7.26179e-06	2.08	1.93	1.79	1.64	1.5	1.36	1.22	1.08	0.952	0.826	0.703	0.585	0.47	0.36	0.254	0.153	0.0556	-0.0371	-0.125	-0.209	-0.288	-0.363	-0.434	-0.501	-0.564	-0.624	-0.681	-0.735	-0.786	-0.836	-0.883	-0.929	-0.974	-1.02	-1.06	-1.1	-1.14	-1.18	-1.22	-1.26
Gss	XENOBIOTIC_METABOLISM	aging;response to external stimulus;response to endogenous stimulus;response to extracellular stimulus;developmental process;response to chemical stimulus;response to stimulus	nucleotide binding;magnesium ion binding;catalytic activity;glutathione synthase activity;binding;protein binding;ATP binding;glycine binding;amino acid binding;ligase activity;ligase activity, forming carbon-nitrogen bonds;acid-amino acid ligase activity;purine nucleotide binding;adenyl nucleotide binding;carboxylic acid binding;ribonucleotide binding;purine ribonucleotide binding;adenyl ribonuc…		2.97015e-08	1.45	1.27	1.09	0.927	0.772	0.636	0.523	0.438	0.382	0.351	0.343	0.352	0.375	0.408	0.447	0.488	0.528	0.561	0.585	0.595	0.588	0.562	0.518	0.455	0.375	0.277	0.161	0.0285	-0.121	-0.287	-0.47	-0.668	-0.882	-1.11	-1.35	-1.6	-1.86	-2.12	-2.39	-2.65
Gsta3	XENOBIOTIC_METABOLISM	organic acid metabolic process;peptide metabolic process;cellular amino acid metabolic process;sulfur compound metabolic process;nitrogen compound metabolic process;metabolic process;amine metabolic process;cellular process;developmental process;cellular nitrogen compound metabolic process;cellular ketone metabolic process;cellular metabolic process;primary metabolic process;small molecule metabo…	catalytic activity;glutathione transferase activity;transferase activity;transferase activity, transferring alkyl or aryl (other than methyl) groups	cytoplasm;cell part	1.55109e-133	2.84	2.46	2.08	1.7	1.34	0.994	0.665	0.359	0.0782	-0.177	-0.405	-0.605	-0.778	-0.922	-1.04	-1.12	-1.18	-1.2	-1.19	-1.15	-1.07	-0.966	-0.838	-0.694	-0.538	-0.378	-0.22	-0.0691	0.0673	0.184	0.273	0.33	0.35	0.337	0.295	0.229	0.143	0.0435	-0.0658	-0.18
Gsta4		organic acid metabolic process;peptide metabolic process;cellular amino acid metabolic process;sulfur compound metabolic process;nitrogen compound metabolic process;metabolic process;amine metabolic process;cellular process;cellular nitrogen compound metabolic process;cellular ketone metabolic process;cellular metabolic process;primary metabolic process;small molecule metabolic process	catalytic activity;glutathione transferase activity;transferase activity;transferase activity, transferring alkyl or aryl (other than methyl) groups	cytoplasm;cell part	5.9983e-100	2.41	1.95	1.5	1.07	0.65	0.262	-0.0914	-0.404	-0.671	-0.893	-1.07	-1.21	-1.31	-1.36	-1.38	-1.37	-1.31	-1.23	-1.11	-0.959	-0.779	-0.575	-0.355	-0.126	0.102	0.323	0.529	0.711	0.861	0.971	1.03	1.04	0.988	0.88	0.725	0.53	0.305	0.0552	-0.21	-0.483
Gstk1	BILE_ACID_METABOLISM;PEROXISOME	organic acid metabolic process;peptide metabolic process;cellular amino acid metabolic process;sulfur compound metabolic process;nitrogen compound metabolic process;metabolic process;amine metabolic process;cellular process;cellular nitrogen compound metabolic process;cellular ketone metabolic process;cellular metabolic process;primary metabolic process;small molecule metabolic process	catalytic activity;glutathione transferase activity;peroxidase activity;glutathione peroxidase activity;protein disulfide oxidoreductase activity;disulfide oxidoreductase activity;antioxidant activity;oxidoreductase activity;oxidoreductase activity, acting on a sulfur group of donors;oxidoreductase activity, acting on peroxide as acceptor;transferase activity;transferase activity, transferring al…	peroxisome;membrane;microbody;organelle;intracellular organelle;intracellular membrane-bounded organelle;cell part	6.95395e-48	2.27	1.93	1.59	1.26	0.94	0.631	0.338	0.0636	-0.19	-0.422	-0.631	-0.815	-0.974	-1.11	-1.21	-1.29	-1.33	-1.35	-1.33	-1.28	-1.2	-1.08	-0.941	-0.78	-0.605	-0.419	-0.23	-0.0423	0.139	0.307	0.458	0.586	0.688	0.764	0.82	0.858	0.882	0.896	0.903	0.906
Gstm1	APOPTOSIS	cellular process;response to chemical stimulus;response to drug;response to stimulus	catalytic activity;glutathione transferase activity;binding;protein binding;transferase activity;transferase activity, transferring alkyl or aryl (other than methyl) groups;identical protein binding;protein homodimerization activity;protein heterodimerization activity;protein dimerization activity	cytoplasm;cell part	6.66171e-134	2.77	2.45	2.12	1.8	1.49	1.18	0.886	0.602	0.333	0.0794	-0.155	-0.37	-0.561	-0.728	-0.868	-0.979	-1.06	-1.11	-1.12	-1.09	-1.03	-0.927	-0.8	-0.654	-0.497	-0.337	-0.181	-0.0366	0.0874	0.183	0.244	0.26	0.228	0.152	0.0371	-0.109	-0.281	-0.472	-0.675	-0.885
Gstm2	CHOLESTEROL_HOMEOSTASIS	aging;developmental process;response to chemical stimulus;response to stimulus	catalytic activity;glutathione transferase activity;binding;protein binding;transferase activity;transferase activity, transferring alkyl or aryl (other than methyl) groups;identical protein binding;protein homodimerization activity;protein heterodimerization activity;protein dimerization activity	cytoplasm;plasma membrane;membrane;cell part	1.64075e-135	2.81	2.51	2.21	1.91	1.63	1.35	1.08	0.831	0.593	0.372	0.167	-0.0201	-0.189	-0.34	-0.471	-0.582	-0.673	-0.742	-0.79	-0.815	-0.817	-0.799	-0.763	-0.715	-0.657	-0.594	-0.529	-0.467	-0.412	-0.366	-0.335	-0.321	-0.328	-0.354	-0.396	-0.451	-0.517	-0.591	-0.671	-0.753
Gsto1	XENOBIOTIC_METABOLISM;IL2_STAT5_SIGNALING	organic acid metabolic process;vitamin metabolic process;xenobiotic metabolic process;metabolic process;catabolic process;cellular process;cellular ketone metabolic process;response to chemical stimulus;cellular metabolic process;small molecule metabolic process;response to stimulus;regulation of transport;biological regulation	catalytic activity;glutathione transferase activity;disulfide oxidoreductase activity;peptide disulfide oxidoreductase activity;glutathione disulfide oxidoreductase activity;antioxidant activity;oxidoreductase activity;oxidoreductase activity, acting on a sulfur group of donors;oxidoreductase activity, acting on a sulfur group of donors, quinone or similar compound as acceptor;transferase activit…	cytoplasm;cytosol;cell part	5.2052e-108	1.25	1.16	1.08	1	0.93	0.866	0.812	0.771	0.742	0.724	0.713	0.707	0.704	0.701	0.695	0.684	0.666	0.637	0.594	0.537	0.461	0.368	0.26	0.138	0.00571	-0.136	-0.283	-0.435	-0.59	-0.744	-0.896	-1.04	-1.19	-1.32	-1.45	-1.58	-1.7	-1.83	-1.94	-2.06
Gstp1		organic acid metabolic process;peptide metabolic process;cellular amino acid metabolic process;sulfur compound metabolic process;xenobiotic metabolic process;nitrogen compound metabolic process;response to stress;response to oxidative stress;cell communication;metabolic process;cell proliferation;amine metabolic process;response to external stimulus;response to biotic stimulus;anatomical structur…	catalytic activity;glutathione transferase activity;binding;drug binding;transferase activity;transferase activity, transferring alkyl or aryl (other than methyl) groups;kinase regulator activity;enzyme regulator activity	nucleus;mitochondrion;cytosol;plasma membrane;membrane;macromolecular complex;organelle;intracellular organelle;intracellular membrane-bounded organelle;protein complex;cell part	2.00397e-06	1.88	1.43	0.986	0.561	0.162	-0.206	-0.532	-0.809	-1.03	-1.21	-1.33	-1.41	-1.45	-1.45	-1.42	-1.35	-1.26	-1.14	-0.992	-0.83	-0.652	-0.462	-0.264	-0.0632	0.136	0.328	0.51	0.676	0.821	0.943	1.03	1.09	1.11	1.1	1.06	0.996	0.912	0.814	0.707	0.595
Gstt2	XENOBIOTIC_METABOLISM	organic acid metabolic process;peptide metabolic process;cellular amino acid metabolic process;sulfur compound metabolic process;nitrogen compound metabolic process;metabolic process;amine metabolic process;cellular process;cellular nitrogen compound metabolic process;cellular ketone metabolic process;cellular metabolic process;primary metabolic process;small molecule metabolic process	catalytic activity;glutathione transferase activity;transferase activity;transferase activity, transferring alkyl or aryl (other than methyl) groups	nucleus;cytosol;organelle;intracellular organelle;intracellular membrane-bounded organelle;cell part	1.05955e-08	2.33	1.98	1.64	1.3	0.976	0.669	0.383	0.122	-0.111	-0.316	-0.496	-0.651	-0.781	-0.889	-0.974	-1.04	-1.08	-1.11	-1.11	-1.1	-1.08	-1.04	-0.98	-0.909	-0.824	-0.727	-0.617	-0.495	-0.362	-0.219	-0.0651	0.098	0.27	0.45	0.636	0.828	1.02	1.22	1.43	1.63
Gstt3		organic acid metabolic process;peptide metabolic process;cellular amino acid metabolic process;sulfur compound metabolic process;nitrogen compound metabolic process;metabolic process;amine metabolic process;cellular process;cellular nitrogen compound metabolic process;cellular ketone metabolic process;cellular metabolic process;primary metabolic process;small molecule metabolic process	catalytic activity;glutathione transferase activity;transferase activity;transferase activity, transferring alkyl or aryl (other than methyl) groups		4.14788e-27	2.88	2.41	1.94	1.49	1.06	0.657	0.288	-0.0394	-0.322	-0.561	-0.758	-0.916	-1.04	-1.12	-1.18	-1.2	-1.2	-1.17	-1.12	-1.04	-0.948	-0.839	-0.716	-0.585	-0.447	-0.308	-0.17	-0.0358	0.0899	0.204	0.303	0.384	0.444	0.486	0.511	0.523	0.524	0.517	0.504	0.489
Gstz1	FATTY_ACID_METABOLISM	organic acid metabolic process;peptide metabolic process;cellular amino acid metabolic process;cellular aromatic compound metabolic process;sulfur compound metabolic process;nitrogen compound metabolic process;metabolic process;catabolic process;amine metabolic process;cellular process;cellular nitrogen compound metabolic process;cellular ketone metabolic process;cellular metabolic process;primar…	catalytic activity;glutathione transferase activity;maleylacetoacetate isomerase activity;transferase activity;transferase activity, transferring alkyl or aryl (other than methyl) groups;isomerase activity;cis-trans isomerase activity	mitochondrion;organelle;intracellular organelle;intracellular membrane-bounded organelle;cell part	1.21081e-14	2.54	2.09	1.65	1.22	0.808	0.426	0.0783	-0.229	-0.491	-0.71	-0.89	-1.03	-1.14	-1.21	-1.25	-1.26	-1.24	-1.2	-1.14	-1.06	-0.962	-0.848	-0.722	-0.587	-0.444	-0.298	-0.151	-0.00485	0.137	0.272	0.397	0.509	0.608	0.693	0.767	0.832	0.889	0.941	0.989	1.04
Gtf2b	DNA_REPAIR	nucleobase-containing compound metabolic process;transcription initiation, DNA-dependent;nitrogen compound metabolic process;metabolic process;biosynthetic process;cellular process;RNA metabolic process;cellular nitrogen compound metabolic process;macromolecule metabolic process;cellular metabolic process;primary metabolic process;biological regulation	regulatory region DNA binding;core promoter binding;regulatory region nucleic acid binding;nucleic acid binding;DNA binding;binding;zinc ion binding;ion binding;cation binding;transcription regulatory region DNA binding;metal ion binding;transition metal ion binding	nucleus;organelle;intracellular organelle;intracellular membrane-bounded organelle;cell part	0.0695184	1.04	1	0.956	0.915	0.876	0.841	0.811	0.786	0.767	0.752	0.74	0.729	0.718	0.705	0.69	0.67	0.644	0.611	0.569	0.516	0.452	0.376	0.289	0.191	0.0827	-0.0348	-0.161	-0.296	-0.438	-0.588	-0.744	-0.905	-1.07	-1.24	-1.42	-1.6	-1.78	-1.96	-2.15	-2.33
Gtf2e2		nucleobase-containing compound metabolic process;transcription initiation, DNA-dependent;nitrogen compound metabolic process;metabolic process;biosynthetic process;cellular process;RNA metabolic process;cellular nitrogen compound metabolic process;macromolecule metabolic process;cellular metabolic process;primary metabolic process;biological regulation	nucleic acid binding;DNA binding;binding	transcription factor complex;cytoplasm;macromolecular complex;protein complex;cell part	2.37675e-07	1.05	1.03	1	0.978	0.953	0.929	0.907	0.885	0.865	0.844	0.823	0.801	0.775	0.746	0.713	0.674	0.63	0.577	0.517	0.448	0.369	0.28	0.182	0.0759	-0.0376	-0.158	-0.284	-0.415	-0.551	-0.69	-0.832	-0.976	-1.12	-1.27	-1.42	-1.56	-1.71	-1.86	-2.01	-2.16
Gtf2i		nucleobase-containing compound metabolic process;nitrogen compound metabolic process;cellular ion homeostasis;metabolic process;biosynthetic process;embryo development;cellular process;RNA metabolic process;cellular homeostasis;developmental process;cellular nitrogen compound metabolic process;homeostatic process;macromolecule metabolic process;cellular metabolic process;primary metabolic process…	nucleic acid binding;DNA binding;binding;protein binding;enzyme binding;kinase binding;protein kinase binding;mitogen-activated protein kinase binding	nucleus;cytoplasm;cell projection;neuronal cell body;organelle;intracellular organelle;intracellular membrane-bounded organelle;cell body;cell part	2.35508e-11	2.07	1.84	1.6	1.37	1.14	0.917	0.698	0.484	0.278	0.0797	-0.109	-0.286	-0.452	-0.604	-0.741	-0.862	-0.966	-1.05	-1.12	-1.16	-1.18	-1.18	-1.16	-1.12	-1.06	-0.975	-0.875	-0.758	-0.624	-0.473	-0.308	-0.128	0.0651	0.27	0.486	0.709	0.94	1.18	1.41	1.66
Gtf3c2		nucleobase-containing compound metabolic process;transcription from RNA polymerase III promoter;nitrogen compound metabolic process;metabolic process;biosynthetic process;cellular process;RNA metabolic process;cellular nitrogen compound metabolic process;macromolecule metabolic process;cellular metabolic process;primary metabolic process	nucleic acid binding;DNA binding;binding	transcription factor complex;macromolecular complex;protein complex;cell part	9.91513e-07	1.47	1.39	1.3	1.22	1.14	1.06	0.995	0.932	0.875	0.822	0.77	0.717	0.661	0.598	0.527	0.445	0.349	0.237	0.106	-0.0453	-0.22	-0.413	-0.617	-0.822	-1.02	-1.2	-1.36	-1.49	-1.58	-1.62	-1.59	-1.51	-1.35	-1.13	-0.85	-0.526	-0.165	0.223	0.63	1.05
Gtl3				cilium;cell projection;cell part	1.07647e-16	2.83	2.52	2.21	1.91	1.61	1.33	1.07	0.828	0.606	0.405	0.224	0.0631	-0.0795	-0.204	-0.312	-0.404	-0.481	-0.543	-0.592	-0.629	-0.653	-0.667	-0.672	-0.669	-0.661	-0.648	-0.632	-0.615	-0.599	-0.584	-0.572	-0.565	-0.564	-0.568	-0.577	-0.59	-0.606	-0.625	-0.645	-0.665
H2afv	G2M_CHECKPOINT	chromatin organization;organelle organization;cellular process;cellular component organization;cellular component assembly;cellular macromolecular complex assembly;chromosome organization;macromolecular complex assembly	nucleic acid binding;DNA binding;binding	nucleosome;nucleus;macromolecular complex;organelle;intracellular organelle;intracellular membrane-bounded organelle;cell part	3.61012e-08	1.81	1.7	1.6	1.5	1.39	1.29	1.19	1.08	0.983	0.883	0.783	0.684	0.587	0.49	0.396	0.303	0.211	0.122	0.0347	-0.0505	-0.133	-0.214	-0.293	-0.37	-0.446	-0.521	-0.594	-0.667	-0.74	-0.813	-0.885	-0.958	-1.03	-1.11	-1.18	-1.26	-1.33	-1.41	-1.48	-1.56
H2afz	G2M_CHECKPOINT;E2F_TARGETS;MYC_TARGETS_V1;FATTY_ACID_METABOLISM	chromatin organization;organelle organization;multicellular organismal development;cellular process;cellular component organization;cellular component assembly;multicellular organismal process;developmental process;cellular macromolecular complex assembly;chromosome organization;macromolecular complex assembly	nucleic acid binding;DNA binding;binding	nucleosome;nucleus;macromolecular complex;organelle;intracellular organelle;intracellular membrane-bounded organelle;cell part	6.78497e-28	1.67	1.58	1.5	1.41	1.33	1.24	1.15	1.07	0.984	0.898	0.813	0.727	0.642	0.556	0.471	0.385	0.299	0.214	0.128	0.0428	-0.0427	-0.128	-0.214	-0.299	-0.385	-0.47	-0.556	-0.642	-0.727	-0.813	-0.898	-0.984	-1.07	-1.15	-1.24	-1.33	-1.41	-1.5	-1.58	-1.67
H3f3a		chromatin organization;organelle organization;cellular process;cellular component organization;cellular component assembly;cellular macromolecular complex assembly;chromosome organization;macromolecular complex assembly	nucleic acid binding;DNA binding;binding	nucleosome;nucleoplasm;macromolecular complex;cell part	2.0612e-19	1.78	1.68	1.58	1.48	1.38	1.28	1.18	1.08	0.982	0.884	0.787	0.691	0.596	0.502	0.409	0.318	0.228	0.14	0.0531	-0.0318	-0.115	-0.196	-0.276	-0.355	-0.432	-0.509	-0.584	-0.66	-0.735	-0.811	-0.886	-0.962	-1.04	-1.12	-1.19	-1.27	-1.35	-1.43	-1.51	-1.59
Hadh	ADIPOGENESIS;APICAL_JUNCTION;FATTY_ACID_METABOLISM	organic acid metabolic process;lipid metabolic process;metabolic process;catabolic process;response to endogenous stimulus;cellular process;cellular ketone metabolic process;response to chemical stimulus;response to drug;cellular metabolic process;primary metabolic process;cellular lipid metabolic process;small molecule metabolic process;response to stimulus;regulation of transport;biological reg…	nucleotide binding;catalytic activity;3-hydroxyacyl-CoA dehydrogenase activity;binding;oxidoreductase activity;oxidoreductase activity, acting on CH-OH group of donors;oxidoreductase activity, acting on the CH-OH group of donors, NAD or NADP as acceptor;cofactor binding;coenzyme binding;NAD binding;NAD+ binding	membrane;cell part	1.6558e-15	2.63	2.22	1.82	1.43	1.05	0.698	0.368	0.0683	-0.197	-0.43	-0.63	-0.799	-0.937	-1.05	-1.13	-1.18	-1.21	-1.21	-1.19	-1.14	-1.07	-0.982	-0.876	-0.756	-0.625	-0.487	-0.344	-0.2	-0.0574	0.0801	0.209	0.328	0.432	0.525	0.607	0.68	0.746	0.806	0.863	0.919
[truncated: 4,737 more rows]
