# Supplementary material for: Alveolar regeneration through a Krt8+ transitional stem cell state that persists in human lung fibrosis
Source: Nat Commun. 2020 Jul 16;11:3559. doi: 10.1038/s41467-020-17358-3 (PMC7366678; doi:10.1038/s41467-020-17358-3)
Supplement: Supplementary file 8 — Supplementary Data 5 [file 41467_2020_17358_MOESM8_ESM.xlsx]

## Sheet: Legend
This table contains the results from the differential trajectory analysis for the ADI to AT1 fit as derived from the tradeSeq() R package.
Gene_symbol	Gene symbol
Hallmark	Hallmark annotation
GOBP.slim	Gene ontology BP slim annotation
GOMF	Gene ontology MF annotation
GOCC.slim	Gene ontology CC slim annotation
pvalue	P-value as derived from a non-linear fit across pseudotime
pseudocellX...	Fitted values across pseudotime coordinates

## Sheet: Supplementary Table 5
	Hallmark	GOBP.slim	GOMF	GOCC.slim	pvalue	pseudocellpval_adj	pseudocellX1	pseudocellX2	pseudocellX3	pseudocellX4	pseudocellX5	pseudocellX6	pseudocellX7	pseudocellX8	pseudocellX9	pseudocellX10	pseudocellX11	pseudocellX12	pseudocellX13	pseudocellX14	pseudocellX15	pseudocellX16	pseudocellX17	pseudocellX18	pseudocellX19	pseudocellX20	pseudocellX21	pseudocellX22	pseudocellX23	pseudocellX24	pseudocellX25	pseudocellX26	pseudocellX27	pseudocellX28	pseudocellX29	pseudocellX30	pseudocellX31	pseudocellX32	pseudocellX33	pseudocellX34	pseudocellX35	pseudocellX36	pseudocellX37	pseudocellX38	pseudocellX39	pseudocellX40
0610007P14Rik				cytoplasmic membrane-bounded vesicle;vesicle;organelle;intracellular organelle;intracellular membrane-bounded organelle;cell part	0.00206662	5.12	0.471	0.457	0.444	0.431	0.418	0.405	0.392	0.38	0.368	0.356	0.345	0.334	0.321	0.307	0.289	0.268	0.243	0.212	0.176	0.135	0.0887	0.0378	-0.0175	-0.0771	-0.141	-0.208	-0.279	-0.353	-0.431	-0.511	-0.594	-0.679	-0.766	-0.856	-0.947	-1.04	-1.13	-1.23	-1.32	-1.42
0610009B22Rik		transport;cellular process;vesicle-mediated transport;Golgi vesicle transport;establishment of localization		intracellular;cell part	0.00241889	5.35	0.738	0.693	0.648	0.604	0.559	0.514	0.47	0.425	0.38	0.336	0.291	0.246	0.201	0.157	0.112	0.0673	0.0226	-0.0221	-0.0667	-0.111	-0.156	-0.201	-0.246	-0.29	-0.335	-0.38	-0.424	-0.469	-0.514	-0.558	-0.603	-0.648	-0.692	-0.737	-0.782	-0.827	-0.871	-0.916	-0.961	-1.01
0610009D07Rik					4.61253e-08	3.27	1.36	1.28	1.21	1.14	1.06	0.989	0.915	0.842	0.768	0.694	0.62	0.546	0.472	0.398	0.325	0.251	0.177	0.103	0.0292	-0.0447	-0.119	-0.192	-0.266	-0.34	-0.414	-0.488	-0.562	-0.636	-0.709	-0.783	-0.857	-0.931	-1	-1.08	-1.15	-1.23	-1.3	-1.37	-1.45	-1.52
0610011F06Rik					0.0190282	5.77	0.502	0.469	0.435	0.402	0.369	0.336	0.303	0.27	0.237	0.203	0.17	0.137	0.104	0.071	0.0379	0.00474	-0.0284	-0.0615	-0.0946	-0.128	-0.161	-0.194	-0.227	-0.26	-0.293	-0.326	-0.36	-0.393	-0.426	-0.459	-0.492	-0.525	-0.558	-0.591	-0.625	-0.658	-0.691	-0.724	-0.757	-0.79
0610030E20Rik					0.726066	6.23	-0.0297	-0.0362	-0.0426	-0.0491	-0.0555	-0.062	-0.0684	-0.0749	-0.0813	-0.0878	-0.0942	-0.101	-0.107	-0.114	-0.12	-0.126	-0.133	-0.139	-0.146	-0.152	-0.159	-0.165	-0.172	-0.178	-0.185	-0.191	-0.198	-0.204	-0.211	-0.217	-0.224	-0.23	-0.237	-0.243	-0.25	-0.256	-0.263	-0.269	-0.276	-0.282
0610037L13Rik					0.881778	6.24	-0.108	-0.11	-0.113	-0.115	-0.118	-0.12	-0.123	-0.125	-0.128	-0.13	-0.133	-0.135	-0.138	-0.14	-0.143	-0.145	-0.148	-0.15	-0.153	-0.155	-0.157	-0.16	-0.162	-0.165	-0.167	-0.17	-0.172	-0.175	-0.177	-0.18	-0.182	-0.185	-0.187	-0.189	-0.192	-0.194	-0.197	-0.199	-0.202	-0.204
1110001A16Rik					0.000173207	4.82	0.952	0.897	0.842	0.787	0.732	0.677	0.622	0.567	0.512	0.457	0.402	0.347	0.292	0.237	0.182	0.127	0.0722	0.0172	-0.0378	-0.0929	-0.148	-0.203	-0.258	-0.313	-0.368	-0.423	-0.478	-0.533	-0.588	-0.643	-0.699	-0.754	-0.809	-0.864	-0.919	-0.974	-1.03	-1.08	-1.14	-1.19
1110008F13Rik					0.00330045	5.6	0.611	0.573	0.534	0.496	0.457	0.419	0.38	0.341	0.303	0.264	0.226	0.187	0.149	0.11	0.0718	0.0332	-0.00528	-0.0438	-0.0823	-0.121	-0.159	-0.198	-0.236	-0.275	-0.313	-0.352	-0.39	-0.429	-0.467	-0.506	-0.544	-0.583	-0.621	-0.66	-0.698	-0.737	-0.775	-0.814	-0.852	-0.891
1110008P14Rik					1.87768e-07	3.31	1.41	1.33	1.24	1.16	1.08	1	0.924	0.844	0.765	0.685	0.606	0.527	0.449	0.371	0.294	0.217	0.141	0.0653	-0.00932	-0.0832	-0.156	-0.229	-0.301	-0.372	-0.443	-0.513	-0.583	-0.652	-0.721	-0.789	-0.857	-0.925	-0.992	-1.06	-1.13	-1.19	-1.26	-1.32	-1.39	-1.46
1110012L19Rik					0.038206	5.7	0.548	0.513	0.477	0.442	0.406	0.371	0.336	0.3	0.265	0.229	0.194	0.159	0.123	0.0878	0.0524	0.017	-0.0185	-0.0539	-0.0893	-0.125	-0.16	-0.196	-0.231	-0.266	-0.302	-0.337	-0.373	-0.408	-0.444	-0.479	-0.514	-0.55	-0.585	-0.621	-0.656	-0.692	-0.727	-0.762	-0.798	-0.833
1110038F14Rik					3.36803e-06	3.72	1.26	1.19	1.13	1.06	0.986	0.916	0.847	0.777	0.707	0.638	0.568	0.499	0.429	0.359	0.29	0.22	0.151	0.081	0.0114	-0.0582	-0.128	-0.197	-0.267	-0.337	-0.406	-0.476	-0.545	-0.615	-0.685	-0.754	-0.824	-0.893	-0.963	-1.03	-1.1	-1.17	-1.24	-1.31	-1.38	-1.45
1110057K04Rik					0.0273297	5.73	0.531	0.497	0.462	0.428	0.393	0.358	0.324	0.289	0.255	0.22	0.185	0.151	0.116	0.0816	0.0471	0.0125	-0.0221	-0.0567	-0.0913	-0.126	-0.16	-0.195	-0.23	-0.264	-0.299	-0.333	-0.368	-0.403	-0.437	-0.472	-0.506	-0.541	-0.576	-0.61	-0.645	-0.679	-0.714	-0.749	-0.783	-0.818
1110058L19Rik					0.0176303	5.71	0.545	0.51	0.475	0.439	0.404	0.369	0.333	0.298	0.263	0.228	0.192	0.157	0.122	0.0866	0.0513	0.0161	-0.0192	-0.0545	-0.0897	-0.125	-0.16	-0.196	-0.231	-0.266	-0.301	-0.337	-0.372	-0.407	-0.442	-0.478	-0.513	-0.548	-0.583	-0.619	-0.654	-0.689	-0.725	-0.76	-0.795	-0.83
1110059G10Rik					0.0261656	5.72	0.535	0.5	0.465	0.43	0.395	0.361	0.326	0.291	0.256	0.221	0.186	0.151	0.117	0.0818	0.047	0.0122	-0.0225	-0.0573	-0.092	-0.127	-0.161	-0.196	-0.231	-0.265	-0.3	-0.334	-0.369	-0.404	-0.438	-0.473	-0.507	-0.542	-0.577	-0.611	-0.646	-0.68	-0.715	-0.75	-0.784	-0.819
1110065P20Rik					0.38977	6.16	0.121	0.107	0.0931	0.079	0.0648	0.0507	0.0366	0.0225	0.00835	-0.00578	-0.0199	-0.034	-0.0481	-0.0623	-0.0764	-0.0905	-0.105	-0.119	-0.133	-0.147	-0.161	-0.175	-0.189	-0.204	-0.218	-0.232	-0.246	-0.26	-0.274	-0.288	-0.302	-0.317	-0.331	-0.345	-0.359	-0.373	-0.387	-0.401	-0.415	-0.43
1190007I07Rik					7.16611e-06	3.58	1.29	1.22	1.15	1.08	1.01	0.94	0.869	0.798	0.727	0.656	0.585	0.514	0.443	0.372	0.301	0.23	0.159	0.0879	0.0169	-0.0541	-0.125	-0.196	-0.267	-0.338	-0.409	-0.48	-0.551	-0.622	-0.693	-0.764	-0.835	-0.906	-0.977	-1.05	-1.12	-1.19	-1.26	-1.33	-1.4	-1.47
1200014J11Rik			nucleotide binding;binding		0.466833	6.19	0.0798	0.0677	0.0557	0.0437	0.0317	0.0196	0.00761	-0.00441	-0.0164	-0.0285	-0.0405	-0.0525	-0.0645	-0.0765	-0.0886	-0.101	-0.113	-0.125	-0.137	-0.149	-0.161	-0.173	-0.185	-0.197	-0.209	-0.221	-0.233	-0.245	-0.257	-0.269	-0.281	-0.293	-0.305	-0.317	-0.329	-0.341	-0.353	-0.365	-0.377	-0.389
1300002E11Rik					0.05235	5.3	1.29	1.02	0.762	0.511	0.281	0.0756	-0.0973	-0.231	-0.321	-0.358	-0.34	-0.274	-0.175	-0.056	0.0686	0.185	0.28	0.34	0.364	0.355	0.317	0.256	0.174	0.0775	-0.0309	-0.146	-0.265	-0.382	-0.494	-0.596	-0.684	-0.754	-0.803	-0.831	-0.843	-0.839	-0.825	-0.801	-0.772	-0.741
1500011K16Rik					1.72014e-05	3.93	1.21	1.15	1.08	1.01	0.945	0.877	0.81	0.743	0.676	0.608	0.541	0.474	0.406	0.339	0.272	0.205	0.137	0.0699	0.00265	-0.0646	-0.132	-0.199	-0.267	-0.334	-0.401	-0.468	-0.536	-0.603	-0.67	-0.738	-0.805	-0.872	-0.94	-1.01	-1.07	-1.14	-1.21	-1.28	-1.34	-1.41
1600012H06Rik					0.0130133	5.56	0.632	0.593	0.553	0.514	0.474	0.434	0.395	0.355	0.316	0.276	0.237	0.197	0.158	0.118	0.0785	0.039	-0.000544	-0.0401	-0.0796	-0.119	-0.159	-0.198	-0.238	-0.277	-0.317	-0.356	-0.396	-0.436	-0.475	-0.515	-0.554	-0.594	-0.633	-0.673	-0.712	-0.752	-0.791	-0.831	-0.871	-0.91
1700011J10Rik					1.61702e-05	3.93	1.21	1.15	1.08	1.01	0.945	0.878	0.81	0.743	0.676	0.608	0.541	0.474	0.406	0.339	0.272	0.205	0.137	0.0699	0.00254	-0.0648	-0.132	-0.199	-0.267	-0.334	-0.401	-0.469	-0.536	-0.603	-0.671	-0.738	-0.805	-0.872	-0.94	-1.01	-1.07	-1.14	-1.21	-1.28	-1.34	-1.41
1700020I14Rik					0.0448654	5.89	0.413	0.384	0.356	0.327	0.298	0.269	0.241	0.212	0.183	0.154	0.126	0.097	0.0682	0.0395	0.0108	-0.018	-0.0467	-0.0755	-0.104	-0.133	-0.162	-0.19	-0.219	-0.248	-0.277	-0.305	-0.334	-0.363	-0.392	-0.42	-0.449	-0.478	-0.507	-0.535	-0.564	-0.593	-0.622	-0.65	-0.679	-0.708
1700123O20Rik					0.0176544	5.53	0.502	0.479	0.456	0.433	0.41	0.386	0.362	0.338	0.313	0.287	0.261	0.235	0.207	0.178	0.147	0.115	0.0816	0.046	0.00843	-0.031	-0.0721	-0.115	-0.159	-0.205	-0.251	-0.3	-0.349	-0.399	-0.45	-0.501	-0.553	-0.606	-0.659	-0.713	-0.767	-0.821	-0.875	-0.929	-0.984	-1.04
1810009A15Rik					3.0867e-05	3.9	1.17	1.11	1.05	0.985	0.923	0.862	0.8	0.739	0.677	0.615	0.553	0.491	0.428	0.365	0.301	0.237	0.172	0.106	0.0398	-0.0275	-0.0955	-0.164	-0.233	-0.303	-0.374	-0.445	-0.516	-0.588	-0.66	-0.733	-0.806	-0.879	-0.952	-1.03	-1.1	-1.17	-1.25	-1.32	-1.4	-1.47
1810019D21Rik					0.0175982	5.33	0.978	0.906	0.834	0.761	0.689	0.616	0.543	0.47	0.397	0.324	0.251	0.178	0.105	0.0347	-0.0338	-0.0995	-0.162	-0.22	-0.274	-0.324	-0.37	-0.412	-0.45	-0.484	-0.514	-0.541	-0.564	-0.583	-0.599	-0.612	-0.621	-0.627	-0.63	-0.63	-0.627	-0.623	-0.617	-0.61	-0.602	-0.593
1810022K09Rik					3.45049e-06	3.56	1.21	1.15	1.09	1.03	0.968	0.907	0.846	0.785	0.723	0.661	0.599	0.537	0.473	0.41	0.345	0.279	0.212	0.144	0.0742	0.00338	-0.0686	-0.142	-0.216	-0.291	-0.366	-0.443	-0.52	-0.598	-0.676	-0.755	-0.834	-0.914	-0.993	-1.07	-1.15	-1.23	-1.31	-1.39	-1.47	-1.55
1810043H04Rik					0.000212805	5.08	0.858	0.808	0.757	0.707	0.656	0.606	0.555	0.505	0.454	0.403	0.353	0.302	0.252	0.201	0.151	0.1	0.0499	-0.000598	-0.0511	-0.102	-0.152	-0.203	-0.253	-0.304	-0.354	-0.405	-0.455	-0.506	-0.556	-0.607	-0.657	-0.708	-0.758	-0.809	-0.859	-0.91	-0.96	-1.01	-1.06	-1.11
2010003O02Rik					0.00665336	5.36	0.735	0.69	0.646	0.601	0.557	0.512	0.468	0.423	0.378	0.334	0.289	0.245	0.2	0.156	0.111	0.0665	0.022	-0.0226	-0.0671	-0.112	-0.156	-0.201	-0.245	-0.29	-0.334	-0.379	-0.424	-0.468	-0.513	-0.557	-0.602	-0.646	-0.691	-0.735	-0.78	-0.824	-0.869	-0.914	-0.958	-1
2210013O21Rik					0.558093	6.21	0.0366	0.0267	0.0169	0.00706	-0.00277	-0.0126	-0.0224	-0.0323	-0.0421	-0.0519	-0.0618	-0.0716	-0.0814	-0.0913	-0.101	-0.111	-0.121	-0.131	-0.14	-0.15	-0.16	-0.17	-0.18	-0.19	-0.199	-0.209	-0.219	-0.229	-0.239	-0.249	-0.258	-0.268	-0.278	-0.288	-0.298	-0.308	-0.317	-0.327	-0.337	-0.347
2210016F16Rik					1.87959e-06	3.72	1.26	1.2	1.13	1.06	0.986	0.917	0.847	0.777	0.708	0.638	0.569	0.499	0.429	0.36	0.29	0.22	0.151	0.0812	0.0116	-0.0581	-0.128	-0.197	-0.267	-0.337	-0.406	-0.476	-0.545	-0.615	-0.685	-0.754	-0.824	-0.894	-0.963	-1.03	-1.1	-1.17	-1.24	-1.31	-1.38	-1.45
2210016L21Rik					0.702181	6.23	-0.0462	-0.0518	-0.0574	-0.0631	-0.0687	-0.0743	-0.08	-0.0856	-0.0912	-0.0969	-0.102	-0.108	-0.114	-0.119	-0.125	-0.131	-0.136	-0.142	-0.147	-0.153	-0.159	-0.164	-0.17	-0.176	-0.181	-0.187	-0.192	-0.198	-0.204	-0.209	-0.215	-0.22	-0.226	-0.232	-0.237	-0.243	-0.249	-0.254	-0.26	-0.265
2300009A05Rik					0.0118476	5.46	0.686	0.644	0.602	0.56	0.518	0.476	0.433	0.391	0.349	0.307	0.265	0.223	0.18	0.138	0.096	0.0538	0.0116	-0.0306	-0.0728	-0.115	-0.157	-0.199	-0.242	-0.284	-0.326	-0.368	-0.411	-0.453	-0.495	-0.537	-0.58	-0.622	-0.664	-0.706	-0.749	-0.791	-0.833	-0.875	-0.918	-0.96
2310009B15Rik					7.41066e-05	4.12	1.16	1.1	1.03	0.968	0.904	0.839	0.774	0.71	0.645	0.58	0.516	0.451	0.386	0.322	0.257	0.192	0.127	0.0621	-0.00297	-0.068	-0.133	-0.198	-0.264	-0.329	-0.394	-0.459	-0.525	-0.59	-0.656	-0.721	-0.786	-0.852	-0.917	-0.983	-1.05	-1.11	-1.18	-1.24	-1.31	-1.38
2310011J03Rik					0.300803	6.14	0.157	0.141	0.125	0.109	0.0933	0.0774	0.0615	0.0455	0.0296	0.0137	-0.0022	-0.0181	-0.034	-0.0499	-0.0659	-0.0818	-0.0977	-0.114	-0.13	-0.145	-0.161	-0.177	-0.193	-0.209	-0.225	-0.241	-0.257	-0.273	-0.289	-0.305	-0.321	-0.337	-0.353	-0.369	-0.384	-0.4	-0.416	-0.432	-0.448	-0.464
2310035C23Rik					0.408566	6.16	0.134	0.12	0.105	0.09	0.0752	0.0604	0.0456	0.0309	0.0161	0.00131	-0.0135	-0.0282	-0.043	-0.0578	-0.0726	-0.0874	-0.102	-0.117	-0.132	-0.146	-0.161	-0.176	-0.191	-0.206	-0.22	-0.235	-0.25	-0.265	-0.28	-0.294	-0.309	-0.324	-0.339	-0.353	-0.368	-0.383	-0.398	-0.413	-0.427	-0.442
2310039H08Rik					0.000107016	4.5	1.06	0.998	0.938	0.878	0.818	0.758	0.698	0.638	0.578	0.518	0.458	0.398	0.338	0.278	0.218	0.157	0.0975	0.0375	-0.0226	-0.0826	-0.143	-0.203	-0.263	-0.323	-0.383	-0.443	-0.503	-0.563	-0.623	-0.683	-0.743	-0.803	-0.863	-0.923	-0.983	-1.04	-1.1	-1.16	-1.22	-1.28
2310045N01Rik		nucleobase-containing compound metabolic process;nitrogen compound metabolic process;metabolic process;biosynthetic process;cellular process;RNA metabolic process;cellular nitrogen compound metabolic process;macromolecule metabolic process;cellular metabolic process;primary metabolic process;biological regulation	nucleic acid binding;DNA binding;binding	nucleus;organelle;intracellular organelle;intracellular membrane-bounded organelle;cell part	0.00407683	5.5	0.661	0.62	0.579	0.538	0.497	0.456	0.415	0.374	0.333	0.292	0.251	0.21	0.169	0.129	0.0876	0.0466	0.00566	-0.0353	-0.0762	-0.117	-0.158	-0.199	-0.24	-0.281	-0.322	-0.363	-0.404	-0.445	-0.486	-0.527	-0.568	-0.609	-0.65	-0.69	-0.731	-0.772	-0.813	-0.854	-0.895	-0.936
2410004B18Rik					0.444636	6.18	0.091	0.0786	0.0662	0.0538	0.0414	0.029	0.0166	0.00416	-0.00828	-0.0207	-0.0332	-0.0457	-0.0582	-0.0708	-0.0833	-0.0959	-0.109	-0.121	-0.134	-0.147	-0.159	-0.172	-0.185	-0.198	-0.211	-0.223	-0.236	-0.249	-0.262	-0.275	-0.288	-0.301	-0.314	-0.327	-0.34	-0.353	-0.366	-0.379	-0.392	-0.405
2410015M20Rik					9.12699e-05	3.61	1.38	1.27	1.16	1.06	0.951	0.845	0.738	0.633	0.527	0.422	0.318	0.216	0.121	0.0335	-0.0422	-0.104	-0.148	-0.173	-0.181	-0.174	-0.156	-0.133	-0.106	-0.081	-0.0608	-0.0496	-0.051	-0.0691	-0.107	-0.17	-0.261	-0.383	-0.541	-0.73	-0.947	-1.19	-1.44	-1.71	-2	-2.28
2510002D24Rik					0.446849	6.18	0.0841	0.0718	0.0596	0.0474	0.0351	0.0229	0.0106	-0.00162	-0.0139	-0.0261	-0.0384	-0.0506	-0.0628	-0.0751	-0.0873	-0.0996	-0.112	-0.124	-0.136	-0.149	-0.161	-0.173	-0.185	-0.197	-0.21	-0.222	-0.234	-0.246	-0.259	-0.271	-0.283	-0.295	-0.308	-0.32	-0.332	-0.344	-0.357	-0.369	-0.381	-0.393
2510003E04Rik					0.212511	6.06	0.263	0.241	0.22	0.199	0.178	0.156	0.135	0.114	0.0927	0.0714	0.0502	0.029	0.00775	-0.0135	-0.0347	-0.0559	-0.0772	-0.0984	-0.12	-0.141	-0.162	-0.183	-0.205	-0.226	-0.247	-0.268	-0.289	-0.311	-0.332	-0.353	-0.374	-0.395	-0.417	-0.438	-0.459	-0.48	-0.502	-0.523	-0.544	-0.565
2610001J05Rik					0.0157746	5.76	0.508	0.475	0.441	0.408	0.374	0.341	0.307	0.274	0.24	0.207	0.174	0.14	0.107	0.0733	0.0398	0.00637	-0.0271	-0.0605	-0.094	-0.127	-0.161	-0.194	-0.228	-0.261	-0.295	-0.328	-0.361	-0.395	-0.428	-0.462	-0.495	-0.529	-0.562	-0.595	-0.629	-0.662	-0.696	-0.729	-0.763	-0.796
2610507B11Rik					0.0423784	5.66	0.432	0.411	0.39	0.369	0.348	0.326	0.305	0.283	0.261	0.238	0.215	0.192	0.168	0.143	0.116	0.0889	0.06	0.0295	-0.0027	-0.0365	-0.072	-0.109	-0.147	-0.187	-0.229	-0.272	-0.316	-0.362	-0.408	-0.457	-0.506	-0.556	-0.608	-0.661	-0.714	-0.769	-0.824	-0.879	-0.934	-0.99
2700050L05Rik					0.567101	6.2	0.0567	0.0459	0.035	0.0242	0.0133	0.00244	-0.00842	-0.0193	-0.0301	-0.041	-0.0518	-0.0627	-0.0736	-0.0844	-0.0953	-0.106	-0.117	-0.128	-0.139	-0.15	-0.16	-0.171	-0.182	-0.193	-0.204	-0.215	-0.226	-0.236	-0.247	-0.258	-0.269	-0.28	-0.291	-0.301	-0.312	-0.323	-0.334	-0.345	-0.356	-0.367
2700094K13Rik					0.000316777	5.01	1.07	0.989	0.908	0.827	0.747	0.669	0.592	0.516	0.443	0.373	0.305	0.239	0.177	0.117	0.0594	0.00441	-0.0481	-0.0983	-0.146	-0.192	-0.237	-0.28	-0.321	-0.362	-0.402	-0.442	-0.481	-0.52	-0.559	-0.599	-0.639	-0.681	-0.723	-0.766	-0.811	-0.856	-0.901	-0.947	-0.994	-1.04
2810008D09Rik					0.581673	6.18	0.0193	0.0156	0.0119	0.00803	0.00398	-0.000341	-0.00498	-0.01	-0.0155	-0.0215	-0.0281	-0.0353	-0.0431	-0.0515	-0.0605	-0.0701	-0.0803	-0.0912	-0.103	-0.115	-0.127	-0.14	-0.154	-0.168	-0.183	-0.198	-0.213	-0.229	-0.245	-0.262	-0.279	-0.296	-0.314	-0.332	-0.35	-0.368	-0.386	-0.404	-0.423	-0.441
2810428I15Rik					3.83625e-05	4.21	1.14	1.08	1.01	0.95	0.886	0.822	0.758	0.694	0.63	0.566	0.502	0.439	0.375	0.311	0.247	0.183	0.119	0.0548	-0.00914	-0.0731	-0.137	-0.201	-0.265	-0.329	-0.393	-0.457	-0.521	-0.585	-0.649	-0.713	-0.777	-0.841	-0.905	-0.969	-1.03	-1.1	-1.16	-1.22	-1.29	-1.35
3110040N11Rik					0.00351631	5.42	0.703	0.66	0.617	0.574	0.531	0.488	0.445	0.402	0.359	0.316	0.273	0.23	0.187	0.144	0.101	0.058	0.015	-0.028	-0.071	-0.114	-0.157	-0.2	-0.243	-0.286	-0.329	-0.372	-0.415	-0.458	-0.501	-0.544	-0.587	-0.63	-0.673	-0.716	-0.759	-0.802	-0.845	-0.888	-0.931	-0.974
3830406C13Rik					0.246491	5.95	0.668	0.589	0.512	0.434	0.358	0.283	0.209	0.137	0.0668	-0.000861	-0.0658	-0.128	-0.185	-0.238	-0.285	-0.326	-0.36	-0.386	-0.405	-0.416	-0.422	-0.422	-0.418	-0.41	-0.398	-0.384	-0.368	-0.351	-0.333	-0.316	-0.3	-0.286	-0.274	-0.264	-0.256	-0.25	-0.245	-0.241	-0.238	-0.235
4833439L19Rik					0.269323	6.14	0.158	0.143	0.127	0.111	0.0948	0.0789	0.0629	0.047	0.0311	0.0151	-0.000796	-0.0167	-0.0327	-0.0487	-0.0647	-0.0807	-0.0967	-0.113	-0.129	-0.145	-0.161	-0.177	-0.193	-0.209	-0.225	-0.241	-0.257	-0.274	-0.29	-0.306	-0.322	-0.338	-0.354	-0.37	-0.387	-0.403	-0.419	-0.435	-0.451	-0.468
4921524J17Rik					0.687052	6.23	-0.0303	-0.0367	-0.0432	-0.0496	-0.056	-0.0625	-0.0689	-0.0753	-0.0818	-0.0882	-0.0946	-0.101	-0.107	-0.114	-0.12	-0.127	-0.133	-0.14	-0.146	-0.153	-0.159	-0.165	-0.172	-0.178	-0.185	-0.191	-0.198	-0.204	-0.21	-0.217	-0.223	-0.23	-0.236	-0.243	-0.249	-0.255	-0.262	-0.268	-0.275	-0.281
4930506M07Rik					0.392545	6.16	0.0967	0.0856	0.0745	0.0633	0.0522	0.0409	0.0297	0.0183	0.00692	-0.00458	-0.0162	-0.0279	-0.0398	-0.0519	-0.0642	-0.0767	-0.0895	-0.103	-0.116	-0.13	-0.144	-0.158	-0.173	-0.188	-0.203	-0.218	-0.234	-0.25	-0.267	-0.283	-0.3	-0.317	-0.334	-0.352	-0.37	-0.388	-0.406	-0.424	-0.442	-0.46
4933411K20Rik					0.456726	6.17	0.111	0.0977	0.0841	0.0705	0.0569	0.0433	0.0296	0.016	0.0024	-0.0112	-0.0248	-0.0385	-0.0521	-0.0657	-0.0793	-0.0929	-0.107	-0.12	-0.134	-0.147	-0.161	-0.175	-0.188	-0.202	-0.216	-0.229	-0.243	-0.256	-0.27	-0.284	-0.297	-0.311	-0.324	-0.338	-0.352	-0.365	-0.379	-0.393	-0.406	-0.42
4933426M11Rik					0.0139434	5.75	0.519	0.485	0.451	0.417	0.383	0.349	0.315	0.281	0.248	0.214	0.18	0.146	0.112	0.0777	0.0438	0.00977	-0.0242	-0.0582	-0.0923	-0.126	-0.16	-0.194	-0.228	-0.262	-0.296	-0.33	-0.365	-0.399	-0.433	-0.467	-0.501	-0.535	-0.569	-0.603	-0.637	-0.671	-0.705	-0.739	-0.773	-0.807
4933434E20Rik			catalytic activity;binding;oxidoreductase activity;oxidoreductase activity, acting on CH-OH group of donors;oxidoreductase activity, acting on the CH-OH group of donors, NAD or NADP as acceptor;cofactor binding;coenzyme binding		0.169302	6.04	0.282	0.259	0.237	0.215	0.193	0.171	0.148	0.126	0.104	0.0819	0.0597	0.0376	0.0154	-0.00679	-0.029	-0.0512	-0.0733	-0.0955	-0.118	-0.14	-0.162	-0.184	-0.206	-0.229	-0.251	-0.273	-0.295	-0.317	-0.339	-0.362	-0.384	-0.406	-0.428	-0.45	-0.473	-0.495	-0.517	-0.539	-0.561	-0.583
9130401M01Rik					0.0911157	5.9	0.408	0.379	0.351	0.322	0.294	0.265	0.237	0.208	0.18	0.151	0.123	0.0945	0.066	0.0376	0.00911	-0.0194	-0.0478	-0.0763	-0.105	-0.133	-0.162	-0.19	-0.219	-0.247	-0.276	-0.304	-0.333	-0.361	-0.389	-0.418	-0.446	-0.475	-0.503	-0.532	-0.56	-0.589	-0.617	-0.646	-0.674	-0.703
9430016H08Rik					0.00476009	5.46	0.685	0.643	0.601	0.559	0.517	0.475	0.433	0.39	0.348	0.306	0.264	0.222	0.18	0.138	0.0954	0.0532	0.0111	-0.031	-0.0732	-0.115	-0.157	-0.2	-0.242	-0.284	-0.326	-0.368	-0.41	-0.452	-0.495	-0.537	-0.579	-0.621	-0.663	-0.705	-0.748	-0.79	-0.832	-0.874	-0.916	-0.958
AI314180					0.610611	6.21	0.0219	0.0128	0.00371	-0.00537	-0.0144	-0.0235	-0.0326	-0.0417	-0.0508	-0.0598	-0.0689	-0.078	-0.0871	-0.0962	-0.105	-0.114	-0.123	-0.133	-0.142	-0.151	-0.16	-0.169	-0.178	-0.187	-0.196	-0.205	-0.214	-0.223	-0.233	-0.242	-0.251	-0.26	-0.269	-0.278	-0.287	-0.296	-0.305	-0.314	-0.324	-0.333
AU021092					9.55589e-13	2.39	1.95	1.64	1.33	1.03	0.743	0.465	0.202	-0.0423	-0.265	-0.462	-0.633	-0.776	-0.893	-0.986	-1.06	-1.1	-1.13	-1.14	-1.13	-1.11	-1.07	-1.01	-0.943	-0.86	-0.765	-0.658	-0.541	-0.415	-0.279	-0.136	0.014	0.17	0.332	0.498	0.667	0.84	1.02	1.19	1.37	1.55
AW549877					0.354081	6.13	0.176	0.16	0.143	0.126	0.109	0.092	0.0751	0.0582	0.0413	0.0244	0.00754	-0.00936	-0.0263	-0.0432	-0.0601	-0.077	-0.0939	-0.111	-0.128	-0.145	-0.162	-0.178	-0.195	-0.212	-0.229	-0.246	-0.263	-0.28	-0.297	-0.314	-0.331	-0.348	-0.365	-0.381	-0.398	-0.415	-0.432	-0.449	-0.466	-0.483
Aamdc		biological regulation		cytoplasm;cell part	0.741994	6.23	-0.0508	-0.0562	-0.0616	-0.067	-0.0724	-0.0778	-0.0832	-0.0886	-0.0939	-0.0993	-0.105	-0.11	-0.115	-0.121	-0.126	-0.132	-0.137	-0.142	-0.148	-0.153	-0.159	-0.164	-0.169	-0.175	-0.18	-0.186	-0.191	-0.196	-0.202	-0.207	-0.212	-0.218	-0.223	-0.229	-0.234	-0.239	-0.245	-0.25	-0.255	-0.261
Aamp		cellular component movement;cellular process;locomotion;cell motility		cell surface;cell part	0.593081	6.22	-0.000468	-0.00842	-0.0164	-0.0243	-0.0323	-0.0402	-0.0482	-0.0562	-0.0641	-0.0721	-0.08	-0.088	-0.0959	-0.104	-0.112	-0.12	-0.128	-0.136	-0.144	-0.152	-0.16	-0.167	-0.175	-0.183	-0.191	-0.199	-0.207	-0.215	-0.223	-0.231	-0.239	-0.247	-0.255	-0.263	-0.271	-0.279	-0.287	-0.295	-0.302	-0.31
Abcd3	BILE_ACID_METABOLISM;PEROXISOME	organic acid metabolic process;lipid metabolic process;organelle organization;peroxisome organization;metabolic process;catabolic process;cellular process;cellular component organization;cellular ketone metabolic process;cellular metabolic process;primary metabolic process;cellular lipid metabolic process;small molecule metabolic process	nucleotide binding;catalytic activity;transporter activity;binding;ATP binding;primary active transmembrane transporter activity;P-P-bond-hydrolysis-driven transmembrane transporter activity;pyrophosphatase activity;hydrolase activity;hydrolase activity, acting on acid anhydrides;hydrolase activity, acting on acid anhydrides, in phosphorus-containing anhydrides;hydrolase activity, acting on acid …	membrane;microbody;organelle;intracellular organelle;intracellular membrane-bounded organelle;cell part	0.808249	6.23	0.0278	0.00689	-0.0139	-0.0344	-0.0547	-0.0746	-0.0939	-0.113	-0.131	-0.148	-0.164	-0.18	-0.194	-0.206	-0.217	-0.227	-0.234	-0.239	-0.242	-0.244	-0.243	-0.241	-0.238	-0.233	-0.227	-0.22	-0.212	-0.203	-0.193	-0.184	-0.173	-0.163	-0.152	-0.142	-0.131	-0.121	-0.11	-0.0997	-0.0891	-0.0785
Abce1	MYC_TARGETS_V1;ALLOGRAFT_REJECTION	nucleobase-containing compound metabolic process;nitrogen compound metabolic process;metabolic process;catabolic process;nucleotide metabolic process;cellular process;cellular nitrogen compound metabolic process;nucleobase-containing compound catabolic process;cellular metabolic process;primary metabolic process;small molecule metabolic process;heterocycle metabolic process;nucleobase-containing …	nucleotide binding;catalytic activity;binding;ATP binding;electron carrier activity;pyrophosphatase activity;hydrolase activity;hydrolase activity, acting on acid anhydrides;hydrolase activity, acting on acid anhydrides, in phosphorus-containing anhydrides;ATPase activity;purine nucleotide binding;nucleoside-triphosphatase activity;adenyl nucleotide binding;ribonucleotide binding;purine ribonucle…	mitochondrion;organelle;intracellular organelle;intracellular membrane-bounded organelle;cell part	0.0112704	5.53	0.553	0.523	0.493	0.463	0.433	0.403	0.373	0.342	0.312	0.281	0.25	0.219	0.187	0.155	0.122	0.0883	0.0536	0.0178	-0.0191	-0.0572	-0.0964	-0.137	-0.178	-0.22	-0.264	-0.309	-0.354	-0.401	-0.448	-0.497	-0.546	-0.597	-0.648	-0.7	-0.753	-0.807	-0.861	-0.915	-0.97	-1.02
Abcf2	MTORC1_SIGNALING	nucleobase-containing compound metabolic process;nitrogen compound metabolic process;metabolic process;catabolic process;nucleotide metabolic process;cellular process;cellular nitrogen compound metabolic process;nucleobase-containing compound catabolic process;cellular metabolic process;primary metabolic process;small molecule metabolic process;heterocycle metabolic process;nucleobase-containing …	nucleotide binding;catalytic activity;binding;ATP binding;pyrophosphatase activity;hydrolase activity;hydrolase activity, acting on acid anhydrides;hydrolase activity, acting on acid anhydrides, in phosphorus-containing anhydrides;ATPase activity;purine nucleotide binding;nucleoside-triphosphatase activity;adenyl nucleotide binding;ribonucleotide binding;purine ribonucleotide binding;adenyl ribon…	mitochondrion;organelle;intracellular organelle;intracellular membrane-bounded organelle;cell part	0.0183304	5.73	0.531	0.496	0.462	0.427	0.393	0.358	0.323	0.289	0.254	0.22	0.185	0.151	0.116	0.0815	0.0469	0.0123	-0.0223	-0.0568	-0.0914	-0.126	-0.161	-0.195	-0.23	-0.264	-0.299	-0.333	-0.368	-0.402	-0.437	-0.472	-0.506	-0.541	-0.575	-0.61	-0.644	-0.679	-0.714	-0.748	-0.783	-0.817
Abcf3		immune system process;nucleobase-containing compound metabolic process;nitrogen compound metabolic process;response to stress;metabolic process;catabolic process;nucleotide metabolic process;response to biotic stimulus;cellular process;cellular nitrogen compound metabolic process;nucleobase-containing compound catabolic process;cellular metabolic process;primary metabolic process;small molecule m…	nucleotide binding;catalytic activity;binding;ATP binding;pyrophosphatase activity;hydrolase activity;hydrolase activity, acting on acid anhydrides;hydrolase activity, acting on acid anhydrides, in phosphorus-containing anhydrides;ATPase activity;purine nucleotide binding;nucleoside-triphosphatase activity;adenyl nucleotide binding;ribonucleotide binding;purine ribonucleotide binding;adenyl ribon…		0.0169403	5.47	0.615	0.581	0.548	0.514	0.48	0.446	0.412	0.377	0.342	0.307	0.271	0.235	0.198	0.161	0.123	0.0849	0.0456	0.00557	-0.0353	-0.0768	-0.119	-0.162	-0.206	-0.25	-0.295	-0.34	-0.386	-0.432	-0.479	-0.526	-0.573	-0.621	-0.669	-0.717	-0.766	-0.815	-0.864	-0.913	-0.962	-1.01
Abhd11		metabolic process	catalytic activity;hydrolase activity	mitochondrion;organelle;intracellular organelle;intracellular membrane-bounded organelle;cell part	0.000608258	5.22	0.796	0.749	0.701	0.654	0.606	0.559	0.511	0.464	0.416	0.369	0.321	0.274	0.226	0.179	0.131	0.0834	0.0359	-0.0117	-0.0592	-0.107	-0.154	-0.202	-0.249	-0.297	-0.344	-0.392	-0.44	-0.487	-0.535	-0.582	-0.63	-0.677	-0.725	-0.772	-0.82	-0.868	-0.915	-0.963	-1.01	-1.06
Abhd16a			catalytic activity;hydrolase activity	cell part	0.450193	6.1	0.315	0.281	0.246	0.211	0.175	0.137	0.0987	0.0584	0.0162	-0.0282	-0.0748	-0.123	-0.171	-0.217	-0.261	-0.301	-0.335	-0.363	-0.384	-0.398	-0.406	-0.409	-0.406	-0.399	-0.388	-0.373	-0.355	-0.334	-0.311	-0.286	-0.259	-0.232	-0.204	-0.176	-0.147	-0.118	-0.0892	-0.0599	-0.0305	-0.0011
Abhd17a			catalytic activity;hydrolase activity	extracellular region	0.0536848	5.8	0.434	0.408	0.382	0.356	0.33	0.304	0.278	0.251	0.224	0.197	0.169	0.141	0.113	0.0839	0.0545	0.0246	-0.00584	-0.0368	-0.0684	-0.1	-0.133	-0.166	-0.2	-0.234	-0.268	-0.303	-0.338	-0.373	-0.409	-0.445	-0.481	-0.518	-0.554	-0.591	-0.628	-0.665	-0.702	-0.74	-0.777	-0.814
Abhd17b			catalytic activity;hydrolase activity	extracellular region	0.521445	6.2	0.0531	0.0424	0.0316	0.0209	0.0102	-0.000563	-0.0113	-0.022	-0.0327	-0.0434	-0.0541	-0.0648	-0.0755	-0.0862	-0.0969	-0.108	-0.118	-0.129	-0.14	-0.15	-0.161	-0.171	-0.182	-0.193	-0.203	-0.214	-0.224	-0.235	-0.245	-0.256	-0.267	-0.277	-0.288	-0.298	-0.309	-0.319	-0.33	-0.341	-0.351	-0.362
Abhd4	P53_PATHWAY	lipid metabolic process;metabolic process;catabolic process;primary metabolic process	catalytic activity;hydrolase activity		0.00032008	5.11	0.843	0.793	0.744	0.694	0.644	0.594	0.544	0.495	0.445	0.395	0.345	0.295	0.246	0.196	0.146	0.0962	0.0464	-0.00341	-0.0532	-0.103	-0.153	-0.203	-0.252	-0.302	-0.352	-0.402	-0.451	-0.501	-0.551	-0.601	-0.651	-0.7	-0.75	-0.8	-0.85	-0.899	-0.949	-0.999	-1.05	-1.1
Abhd5		organic acid metabolic process;lipid metabolic process;metabolic process;biosynthetic process;cellular process;cell differentiation;developmental process;cellular ketone metabolic process;cellular metabolic process;primary metabolic process;cellular lipid metabolic process;small molecule metabolic process;biological regulation	catalytic activity;1-acylglycerol-3-phosphate O-acyltransferase activity;O-acyltransferase activity;acylglycerol O-acyltransferase activity;transferase activity;transferase activity, transferring acyl groups;transferase activity, transferring acyl groups other than amino-acyl groups;lysophosphatidic acid acyltransferase activity;lysophospholipid acyltransferase activity	lipid particle;cytosol;cell part	0.00107122	5.08	0.728	0.694	0.66	0.625	0.59	0.555	0.52	0.483	0.447	0.409	0.371	0.332	0.292	0.251	0.209	0.165	0.12	0.0731	0.0248	-0.025	-0.0762	-0.129	-0.183	-0.238	-0.294	-0.351	-0.409	-0.468	-0.528	-0.589	-0.65	-0.712	-0.774	-0.837	-0.901	-0.964	-1.03	-1.09	-1.16	-1.22
Abhd6	XENOBIOTIC_METABOLISM	biological regulation	catalytic activity;lipase activity;hydrolase activity;hydrolase activity, acting on ester bonds;acylglycerol lipase activity;carboxylic ester hydrolase activity	mitochondrion;macromolecular complex;organelle;intracellular organelle;intracellular membrane-bounded organelle;protein complex;receptor complex;cell part	0.154341	5.84	0.236	0.234	0.232	0.23	0.227	0.223	0.218	0.212	0.204	0.195	0.183	0.17	0.154	0.137	0.116	0.094	0.069	0.0414	0.0115	-0.0208	-0.055	-0.0912	-0.129	-0.168	-0.209	-0.251	-0.293	-0.337	-0.381	-0.425	-0.469	-0.514	-0.558	-0.602	-0.646	-0.689	-0.733	-0.776	-0.819	-0.863
Abracl					3.9418e-10	2.01	0.875	0.809	0.744	0.682	0.625	0.574	0.531	0.498	0.475	0.466	0.469	0.485	0.507	0.533	0.559	0.581	0.595	0.598	0.589	0.566	0.531	0.482	0.42	0.345	0.257	0.155	0.0397	-0.0896	-0.233	-0.39	-0.561	-0.746	-0.946	-1.16	-1.38	-1.61	-1.85	-2.1	-2.35	-2.6
Acaa2	ADIPOGENESIS;FATTY_ACID_METABOLISM;OXIDATIVE_PHOSPHORYLATION	organic acid metabolic process;lipid metabolic process;metabolic process;cellular process;cellular ketone metabolic process;cellular metabolic process;primary metabolic process;cellular lipid metabolic process;small molecule metabolic process;biological regulation	catalytic activity;acetyl-CoA C-acyltransferase activity;C-acyltransferase activity;transferase activity;transferase activity, transferring acyl groups;transferase activity, transferring acyl groups other than amino-acyl groups	membrane;cell part	0.0532915	5.66	0.726	0.657	0.587	0.516	0.443	0.369	0.293	0.213	0.131	0.0446	-0.0456	-0.138	-0.23	-0.319	-0.402	-0.477	-0.542	-0.594	-0.632	-0.658	-0.672	-0.675	-0.667	-0.65	-0.624	-0.589	-0.547	-0.498	-0.444	-0.384	-0.32	-0.252	-0.18	-0.107	-0.0305	0.0475	0.127	0.207	0.289	0.37
Acad8		organic acid metabolic process;cellular amino acid metabolic process;nitrogen compound metabolic process;metabolic process;catabolic process;amine metabolic process;cellular process;cellular nitrogen compound metabolic process;cellular ketone metabolic process;cellular metabolic process;primary metabolic process;small molecule metabolic process	catalytic activity;acyl-CoA dehydrogenase activity;binding;oxidoreductase activity;oxidoreductase activity, acting on the CH-CH group of donors;cofactor binding;flavin adenine dinucleotide binding;coenzyme binding	mitochondrion;organelle;intracellular organelle;intracellular membrane-bounded organelle;cell part	0.0465954	5.73	0.53	0.495	0.461	0.426	0.392	0.357	0.323	0.288	0.254	0.219	0.185	0.15	0.116	0.0811	0.0466	0.0121	-0.0225	-0.057	-0.0915	-0.126	-0.161	-0.195	-0.23	-0.264	-0.299	-0.333	-0.368	-0.402	-0.437	-0.471	-0.506	-0.54	-0.575	-0.609	-0.644	-0.678	-0.713	-0.747	-0.782	-0.816
Acadl	ADIPOGENESIS;FATTY_ACID_METABOLISM	organic acid metabolic process;protein complex assembly;cellular amino acid metabolic process;lipid metabolic process;nitrogen compound metabolic process;metabolic process;catabolic process;amine metabolic process;cellular process;cellular component organization;cellular component assembly;multicellular organismal process;cellular nitrogen compound metabolic process;cellular ketone metabolic proc…	fatty-acyl-CoA binding;catalytic activity;acyl-CoA dehydrogenase activity;acyl-CoA oxidase activity;long-chain-acyl-CoA dehydrogenase activity;binding;fatty acid binding;lipid binding;palmitoyl-CoA oxidase activity;oxidoreductase activity;oxidoreductase activity, acting on the CH-CH group of donors;oxidoreductase activity, acting on the CH-CH group of donors, oxygen as acceptor;carboxylic acid bi…	mitochondrion;membrane;organelle;intracellular organelle;intracellular membrane-bounded organelle;cell part	2.71083e-11	2.05	1.21	1.16	1.12	1.07	1.03	0.982	0.936	0.889	0.842	0.793	0.744	0.694	0.642	0.589	0.532	0.473	0.41	0.344	0.274	0.2	0.122	0.0408	-0.0445	-0.133	-0.226	-0.322	-0.422	-0.525	-0.631	-0.741	-0.855	-0.972	-1.09	-1.21	-1.34	-1.47	-1.6	-1.73	-1.86	-1.99
Acadm	ADIPOGENESIS;FATTY_ACID_METABOLISM;OXIDATIVE_PHOSPHORYLATION	carbohydrate metabolic process;polysaccharide metabolic process;organic acid metabolic process;generation of precursor metabolites and energy;energy reserve metabolic process;cellular amino acid metabolic process;lipid metabolic process;nitrogen compound metabolic process;response to stress;metabolic process;catabolic process;biosynthetic process;amine metabolic process;response to external stimu…	catalytic activity;acyl-CoA dehydrogenase activity;binding;oxidoreductase activity;oxidoreductase activity, acting on the CH-CH group of donors;cofactor binding;flavin adenine dinucleotide binding;coenzyme binding;medium-chain-acyl-CoA dehydrogenase activity	mitochondrion;cell projection;neuron projection;organelle;intracellular organelle;intracellular membrane-bounded organelle;cell part	0.224272	6.1	0.206	0.188	0.169	0.151	0.133	0.114	0.0958	0.0774	0.059	0.0406	0.0222	0.00379	-0.0146	-0.033	-0.0514	-0.0698	-0.0882	-0.107	-0.125	-0.143	-0.162	-0.18	-0.199	-0.217	-0.235	-0.254	-0.272	-0.291	-0.309	-0.327	-0.346	-0.364	-0.383	-0.401	-0.419	-0.438	-0.456	-0.475	-0.493	-0.511
Acadvl	FATTY_ACID_METABOLISM;OXIDATIVE_PHOSPHORYLATION	organic acid metabolic process;lipid metabolic process;metabolic process;catabolic process;cellular process;multicellular organismal process;cellular ketone metabolic process;homeostatic process;cellular metabolic process;primary metabolic process;cellular lipid metabolic process;small molecule metabolic process;biological regulation	catalytic activity;acyl-CoA dehydrogenase activity;binding;oxidoreductase activity;oxidoreductase activity, acting on the CH-CH group of donors;cofactor binding;flavin adenine dinucleotide binding;coenzyme binding	mitochondrion;membrane;organelle;intracellular organelle;intracellular membrane-bounded organelle;cell part	0.0102838	5.66	0.574	0.538	0.501	0.464	0.428	0.391	0.354	0.317	0.281	0.244	0.207	0.171	0.134	0.0971	0.0604	0.0237	-0.013	-0.0498	-0.0865	-0.123	-0.16	-0.197	-0.233	-0.27	-0.307	-0.343	-0.38	-0.417	-0.453	-0.49	-0.527	-0.564	-0.6	-0.637	-0.674	-0.71	-0.747	-0.784	-0.821	-0.857
Acap2		biological regulation	small GTPase regulator activity;GTPase activator activity;binding;phospholipid binding;enzyme activator activity;ARF GTPase activator activity;zinc ion binding;lipid binding;enzyme regulator activity;GTPase regulator activity;ion binding;cation binding;metal ion binding;transition metal ion binding;nucleoside-triphosphatase regulator activity		0.61924	6.21	0.0244	0.0152	0.00597	-0.00324	-0.0125	-0.0217	-0.0309	-0.0401	-0.0493	-0.0585	-0.0677	-0.077	-0.0862	-0.0954	-0.105	-0.114	-0.123	-0.132	-0.141	-0.151	-0.16	-0.169	-0.178	-0.188	-0.197	-0.206	-0.215	-0.224	-0.234	-0.243	-0.252	-0.261	-0.27	-0.28	-0.289	-0.298	-0.307	-0.317	-0.326	-0.335
Acat1	OXIDATIVE_PHOSPHORYLATION	protein complex assembly;response to stress;response to external stimulus;response to endogenous stimulus;response to extracellular stimulus;cellular component organization;cellular component assembly;developmental process;response to chemical stimulus;response to starvation;anatomical structure development;response to stimulus;macromolecular complex assembly	catalytic activity;acetyl-CoA C-acetyltransferase activity;acetyl-CoA C-acyltransferase activity;binding;acetyltransferase activity;C-acyltransferase activity;C-acetyltransferase activity;transferase activity;transferase activity, transferring acyl groups;transferase activity, transferring acyl groups other than amino-acyl groups;ion binding;cation binding;metal ion binding;cofactor binding;coenz…	membrane;cell part	0.17648	5.67	1.14	0.961	0.787	0.617	0.452	0.296	0.149	0.0133	-0.108	-0.215	-0.304	-0.376	-0.431	-0.471	-0.495	-0.506	-0.503	-0.487	-0.46	-0.424	-0.381	-0.333	-0.283	-0.233	-0.185	-0.14	-0.102	-0.0723	-0.053	-0.0463	-0.0545	-0.0796	-0.123	-0.184	-0.26	-0.347	-0.445	-0.55	-0.66	-0.772
Acbd6			fatty-acyl-CoA binding;binding;fatty acid binding;lipid binding;carboxylic acid binding;monocarboxylic acid binding;cofactor binding;coenzyme binding	nucleus;cytoplasm;organelle;intracellular organelle;intracellular membrane-bounded organelle;cell part	0.00341773	5.46	0.684	0.642	0.6	0.558	0.516	0.474	0.432	0.39	0.348	0.305	0.263	0.221	0.179	0.137	0.0951	0.053	0.0109	-0.0312	-0.0733	-0.115	-0.157	-0.2	-0.242	-0.284	-0.326	-0.368	-0.41	-0.452	-0.494	-0.536	-0.578	-0.621	-0.663	-0.705	-0.747	-0.789	-0.831	-0.873	-0.915	-0.957
Aco1		organic acid metabolic process;regulation of translation;cellular ion homeostasis;metabolic process;catabolic process;post-embryonic development;cellular process;cellular homeostasis;multicellular organismal process;developmental process;cellular ketone metabolic process;response to chemical stimulus;homeostatic process;cellular metabolic process;small molecule metabolic process;response to stimu…	nucleic acid binding;RNA binding;mRNA binding;catalytic activity;aconitate hydratase activity;binding;lyase activity;carbon-oxygen lyase activity;hydro-lyase activity;iron-responsive element binding;ion binding;cation binding;metal ion binding;iron-sulfur cluster binding;4 iron, 4 sulfur cluster binding;metal cluster binding;citrate hydro-lyase (cis-aconitate-forming) activity;isocitrate hydro-ly…	mitochondrion;endoplasmic reticulum;Golgi apparatus;cytosol;organelle;intracellular organelle;intracellular membrane-bounded organelle;cell part	0.00918892	5.61	0.6	0.562	0.524	0.486	0.448	0.41	0.372	0.334	0.297	0.259	0.221	0.183	0.145	0.107	0.0687	0.0308	-0.00722	-0.0452	-0.0832	-0.121	-0.159	-0.197	-0.235	-0.273	-0.311	-0.349	-0.387	-0.425	-0.463	-0.501	-0.539	-0.577	-0.615	-0.653	-0.691	-0.729	-0.767	-0.805	-0.844	-0.882
Aco2	ADIPOGENESIS;XENOBIOTIC_METABOLISM;FATTY_ACID_METABOLISM;OXIDATIVE_PHOSPHORYLATION	organic acid metabolic process;metabolic process;catabolic process;cellular process;cellular ketone metabolic process;cellular metabolic process;small molecule metabolic process;cofactor metabolic process	catalytic activity;aconitate hydratase activity;binding;iron ion binding;lyase activity;carbon-oxygen lyase activity;hydro-lyase activity;ion binding;cation binding;metal ion binding;transition metal ion binding;iron-sulfur cluster binding;3 iron, 4 sulfur cluster binding;4 iron, 4 sulfur cluster binding;metal cluster binding;citrate hydro-lyase (cis-aconitate-forming) activity;isocitrate hydro-l…	nucleus;mitochondrion;organelle;intracellular organelle;intracellular membrane-bounded organelle;cell part	0.00432201	5.59	0.616	0.577	0.538	0.5	0.461	0.422	0.383	0.344	0.306	0.267	0.228	0.189	0.151	0.112	0.0733	0.0345	-0.00422	-0.043	-0.0817	-0.12	-0.159	-0.198	-0.237	-0.275	-0.314	-0.353	-0.392	-0.43	-0.469	-0.508	-0.546	-0.585	-0.624	-0.663	-0.701	-0.74	-0.779	-0.817	-0.856	-0.895
Acot1		organic acid metabolic process;lipid metabolic process;metabolic process;cellular process;cellular ketone metabolic process;cellular metabolic process;primary metabolic process;cellular lipid metabolic process;small molecule metabolic process;cofactor metabolic process	catalytic activity;carboxylesterase activity;CoA hydrolase activity;palmitoyl-CoA hydrolase activity;acyl-CoA thioesterase activity;hydrolase activity;hydrolase activity, acting on ester bonds;thiolester hydrolase activity;acyl-CoA hydrolase activity;carboxylic ester hydrolase activity	mitochondrion;organelle;intracellular organelle;intracellular membrane-bounded organelle;cell part	0.138982	5.94	0.377	0.35	0.323	0.296	0.269	0.242	0.215	0.188	0.161	0.135	0.108	0.0806	0.0536	0.0267	-0.00028	-0.0272	-0.0542	-0.0811	-0.108	-0.135	-0.162	-0.189	-0.216	-0.243	-0.27	-0.297	-0.324	-0.351	-0.378	-0.404	-0.431	-0.458	-0.485	-0.512	-0.539	-0.566	-0.593	-0.62	-0.647	-0.674
Acox1	ADIPOGENESIS;XENOBIOTIC_METABOLISM;FATTY_ACID_METABOLISM;PEROXISOME	organic acid metabolic process;generation of precursor metabolites and energy;lipid metabolic process;organelle organization;metabolic process;catabolic process;cellular process;cellular component organization;multicellular organismal process;cellular ketone metabolic process;homeostatic process;cellular metabolic process;primary metabolic process;cellular lipid metabolic process;small molecule m…	catalytic activity;acyl-CoA dehydrogenase activity;acyl-CoA oxidase activity;binding;fatty acid binding;lipid binding;palmitoyl-CoA oxidase activity;oxidoreductase activity;oxidoreductase activity, acting on the CH-CH group of donors;oxidoreductase activity, acting on the CH-CH group of donors, oxygen as acceptor;carboxylic acid binding;monocarboxylic acid binding;cofactor binding;flavin adenine …	mitochondrion;membrane;microbody;organelle;intracellular organelle;intracellular membrane-bounded organelle;cell part	0.731991	6.23	-0.0493	-0.0547	-0.0602	-0.0657	-0.0712	-0.0766	-0.0821	-0.0876	-0.0931	-0.0985	-0.104	-0.109	-0.115	-0.12	-0.126	-0.131	-0.137	-0.142	-0.148	-0.153	-0.159	-0.164	-0.17	-0.175	-0.18	-0.186	-0.191	-0.197	-0.202	-0.208	-0.213	-0.219	-0.224	-0.23	-0.235	-0.24	-0.246	-0.251	-0.257	-0.262
Acp1	MYC_TARGETS_V1;XENOBIOTIC_METABOLISM	cell communication;cell-cell signaling;cellular process;signaling	catalytic activity;acid phosphatase activity;phosphoprotein phosphatase activity;protein tyrosine phosphatase activity;non-membrane spanning protein tyrosine phosphatase activity;hydrolase activity;hydrolase activity, acting on ester bonds;phosphatase activity;phosphoric ester hydrolase activity	nucleus;cytoplasm;cell projection;neuron projection;organelle;intracellular organelle;intracellular membrane-bounded organelle;cell part	1.01737e-06	3.03	0.639	0.625	0.611	0.598	0.587	0.578	0.571	0.567	0.566	0.569	0.576	0.585	0.595	0.602	0.604	0.599	0.585	0.559	0.521	0.472	0.411	0.34	0.258	0.166	0.0657	-0.0437	-0.161	-0.287	-0.42	-0.56	-0.706	-0.858	-1.02	-1.18	-1.34	-1.51	-1.69	-1.86	-2.04	-2.21
Acsl4	FATTY_ACID_METABOLISM;PEROXISOME	lipid metabolic process;glycerol ether metabolic process;transport;lipid transport;metabolic process;biosynthetic process;response to external stimulus;cellular process;response to extracellular stimulus;organic acid transport;multicellular organismal process;developmental process;response to chemical stimulus;cellular metabolic process;primary metabolic process;cellular lipid metabolic process;s…	nucleotide binding;catalytic activity;long-chain fatty acid-CoA ligase activity;binding;ATP binding;fatty acid ligase activity;ligase activity;ligase activity, forming carbon-sulfur bonds;acid-thiol ligase activity;purine nucleotide binding;adenyl nucleotide binding;very long-chain fatty acid-CoA ligase activity;ribonucleotide binding;purine ribonucleotide binding;adenyl ribonucleotide binding;pu…	mitochondrion;lipid particle;membrane;microbody;neuronal cell body;organelle;intracellular organelle;intracellular membrane-bounded organelle;cell body;cell part	0.0566217	5.31	1.24	1.11	0.982	0.855	0.73	0.609	0.492	0.381	0.277	0.18	0.0913	0.0107	-0.0621	-0.127	-0.186	-0.238	-0.283	-0.322	-0.357	-0.386	-0.41	-0.431	-0.448	-0.462	-0.474	-0.483	-0.491	-0.498	-0.504	-0.51	-0.516	-0.523	-0.531	-0.541	-0.551	-0.563	-0.575	-0.587	-0.6	-0.613
Actr10		cellular component movement;cellular process		cytoplasm;macromolecular complex;protein complex;cell part	0.0057126	5.46	0.469	0.456	0.442	0.429	0.414	0.399	0.383	0.366	0.347	0.326	0.304	0.28	0.253	0.225	0.194	0.16	0.124	0.0851	0.0434	-0.00086	-0.0473	-0.0958	-0.146	-0.198	-0.251	-0.305	-0.361	-0.416	-0.473	-0.529	-0.585	-0.641	-0.697	-0.752	-0.807	-0.862	-0.916	-0.97	-1.02	-1.08
Actr1a			nucleotide binding;binding;ATP binding;purine nucleotide binding;adenyl nucleotide binding;ribonucleotide binding;purine ribonucleotide binding;adenyl ribonucleotide binding;purine ribonucleoside triphosphate binding	cytoplasm;centrosome;microtubule organizing center;organelle;intracellular organelle;intracellular non-membrane-bounded organelle;cell part	0.134076	5.9	0.221	0.214	0.207	0.2	0.192	0.184	0.176	0.168	0.159	0.15	0.14	0.129	0.117	0.103	0.0882	0.0711	0.0518	0.03	0.00565	-0.021	-0.0499	-0.0809	-0.114	-0.149	-0.185	-0.223	-0.263	-0.303	-0.345	-0.388	-0.432	-0.476	-0.522	-0.567	-0.613	-0.66	-0.707	-0.754	-0.801	-0.848
Actr1b			nucleotide binding;binding;ATP binding;purine nucleotide binding;adenyl nucleotide binding;ribonucleotide binding;purine ribonucleotide binding;adenyl ribonucleotide binding;purine ribonucleoside triphosphate binding	cytoplasm;centrosome;microtubule organizing center;organelle;intracellular organelle;intracellular non-membrane-bounded organelle;cell part	0.648085	6.17	0.212	0.184	0.156	0.128	0.1	0.0722	0.0441	0.0159	-0.0124	-0.0408	-0.0692	-0.0974	-0.125	-0.151	-0.175	-0.197	-0.215	-0.231	-0.243	-0.252	-0.259	-0.263	-0.266	-0.266	-0.266	-0.264	-0.262	-0.26	-0.257	-0.255	-0.254	-0.254	-0.255	-0.257	-0.261	-0.265	-0.27	-0.276	-0.282	-0.288
Acyp1			catalytic activity;acylphosphatase activity;hydrolase activity;hydrolase activity, acting on acid anhydrides;hydrolase activity, acting on acid anhydrides, in phosphorus-containing anhydrides		0.025525	5.54	0.568	0.537	0.505	0.474	0.442	0.41	0.378	0.346	0.314	0.282	0.249	0.216	0.182	0.148	0.113	0.078	0.0419	0.00502	-0.0327	-0.0713	-0.111	-0.151	-0.192	-0.234	-0.276	-0.32	-0.364	-0.409	-0.455	-0.501	-0.548	-0.596	-0.645	-0.695	-0.744	-0.795	-0.846	-0.897	-0.948	-0.999
Adh5	XENOBIOTIC_METABOLISM	alcohol metabolic process;cellular aldehyde metabolic process;protein modification process;lipid metabolic process;response to stress;aging;metabolic process;catabolic process;response to biotic stimulus;cellular process;peptidyl-amino acid modification;protein metabolic process;multicellular organismal process;developmental process;response to chemical stimulus;macromolecule metabolic process;ma…	catalytic activity;alcohol dehydrogenase (NAD) activity;binding;fatty acid binding;zinc ion binding;lipid binding;oxidoreductase activity;oxidoreductase activity, acting on CH-OH group of donors;oxidoreductase activity, acting on the CH-OH group of donors, NAD or NADP as acceptor;oxidoreductase activity, acting on the aldehyde or oxo group of donors, NAD or NADP as acceptor;oxidoreductase activit…	nucleus;mitochondrion;organelle;intracellular organelle;intracellular membrane-bounded organelle;cell part	0.000109003	4	1.03	0.926	0.821	0.719	0.623	0.534	0.455	0.385	0.329	0.286	0.26	0.246	0.244	0.248	0.257	0.266	0.274	0.275	0.27	0.257	0.237	0.208	0.171	0.124	0.0671	3.76e-05	-0.0778	-0.167	-0.268	-0.381	-0.507	-0.646	-0.799	-0.964	-1.14	-1.32	-1.51	-1.71	-1.91	-2.11
Adipor2	ADIPOGENESIS;APICAL_SURFACE;MTORC1_SIGNALING;FATTY_ACID_METABOLISM	organic acid metabolic process;lipid metabolic process;signal transduction;metabolic process;response to endogenous stimulus;cellular process;cellular ketone metabolic process;response to chemical stimulus;cellular metabolic process;primary metabolic process;cellular lipid metabolic process;small molecule metabolic process;response to stimulus;biological regulation	receptor activity;binding;protein binding;hormone binding;identical protein binding	cell part	0.724977	6.24	-0.0538	-0.0591	-0.0643	-0.0695	-0.0748	-0.08	-0.0852	-0.0905	-0.0957	-0.101	-0.106	-0.111	-0.117	-0.122	-0.127	-0.132	-0.138	-0.143	-0.148	-0.153	-0.159	-0.164	-0.169	-0.174	-0.179	-0.185	-0.19	-0.195	-0.2	-0.206	-0.211	-0.216	-0.221	-0.227	-0.232	-0.237	-0.242	-0.247	-0.253	-0.258
Adk		nucleobase-containing compound metabolic process;nitrogen compound metabolic process;metabolic process;cell proliferation;biosynthetic process;nucleoside metabolic process;nucleotide metabolic process;cellular process;cellular nitrogen compound metabolic process;cellular metabolic compound salvage;purine-containing compound salvage;cellular metabolic process;primary metabolic process;small molecu…	nucleotide binding;catalytic activity;adenosine kinase activity;binding;ATP binding;kinase activity;transferase activity;transferase activity, transferring phosphorus-containing groups;phosphotransferase activity, alcohol group as acceptor;purine nucleotide binding;nucleobase-containing compound kinase activity;nucleoside kinase activity;adenyl nucleotide binding;ribonucleotide binding;purine rib…	nucleus;cytosol;organelle;intracellular organelle;intracellular membrane-bounded organelle;cell part	0.153034	5.9	0.615	0.562	0.509	0.456	0.402	0.348	0.292	0.235	0.177	0.118	0.0569	-0.00467	-0.0656	-0.125	-0.181	-0.232	-0.278	-0.317	-0.349	-0.375	-0.395	-0.409	-0.419	-0.425	-0.426	-0.425	-0.421	-0.416	-0.408	-0.4	-0.392	-0.383	-0.375	-0.368	-0.361	-0.355	-0.35	-0.344	-0.339	-0.334
Adsl	FATTY_ACID_METABOLISM	generation of precursor metabolites and energy;nucleobase-containing compound metabolic process;protein complex assembly;nitrogen compound metabolic process;response to stress;metabolic process;biosynthetic process;nucleotide metabolic process;response to external stimulus;cellular process;response to extracellular stimulus;cellular component organization;cellular component assembly;cellular nitr…	catalytic activity;N6-(1,2-dicarboxyethyl)AMP AMP-lyase (fumarate-forming) activity;lyase activity;carbon-nitrogen lyase activity;amidine-lyase activity;(S)-2-(5-amino-1-(5-phospho-D-ribosyl)imidazole-4-carboxamido)succinate AMP-lyase (fumarate-forming) activity	mitochondrion;cytosol;organelle;intracellular organelle;intracellular membrane-bounded organelle;cell part	0.0202346	5.44	0.436	0.427	0.418	0.409	0.398	0.387	0.374	0.36	0.345	0.327	0.308	0.286	0.261	0.234	0.205	0.173	0.138	0.101	0.0604	0.0174	-0.028	-0.0756	-0.125	-0.177	-0.23	-0.285	-0.341	-0.398	-0.456	-0.515	-0.575	-0.635	-0.696	-0.756	-0.817	-0.878	-0.939	-1	-1.06	-1.12
Afg3l1		proteolysis;organelle organization;mitochondrion organization;metabolic process;catabolic process;cellular process;cellular component organization;cellular membrane organization;protein metabolic process;protein catabolic process;macromolecule metabolic process;cellular metabolic process;primary metabolic process;organelle fusion;protein maturation;membrane organization;membrane fusion	nucleotide binding;catalytic activity;endopeptidase activity;metalloendopeptidase activity;binding;ATP binding;peptidase activity;metallopeptidase activity;zinc ion binding;pyrophosphatase activity;hydrolase activity;hydrolase activity, acting on acid anhydrides;hydrolase activity, acting on acid anhydrides, in phosphorus-containing anhydrides;purine nucleotide binding;nucleoside-triphosphatase a…	mitochondrion;membrane;organelle;intracellular organelle;intracellular membrane-bounded organelle;cell part	0.283517	6.14	0.157	0.141	0.125	0.109	0.0932	0.0773	0.0613	0.0454	0.0295	0.0136	-0.00234	-0.0183	-0.0342	-0.0501	-0.066	-0.0819	-0.0978	-0.114	-0.13	-0.146	-0.162	-0.177	-0.193	-0.209	-0.225	-0.241	-0.257	-0.273	-0.289	-0.305	-0.321	-0.337	-0.352	-0.368	-0.384	-0.4	-0.416	-0.432	-0.448	-0.464
Agfg1	SPERMATOGENESIS	transport;organelle organization;nucleus organization;cytoskeleton organization;multicellular organismal development;cellular process;cellular component organization;cellular component assembly;multicellular organismal process;developmental process;anatomical structure formation involved in morphogenesis;establishment of localization;biological regulation	nucleic acid binding;DNA binding;small GTPase regulator activity;GTPase activator activity;binding;enzyme activator activity;ARF GTPase activator activity;zinc ion binding;enzyme regulator activity;GTPase regulator activity;ion binding;cation binding;metal ion binding;transition metal ion binding;nucleoside-triphosphatase regulator activity	nucleus;Golgi apparatus;cytoplasmic membrane-bounded vesicle;vesicle;cell projection;neuronal cell body;organelle;intracellular organelle;intracellular membrane-bounded organelle;cell body;cell part	0.00150899	5.05	0.862	0.812	0.762	0.712	0.662	0.612	0.561	0.511	0.461	0.411	0.36	0.31	0.259	0.209	0.158	0.107	0.0562	0.00527	-0.0458	-0.0969	-0.148	-0.199	-0.251	-0.302	-0.353	-0.405	-0.456	-0.508	-0.559	-0.611	-0.662	-0.714	-0.765	-0.817	-0.869	-0.92	-0.972	-1.02	-1.07	-1.13
Ago2		nucleobase-containing compound metabolic process;RNA processing;mRNA processing;regulation of translation;nitrogen compound metabolic process;metabolic process;biosynthetic process;post-embryonic development;cellular process;RNA metabolic process;mRNA metabolic process;cell differentiation;developmental process;cellular nitrogen compound metabolic process;macromolecule metabolic process;cellular …	RNA cap binding;RNA 7-methylguanosine cap binding;nucleic acid binding;RNA binding;mRNA binding;catalytic activity;nuclease activity;endonuclease activity;endoribonuclease activity;ribonuclease activity;binding;hydrolase activity;hydrolase activity, acting on ester bonds;endoribonuclease activity, producing 5'-phosphomonoesters;endonuclease activity, active with either ribo- or deoxyribonucleic a…	nucleus;polysome;ribonucleoprotein complex;RNAi effector complex;macromolecular complex;organelle;intracellular organelle;intracellular membrane-bounded organelle;intracellular non-membrane-bounded organelle;protein complex;cell part	0.266056	6.09	0.229	0.209	0.19	0.17	0.151	0.131	0.112	0.0922	0.0727	0.0531	0.0336	0.0141	-0.00548	-0.025	-0.0446	-0.0641	-0.0837	-0.103	-0.123	-0.142	-0.162	-0.181	-0.201	-0.221	-0.24	-0.26	-0.279	-0.299	-0.318	-0.338	-0.357	-0.377	-0.397	-0.416	-0.436	-0.455	-0.475	-0.494	-0.514	-0.533
Agpat6	ADIPOGENESIS	alcohol metabolic process;organic acid metabolic process;lipid metabolic process;glycerol ether metabolic process;nitrogen compound metabolic process;transport;metabolic process;biosynthetic process;amine metabolic process;cellular process;developmental maturation;multicellular organismal process;developmental process;cellular nitrogen compound metabolic process;cellular ketone metabolic process;…	catalytic activity;glycerol-3-phosphate O-acyltransferase activity;O-acyltransferase activity;acyl-[acyl-carrier-protein]-UDP-N-acetylglucosamine O-acyltransferase activity;transferase activity;transferase activity, transferring acyl groups;transferase activity, transferring acyl groups other than amino-acyl groups	cell part	0.0454781	5.82	0.468	0.437	0.405	0.374	0.342	0.311	0.279	0.248	0.217	0.185	0.154	0.122	0.0906	0.0592	0.0277	-0.00379	-0.0353	-0.0667	-0.0982	-0.13	-0.161	-0.193	-0.224	-0.256	-0.287	-0.319	-0.35	-0.382	-0.413	-0.445	-0.476	-0.508	-0.539	-0.571	-0.602	-0.634	-0.665	-0.697	-0.728	-0.759
Agps		lipid metabolic process;glycerol ether metabolic process;metabolic process;biosynthetic process;cellular process;cellular metabolic process;primary metabolic process;cellular lipid metabolic process;small molecule metabolic process	catalytic activity;binding;alkylglycerone-phosphate synthase activity;UDP-N-acetylmuramate dehydrogenase activity;oxidoreductase activity;oxidoreductase activity, acting on CH-OH group of donors;oxidoreductase activity, acting on the CH-OH group of donors, NAD or NADP as acceptor;transferase activity;transferase activity, transferring alkyl or aryl (other than methyl) groups;cofactor binding;flav…	mitochondrion;membrane;microbody;organelle;intracellular organelle;intracellular membrane-bounded organelle;cell part	0.512166	6.17	-0.00924	-0.00936	-0.00953	-0.0098	-0.0102	-0.0109	-0.0118	-0.013	-0.0145	-0.0165	-0.019	-0.022	-0.0256	-0.0301	-0.0353	-0.0415	-0.0487	-0.0571	-0.0666	-0.0773	-0.0891	-0.102	-0.116	-0.132	-0.149	-0.166	-0.186	-0.206	-0.227	-0.25	-0.274	-0.3	-0.326	-0.354	-0.383	-0.412	-0.442	-0.473	-0.504	-0.535
Ahcyl2		one-carbon metabolic process;metabolic process;cellular process;cellular metabolic process;small molecule metabolic process	catalytic activity;adenosylhomocysteinase activity;hydrolase activity;hydrolase activity, acting on ether bonds;trialkylsulfonium hydrolase activity		0.110634	5.9	0.406	0.377	0.349	0.321	0.292	0.264	0.235	0.207	0.178	0.15	0.121	0.0927	0.0642	0.0358	0.00734	-0.0211	-0.0495	-0.0779	-0.106	-0.135	-0.163	-0.191	-0.219	-0.248	-0.276	-0.304	-0.332	-0.36	-0.389	-0.417	-0.445	-0.473	-0.501	-0.529	-0.557	-0.586	-0.614	-0.642	-0.67	-0.698
Ahsa1		protein folding;response to stress;metabolic process;cellular process;protein metabolic process;macromolecule metabolic process;cellular metabolic process;primary metabolic process;response to stimulus	ATPase activator activity;enzyme activator activity;enzyme regulator activity;nucleoside-triphosphatase regulator activity;ATPase regulator activity	cytoplasm;endoplasmic reticulum;cytosol;organelle;intracellular organelle;intracellular membrane-bounded organelle;cell part	0.000699573	5.17	0.667	0.639	0.61	0.581	0.552	0.522	0.492	0.46	0.428	0.395	0.36	0.324	0.286	0.247	0.207	0.165	0.121	0.0756	0.0283	-0.0206	-0.0711	-0.123	-0.176	-0.231	-0.286	-0.343	-0.4	-0.458	-0.517	-0.577	-0.637	-0.698	-0.758	-0.82	-0.881	-0.943	-1	-1.07	-1.13	-1.19
Aida		regulation of protein modification process;developmental process;biological regulation		cytoplasm;cell part	0.0138811	5.5	0.625	0.588	0.551	0.515	0.478	0.441	0.405	0.368	0.331	0.294	0.257	0.22	0.183	0.145	0.107	0.0686	0.0297	-0.00987	-0.05	-0.0908	-0.132	-0.174	-0.216	-0.259	-0.302	-0.345	-0.389	-0.433	-0.477	-0.522	-0.567	-0.612	-0.657	-0.702	-0.748	-0.793	-0.839	-0.884	-0.93	-0.975
Aimp1		immune system process;carbohydrate metabolic process;alcohol metabolic process;translation;cellular component movement;response to stress;cell communication;cell adhesion;cell-cell signaling;metabolic process;cell death;biosynthetic process;cellular process;death;protein metabolic process;biological adhesion;signaling;developmental process;locomotion;macromolecule metabolic process;cellular metab…	tRNA binding;nucleic acid binding;RNA binding;receptor binding;cytokine activity;binding;protein binding;identical protein binding;protein homodimerization activity;protein dimerization activity	extracellular space;nucleus;endoplasmic reticulum;Golgi apparatus;cytosol;cell surface;cytoplasmic membrane-bounded vesicle;vesicle;macromolecular complex;organelle;intracellular organelle;intracellular membrane-bounded organelle;protein complex;cell part	0.00155742	5.33	0.393	0.388	0.382	0.377	0.371	0.364	0.357	0.35	0.341	0.332	0.322	0.31	0.296	0.28	0.26	0.237	0.209	0.177	0.139	0.0977	0.0517	0.00169	-0.052	-0.109	-0.169	-0.232	-0.298	-0.365	-0.435	-0.506	-0.579	-0.653	-0.728	-0.803	-0.879	-0.956	-1.03	-1.11	-1.19	-1.27
Aimp2	MYC_TARGETS_V1;MYC_TARGETS_V2	translation;metabolic process;cell death;biosynthetic process;cellular process;death;protein metabolic process;cell differentiation;regulation of protein modification process;developmental process;macromolecule metabolic process;cellular metabolic process;primary metabolic process;biological regulation		nucleus;cytosol;organelle;intracellular organelle;intracellular membrane-bounded organelle;cell part	0.0328055	5.58	0.267	0.263	0.258	0.253	0.248	0.243	0.238	0.233	0.228	0.224	0.219	0.214	0.208	0.2	0.19	0.178	0.162	0.142	0.119	0.0916	0.0603	0.0251	-0.014	-0.057	-0.104	-0.155	-0.209	-0.268	-0.33	-0.396	-0.465	-0.539	-0.616	-0.697	-0.78	-0.866	-0.953	-1.04	-1.13	-1.22
Aip		protein folding;protein targeting;xenobiotic metabolic process;transport;metabolic process;cellular process;protein transport;protein metabolic process;macromolecule metabolic process;cellular metabolic process;primary metabolic process;establishment of localization;protein maturation;biological regulation	protein binding transcription factor activity;transcription factor binding transcription factor activity;transcription cofactor activity;binding;protein binding;unfolded protein binding	nucleus;cytoplasm;plasma membrane;membrane;organelle;intracellular organelle;intracellular membrane-bounded organelle;cell part	0.726128	6.2	0.176	0.14	0.105	0.0701	0.0358	0.00234	-0.0302	-0.0615	-0.0914	-0.12	-0.146	-0.171	-0.194	-0.214	-0.231	-0.246	-0.258	-0.267	-0.273	-0.277	-0.278	-0.276	-0.273	-0.268	-0.261	-0.253	-0.244	-0.235	-0.225	-0.214	-0.204	-0.194	-0.184	-0.174	-0.165	-0.157	-0.148	-0.14	-0.132	-0.124
Ajuba		nucleobase-containing compound metabolic process;lipid metabolic process;nitrogen compound metabolic process;cellular component movement;response to stress;cell cycle;cell adhesion;metabolic process;biosynthetic process;cellular process;cellular component organization;RNA metabolic process;gene silencing;cellular component assembly;biological adhesion;regulation of protein modification process;ce…	protein binding transcription factor activity;transcription factor binding transcription factor activity;chromatin binding;transcription cofactor activity;transcription corepressor activity;actin binding;binding;protein binding;cytoskeletal protein binding;zinc ion binding;ion binding;cation binding;alpha-catenin binding;metal ion binding;transition metal ion binding;actin filament binding	transcription factor complex;microtubule organizing center;cytosol;plasma membrane;membrane;ribonucleoprotein complex;macromolecular complex;cell projection;organelle;intracellular organelle;intracellular non-membrane-bounded organelle;protein complex;cell part	0.895722	6.25	-0.117	-0.119	-0.121	-0.123	-0.125	-0.127	-0.129	-0.131	-0.133	-0.135	-0.137	-0.139	-0.141	-0.143	-0.145	-0.147	-0.149	-0.151	-0.153	-0.155	-0.157	-0.159	-0.161	-0.163	-0.165	-0.167	-0.169	-0.171	-0.173	-0.175	-0.177	-0.179	-0.181	-0.184	-0.186	-0.188	-0.19	-0.192	-0.194	-0.196
Ak2	ADIPOGENESIS;E2F_TARGETS	generation of precursor metabolites and energy;oxidative phosphorylation;nucleobase-containing compound metabolic process;phosphorus metabolic process;nitrogen compound metabolic process;metabolic process;biosynthetic process;nucleotide metabolic process;response to endogenous stimulus;cellular process;developmental process;cellular nitrogen compound metabolic process;response to chemical stimulu…	nucleotide binding;catalytic activity;adenylate kinase activity;binding;ATP binding;kinase activity;transferase activity;transferase activity, transferring phosphorus-containing groups;phosphotransferase activity, phosphate group as acceptor;purine nucleotide binding;nucleotide kinase activity;nucleobase-containing compound kinase activity;adenyl nucleotide binding;ribonucleotide binding;purine r…	cytosol;membrane;cell part	0.000844273	4.77	0.439	0.413	0.387	0.363	0.34	0.32	0.303	0.289	0.28	0.275	0.276	0.28	0.287	0.296	0.303	0.308	0.31	0.306	0.295	0.279	0.255	0.223	0.185	0.137	0.0819	0.0175	-0.0562	-0.14	-0.233	-0.337	-0.451	-0.577	-0.714	-0.862	-1.02	-1.18	-1.35	-1.52	-1.7	-1.88
Ak3	DNA_REPAIR;GLYCOLYSIS		nucleotide binding;catalytic activity;adenylate kinase activity;binding;ATP binding;GTP binding;kinase activity;transferase activity;transferase activity, transferring phosphorus-containing groups;phosphotransferase activity, phosphate group as acceptor;purine nucleotide binding;guanyl nucleotide binding;nucleotide kinase activity;nucleobase-containing compound kinase activity;adenyl nucleotide b…	cell part	0.0650344	5.88	0.421	0.392	0.363	0.334	0.304	0.275	0.246	0.217	0.188	0.159	0.13	0.1	0.0713	0.0421	0.013	-0.0161	-0.0452	-0.0744	-0.103	-0.133	-0.162	-0.191	-0.22	-0.249	-0.278	-0.307	-0.336	-0.366	-0.395	-0.424	-0.453	-0.482	-0.511	-0.54	-0.569	-0.598	-0.628	-0.657	-0.686	-0.715
Akr1a1	GLYCOLYSIS	carbohydrate metabolic process;alcohol metabolic process;cellular aldehyde metabolic process;organic acid metabolic process;vitamin metabolic process;metabolic process;catabolic process;biosynthetic process;cellular process;cellular ketone metabolic process;cellular metabolic process;primary metabolic process;small molecule metabolic process	catalytic activity;alditol:NADP+ 1-oxidoreductase activity;aldo-keto reductase (NADP) activity;alcohol dehydrogenase (NADP+) activity;oxidoreductase activity;oxidoreductase activity, acting on CH-OH group of donors;oxidoreductase activity, acting on the CH-OH group of donors, NAD or NADP as acceptor;L-glucuronate reductase activity	cytosol;cell part	0.000126555	3.23	0.763	0.727	0.691	0.657	0.625	0.596	0.57	0.548	0.53	0.518	0.512	0.51	0.51	0.51	0.508	0.502	0.489	0.468	0.438	0.398	0.35	0.292	0.225	0.149	0.0635	-0.0312	-0.135	-0.248	-0.371	-0.503	-0.644	-0.795	-0.954	-1.12	-1.3	-1.48	-1.66	-1.85	-2.05	-2.24
Akr7a5					1.52051e-05	3.83	1.24	1.17	1.1	1.03	0.965	0.897	0.828	0.76	0.691	0.623	0.554	0.486	0.418	0.349	0.281	0.212	0.144	0.0753	0.00687	-0.0616	-0.13	-0.198	-0.267	-0.335	-0.404	-0.472	-0.541	-0.609	-0.678	-0.746	-0.814	-0.883	-0.951	-1.02	-1.09	-1.16	-1.22	-1.29	-1.36	-1.43
Akt2	MYOGENESIS;APICAL_JUNCTION;KRAS_SIGNALING_UP	carbohydrate metabolic process;polysaccharide metabolic process;alcohol metabolic process;generation of precursor metabolites and energy;energy reserve metabolic process;regulation of translation;transport;plasma membrane organization;signal transduction;metabolic process;cell death;carbohydrate transport;biosynthetic process;response to endogenous stimulus;cellular process;protein transport;cell…	nucleotide binding;catalytic activity;protein kinase activity;protein serine/threonine kinase activity;binding;ATP binding;phospholipid binding;lipid binding;kinase activity;transferase activity;transferase activity, transferring phosphorus-containing groups;phosphotransferase activity, alcohol group as acceptor;purine nucleotide binding;adenyl nucleotide binding;ribonucleotide binding;purine rib…	nucleus;cell cortex;organelle;intracellular organelle;intracellular membrane-bounded organelle;cell part	0.193288	6.02	0.285	0.264	0.242	0.221	0.199	0.177	0.156	0.134	0.112	0.0906	0.0687	0.0468	0.0248	0.00278	-0.0194	-0.0417	-0.0641	-0.0866	-0.109	-0.132	-0.155	-0.178	-0.201	-0.225	-0.248	-0.272	-0.295	-0.319	-0.343	-0.367	-0.39	-0.415	-0.439	-0.463	-0.487	-0.511	-0.536	-0.56	-0.584	-0.609
Aktip		transport;organelle organization;endosome organization;vacuole organization;vacuolar transport;cell death;cellular process;protein transport;cellular component organization;vesicle-mediated transport;endosome transport;death;regulation of protein modification process;establishment of localization;biological regulation	catalytic activity;ligase activity;ligase activity, forming carbon-nitrogen bonds;acid-amino acid ligase activity	nucleolus;Golgi apparatus;plasma membrane;membrane;macromolecular complex;organelle;intracellular organelle;intracellular membrane-bounded organelle;intracellular non-membrane-bounded organelle;protein complex;cell part	0.827244	6.24	-0.0909	-0.0942	-0.0975	-0.101	-0.104	-0.108	-0.111	-0.114	-0.118	-0.121	-0.124	-0.128	-0.131	-0.134	-0.138	-0.141	-0.144	-0.148	-0.151	-0.154	-0.158	-0.161	-0.164	-0.168	-0.171	-0.174	-0.178	-0.181	-0.184	-0.188	-0.191	-0.195	-0.198	-0.201	-0.205	-0.208	-0.211	-0.215	-0.218	-0.221
Alad	FATTY_ACID_METABOLISM;HEME_METABOLISM	protein complex assembly;cellular aromatic compound metabolic process;nitrogen compound metabolic process;metabolic process;biosynthetic process;cellular process;cellular component organization;cellular component assembly;cellular nitrogen compound metabolic process;response to chemical stimulus;pigment metabolic process;cellular metabolic process;heterocycle metabolic process;response to stimulu…	catalytic activity;porphobilinogen synthase activity;binding;zinc ion binding;lyase activity;carbon-oxygen lyase activity;hydro-lyase activity;lead ion binding;ion binding;cation binding;metal ion binding;transition metal ion binding		0.00147489	5.22	0.885	0.853	0.82	0.784	0.745	0.701	0.651	0.593	0.527	0.452	0.366	0.271	0.17	0.0673	-0.0354	-0.135	-0.228	-0.312	-0.386	-0.451	-0.507	-0.554	-0.593	-0.624	-0.647	-0.664	-0.673	-0.677	-0.674	-0.665	-0.652	-0.634	-0.611	-0.584	-0.555	-0.522	-0.487	-0.451	-0.413	-0.375
Alas1	XENOBIOTIC_METABOLISM;OXIDATIVE_PHOSPHORYLATION;UV_RESPONSE_UP	cellular aromatic compound metabolic process;nitrogen compound metabolic process;metabolic process;biosynthetic process;cellular process;cellular nitrogen compound metabolic process;cellular metabolic process;heterocycle metabolic process;cofactor metabolic process	catalytic activity;5-aminolevulinate synthase activity;binding;N-acyltransferase activity;transferase activity;transferase activity, transferring acyl groups;transferase activity, transferring acyl groups other than amino-acyl groups;succinyltransferase activity;N-succinyltransferase activity;vitamin binding;pyridoxal phosphate binding;cofactor binding;vitamin B6 binding	nucleus;mitochondrion;organelle;intracellular organelle;intracellular membrane-bounded organelle;cell part	0.000404624	4.06	2.19	1.84	1.51	1.17	0.856	0.555	0.274	0.0181	-0.208	-0.401	-0.558	-0.679	-0.769	-0.831	-0.87	-0.889	-0.893	-0.884	-0.864	-0.835	-0.798	-0.753	-0.701	-0.643	-0.58	-0.513	-0.443	-0.371	-0.298	-0.224	-0.15	-0.078	-0.00795	0.0601	0.126	0.191	0.255	0.317	0.379	0.441
Aldh1a1	FATTY_ACID_METABOLISM;BILE_ACID_METABOLISM;PEROXISOME	organic acid metabolic process;protein complex assembly;lipid metabolic process;vitamin metabolic process;response to stress;response to oxidative stress;metabolic process;biosynthetic process;response to external stimulus;anatomical structure morphogenesis;response to endogenous stimulus;cellular process;response to extracellular stimulus;cellular component organization;cellular component assemb…	retinal dehydrogenase activity;catalytic activity;3-chloroallyl aldehyde dehydrogenase activity;oxidoreductase activity;oxidoreductase activity, acting on the aldehyde or oxo group of donors, NAD or NADP as acceptor;oxidoreductase activity, acting on the aldehyde or oxo group of donors;benzaldehyde dehydrogenase (NAD+) activity	nucleus;cytoplasm;organelle;intracellular organelle;intracellular membrane-bounded organelle;cell part	0.0254085	4.59	1.74	1.46	1.18	0.906	0.641	0.39	0.154	-0.0625	-0.257	-0.426	-0.567	-0.681	-0.77	-0.835	-0.879	-0.904	-0.911	-0.904	-0.882	-0.848	-0.804	-0.749	-0.686	-0.616	-0.54	-0.46	-0.377	-0.291	-0.206	-0.121	-0.0386	0.0405	0.115	0.185	0.251	0.314	0.375	0.434	0.492	0.548
Aldh1a7		alcohol metabolic process;metabolic process;catabolic process;small molecule metabolic process	catalytic activity;aldehyde dehydrogenase (NAD) activity;oxidoreductase activity;oxidoreductase activity, acting on the aldehyde or oxo group of donors, NAD or NADP as acceptor;oxidoreductase activity, acting on the aldehyde or oxo group of donors	cytoplasm;cell part	0.0616196	5.55	0.949	0.865	0.782	0.698	0.615	0.533	0.452	0.371	0.292	0.214	0.137	0.0626	-0.0093	-0.0778	-0.142	-0.202	-0.256	-0.304	-0.347	-0.383	-0.414	-0.44	-0.462	-0.479	-0.493	-0.503	-0.51	-0.514	-0.516	-0.516	-0.515	-0.512	-0.509	-0.504	-0.5	-0.494	-0.489	-0.483	-0.476	-0.47
Aldh2	ADIPOGENESIS;XENOBIOTIC_METABOLISM	alcohol metabolic process;metabolic process;catabolic process;small molecule metabolic process	catalytic activity;aldehyde dehydrogenase (NAD) activity;oxidoreductase activity;oxidoreductase activity, acting on the aldehyde or oxo group of donors, NAD or NADP as acceptor;oxidoreductase activity, acting on the aldehyde or oxo group of donors	mitochondrion;organelle;intracellular organelle;intracellular membrane-bounded organelle;cell part	0.0417227	5.47	1.13	0.985	0.84	0.697	0.555	0.415	0.278	0.144	0.0135	-0.113	-0.234	-0.348	-0.453	-0.546	-0.625	-0.688	-0.732	-0.754	-0.757	-0.741	-0.71	-0.666	-0.611	-0.548	-0.479	-0.407	-0.333	-0.262	-0.194	-0.132	-0.0793	-0.0377	-0.00911	0.00725	0.0131	0.0103	0.000499	-0.0145	-0.0331	-0.0534
Aldh7a1	GLYCOLYSIS	alcohol metabolic process;organic acid metabolic process;cellular amino acid metabolic process;nitrogen compound metabolic process;metabolic process;biosynthetic process;amine metabolic process;cellular process;cellular nitrogen compound metabolic process;cellular ketone metabolic process;cellular metabolic process;primary metabolic process;small molecule metabolic process	catalytic activity;L-aminoadipate-semialdehyde dehydrogenase activity;betaine-aldehyde dehydrogenase activity;oxidoreductase activity;oxidoreductase activity, acting on the aldehyde or oxo group of donors, NAD or NADP as acceptor;oxidoreductase activity, acting on the aldehyde or oxo group of donors	nucleus;mitochondrion;cytosol;organelle;intracellular organelle;intracellular membrane-bounded organelle;cell part	0.2823	6.11	0.193	0.176	0.158	0.14	0.122	0.105	0.0869	0.0691	0.0513	0.0336	0.0158	-0.00195	-0.0197	-0.0375	-0.0552	-0.073	-0.0907	-0.108	-0.126	-0.144	-0.162	-0.18	-0.197	-0.215	-0.233	-0.251	-0.268	-0.286	-0.304	-0.322	-0.339	-0.357	-0.375	-0.393	-0.41	-0.428	-0.446	-0.464	-0.481	-0.499
Aldh9a1	XENOBIOTIC_METABOLISM;FATTY_ACID_METABOLISM;GLYCOLYSIS;BILE_ACID_METABOLISM;PEROXISOME	cellular aldehyde metabolic process;organic acid metabolic process;cellular amino acid metabolic process;nitrogen compound metabolic process;metabolic process;biosynthetic process;amine metabolic process;cellular process;cellular nitrogen compound metabolic process;neurotransmitter metabolic process;cellular ketone metabolic process;cellular metabolic process;primary metabolic process;small molec…	catalytic activity;oxidoreductase activity;oxidoreductase activity, acting on the aldehyde or oxo group of donors, NAD or NADP as acceptor;oxidoreductase activity, acting on the aldehyde or oxo group of donors;aminobutyraldehyde dehydrogenase activity;4-trimethylammoniobutyraldehyde dehydrogenase activity	mitochondrion;cytosol;plasma membrane;membrane;organelle;intracellular organelle;intracellular membrane-bounded organelle;cell part	0.0142971	5.38	0.92	0.849	0.778	0.708	0.638	0.568	0.5	0.432	0.365	0.3	0.236	0.173	0.113	0.0539	-0.00254	-0.0567	-0.108	-0.157	-0.203	-0.247	-0.288	-0.327	-0.363	-0.398	-0.43	-0.461	-0.49	-0.518	-0.544	-0.569	-0.592	-0.615	-0.636	-0.657	-0.678	-0.697	-0.717	-0.735	-0.754	-0.773
Alkbh3		nucleobase-containing compound metabolic process;DNA metabolic process;DNA modification;one-carbon metabolic process;nitrogen compound metabolic process;metabolic process;cell proliferation;cellular process;cellular nitrogen compound metabolic process;regulation of gene expression, epigenetic;macromolecule metabolic process;macromolecule modification;cellular metabolic process;primary metabolic p…	catalytic activity;binding;iron ion binding;ferrous iron binding;oxidoreductase activity;oxidoreductase activity, acting on single donors with incorporation of molecular oxygen;oxidoreductase activity, acting on single donors with incorporation of molecular oxygen, incorporation of two atoms of oxygen;oxidoreductase activity, acting on paired donors, with incorporation or reduction of molecular o…	nucleus;mitochondrion;organelle;intracellular organelle;intracellular membrane-bounded organelle;cell part	0.000362265	4.95	0.901	0.849	0.797	0.745	0.693	0.641	0.589	0.537	0.485	0.433	0.38	0.328	0.276	0.223	0.171	0.118	0.0656	0.0129	-0.0399	-0.0928	-0.146	-0.199	-0.252	-0.305	-0.358	-0.412	-0.465	-0.518	-0.572	-0.625	-0.679	-0.732	-0.786	-0.84	-0.893	-0.947	-1	-1.05	-1.11	-1.16
Alkbh5		nucleobase-containing compound metabolic process;RNA processing;mRNA processing;one-carbon metabolic process;nitrogen compound metabolic process;transport;nucleocytoplasmic transport;response to stress;metabolic process;RNA modification;cellular process;nucleobase-containing compound transport;RNA metabolic process;mRNA metabolic process;cell differentiation;multicellular organismal process;devel…	catalytic activity;binding;oxidoreductase activity;oxidoreductase activity, acting on single donors with incorporation of molecular oxygen;oxidoreductase activity, acting on single donors with incorporation of molecular oxygen, incorporation of two atoms of oxygen;oxidoreductase activity, acting on paired donors, with incorporation or reduction of molecular oxygen;oxidoreductase activity, acting …	cell part	2.7386e-05	4.04	1.19	1.12	1.06	0.99	0.924	0.858	0.792	0.726	0.659	0.593	0.527	0.461	0.395	0.329	0.263	0.197	0.13	0.0643	-0.00181	-0.0679	-0.134	-0.2	-0.266	-0.332	-0.398	-0.465	-0.531	-0.597	-0.663	-0.729	-0.795	-0.861	-0.927	-0.993	-1.06	-1.13	-1.19	-1.26	-1.32	-1.39
Alkbh6			catalytic activity;binding;oxidoreductase activity;oxidoreductase activity, acting on single donors with incorporation of molecular oxygen;oxidoreductase activity, acting on single donors with incorporation of molecular oxygen, incorporation of two atoms of oxygen;ion binding;cation binding;metal ion binding;dioxygenase activity	nucleus;cytoplasm;organelle;intracellular organelle;intracellular membrane-bounded organelle;cell part	0.00390894	5.49	0.67	0.629	0.587	0.546	0.505	0.463	0.422	0.38	0.339	0.298	0.256	0.215	0.173	0.132	0.0906	0.0492	0.00775	-0.0337	-0.0751	-0.116	-0.158	-0.199	-0.241	-0.282	-0.323	-0.365	-0.406	-0.448	-0.489	-0.531	-0.572	-0.613	-0.655	-0.696	-0.738	-0.779	-0.82	-0.862	-0.903	-0.945
Alkbh7			catalytic activity;binding;oxidoreductase activity;oxidoreductase activity, acting on single donors with incorporation of molecular oxygen;oxidoreductase activity, acting on single donors with incorporation of molecular oxygen, incorporation of two atoms of oxygen;ion binding;cation binding;metal ion binding;dioxygenase activity	extracellular region;nucleus;mitochondrion;organelle;intracellular organelle;intracellular membrane-bounded organelle;cell part	0.0315701	5.51	1.04	0.942	0.843	0.745	0.648	0.552	0.458	0.365	0.274	0.186	0.101	0.0189	-0.059	-0.132	-0.2	-0.261	-0.315	-0.361	-0.4	-0.432	-0.458	-0.477	-0.492	-0.501	-0.507	-0.509	-0.508	-0.505	-0.499	-0.493	-0.486	-0.478	-0.471	-0.465	-0.459	-0.453	-0.448	-0.443	-0.437	-0.432
Amdhd2		carbohydrate metabolic process;alcohol metabolic process;organic acid metabolic process;metabolic process;catabolic process;cellular process;cellular ketone metabolic process;cellular metabolic process;primary metabolic process;small molecule metabolic process	catalytic activity;binding;N-acetylglucosamine-6-phosphate deacetylase activity;hydrolase activity;hydrolase activity, acting on carbon-nitrogen (but not peptide) bonds;hydrolase activity, acting on carbon-nitrogen (but not peptide) bonds, in linear amides;deacetylase activity;ion binding;cation binding;metal ion binding		0.135956	5.96	0.357	0.332	0.306	0.28	0.254	0.228	0.202	0.176	0.15	0.124	0.0978	0.0718	0.0458	0.0198	-0.00613	-0.0321	-0.0581	-0.084	-0.11	-0.136	-0.162	-0.188	-0.214	-0.24	-0.266	-0.292	-0.318	-0.344	-0.37	-0.396	-0.422	-0.448	-0.474	-0.5	-0.526	-0.552	-0.578	-0.604	-0.63	-0.655
Amn1					0.0847089	5.92	0.393	0.365	0.338	0.31	0.282	0.254	0.227	0.199	0.171	0.143	0.116	0.0879	0.0601	0.0323	0.00458	-0.0232	-0.0509	-0.0787	-0.106	-0.134	-0.162	-0.19	-0.217	-0.245	-0.273	-0.301	-0.328	-0.356	-0.384	-0.412	-0.439	-0.467	-0.495	-0.522	-0.55	-0.578	-0.606	-0.633	-0.661	-0.689
Amz2		proteolysis;metabolic process;protein metabolic process;macromolecule metabolic process;primary metabolic process	catalytic activity;binding;peptidase activity;metallopeptidase activity;zinc ion binding;hydrolase activity;ion binding;cation binding;metal ion binding;transition metal ion binding;peptidase activity, acting on L-amino acid peptides		0.132755	5.96	0.353	0.327	0.301	0.276	0.25	0.224	0.198	0.173	0.147	0.121	0.0954	0.0696	0.0439	0.0182	-0.00756	-0.0333	-0.059	-0.0848	-0.11	-0.136	-0.162	-0.188	-0.213	-0.239	-0.265	-0.291	-0.316	-0.342	-0.368	-0.394	-0.419	-0.445	-0.471	-0.497	-0.522	-0.548	-0.574	-0.6	-0.625	-0.651
Anapc11		nuclear division;protein modification process;organelle organization;mitosis;metabolic process;cellular process;cellular component organization;protein metabolic process;macromolecule metabolic process;macromolecule modification;cellular metabolic process;primary metabolic process;organelle fission;cell division;protein modification by small protein conjugation or removal	catalytic activity;ubiquitin-protein ligase activity;binding;zinc ion binding;ligase activity;ligase activity, forming carbon-nitrogen bonds;acid-amino acid ligase activity;small conjugating protein ligase activity;ion binding;cation binding;metal ion binding;transition metal ion binding	ubiquitin ligase complex;cytoplasm;macromolecular complex;protein complex;cell part	3.52877e-05	4.31	1.12	1.05	0.99	0.928	0.865	0.802	0.739	0.677	0.614	0.551	0.488	0.426	0.363	0.3	0.237	0.175	0.112	0.0491	-0.0137	-0.0764	-0.139	-0.202	-0.265	-0.327	-0.39	-0.453	-0.516	-0.578	-0.641	-0.704	-0.766	-0.829	-0.892	-0.955	-1.02	-1.08	-1.14	-1.21	-1.27	-1.33
Anapc13		nuclear division;protein modification process;organelle organization;mitosis;metabolic process;cellular process;cellular component organization;protein metabolic process;macromolecule metabolic process;macromolecule modification;cellular metabolic process;primary metabolic process;organelle fission;cell division;protein modification by small protein conjugation or removal		ubiquitin ligase complex;macromolecular complex;protein complex;cell part	0.00367473	5.22	1.13	1.03	0.94	0.847	0.754	0.661	0.568	0.473	0.379	0.284	0.188	0.0939	0.0025	-0.0838	-0.163	-0.233	-0.292	-0.338	-0.371	-0.394	-0.408	-0.414	-0.415	-0.412	-0.406	-0.401	-0.396	-0.395	-0.399	-0.409	-0.427	-0.455	-0.495	-0.545	-0.604	-0.671	-0.743	-0.82	-0.9	-0.982
Anapc16		nuclear division;protein modification process;organelle organization;mitosis;metabolic process;cellular process;cellular component organization;protein metabolic process;macromolecule metabolic process;macromolecule modification;cellular metabolic process;primary metabolic process;organelle fission;cell division;protein modification by small protein conjugation or removal		ubiquitin ligase complex;cytoplasm;macromolecular complex;protein complex;cell part	0.000605008	5.38	0.726	0.682	0.638	0.594	0.55	0.505	0.461	0.417	0.373	0.329	0.285	0.241	0.197	0.152	0.108	0.0642	0.0201	-0.024	-0.0681	-0.112	-0.156	-0.201	-0.245	-0.289	-0.333	-0.377	-0.421	-0.465	-0.509	-0.554	-0.598	-0.642	-0.686	-0.73	-0.774	-0.818	-0.863	-0.907	-0.951	-0.995
Anapc2		nuclear division;protein modification process;proteolysis;organelle organization;mitosis;metabolic process;catabolic process;cellular process;cellular component organization;protein metabolic process;cell differentiation;developmental process;macromolecule metabolic process;macromolecule modification;cellular metabolic process;primary metabolic process;organelle fission;anatomical structure devel…		ubiquitin ligase complex;macromolecular complex;protein complex;cell part	0.218874	6.08	0.24	0.22	0.2	0.18	0.16	0.14	0.12	0.0994	0.0793	0.0592	0.0391	0.019	-0.00109	-0.0212	-0.0413	-0.0614	-0.0815	-0.102	-0.122	-0.142	-0.162	-0.182	-0.202	-0.222	-0.242	-0.262	-0.283	-0.303	-0.323	-0.343	-0.363	-0.383	-0.403	-0.423	-0.444	-0.464	-0.484	-0.504	-0.524	-0.544
Anapc7		nuclear division;protein modification process;organelle organization;mitosis;metabolic process;cellular process;cellular component organization;protein metabolic process;macromolecule metabolic process;macromolecule modification;cellular metabolic process;primary metabolic process;organelle fission;cell division;protein modification by small protein conjugation or removal		ubiquitin ligase complex;macromolecular complex;protein complex;cell part	0.349837	6.14	0.162	0.146	0.13	0.114	0.0974	0.0813	0.0651	0.0489	0.0328	0.0166	0.000444	-0.0157	-0.0319	-0.0481	-0.0643	-0.0804	-0.0966	-0.113	-0.129	-0.145	-0.161	-0.178	-0.194	-0.21	-0.226	-0.242	-0.259	-0.275	-0.291	-0.307	-0.323	-0.34	-0.356	-0.372	-0.388	-0.404	-0.421	-0.437	-0.453	-0.469
Ankra2	P53_PATHWAY		binding;protein binding;enzyme binding;low-density lipoprotein particle binding;histone deacetylase binding;lipoprotein particle binding;protein-lipid complex binding	nucleus;cytoplasm;cytosol;cytoskeleton;membrane;organelle;intracellular organelle;intracellular membrane-bounded organelle;intracellular non-membrane-bounded organelle;cell part	0.0245648	5.56	0.633	0.594	0.554	0.515	0.475	0.435	0.396	0.356	0.317	0.277	0.237	0.198	0.158	0.119	0.0789	0.0393	-0.000282	-0.0399	-0.0795	-0.119	-0.159	-0.198	-0.238	-0.278	-0.317	-0.357	-0.396	-0.436	-0.476	-0.515	-0.555	-0.594	-0.634	-0.674	-0.713	-0.753	-0.792	-0.832	-0.872	-0.911
Ankrd32				nucleus;centrosome;microtubule organizing center;organelle;intracellular organelle;intracellular membrane-bounded organelle;intracellular non-membrane-bounded organelle;cell part	0.0298294	5.53	0.649	0.609	0.569	0.528	0.488	0.448	0.407	0.367	0.327	0.286	0.246	0.205	0.165	0.125	0.0842	0.0438	0.00338	-0.037	-0.0774	-0.118	-0.158	-0.199	-0.239	-0.279	-0.32	-0.36	-0.401	-0.441	-0.482	-0.522	-0.562	-0.603	-0.643	-0.684	-0.724	-0.764	-0.805	-0.845	-0.886	-0.926
Ankrd46				cell part	0.787151	6.24	-0.0675	-0.072	-0.0765	-0.0811	-0.0856	-0.0901	-0.0947	-0.0992	-0.104	-0.108	-0.113	-0.117	-0.122	-0.126	-0.131	-0.135	-0.14	-0.145	-0.149	-0.154	-0.158	-0.163	-0.167	-0.172	-0.176	-0.181	-0.185	-0.19	-0.195	-0.199	-0.204	-0.208	-0.213	-0.217	-0.222	-0.226	-0.231	-0.236	-0.24	-0.245
Anp32a		nucleobase-containing compound metabolic process;nitrogen compound metabolic process;metabolic process;biosynthetic process;cellular process;RNA metabolic process;cellular nitrogen compound metabolic process;macromolecule metabolic process;cellular metabolic process;primary metabolic process;biological regulation		endoplasmic reticulum;organelle;intracellular organelle;intracellular membrane-bounded organelle;cell part	0.241543	5.89	0.412	0.384	0.355	0.326	0.298	0.269	0.24	0.211	0.183	0.154	0.125	0.0965	0.0678	0.0391	0.0103	-0.0184	-0.0471	-0.0758	-0.105	-0.133	-0.162	-0.191	-0.219	-0.248	-0.277	-0.305	-0.334	-0.363	-0.391	-0.42	-0.449	-0.477	-0.506	-0.535	-0.563	-0.592	-0.621	-0.649	-0.678	-0.707
Anp32b		developmental process;anatomical structure development		nucleus;organelle;intracellular organelle;intracellular membrane-bounded organelle;cell part	0.0600456	5.65	0.502	0.472	0.443	0.414	0.384	0.355	0.327	0.298	0.27	0.242	0.214	0.186	0.159	0.13	0.101	0.0716	0.0404	0.00772	-0.0265	-0.0622	-0.0993	-0.138	-0.177	-0.218	-0.259	-0.302	-0.345	-0.389	-0.434	-0.479	-0.525	-0.571	-0.617	-0.663	-0.71	-0.756	-0.803	-0.85	-0.897	-0.944
Anp32e	PROTEIN_SECRETION;E2F_TARGETS		enzyme inhibitor activity;phosphatase regulator activity;phosphatase inhibitor activity;enzyme regulator activity	nucleus;cytoplasmic membrane-bounded vesicle;vesicle;organelle;intracellular organelle;intracellular membrane-bounded organelle;cell part	0.153802	6.05	0.278	0.255	0.233	0.211	0.189	0.166	0.144	0.122	0.0999	0.0778	0.0557	0.0336	0.0116	-0.0104	-0.0324	-0.0543	-0.0762	-0.0981	-0.12	-0.142	-0.163	-0.185	-0.207	-0.229	-0.25	-0.272	-0.294	-0.315	-0.337	-0.359	-0.38	-0.402	-0.424	-0.445	-0.467	-0.489	-0.51	-0.532	-0.554	-0.576
Anxa4	UV_RESPONSE_DN;IL2_STAT5_SIGNALING	developmental process;anatomical structure development	binding;calcium ion binding;phospholipid binding;calcium-dependent phospholipid binding;lipid binding;ion binding;cation binding;metal ion binding	cell part	0.000523067	5.28	0.798	0.748	0.699	0.649	0.6	0.55	0.501	0.452	0.402	0.353	0.304	0.255	0.206	0.157	0.109	0.0607	0.013	-0.0342	-0.081	-0.127	-0.173	-0.219	-0.264	-0.309	-0.354	-0.399	-0.443	-0.487	-0.531	-0.575	-0.618	-0.662	-0.705	-0.749	-0.792	-0.836	-0.879	-0.923	-0.966	-1.01
Ap1b1		transport;endocytosis;cellular process;membrane invagination;protein transport;cellular component organization;cellular membrane organization;vesicle-mediated transport;establishment of localization;membrane organization	transporter activity;protein transporter activity;substrate-specific transporter activity	Golgi apparatus;membrane;AP-type membrane coat adaptor complex;macromolecular complex;organelle;intracellular organelle;intracellular membrane-bounded organelle;protein complex;cell part	0.00980154	5.45	0.69	0.647	0.605	0.563	0.52	0.478	0.436	0.393	0.351	0.309	0.267	0.224	0.182	0.139	0.0971	0.0548	0.0124	-0.0299	-0.0723	-0.115	-0.157	-0.199	-0.242	-0.284	-0.327	-0.369	-0.411	-0.454	-0.496	-0.539	-0.581	-0.624	-0.666	-0.708	-0.751	-0.793	-0.836	-0.878	-0.921	-0.963
Ap1m2		transport;cellular process;protein transport;vesicle-mediated transport;establishment of localization		Golgi apparatus;membrane;AP-type membrane coat adaptor complex;macromolecular complex;organelle;intracellular organelle;intracellular membrane-bounded organelle;protein complex;cell part	0.00352748	5.53	0.649	0.609	0.569	0.528	0.488	0.448	0.407	0.367	0.326	0.286	0.246	0.205	0.165	0.124	0.084	0.0436	0.00319	-0.0372	-0.0776	-0.118	-0.158	-0.199	-0.239	-0.28	-0.32	-0.36	-0.401	-0.441	-0.481	-0.522	-0.562	-0.603	-0.643	-0.683	-0.724	-0.764	-0.805	-0.845	-0.885	-0.926
Ap2a2		transport;endocytosis;cellular process;membrane invagination;protein transport;cellular component organization;cellular membrane organization;vesicle-mediated transport;establishment of localization;membrane organization	transporter activity;binding;lipid binding;protein transporter activity;substrate-specific transporter activity	plasma membrane;membrane;cytoplasmic membrane-bounded vesicle;AP-type membrane coat adaptor complex;vesicle;macromolecular complex;organelle;intracellular organelle;intracellular membrane-bounded organelle;protein complex;cell part	0.427257	6.18	0.0942	0.0815	0.0688	0.0561	0.0434	0.0307	0.0179	0.00522	-0.0075	-0.0202	-0.0329	-0.0457	-0.0584	-0.0711	-0.0839	-0.0966	-0.109	-0.122	-0.135	-0.148	-0.16	-0.173	-0.186	-0.199	-0.212	-0.224	-0.237	-0.25	-0.263	-0.276	-0.289	-0.301	-0.314	-0.327	-0.34	-0.353	-0.366	-0.379	-0.391	-0.404
Ap3m1		transport;cellular component movement;cellular process;protein transport;vesicle-mediated transport;cytoskeleton-dependent intracellular transport;establishment of localization		Golgi apparatus;AP-type membrane coat adaptor complex;macromolecular complex;organelle;intracellular organelle;intracellular membrane-bounded organelle;protein complex;cell part	0.0288365	5.8	0.485	0.453	0.421	0.388	0.356	0.324	0.291	0.259	0.227	0.195	0.162	0.13	0.0975	0.0652	0.0329	0.000581	-0.0317	-0.0641	-0.0964	-0.129	-0.161	-0.193	-0.226	-0.258	-0.29	-0.323	-0.355	-0.387	-0.42	-0.452	-0.484	-0.517	-0.549	-0.581	-0.614	-0.646	-0.678	-0.711	-0.743	-0.775
Ap4s1		transport;cellular process;protein transport;vesicle-mediated transport;establishment of localization	transporter activity;protein transporter activity;substrate-specific transporter activity	Golgi apparatus;organelle;intracellular organelle;intracellular membrane-bounded organelle;cell part	0.00231506	5.18	0.813	0.765	0.717	0.668	0.62	0.572	0.523	0.475	0.427	0.378	0.33	0.281	0.233	0.185	0.136	0.088	0.0397	-0.00869	-0.057	-0.105	-0.154	-0.202	-0.25	-0.299	-0.347	-0.396	-0.444	-0.492	-0.541	-0.589	-0.637	-0.686	-0.734	-0.782	-0.831	-0.879	-0.927	-0.976	-1.02	-1.07
Apeh		proteolysis;metabolic process;protein metabolic process;macromolecule metabolic process;primary metabolic process	catalytic activity;endopeptidase activity;serine-type endopeptidase activity;peptidase activity;serine-type peptidase activity;hydrolase activity;serine hydrolase activity;peptidase activity, acting on L-amino acid peptides	cytoplasm;membrane;cell part	0.861655	6.24	-0.0944	-0.0975	-0.101	-0.104	-0.107	-0.11	-0.113	-0.116	-0.119	-0.122	-0.126	-0.129	-0.132	-0.135	-0.138	-0.141	-0.144	-0.148	-0.151	-0.154	-0.157	-0.16	-0.164	-0.167	-0.17	-0.173	-0.177	-0.18	-0.183	-0.186	-0.19	-0.193	-0.196	-0.199	-0.203	-0.206	-0.209	-0.212	-0.216	-0.219
Apex1	MYC_TARGETS_V1;FATTY_ACID_METABOLISM	nucleobase-containing compound metabolic process;DNA metabolic process;DNA repair;DNA modification;DNA recombination;one-carbon metabolic process;nitrogen compound metabolic process;response to stress;response to DNA damage stimulus;response to oxidative stress;aging;metabolic process;biosynthetic process;response to endogenous stimulus;cellular process;RNA metabolic process;mRNA metabolic proces…	protein binding transcription factor activity;transcription factor binding transcription factor activity;nucleic acid binding;DNA binding;chromatin binding;damaged DNA binding;transcription cofactor activity;transcription coactivator activity;RNA binding;catalytic activity;DNA-(apurinic or apyrimidinic site) lyase activity;nuclease activity;endonuclease activity;endodeoxyribonuclease activity;end…	transcription factor complex;nucleolus;mitochondrion;endoplasmic reticulum;centrosome;microtubule organizing center;macromolecular complex;organelle;intracellular organelle;intracellular membrane-bounded organelle;intracellular non-membrane-bounded organelle;protein complex;cell part	6.54506e-05	4.29	1.12	1.06	0.995	0.932	0.869	0.806	0.743	0.68	0.617	0.554	0.491	0.428	0.365	0.302	0.239	0.176	0.113	0.0502	-0.0128	-0.0758	-0.139	-0.202	-0.265	-0.328	-0.391	-0.454	-0.517	-0.58	-0.643	-0.706	-0.769	-0.832	-0.895	-0.957	-1.02	-1.08	-1.15	-1.21	-1.27	-1.34
Api5		cell death;cellular process;death;biological regulation	binding;protein binding;fibroblast growth factor binding;growth factor binding	spliceosomal complex;cytoplasm;ribonucleoprotein complex;macromolecular complex;cell part	0.0295166	5.75	0.519	0.485	0.451	0.417	0.383	0.349	0.315	0.281	0.247	0.213	0.179	0.145	0.111	0.0771	0.0431	0.00918	-0.0248	-0.0588	-0.0927	-0.127	-0.161	-0.195	-0.229	-0.263	-0.297	-0.33	-0.364	-0.398	-0.432	-0.466	-0.5	-0.534	-0.568	-0.602	-0.636	-0.67	-0.704	-0.738	-0.772	-0.806
Apip		organic acid metabolic process;nucleobase-containing compound metabolic process;cellular amino acid metabolic process;sulfur compound metabolic process;nitrogen compound metabolic process;metabolic process;cell death;biosynthetic process;nucleoside metabolic process;amine metabolic process;cellular process;death;cellular nitrogen compound metabolic process;cellular ketone metabolic process;cellul…	catalytic activity;binding;zinc ion binding;lyase activity;carbon-oxygen lyase activity;hydro-lyase activity;ion binding;cation binding;methylthioribulose 1-phosphate dehydratase activity;metal ion binding;transition metal ion binding	cytoplasm;cell part	0.00887733	5.58	0.62	0.581	0.542	0.503	0.464	0.425	0.387	0.348	0.309	0.27	0.231	0.192	0.153	0.114	0.0749	0.0359	-0.00303	-0.042	-0.081	-0.12	-0.159	-0.198	-0.237	-0.276	-0.315	-0.354	-0.393	-0.432	-0.471	-0.51	-0.549	-0.588	-0.627	-0.666	-0.705	-0.744	-0.782	-0.821	-0.86	-0.899
Apoa1bp		protein complex assembly;cellular component organization;cellular component assembly;macromolecular complex assembly	nucleotide binding;binding;protein binding;identical protein binding;protein homodimerization activity;ion binding;cation binding;metal ion binding;protein dimerization activity	extracellular space;mitochondrion;cilium;cell projection;organelle;intracellular organelle;intracellular membrane-bounded organelle;cell body;cell part	0.000112333	3.45	2.15	1.81	1.48	1.16	0.851	0.569	0.314	0.0927	-0.0903	-0.229	-0.32	-0.366	-0.375	-0.355	-0.312	-0.253	-0.187	-0.119	-0.0547	0.00555	0.0594	0.105	0.141	0.165	0.175	0.17	0.147	0.106	0.0435	-0.0417	-0.151	-0.287	-0.451	-0.64	-0.85	-1.08	-1.32	-1.57	-1.83	-2.1
Apool				extracellular region;membrane;cell part	0.0121239	5.54	0.644	0.604	0.564	0.524	0.484	0.444	0.404	0.363	0.323	0.283	0.243	0.203	0.163	0.123	0.0824	0.0423	0.00211	-0.038	-0.0782	-0.118	-0.158	-0.199	-0.239	-0.279	-0.319	-0.359	-0.399	-0.439	-0.48	-0.52	-0.56	-0.6	-0.64	-0.68	-0.72	-0.761	-0.801	-0.841	-0.881	-0.921
Aprt	DNA_REPAIR	nucleobase-containing compound metabolic process;cellular aromatic compound metabolic process;nitrogen compound metabolic process;behavior;metabolic process;biosynthetic process;nucleoside metabolic process;nucleotide metabolic process;cellular process;cellular nitrogen compound metabolic process;pigment metabolic process;cellular metabolic compound salvage;purine-containing compound salvage;cell…	nucleobase binding;adenine binding;purine base binding;catalytic activity;adenine phosphoribosyltransferase activity;binding;transferase activity;transferase activity, transferring glycosyl groups;transferase activity, transferring pentosyl groups	cytoplasm;cell part	2.33056e-11	2.76	1.45	1.37	1.29	1.21	1.14	1.06	0.98	0.903	0.825	0.747	0.669	0.592	0.514	0.436	0.359	0.281	0.203	0.125	0.0476	-0.0301	-0.108	-0.186	-0.263	-0.341	-0.419	-0.496	-0.574	-0.652	-0.73	-0.807	-0.885	-0.963	-1.04	-1.12	-1.2	-1.27	-1.35	-1.43	-1.51	-1.58
Aqr		nucleobase-containing compound metabolic process;RNA processing;mRNA processing;nitrogen compound metabolic process;metabolic process;RNA splicing;cellular process;RNA metabolic process;mRNA metabolic process;cellular nitrogen compound metabolic process;macromolecule metabolic process;cellular metabolic process;primary metabolic process		spliceosomal complex;ribonucleoprotein complex;macromolecular complex;cell part	0.847584	6.24	-0.0932	-0.0964	-0.0996	-0.103	-0.106	-0.109	-0.113	-0.116	-0.119	-0.122	-0.125	-0.129	-0.132	-0.135	-0.138	-0.142	-0.145	-0.148	-0.151	-0.155	-0.158	-0.161	-0.164	-0.167	-0.171	-0.174	-0.177	-0.18	-0.183	-0.187	-0.19	-0.193	-0.196	-0.2	-0.203	-0.206	-0.209	-0.212	-0.216	-0.219
Araf	ADIPOGENESIS	regulation of protein modification process;biological regulation	nucleotide binding;catalytic activity;protein kinase activity;protein serine/threonine kinase activity;receptor signaling protein serine/threonine kinase activity;MAP kinase kinase kinase activity;signal transducer activity;receptor signaling protein activity;binding;ATP binding;kinase activity;transferase activity;transferase activity, transferring phosphorus-containing groups;phosphotransferase…	mitochondrion;cytosol;organelle;intracellular organelle;intracellular membrane-bounded organelle;cell part	0.66458	6.23	-0.0185	-0.0255	-0.0325	-0.0396	-0.0466	-0.0537	-0.0607	-0.0678	-0.0748	-0.0819	-0.0889	-0.096	-0.103	-0.11	-0.117	-0.124	-0.131	-0.138	-0.145	-0.152	-0.159	-0.166	-0.173	-0.18	-0.187	-0.194	-0.201	-0.208	-0.215	-0.222	-0.229	-0.236	-0.243	-0.25	-0.257	-0.264	-0.271	-0.278	-0.285	-0.292
Arf1	PROTEIN_SECRETION;PI3K_AKT_MTOR_SIGNALING	transport;cellular ion homeostasis;signal transduction;cellular process;protein transport;vesicle-mediated transport;cellular homeostasis;homeostatic process;response to stimulus;establishment of localization;biological regulation	nucleotide binding;binding;GTP binding;purine nucleotide binding;guanyl nucleotide binding;ribonucleotide binding;purine ribonucleotide binding;guanyl ribonucleotide binding;purine ribonucleoside triphosphate binding	Golgi apparatus;cytosol;endomembrane system;organelle;intracellular organelle;intracellular membrane-bounded organelle;cell part	3.28843e-11	1.36	1.21	1.17	1.14	1.1	1.07	1.03	0.993	0.953	0.91	0.865	0.817	0.767	0.713	0.655	0.595	0.53	0.462	0.39	0.313	0.233	0.149	0.0616	-0.0296	-0.124	-0.222	-0.324	-0.429	-0.537	-0.648	-0.761	-0.878	-0.998	-1.12	-1.24	-1.37	-1.5	-1.63	-1.76	-1.89	-2.02
Arf3		transport;signal transduction;cellular process;protein transport;vesicle-mediated transport;response to stimulus;establishment of localization;biological regulation	nucleotide binding;binding;GTP binding;purine nucleotide binding;guanyl nucleotide binding;ribonucleotide binding;purine ribonucleotide binding;guanyl ribonucleotide binding;purine ribonucleoside triphosphate binding	Golgi apparatus;organelle;intracellular organelle;intracellular membrane-bounded organelle;cell part	0.771946	6.24	-0.0676	-0.0721	-0.0766	-0.0811	-0.0856	-0.0902	-0.0947	-0.0992	-0.104	-0.108	-0.113	-0.117	-0.122	-0.126	-0.131	-0.135	-0.14	-0.145	-0.149	-0.154	-0.158	-0.163	-0.167	-0.172	-0.176	-0.181	-0.185	-0.19	-0.195	-0.199	-0.204	-0.208	-0.213	-0.217	-0.222	-0.226	-0.231	-0.236	-0.24	-0.245
Arf4	COAGULATION	transport;response to stress;signal transduction;cellular process;protein transport;vesicle-mediated transport;developmental process;anatomical structure development;response to stimulus;establishment of localization;biological regulation	nucleotide binding;binding;GTP binding;purine nucleotide binding;guanyl nucleotide binding;ribonucleotide binding;purine ribonucleotide binding;guanyl ribonucleotide binding;purine ribonucleoside triphosphate binding	cytoplasm;Golgi apparatus;plasma membrane;membrane;organelle;intracellular organelle;intracellular membrane-bounded organelle;cell part	1.63503e-12	1.97	1.06	1.05	1.03	1.02	1.01	0.987	0.965	0.939	0.908	0.871	0.828	0.779	0.725	0.665	0.6	0.53	0.457	0.38	0.299	0.215	0.128	0.0372	-0.0561	-0.152	-0.251	-0.352	-0.456	-0.562	-0.67	-0.78	-0.892	-1.01	-1.12	-1.24	-1.35	-1.47	-1.59	-1.71	-1.83	-1.95
Arfrp1		transport;signal transduction;anatomical structure morphogenesis;cellular process;protein transport;vesicle-mediated transport;endosome transport;developmental process;Golgi vesicle transport;response to stimulus;localization;establishment of localization;cellular localization;biological regulation	nucleotide binding;catalytic activity;GTPase activity;binding;GTP binding;pyrophosphatase activity;hydrolase activity;hydrolase activity, acting on acid anhydrides;hydrolase activity, acting on acid anhydrides, in phosphorus-containing anhydrides;purine nucleotide binding;nucleoside-triphosphatase activity;guanyl nucleotide binding;ribonucleotide binding;purine ribonucleotide binding;guanyl ribon…	Golgi apparatus;membrane;organelle;intracellular organelle;intracellular membrane-bounded organelle;cell part	0.177202	6.03	0.288	0.266	0.243	0.221	0.198	0.176	0.153	0.131	0.108	0.0858	0.0633	0.0408	0.0183	-0.00423	-0.0267	-0.0493	-0.0718	-0.0943	-0.117	-0.139	-0.162	-0.184	-0.207	-0.229	-0.252	-0.275	-0.297	-0.32	-0.342	-0.365	-0.387	-0.41	-0.433	-0.455	-0.478	-0.5	-0.523	-0.545	-0.568	-0.591
Arhgef16		cellular component movement;response to external stimulus;cellular process;locomotion;response to chemical stimulus;cell motility;response to stimulus;biological regulation	small GTPase regulator activity;guanyl-nucleotide exchange factor activity;Ras guanyl-nucleotide exchange factor activity;Rho guanyl-nucleotide exchange factor activity;binding;phospholipid binding;lipid binding;enzyme regulator activity;GTPase regulator activity;nucleoside-triphosphatase regulator activity	cytoplasm;cell part	0.119215	5.99	0.331	0.306	0.281	0.257	0.232	0.207	0.183	0.158	0.134	0.109	0.0842	0.0596	0.035	0.0104	-0.0143	-0.0389	-0.0635	-0.0881	-0.113	-0.137	-0.162	-0.187	-0.211	-0.236	-0.261	-0.285	-0.31	-0.334	-0.359	-0.384	-0.408	-0.433	-0.458	-0.482	-0.507	-0.531	-0.556	-0.581	-0.605	-0.63
Arih2		protein modification process;metabolic process;cell proliferation;cellular process;cell growth;protein metabolic process;developmental process;growth;macromolecule metabolic process;macromolecule modification;cellular metabolic process;primary metabolic process;protein modification by small protein conjugation or removal	nucleic acid binding;catalytic activity;ubiquitin-protein ligase activity;binding;zinc ion binding;ligase activity;ligase activity, forming carbon-nitrogen bonds;acid-amino acid ligase activity;small conjugating protein ligase activity;ion binding;cation binding;metal ion binding;transition metal ion binding	nucleus;cytoplasm;organelle;intracellular organelle;intracellular membrane-bounded organelle;cell part	0.230505	6.06	0.257	0.236	0.215	0.194	0.173	0.152	0.131	0.11	0.0892	0.0683	0.0473	0.0264	0.00548	-0.0155	-0.0364	-0.0573	-0.0783	-0.0992	-0.12	-0.141	-0.162	-0.183	-0.204	-0.225	-0.246	-0.267	-0.288	-0.309	-0.329	-0.35	-0.371	-0.392	-0.413	-0.434	-0.455	-0.476	-0.497	-0.518	-0.539	-0.56
Arl2		organelle organization;cell cycle;signal transduction;cellular process;cellular component organization;cellular component assembly;microtubule organizing center organization;regulation of organelle organization;cell junction organization;response to stimulus;biological regulation	nucleotide binding;catalytic activity;GTPase activity;binding;GTP binding;pyrophosphatase activity;hydrolase activity;hydrolase activity, acting on acid anhydrides;hydrolase activity, acting on acid anhydrides, in phosphorus-containing anhydrides;purine nucleotide binding;nucleoside-triphosphatase activity;guanyl nucleotide binding;GDP binding;ribonucleotide binding;purine ribonucleotide binding;…	nucleus;cytoplasm;centrosome;microtubule organizing center;organelle;intracellular organelle;intracellular membrane-bounded organelle;intracellular non-membrane-bounded organelle;cell part	0.000947428	4.15	0.636	0.578	0.52	0.461	0.402	0.34	0.277	0.212	0.145	0.0749	0.00208	-0.0699	-0.136	-0.192	-0.233	-0.254	-0.251	-0.219	-0.16	-0.0817	0.0107	0.111	0.212	0.309	0.395	0.464	0.51	0.526	0.507	0.445	0.336	0.172	-0.0507	-0.327	-0.65	-1.01	-1.4	-1.82	-2.25	-2.69
Arl2bp	HEME_METABOLISM	cellular process;regulation of protein modification process;biological regulation	protein binding transcription factor activity;transcription factor binding transcription factor activity;transcription cofactor activity;transcription coactivator activity;small GTPase regulator activity;enzyme regulator activity;GTPase regulator activity;nucleoside-triphosphatase regulator activity	nucleus;centrosome;microtubule organizing center;midbody;organelle;intracellular organelle;intracellular membrane-bounded organelle;intracellular non-membrane-bounded organelle;cell part	0.239594	6.12	0.189	0.171	0.154	0.136	0.119	0.101	0.0836	0.0661	0.0485	0.031	0.0135	-0.00408	-0.0216	-0.0392	-0.0567	-0.0742	-0.0918	-0.109	-0.127	-0.144	-0.162	-0.179	-0.197	-0.214	-0.232	-0.249	-0.267	-0.284	-0.302	-0.319	-0.337	-0.354	-0.372	-0.389	-0.407	-0.424	-0.442	-0.459	-0.477	-0.494
Arl3	ESTROGEN_RESPONSE_EARLY;ESTROGEN_RESPONSE_LATE	cytokinesis;transport;cellular component movement;signal transduction;anatomical structure morphogenesis;cellular process;protein transport;cellular component organization;cytoskeleton-dependent intracellular transport;developmental process;cellular component morphogenesis;cell development;anatomical structure development;response to stimulus;establishment of localization;biological regulation	nucleotide binding;catalytic activity;GTPase activity;binding;protein binding;GTP binding;microtubule binding;cytoskeletal protein binding;tubulin binding;pyrophosphatase activity;hydrolase activity;hydrolase activity, acting on acid anhydrides;hydrolase activity, acting on acid anhydrides, in phosphorus-containing anhydrides;purine nucleotide binding;nucleoside-triphosphatase activity;guanyl nuc…	nucleus;Golgi apparatus;centrosome;microtubule organizing center;plasma membrane;cilium;membrane;midbody;macromolecular complex;cell projection;organelle;intracellular organelle;intracellular membrane-bounded organelle;intracellular non-membrane-bounded organelle;protein complex;cell part	0.479681	6.2	0.0437	0.0335	0.0232	0.013	0.00277	-0.00746	-0.0177	-0.0279	-0.0381	-0.0483	-0.0586	-0.0688	-0.079	-0.0892	-0.0994	-0.11	-0.12	-0.13	-0.14	-0.15	-0.16	-0.171	-0.181	-0.191	-0.201	-0.211	-0.221	-0.231	-0.242	-0.252	-0.262	-0.272	-0.282	-0.292	-0.302	-0.313	-0.323	-0.333	-0.343	-0.353
Arl4a	ADIPOGENESIS;INTERFERON_GAMMA_RESPONSE;IL2_STAT5_SIGNALING;SPERMATOGENESIS	signal transduction;cellular process;cell differentiation;developmental process;response to stimulus;biological regulation	nucleotide binding;catalytic activity;GTPase activity;binding;GTP binding;pyrophosphatase activity;hydrolase activity;hydrolase activity, acting on acid anhydrides;hydrolase activity, acting on acid anhydrides, in phosphorus-containing anhydrides;purine nucleotide binding;nucleoside-triphosphatase activity;guanyl nucleotide binding;ribonucleotide binding;purine ribonucleotide binding;guanyl ribon…	nucleolus;cytoplasm;plasma membrane;membrane;organelle;intracellular organelle;intracellular non-membrane-bounded organelle;cell part	0.000806421	4.69	0.937	0.887	0.837	0.788	0.738	0.688	0.638	0.587	0.537	0.486	0.435	0.384	0.332	0.28	0.227	0.173	0.119	0.0632	0.007	-0.05	-0.108	-0.166	-0.226	-0.285	-0.346	-0.407	-0.468	-0.53	-0.592	-0.654	-0.717	-0.779	-0.842	-0.905	-0.968	-1.03	-1.1	-1.16	-1.22	-1.29
Arl6ip4					0.655483	6.23	-0.0273	-0.0339	-0.0404	-0.047	-0.0536	-0.0602	-0.0668	-0.0734	-0.0799	-0.0865	-0.0931	-0.0997	-0.106	-0.113	-0.119	-0.126	-0.133	-0.139	-0.146	-0.152	-0.159	-0.166	-0.172	-0.179	-0.185	-0.192	-0.199	-0.205	-0.212	-0.218	-0.225	-0.232	-0.238	-0.245	-0.251	-0.258	-0.265	-0.271	-0.278	-0.284
Arl6ip5		transport;ion transport;amino acid transport;amine transport;organic acid transport;regulation of transport;establishment of localization;biological regulation		cytoskeleton;membrane;organelle;intracellular organelle;intracellular non-membrane-bounded organelle;cell part	0.0347517	5.72	0.451	0.427	0.404	0.38	0.356	0.331	0.306	0.281	0.255	0.229	0.202	0.174	0.146	0.117	0.0866	0.0558	0.0241	-0.00848	-0.0419	-0.0762	-0.111	-0.147	-0.184	-0.221	-0.259	-0.298	-0.338	-0.378	-0.419	-0.46	-0.503	-0.545	-0.589	-0.632	-0.676	-0.721	-0.766	-0.811	-0.856	-0.901
Arl8b		nuclear division;organelle organization;chromosome segregation;mitosis;signal transduction;cellular process;cellular component organization;organelle fission;response to stimulus;cell division;biological regulation	nucleotide binding;binding;GTP binding;purine nucleotide binding;guanyl nucleotide binding;GDP binding;ribonucleotide binding;purine ribonucleotide binding;guanyl ribonucleotide binding;purine ribonucleoside triphosphate binding	membrane;midbody;cell part	0.00116533	5.35	0.74	0.695	0.65	0.605	0.56	0.516	0.471	0.426	0.381	0.336	0.291	0.247	0.202	0.157	0.112	0.0672	0.0224	-0.0223	-0.0671	-0.112	-0.157	-0.201	-0.246	-0.291	-0.336	-0.38	-0.425	-0.47	-0.514	-0.559	-0.604	-0.648	-0.693	-0.738	-0.782	-0.827	-0.872	-0.916	-0.961	-1.01
Armc1		transport;ion transport;establishment of localization	binding;ion binding;cation binding;metal ion binding	mitochondrion;organelle;intracellular organelle;intracellular membrane-bounded organelle;cell part	0.00196208	5.27	0.775	0.729	0.683	0.636	0.59	0.543	0.497	0.45	0.404	0.357	0.311	0.264	0.218	0.171	0.125	0.078	0.0314	-0.0151	-0.0617	-0.108	-0.155	-0.201	-0.248	-0.294	-0.341	-0.388	-0.434	-0.481	-0.527	-0.574	-0.62	-0.667	-0.714	-0.76	-0.807	-0.853	-0.9	-0.947	-0.993	-1.04
Armc10		biological regulation		mitochondrion;membrane;organelle;intracellular organelle;intracellular membrane-bounded organelle;cell part	0.196923	6.07	0.242	0.222	0.201	0.181	0.161	0.141	0.121	0.101	0.0804	0.0602	0.04	0.0199	-0.000319	-0.0205	-0.0407	-0.0609	-0.081	-0.101	-0.121	-0.142	-0.162	-0.182	-0.202	-0.222	-0.243	-0.263	-0.283	-0.303	-0.323	-0.344	-0.364	-0.384	-0.404	-0.425	-0.445	-0.465	-0.485	-0.506	-0.526	-0.546
Arpc1a		cellular component organization;regulation of organelle organization;biological regulation		cytoplasm;macromolecular complex;protein complex;cell part	2.1665e-07	3.36	1.29	1.23	1.16	1.09	1.03	0.958	0.891	0.823	0.755	0.686	0.617	0.548	0.478	0.408	0.338	0.267	0.196	0.124	0.0515	-0.0213	-0.0946	-0.168	-0.243	-0.317	-0.392	-0.467	-0.543	-0.619	-0.695	-0.772	-0.849	-0.926	-1	-1.08	-1.16	-1.24	-1.31	-1.39	-1.47	-1.55
Arpc3	PI3K_AKT_MTOR_SIGNALING	organelle organization;cytoskeleton organization;cellular process;cellular component organization;regulation of organelle organization;biological regulation		cytoplasm;macromolecular complex;cell projection;protein complex;cell part	0.00223515	5.46	0.648	0.611	0.574	0.536	0.499	0.461	0.423	0.385	0.347	0.308	0.269	0.23	0.191	0.151	0.11	0.0698	0.0287	-0.0129	-0.0548	-0.0971	-0.14	-0.183	-0.226	-0.269	-0.313	-0.357	-0.401	-0.445	-0.49	-0.534	-0.579	-0.623	-0.667	-0.712	-0.756	-0.801	-0.845	-0.89	-0.934	-0.978
Arpc4		protein complex assembly;organelle organization;cytoskeleton organization;cellular process;cellular component organization;cellular component assembly;regulation of organelle organization;cellular macromolecular complex assembly;protein polymerization;macromolecular complex assembly;biological regulation		cytoplasm;macromolecular complex;cell projection;protein complex;cell part	1.39304e-10	3	1.41	1.33	1.25	1.18	1.1	1.03	0.951	0.875	0.799	0.723	0.647	0.571	0.495	0.419	0.343	0.267	0.191	0.115	0.039	-0.037	-0.113	-0.189	-0.265	-0.341	-0.417	-0.493	-0.569	-0.645	-0.721	-0.797	-0.873	-0.949	-1.02	-1.1	-1.18	-1.25	-1.33	-1.4	-1.48	-1.56
Arpc5l	MTORC1_SIGNALING	cellular component organization;regulation of organelle organization;biological regulation		cytoplasm;cytoskeleton;organelle;intracellular organelle;intracellular non-membrane-bounded organelle;cell part	3.6836e-05	3.96	0.865	0.836	0.806	0.775	0.745	0.715	0.684	0.653	0.621	0.589	0.557	0.523	0.488	0.451	0.411	0.367	0.32	0.268	0.211	0.15	0.0851	0.0159	-0.0572	-0.134	-0.214	-0.298	-0.385	-0.475	-0.567	-0.663	-0.76	-0.86	-0.962	-1.07	-1.17	-1.28	-1.39	-1.5	-1.61	-1.71
Ash2l		nucleobase-containing compound metabolic process;chromatin organization;protein modification process;one-carbon metabolic process;nitrogen compound metabolic process;response to stress;response to DNA damage stimulus;organelle organization;metabolic process;protein alkylation;biosynthetic process;response to endogenous stimulus;cellular process;cellular component organization;RNA metabolic proces…	regulatory region DNA binding;regulatory region nucleic acid binding;nucleic acid binding;DNA binding;catalytic activity;binding;methyltransferase activity;N-methyltransferase activity;protein methyltransferase activity;S-adenosylmethionine-dependent methyltransferase activity;lysine N-methyltransferase activity;protein-lysine N-methyltransferase activity;transferase activity;transferase activity…	chromatin remodeling complex;macromolecular complex;histone methyltransferase complex;protein complex;cell part	0.114139	5.99	0.332	0.308	0.283	0.258	0.233	0.209	0.184	0.159	0.135	0.11	0.0852	0.0605	0.0358	0.0111	-0.0137	-0.0384	-0.0631	-0.0878	-0.113	-0.137	-0.162	-0.187	-0.211	-0.236	-0.261	-0.286	-0.31	-0.335	-0.36	-0.385	-0.409	-0.434	-0.459	-0.483	-0.508	-0.533	-0.558	-0.582	-0.607	-0.632
Asns	UNFOLDED_PROTEIN_RESPONSE;MTORC1_SIGNALING;UV_RESPONSE_UP;HEME_METABOLISM	organic acid metabolic process;cellular amino acid metabolic process;nitrogen compound metabolic process;response to stress;cell communication;regulation of mitotic cell cycle;metabolic process;biosynthetic process;amine metabolic process;response to external stimulus;response to abiotic stimulus;response to endogenous stimulus;cellular process;response to extracellular stimulus;developmental pro…	nucleotide binding;catalytic activity;asparagine synthase (glutamine-hydrolyzing) activity;binding;ATP binding;ligase activity;ligase activity, forming carbon-nitrogen bonds;carbon-nitrogen ligase activity, with glutamine as amido-N-donor;purine nucleotide binding;adenyl nucleotide binding;ribonucleotide binding;purine ribonucleotide binding;adenyl ribonucleotide binding;purine ribonucleoside tri…		0.000586224	4.92	0.917	0.864	0.81	0.757	0.704	0.65	0.597	0.544	0.491	0.437	0.384	0.33	0.277	0.224	0.17	0.117	0.0638	0.0104	-0.0429	-0.0963	-0.15	-0.203	-0.256	-0.31	-0.363	-0.416	-0.47	-0.523	-0.577	-0.63	-0.683	-0.737	-0.79	-0.843	-0.897	-0.95	-1	-1.06	-1.11	-1.16
Asnsd1		organic acid metabolic process;cellular amino acid metabolic process;nitrogen compound metabolic process;metabolic process;biosynthetic process;amine metabolic process;cellular process;cellular nitrogen compound metabolic process;cellular ketone metabolic process;cellular metabolic process;primary metabolic process;small molecule metabolic process	catalytic activity;asparagine synthase (glutamine-hydrolyzing) activity;ligase activity;ligase activity, forming carbon-nitrogen bonds;carbon-nitrogen ligase activity, with glutamine as amido-N-donor		0.00445329	5.26	0.593	0.567	0.54	0.513	0.487	0.46	0.432	0.405	0.377	0.349	0.321	0.292	0.262	0.231	0.198	0.164	0.129	0.0908	0.0509	0.00892	-0.0352	-0.0813	-0.13	-0.18	-0.232	-0.287	-0.343	-0.401	-0.462	-0.524	-0.589	-0.655	-0.723	-0.793	-0.865	-0.938	-1.01	-1.09	-1.16	-1.24
Atad1		behavior;multicellular organismal process;neurological system process;response to stimulus;regulation of transport;biological regulation	nucleotide binding;catalytic activity;binding;ATP binding;pyrophosphatase activity;hydrolase activity;hydrolase activity, acting on acid anhydrides;hydrolase activity, acting on acid anhydrides, in phosphorus-containing anhydrides;ATPase activity;purine nucleotide binding;nucleoside-triphosphatase activity;adenyl nucleotide binding;ribonucleotide binding;purine ribonucleotide binding;adenyl ribon…	mitochondrion;plasma membrane;membrane;microbody;organelle;intracellular organelle;intracellular membrane-bounded organelle;cell part	0.05773	5.85	0.446	0.415	0.385	0.355	0.324	0.294	0.264	0.233	0.203	0.173	0.142	0.112	0.0815	0.0511	0.0207	-0.00963	-0.04	-0.0704	-0.101	-0.131	-0.161	-0.192	-0.222	-0.253	-0.283	-0.313	-0.344	-0.374	-0.404	-0.435	-0.465	-0.495	-0.526	-0.556	-0.586	-0.617	-0.647	-0.678	-0.708	-0.738
Ate1		protein modification process;metabolic process;cellular process;protein metabolic process;macromolecule metabolic process;macromolecule modification;cellular metabolic process;primary metabolic process	catalytic activity;arginyltransferase activity;transferase activity;transferase activity, transferring acyl groups;transferase activity, transferring amino-acyl groups	nucleus;cytoplasm;organelle;intracellular organelle;intracellular membrane-bounded organelle;cell part	0.379682	6.17	0.108	0.0949	0.0814	0.068	0.0545	0.041	0.0276	0.0141	0.000623	-0.0128	-0.0263	-0.0398	-0.0533	-0.0667	-0.0802	-0.0937	-0.107	-0.121	-0.134	-0.148	-0.161	-0.175	-0.188	-0.201	-0.215	-0.228	-0.242	-0.255	-0.269	-0.282	-0.296	-0.309	-0.323	-0.336	-0.35	-0.363	-0.376	-0.39	-0.403	-0.417
Atf6	UNFOLDED_PROTEIN_RESPONSE	biological regulation	nucleic acid binding transcription factor activity;nucleic acid binding;DNA binding;sequence-specific DNA binding transcription factor activity;binding;sequence-specific DNA binding		0.0141943	5.65	0.579	0.542	0.505	0.468	0.431	0.394	0.357	0.32	0.283	0.246	0.209	0.173	0.136	0.0987	0.0618	0.0249	-0.012	-0.049	-0.0859	-0.123	-0.16	-0.197	-0.234	-0.27	-0.307	-0.344	-0.381	-0.418	-0.455	-0.492	-0.529	-0.566	-0.603	-0.64	-0.677	-0.714	-0.75	-0.787	-0.824	-0.861
Atg5		circulatory system process;protein modification process;organelle organization;vacuole organization;metabolic process;response to biotic stimulus;cellular process;cellular component organization;protein metabolic process;cellular component assembly;regulation of protein modification process;multicellular organismal process;developmental process;response to chemical stimulus;response to drug;macro…		vacuole;cytosol;membrane;organelle;intracellular organelle;intracellular membrane-bounded organelle;cell part	0.00509575	4.88	1.17	1.03	0.896	0.762	0.633	0.51	0.394	0.288	0.193	0.111	0.042	-0.0133	-0.056	-0.0872	-0.108	-0.119	-0.121	-0.116	-0.104	-0.0894	-0.0726	-0.0561	-0.042	-0.0324	-0.0294	-0.035	-0.0514	-0.0805	-0.125	-0.186	-0.266	-0.367	-0.491	-0.635	-0.798	-0.975	-1.16	-1.36	-1.57	-1.77
Atic		nucleobase-containing compound metabolic process;cellular aromatic compound metabolic process;nitrogen compound metabolic process;metabolic process;biosynthetic process;nucleoside metabolic process;nucleotide metabolic process;anatomical structure morphogenesis;cellular process;developmental process;cellular nitrogen compound metabolic process;response to chemical stimulus;cellular metabolic proc…	catalytic activity;IMP cyclohydrolase activity;phosphoribosylaminoimidazolecarboxamide formyltransferase activity;binding;protein binding;transferase activity;transferase activity, transferring one-carbon groups;hydroxymethyl-, formyl- and related transferase activity;hydrolase activity;hydrolase activity, acting on carbon-nitrogen (but not peptide) bonds;hydrolase activity, acting on carbon-nitr…	mitochondrion;organelle;intracellular organelle;intracellular membrane-bounded organelle;cell part	0.00471758	5.2	0.327	0.326	0.326	0.325	0.324	0.323	0.322	0.321	0.32	0.318	0.317	0.315	0.311	0.305	0.296	0.282	0.264	0.241	0.212	0.177	0.137	0.0911	0.0403	-0.0155	-0.0763	-0.142	-0.212	-0.287	-0.366	-0.45	-0.537	-0.629	-0.725	-0.824	-0.926	-1.03	-1.14	-1.25	-1.35	-1.46
Atl3		nucleobase-containing compound metabolic process;protein complex assembly;nitrogen compound metabolic process;organelle organization;endoplasmic reticulum organization;Golgi organization;metabolic process;catabolic process;nucleotide metabolic process;cellular process;cellular component organization;cellular component assembly;cellular nitrogen compound metabolic process;nucleobase-containing com…	nucleotide binding;catalytic activity;GTPase activity;binding;protein binding;GTP binding;pyrophosphatase activity;hydrolase activity;hydrolase activity, acting on acid anhydrides;hydrolase activity, acting on acid anhydrides, in phosphorus-containing anhydrides;purine nucleotide binding;nucleoside-triphosphatase activity;guanyl nucleotide binding;ribonucleotide binding;purine ribonucleotide bind…	endoplasmic reticulum;membrane;organelle;intracellular organelle;intracellular membrane-bounded organelle;cell part	0.735829	6.23	-0.0436	-0.0494	-0.0552	-0.061	-0.0667	-0.0725	-0.0783	-0.0841	-0.0899	-0.0957	-0.101	-0.107	-0.113	-0.119	-0.125	-0.13	-0.136	-0.142	-0.148	-0.153	-0.159	-0.165	-0.171	-0.176	-0.182	-0.188	-0.193	-0.199	-0.205	-0.21	-0.216	-0.222	-0.227	-0.233	-0.239	-0.244	-0.25	-0.256	-0.261	-0.267
Atp11c			nucleotide binding;magnesium ion binding;catalytic activity;phospholipid-translocating ATPase activity;transporter activity;lipid transporter activity;binding;ATP binding;phospholipid transporter activity;cation transmembrane transporter activity;ion transmembrane transporter activity;primary active transmembrane transporter activity;P-P-bond-hydrolysis-driven transmembrane transporter activity;p…	plasma membrane;membrane;cell part	0.00124355	4.17	1.24	0.925	0.617	0.324	0.0516	-0.191	-0.398	-0.562	-0.676	-0.731	-0.724	-0.661	-0.554	-0.415	-0.256	-0.0893	0.0734	0.221	0.348	0.455	0.542	0.607	0.65	0.671	0.669	0.644	0.595	0.522	0.425	0.302	0.154	-0.0205	-0.221	-0.445	-0.689	-0.949	-1.22	-1.51	-1.8	-2.09
Atp1b3	ADIPOGENESIS		catalytic activity;transporter activity;sodium:potassium-exchanging ATPase activity;cation transmembrane transporter activity;potassium-transporting ATPase activity;ion transmembrane transporter activity;monovalent inorganic cation transmembrane transporter activity;potassium ion transmembrane transporter activity;sodium ion transmembrane transporter activity;primary active transmembrane transpor…	cytoplasm;cytoplasmic membrane-bounded vesicle;vesicle;macromolecular complex;organelle;intracellular organelle;intracellular membrane-bounded organelle;protein complex;cell part	1.24414e-07	3.06	0.854	0.85	0.845	0.839	0.832	0.822	0.81	0.794	0.775	0.751	0.722	0.689	0.65	0.606	0.557	0.503	0.443	0.378	0.307	0.232	0.151	0.0669	-0.0218	-0.114	-0.21	-0.309	-0.412	-0.516	-0.623	-0.732	-0.843	-0.956	-1.07	-1.18	-1.3	-1.42	-1.53	-1.65	-1.77	-1.88
Atp2a2	MTORC1_SIGNALING;INFLAMMATORY_RESPONSE;XENOBIOTIC_METABOLISM	cellular ion homeostasis;signal transduction;cellular process;cellular homeostasis;homeostatic process;response to stimulus;biological regulation	nucleotide binding;catalytic activity;transporter activity;calcium-transporting ATPase activity;binding;ATP binding;cation transmembrane transporter activity;ion transmembrane transporter activity;calcium ion transmembrane transporter activity;primary active transmembrane transporter activity;P-P-bond-hydrolysis-driven transmembrane transporter activity;ATPase activity, coupled to transmembrane m…	endoplasmic reticulum;membrane;organelle;intracellular organelle;intracellular membrane-bounded organelle;cell part	0.240448	6.11	0.196	0.179	0.161	0.143	0.125	0.107	0.089	0.0711	0.0532	0.0352	0.0173	-0.000575	-0.0185	-0.0364	-0.0543	-0.0722	-0.0901	-0.108	-0.126	-0.144	-0.162	-0.18	-0.198	-0.216	-0.233	-0.251	-0.269	-0.287	-0.305	-0.323	-0.341	-0.359	-0.377	-0.395	-0.412	-0.43	-0.448	-0.466	-0.484	-0.502
Atp5g1	MTORC1_SIGNALING;OXIDATIVE_PHOSPHORYLATION	nucleobase-containing compound metabolic process;nitrogen compound metabolic process;transport;ion transport;hydrogen transport;metabolic process;biosynthetic process;nucleotide metabolic process;cellular process;cellular nitrogen compound metabolic process;cellular metabolic process;primary metabolic process;small molecule metabolic process;heterocycle metabolic process;establishment of localiza…	transporter activity;binding;lipid binding;cation transmembrane transporter activity;ion transmembrane transporter activity;monovalent inorganic cation transmembrane transporter activity;hydrogen ion transmembrane transporter activity;transmembrane transporter activity;inorganic cation transmembrane transporter activity;substrate-specific transmembrane transporter activity;substrate-specific tran…	proton-transporting two-sector ATPase complex;macromolecular complex;protein complex;cell part	2.64757e-15	1.67	1.59	1.5	1.42	1.34	1.25	1.17	1.09	1	0.918	0.835	0.751	0.668	0.584	0.501	0.417	0.334	0.25	0.167	0.0833	-0.000156	-0.0836	-0.167	-0.251	-0.334	-0.417	-0.501	-0.584	-0.668	-0.751	-0.835	-0.918	-1	-1.09	-1.17	-1.25	-1.34	-1.42	-1.5	-1.59	-1.67
Atp5g3	OXIDATIVE_PHOSPHORYLATION	nucleobase-containing compound metabolic process;nitrogen compound metabolic process;transport;ion transport;hydrogen transport;metabolic process;biosynthetic process;nucleotide metabolic process;cellular process;cellular nitrogen compound metabolic process;cellular metabolic process;primary metabolic process;small molecule metabolic process;heterocycle metabolic process;establishment of localiza…	transporter activity;binding;lipid binding;cation transmembrane transporter activity;ion transmembrane transporter activity;monovalent inorganic cation transmembrane transporter activity;hydrogen ion transmembrane transporter activity;transmembrane transporter activity;inorganic cation transmembrane transporter activity;substrate-specific transmembrane transporter activity;substrate-specific tran…	mitochondrion;membrane;macromolecular complex;organelle;intracellular organelle;intracellular membrane-bounded organelle;protein complex;cell part	2.08214e-10	1.6	1.59	1.51	1.42	1.34	1.26	1.17	1.09	1.01	0.923	0.839	0.755	0.672	0.588	0.504	0.421	0.337	0.253	0.169	0.0858	0.00204	-0.0817	-0.165	-0.249	-0.333	-0.417	-0.5	-0.584	-0.668	-0.752	-0.835	-0.919	-1	-1.09	-1.17	-1.25	-1.34	-1.42	-1.51	-1.59	-1.67
Atp5l	OXIDATIVE_PHOSPHORYLATION	nucleobase-containing compound metabolic process;nitrogen compound metabolic process;transport;ion transport;hydrogen transport;metabolic process;biosynthetic process;nucleotide metabolic process;cellular process;cellular nitrogen compound metabolic process;cellular metabolic process;primary metabolic process;small molecule metabolic process;heterocycle metabolic process;establishment of localiza…	transporter activity;cation transmembrane transporter activity;ion transmembrane transporter activity;monovalent inorganic cation transmembrane transporter activity;hydrogen ion transmembrane transporter activity;transmembrane transporter activity;inorganic cation transmembrane transporter activity;substrate-specific transmembrane transporter activity;substrate-specific transporter activity	proton-transporting two-sector ATPase complex;macromolecular complex;protein complex;cell part	0.248806	6	0.614	0.54	0.466	0.392	0.32	0.249	0.18	0.113	0.049	-0.0122	-0.07	-0.124	-0.174	-0.219	-0.259	-0.294	-0.323	-0.346	-0.362	-0.373	-0.38	-0.382	-0.38	-0.375	-0.368	-0.359	-0.348	-0.336	-0.324	-0.313	-0.302	-0.293	-0.286	-0.28	-0.276	-0.274	-0.272	-0.271	-0.271	-0.271
Atp6ap2		metabolic process;protein metabolic process;hormone metabolic process;macromolecule metabolic process;primary metabolic process;protein maturation;biological regulation	receptor activity	cell projection;neuron projection;cell body;cell part	0.000236243	5.02	0.877	0.826	0.774	0.723	0.672	0.62	0.569	0.518	0.466	0.415	0.364	0.312	0.261	0.21	0.158	0.107	0.0554	0.00399	-0.0475	-0.0989	-0.15	-0.202	-0.253	-0.305	-0.357	-0.408	-0.46	-0.511	-0.563	-0.614	-0.666	-0.718	-0.769	-0.821	-0.873	-0.924	-0.976	-1.03	-1.08	-1.13
Atp6v0a1	HEME_METABOLISM	transport;ion transport;hydrogen transport;cellular process;establishment of localization;transmembrane transport	transporter activity;cation transmembrane transporter activity;ion transmembrane transporter activity;monovalent inorganic cation transmembrane transporter activity;hydrogen ion transmembrane transporter activity;transmembrane transporter activity;inorganic cation transmembrane transporter activity;substrate-specific transmembrane transporter activity;substrate-specific transporter activity	nucleus;cytoplasm;Golgi apparatus;plasma membrane;membrane;cytoplasmic membrane-bounded vesicle;vesicle;macromolecular complex;organelle;intracellular organelle;intracellular membrane-bounded organelle;protein complex;cell part	0.29199	5.98	0.539	0.481	0.423	0.365	0.306	0.247	0.188	0.128	0.068	0.00702	-0.0546	-0.116	-0.176	-0.233	-0.286	-0.334	-0.375	-0.408	-0.433	-0.452	-0.463	-0.468	-0.467	-0.461	-0.45	-0.434	-0.415	-0.392	-0.367	-0.339	-0.309	-0.278	-0.246	-0.213	-0.18	-0.146	-0.112	-0.0774	-0.0427	-0.00781
Atp6v0d1	UNFOLDED_PROTEIN_RESPONSE	transport;ion transport;hydrogen transport;cellular process;cellular component organization;cellular component assembly;developmental process;anatomical structure formation involved in morphogenesis;anatomical structure development;establishment of localization;transmembrane transport	catalytic activity;transporter activity;cation transmembrane transporter activity;hydrogen-exporting ATPase activity, phosphorylative mechanism;ion transmembrane transporter activity;monovalent inorganic cation transmembrane transporter activity;hydrogen ion transmembrane transporter activity;primary active transmembrane transporter activity;P-P-bond-hydrolysis-driven transmembrane transporter ac…	endosome;cytoplasmic membrane-bounded vesicle;vesicle;macromolecular complex;organelle;intracellular organelle;intracellular membrane-bounded organelle;protein complex;cell part	3.80439e-06	3.83	1.24	1.17	1.1	1.03	0.965	0.897	0.828	0.76	0.691	0.623	0.555	0.486	0.418	0.349	0.281	0.212	0.144	0.0754	0.00695	-0.0615	-0.13	-0.198	-0.267	-0.335	-0.404	-0.472	-0.541	-0.609	-0.678	-0.746	-0.814	-0.883	-0.951	-1.02	-1.09	-1.16	-1.23	-1.29	-1.36	-1.43
Atp6v1a		transport;ion transport;hydrogen transport;cellular process;establishment of localization;transmembrane transport	nucleotide binding;catalytic activity;transporter activity;binding;ATP binding;cation transmembrane transporter activity;ion transmembrane transporter activity;monovalent inorganic cation transmembrane transporter activity;hydrogen ion transmembrane transporter activity;primary active transmembrane transporter activity;P-P-bond-hydrolysis-driven transmembrane transporter activity;pyrophosphatase …	mitochondrion;cytosol;microvillus;macromolecular complex;cell projection;organelle;intracellular organelle;intracellular membrane-bounded organelle;protein complex;cell part	0.0260149	5.73	0.529	0.495	0.46	0.426	0.391	0.357	0.322	0.288	0.253	0.219	0.184	0.15	0.115	0.0809	0.0464	0.0119	-0.0226	-0.0571	-0.0916	-0.126	-0.161	-0.195	-0.23	-0.264	-0.299	-0.333	-0.368	-0.402	-0.436	-0.471	-0.505	-0.54	-0.574	-0.609	-0.643	-0.678	-0.712	-0.747	-0.781	-0.816
Atp6v1b2		nucleobase-containing compound metabolic process;nitrogen compound metabolic process;transport;ion transport;hydrogen transport;metabolic process;nucleotide metabolic process;cellular process;cellular nitrogen compound metabolic process;cellular metabolic process;primary metabolic process;small molecule metabolic process;heterocycle metabolic process;establishment of localization;transmembrane tr…	nucleotide binding;catalytic activity;transporter activity;binding;ATP binding;hydrolase activity;hydrolase activity, acting on acid anhydrides;hydrolase activity, acting on acid anhydrides, catalyzing transmembrane movement of substances;purine nucleotide binding;transmembrane transporter activity;adenyl nucleotide binding;ribonucleotide binding;purine ribonucleotide binding;adenyl ribonucleotid…	Golgi apparatus;cytosol;plasma membrane;microvillus;endomembrane system;membrane;cytoplasmic membrane-bounded vesicle;vesicle;macromolecular complex;cell projection;organelle;intracellular organelle;intracellular membrane-bounded organelle;protein complex;cell part	0.0454308	5.84	0.451	0.42	0.39	0.359	0.328	0.298	0.267	0.237	0.206	0.175	0.145	0.114	0.0835	0.0529	0.0223	-0.00832	-0.0389	-0.0695	-0.1	-0.131	-0.161	-0.192	-0.223	-0.253	-0.284	-0.314	-0.345	-0.376	-0.406	-0.437	-0.468	-0.498	-0.529	-0.559	-0.59	-0.621	-0.651	-0.682	-0.712	-0.743
Atp6v1c1	OXIDATIVE_PHOSPHORYLATION;UV_RESPONSE_UP	transport;ion transport;hydrogen transport;cellular process;establishment of localization;transmembrane transport	catalytic activity;transporter activity;cation transmembrane transporter activity;hydrogen-exporting ATPase activity, phosphorylative mechanism;ion transmembrane transporter activity;monovalent inorganic cation transmembrane transporter activity;hydrogen ion transmembrane transporter activity;primary active transmembrane transporter activity;P-P-bond-hydrolysis-driven transmembrane transporter ac…	plasma membrane;membrane;vesicle;macromolecular complex;organelle;intracellular organelle;protein complex;cell part;apical part of cell	1.38778e-05	4.1	1.17	1.11	1.04	0.976	0.91	0.845	0.78	0.714	0.649	0.584	0.518	0.453	0.388	0.322	0.257	0.192	0.126	0.0608	-0.0045	-0.0699	-0.135	-0.201	-0.266	-0.331	-0.397	-0.462	-0.527	-0.593	-0.658	-0.723	-0.789	-0.854	-0.919	-0.985	-1.05	-1.12	-1.18	-1.25	-1.31	-1.38
Atp6v1c2		transport;ion transport;hydrogen transport;cellular process;establishment of localization;transmembrane transport	catalytic activity;transporter activity;cation transmembrane transporter activity;hydrogen-exporting ATPase activity, phosphorylative mechanism;ion transmembrane transporter activity;monovalent inorganic cation transmembrane transporter activity;hydrogen ion transmembrane transporter activity;primary active transmembrane transporter activity;P-P-bond-hydrolysis-driven transmembrane transporter ac…	macromolecular complex;protein complex;cell part	1.20244e-06	3.2	1.12	1.08	1.04	0.991	0.946	0.9	0.853	0.806	0.757	0.707	0.656	0.603	0.549	0.492	0.433	0.372	0.309	0.242	0.173	0.102	0.0277	-0.049	-0.128	-0.209	-0.293	-0.379	-0.467	-0.557	-0.648	-0.742	-0.837	-0.934	-1.03	-1.13	-1.23	-1.34	-1.44	-1.54	-1.65	-1.75
Atp6v1h	PROTEIN_SECRETION;OXIDATIVE_PHOSPHORYLATION	transport;ion transport;hydrogen transport;endocytosis;cellular process;membrane invagination;cellular component organization;cellular membrane organization;vesicle-mediated transport;establishment of localization;transmembrane transport;membrane organization	catalytic activity;transporter activity;cation transmembrane transporter activity;ion transmembrane transporter activity;monovalent inorganic cation transmembrane transporter activity;hydrogen ion transmembrane transporter activity;primary active transmembrane transporter activity;P-P-bond-hydrolysis-driven transmembrane transporter activity;pyrophosphatase activity;hydrolase activity;hydrolase a…	macromolecular complex;protein complex;cell part	5.497e-06	3.86	1.43	1.35	1.27	1.18	1.1	1.01	0.92	0.829	0.735	0.639	0.54	0.439	0.338	0.237	0.138	0.0417	-0.0496	-0.135	-0.215	-0.289	-0.357	-0.42	-0.479	-0.534	-0.584	-0.63	-0.674	-0.714	-0.751	-0.786	-0.819	-0.849	-0.879	-0.907	-0.934	-0.96	-0.986	-1.01	-1.04	-1.06
Atp8a1			nucleotide binding;magnesium ion binding;catalytic activity;phospholipid-translocating ATPase activity;transporter activity;lipid transporter activity;binding;ATP binding;phospholipid transporter activity;cation transmembrane transporter activity;ion transmembrane transporter activity;primary active transmembrane transporter activity;P-P-bond-hydrolysis-driven transmembrane transporter activity;p…	endoplasmic reticulum;plasma membrane;membrane;organelle;intracellular organelle;intracellular membrane-bounded organelle;cell part	1.94295e-07	2.5	1.39	1.05	0.721	0.398	0.0889	-0.203	-0.472	-0.715	-0.927	-1.1	-1.24	-1.34	-1.4	-1.42	-1.41	-1.37	-1.29	-1.19	-1.06	-0.906	-0.735	-0.552	-0.36	-0.165	0.0306	0.221	0.401	0.568	0.716	0.841	0.939	1	1.04	1.03	1	0.951	0.879	0.794	0.699	0.6
Atraid		cellular process;cell differentiation;developmental process;biological regulation		nuclear envelope;plasma membrane;membrane;cell part	0.0335185	5.88	0.424	0.394	0.365	0.336	0.306	0.277	0.248	0.219	0.189	0.16	0.131	0.101	0.0722	0.043	0.0137	-0.0156	-0.0448	-0.074	-0.103	-0.133	-0.162	-0.191	-0.22	-0.249	-0.279	-0.308	-0.337	-0.366	-0.396	-0.425	-0.454	-0.483	-0.513	-0.542	-0.571	-0.6	-0.629	-0.659	-0.688	-0.717
Atxn10		cellular process;cellular component organization		cytosol;cell projection;neuron projection;neuronal cell body;cell body;cell part	1.04853e-08	1.67	0.977	0.964	0.952	0.938	0.924	0.908	0.891	0.872	0.851	0.827	0.801	0.771	0.737	0.699	0.655	0.606	0.55	0.488	0.418	0.342	0.259	0.17	0.0754	-0.0247	-0.13	-0.24	-0.355	-0.474	-0.597	-0.724	-0.854	-0.988	-1.12	-1.26	-1.4	-1.55	-1.69	-1.83	-1.98	-2.13
Aup1			catalytic activity;transferase activity;transferase activity, transferring acyl groups	nucleus;membrane;organelle;intracellular organelle;intracellular membrane-bounded organelle;cell part	0.000959775	5.07	0.428	0.424	0.42	0.415	0.411	0.405	0.4	0.393	0.386	0.378	0.369	0.358	0.345	0.33	0.311	0.288	0.261	0.228	0.191	0.148	0.101	0.0488	-0.00768	-0.0684	-0.133	-0.202	-0.274	-0.35	-0.429	-0.511	-0.596	-0.683	-0.774	-0.866	-0.96	-1.06	-1.15	-1.25	-1.35	-1.45
Aurkaip1		protein modification process;metabolic process;cellular process;protein metabolic process;macromolecule metabolic process;macromolecule modification;cellular metabolic process;primary metabolic process;biological regulation;protein modification by small protein conjugation or removal		ubiquitin ligase complex;mitochondrion;macromolecular complex;organelle;intracellular organelle;intracellular membrane-bounded organelle;protein complex;cell part	2.04782e-07	3.3	1.35	1.28	1.2	1.13	1.06	0.984	0.911	0.837	0.764	0.69	0.616	0.543	0.469	0.396	0.322	0.249	0.175	0.101	0.0279	-0.0457	-0.119	-0.193	-0.266	-0.34	-0.413	-0.487	-0.561	-0.634	-0.708	-0.781	-0.855	-0.928	-1	-1.08	-1.15	-1.22	-1.3	-1.37	-1.44	-1.52
Avpi1		protein modification process;protein phosphorylation;phosphorus metabolic process;cell cycle;metabolic process;cellular process;protein metabolic process;regulation of protein modification process;macromolecule metabolic process;macromolecule modification;cellular metabolic process;primary metabolic process;biological regulation			4.67746e-18	1.53	1.14	1.1	1.06	1.03	0.991	0.955	0.918	0.881	0.844	0.807	0.769	0.731	0.691	0.649	0.603	0.553	0.498	0.438	0.372	0.3	0.222	0.139	0.0508	-0.043	-0.142	-0.246	-0.355	-0.469	-0.587	-0.71	-0.838	-0.97	-1.11	-1.25	-1.39	-1.54	-1.68	-1.83	-1.98	-2.13
Azin1		nitrogen compound metabolic process;metabolic process;biosynthetic process;amine metabolic process;cellular process;cellular nitrogen compound metabolic process;cellular metabolic process	catalytic activity;enzyme activator activity;enzyme regulator activity;ornithine decarboxylase activator activity;ornithine decarboxylase regulator activity		0.00429759	5.49	0.666	0.625	0.584	0.543	0.502	0.46	0.419	0.378	0.337	0.295	0.254	0.213	0.172	0.131	0.0894	0.0482	0.00694	-0.0343	-0.0755	-0.117	-0.158	-0.199	-0.24	-0.282	-0.323	-0.364	-0.405	-0.447	-0.488	-0.529	-0.57	-0.611	-0.653	-0.694	-0.735	-0.776	-0.818	-0.859	-0.9	-0.941
B230118H07Rik					0.104498	5.7	0.843	0.766	0.69	0.614	0.538	0.462	0.387	0.312	0.238	0.165	0.0922	0.0211	-0.0476	-0.113	-0.174	-0.229	-0.279	-0.321	-0.356	-0.385	-0.408	-0.426	-0.439	-0.448	-0.454	-0.457	-0.457	-0.456	-0.453	-0.45	-0.447	-0.445	-0.443	-0.443	-0.444	-0.445	-0.447	-0.45	-0.453	-0.456
B4galnt1		carbohydrate metabolic process;protein modification process;protein glycosylation;lipid metabolic process;metabolic process;biosynthetic process;cellular process;protein metabolic process;multicellular organismal process;macromolecule metabolic process;macromolecule modification;cellular metabolic process;primary metabolic process;cellular lipid metabolic process;localization	catalytic activity;(N-acetylneuraminyl)-galactosylglucosylceramide N-acetylgalactosaminyltransferase activity;UDP-glycosyltransferase activity;acetylgalactosaminyltransferase activity;transferase activity;transferase activity, transferring glycosyl groups;transferase activity, transferring hexosyl groups	plasma membrane;membrane;cell part	0.016328	5.63	0.589	0.551	0.514	0.476	0.439	0.402	0.364	0.327	0.289	0.252	0.215	0.177	0.14	0.102	0.0649	0.0275	-0.00991	-0.0473	-0.0847	-0.122	-0.16	-0.197	-0.234	-0.272	-0.309	-0.347	-0.384	-0.421	-0.459	-0.496	-0.534	-0.571	-0.609	-0.646	-0.683	-0.721	-0.758	-0.796	-0.833	-0.87
B4galt3		carbohydrate metabolic process;protein modification process;protein glycosylation;metabolic process;cellular process;protein metabolic process;macromolecule metabolic process;macromolecule modification;cellular metabolic process;primary metabolic process	catalytic activity;beta-N-acetylglucosaminylglycopeptide beta-1,4-galactosyltransferase activity;N-acetyllactosamine synthase activity;binding;UDP-glycosyltransferase activity;galactosyltransferase activity;transferase activity;transferase activity, transferring glycosyl groups;transferase activity, transferring hexosyl groups;UDP-galactosyltransferase activity;ion binding;cation binding;metal io…	membrane;cell part	0.957826	6.25	-0.139	-0.14	-0.141	-0.142	-0.143	-0.144	-0.144	-0.145	-0.146	-0.147	-0.148	-0.149	-0.15	-0.151	-0.151	-0.152	-0.153	-0.154	-0.155	-0.156	-0.157	-0.157	-0.158	-0.159	-0.16	-0.161	-0.162	-0.163	-0.164	-0.164	-0.165	-0.166	-0.167	-0.168	-0.169	-0.17	-0.17	-0.171	-0.172	-0.173
B9d1		signal transduction;anatomical structure morphogenesis;embryo development;cellular process;cellular component organization;cellular component assembly;cell differentiation;developmental process;anatomical structure formation involved in morphogenesis;anatomical structure development;response to stimulus;biological regulation	signal transducer activity;receptor activity;transmembrane signaling receptor activity;hedgehog receptor activity;signaling receptor activity;molecular transducer activity	cytoplasm;centrosome;microtubule organizing center;membrane;organelle;intracellular organelle;intracellular non-membrane-bounded organelle;cell part	0.0579253	5.05	0.647	0.565	0.484	0.406	0.331	0.262	0.2	0.145	0.1	0.0654	0.0423	0.03	0.027	0.0317	0.0427	0.0585	0.0775	0.0982	0.119	0.138	0.155	0.166	0.171	0.168	0.156	0.132	0.0955	0.0444	-0.0228	-0.108	-0.212	-0.337	-0.485	-0.652	-0.837	-1.04	-1.25	-1.47	-1.69	-1.92
BC003965					0.0400108	5.8	0.482	0.45	0.417	0.385	0.353	0.321	0.289	0.257	0.225	0.192	0.16	0.128	0.096	0.0639	0.0318	-0.000373	-0.0325	-0.0646	-0.0968	-0.129	-0.161	-0.193	-0.225	-0.257	-0.29	-0.322	-0.354	-0.386	-0.418	-0.45	-0.482	-0.515	-0.547	-0.579	-0.611	-0.643	-0.675	-0.708	-0.74	-0.772
BC004004		response to stress;cell proliferation;response to stimulus;regulation of cell cycle;biological regulation		cytoplasm;plasma membrane;membrane;cell part	0.00100754	5.37	0.728	0.684	0.64	0.596	0.552	0.508	0.463	0.419	0.375	0.331	0.287	0.242	0.198	0.154	0.11	0.0656	0.0214	-0.0229	-0.0672	-0.111	-0.156	-0.2	-0.244	-0.289	-0.333	-0.377	-0.422	-0.466	-0.51	-0.555	-0.599	-0.644	-0.688	-0.732	-0.777	-0.821	-0.866	-0.91	-0.955	-0.999
BC005561					0.247853	6.07	0.245	0.224	0.204	0.184	0.163	0.143	0.123	0.102	0.0821	0.0617	0.0414	0.0211	0.000726	-0.0196	-0.0399	-0.0603	-0.0806	-0.101	-0.121	-0.142	-0.162	-0.182	-0.203	-0.223	-0.243	-0.264	-0.284	-0.304	-0.325	-0.345	-0.365	-0.386	-0.406	-0.426	-0.447	-0.467	-0.487	-0.508	-0.528	-0.548
BC016423					0.0103619	5.13	0.492	0.488	0.484	0.48	0.474	0.467	0.458	0.446	0.433	0.416	0.396	0.373	0.346	0.316	0.283	0.246	0.206	0.163	0.116	0.0664	0.0138	-0.0416	-0.0995	-0.16	-0.222	-0.287	-0.353	-0.421	-0.49	-0.561	-0.632	-0.705	-0.778	-0.852	-0.927	-1	-1.08	-1.15	-1.23	-1.3
BC031181					0.000143143	4.79	0.964	0.909	0.853	0.797	0.742	0.686	0.631	0.575	0.519	0.464	0.408	0.353	0.297	0.241	0.186	0.13	0.0747	0.0191	-0.0365	-0.092	-0.148	-0.203	-0.259	-0.314	-0.37	-0.426	-0.481	-0.537	-0.592	-0.648	-0.703	-0.759	-0.815	-0.87	-0.926	-0.981	-1.04	-1.09	-1.15	-1.2
BC056474					2.80451e-05	3.94	1.12	1.07	1.01	0.954	0.897	0.841	0.784	0.726	0.669	0.611	0.552	0.493	0.433	0.373	0.312	0.249	0.186	0.122	0.0568	-0.00957	-0.0769	-0.145	-0.214	-0.285	-0.355	-0.427	-0.5	-0.573	-0.647	-0.722	-0.797	-0.873	-0.95	-1.03	-1.1	-1.18	-1.26	-1.34	-1.42	-1.5
Babam1		nucleobase-containing compound metabolic process;DNA metabolic process;DNA repair;chromatin organization;protein modification process;nitrogen compound metabolic process;response to stress;response to DNA damage stimulus;organelle organization;metabolic process;response to abiotic stimulus;cellular process;cellular component organization;chromatin modification;protein metabolic process;cellular n…		cytoplasm;macromolecular complex;protein complex;cell part	0.000764602	5.27	0.777	0.73	0.684	0.637	0.591	0.544	0.497	0.451	0.404	0.358	0.311	0.264	0.218	0.171	0.125	0.078	0.0314	-0.0152	-0.0618	-0.108	-0.155	-0.202	-0.248	-0.295	-0.341	-0.388	-0.435	-0.481	-0.528	-0.574	-0.621	-0.667	-0.714	-0.761	-0.807	-0.854	-0.9	-0.947	-0.994	-1.04
Bad		carbohydrate metabolic process;alcohol metabolic process;nucleobase-containing compound metabolic process;nitrogen compound metabolic process;cellular ion homeostasis;response to stress;response to DNA damage stimulus;response to oxidative stress;organelle organization;mitochondrion organization;signal transduction;metabolic process;cell proliferation;catabolic process;nucleotide metabolic proces…	binding;phospholipid binding;enzyme activator activity;lipid binding;caspase activator activity;peptidase activator activity;apoptotic protease activator activity;enzyme regulator activity;caspase regulator activity;peptidase regulator activity	cytosol;membrane;cell part	0.138081	6.01	0.308	0.285	0.261	0.238	0.214	0.191	0.167	0.144	0.12	0.0969	0.0734	0.0499	0.0264	0.00284	-0.0207	-0.0442	-0.0677	-0.0913	-0.115	-0.138	-0.162	-0.185	-0.209	-0.233	-0.256	-0.28	-0.303	-0.327	-0.35	-0.374	-0.397	-0.421	-0.445	-0.468	-0.492	-0.515	-0.539	-0.562	-0.586	-0.61
Bag2		metabolic process;protein metabolic process;macromolecule metabolic process;primary metabolic process			0.0271979	5.62	0.594	0.557	0.519	0.481	0.444	0.406	0.368	0.33	0.293	0.255	0.217	0.18	0.142	0.104	0.0667	0.029	-0.00867	-0.0464	-0.084	-0.122	-0.159	-0.197	-0.235	-0.272	-0.31	-0.348	-0.386	-0.423	-0.461	-0.499	-0.536	-0.574	-0.612	-0.649	-0.687	-0.725	-0.763	-0.8	-0.838	-0.876
Bag3	UNFOLDED_PROTEIN_RESPONSE	response to external stimulus;response to abiotic stimulus;cellular process;regulation of protein stability;developmental process;anatomical structure development;response to stimulus;biological regulation	binding;protein binding;protein complex binding	cytosol;plasma membrane;membrane;cell projection;neuron projection;cell part	0.0127436	5.55	0.637	0.597	0.557	0.517	0.478	0.438	0.398	0.358	0.319	0.279	0.239	0.199	0.16	0.12	0.0801	0.0403	0.000555	-0.0392	-0.079	-0.119	-0.158	-0.198	-0.238	-0.278	-0.318	-0.357	-0.397	-0.437	-0.477	-0.517	-0.556	-0.596	-0.636	-0.676	-0.715	-0.755	-0.795	-0.835	-0.875	-0.914
Banf1	UNFOLDED_PROTEIN_RESPONSE	nucleobase-containing compound metabolic process;DNA metabolic process;nitrogen compound metabolic process;metabolic process;cellular process;DNA integration;cellular nitrogen compound metabolic process;macromolecule metabolic process;cellular metabolic process;primary metabolic process	nucleic acid binding;DNA binding;binding	nucleus;chromosome;cytoplasm;organelle;intracellular organelle;intracellular membrane-bounded organelle;intracellular non-membrane-bounded organelle;cell part	2.23196e-14	1.78	1.21	1.17	1.14	1.1	1.07	1.03	0.986	0.941	0.893	0.842	0.786	0.726	0.663	0.597	0.529	0.459	0.388	0.317	0.245	0.171	0.0965	0.0198	-0.0592	-0.141	-0.226	-0.314	-0.407	-0.504	-0.605	-0.712	-0.825	-0.943	-1.07	-1.2	-1.33	-1.47	-1.62	-1.76	-1.91	-2.06
Banp		nucleobase-containing compound metabolic process;chromatin organization;nitrogen compound metabolic process;organelle organization;cell cycle;multicellular organismal development;metabolic process;biosynthetic process;cellular process;cellular component organization;RNA metabolic process;chromatin modification;multicellular organismal process;developmental process;cellular nitrogen compound metab…	p53 binding;nucleic acid binding;DNA binding;binding;protein binding	nucleus;organelle;intracellular organelle;intracellular membrane-bounded organelle;cell part	0.836313	6.24	-0.0885	-0.0911	-0.0937	-0.0963	-0.0989	-0.101	-0.104	-0.106	-0.109	-0.111	-0.113	-0.115	-0.117	-0.12	-0.122	-0.125	-0.127	-0.131	-0.134	-0.138	-0.142	-0.146	-0.151	-0.155	-0.161	-0.166	-0.172	-0.178	-0.185	-0.192	-0.199	-0.206	-0.214	-0.222	-0.23	-0.238	-0.247	-0.256	-0.265	-0.273
Bbip1					0.002337	5.45	0.689	0.646	0.604	0.562	0.519	0.477	0.435	0.393	0.35	0.308	0.266	0.223	0.181	0.139	0.0964	0.0541	0.0118	-0.0305	-0.0728	-0.115	-0.157	-0.2	-0.242	-0.284	-0.327	-0.369	-0.411	-0.454	-0.496	-0.538	-0.581	-0.623	-0.665	-0.707	-0.75	-0.792	-0.834	-0.877	-0.919	-0.961
Bcap29		transport;cell death;cellular process;protein transport;vesicle-mediated transport;death;establishment of localization		membrane;cell part	0.00115702	5.28	0.772	0.725	0.679	0.633	0.586	0.54	0.494	0.447	0.401	0.355	0.308	0.262	0.216	0.169	0.123	0.0768	0.0305	-0.0158	-0.0622	-0.109	-0.155	-0.201	-0.248	-0.294	-0.34	-0.387	-0.433	-0.479	-0.526	-0.572	-0.619	-0.665	-0.711	-0.758	-0.804	-0.851	-0.897	-0.943	-0.99	-1.04
Bcap31	DNA_REPAIR;APOPTOSIS	immune system process;transport;cellular ion homeostasis;signal transduction;cellular process;protein transport;vesicle-mediated transport;cellular homeostasis;multicellular organismal process;homeostatic process;response to stimulus;establishment of localization;biological regulation		lipid particle;plasma membrane;membrane;cell part	0.00796547	5.46	0.785	0.729	0.674	0.618	0.563	0.509	0.454	0.4	0.347	0.294	0.242	0.191	0.141	0.0916	0.0435	-0.00352	-0.0492	-0.0935	-0.137	-0.178	-0.219	-0.258	-0.297	-0.334	-0.371	-0.406	-0.441	-0.476	-0.51	-0.543	-0.576	-0.609	-0.642	-0.674	-0.707	-0.739	-0.771	-0.803	-0.835	-0.867
Bcas2		nucleobase-containing compound metabolic process;RNA processing;mRNA processing;nitrogen compound metabolic process;metabolic process;RNA splicing;cellular process;RNA metabolic process;mRNA metabolic process;cellular nitrogen compound metabolic process;macromolecule metabolic process;cellular metabolic process;primary metabolic process		spliceosomal complex;nucleolus;ribonucleoprotein complex;macromolecular complex;organelle;intracellular organelle;intracellular non-membrane-bounded organelle;protein complex;cell part	1.29761e-07	3.48	1.32	1.24	1.17	1.1	1.03	0.956	0.884	0.812	0.74	0.668	0.596	0.524	0.452	0.38	0.308	0.237	0.165	0.0928	0.0209	-0.051	-0.123	-0.195	-0.267	-0.339	-0.411	-0.483	-0.554	-0.626	-0.698	-0.77	-0.842	-0.914	-0.986	-1.06	-1.13	-1.2	-1.27	-1.35	-1.42	-1.49
Bccip		nucleobase-containing compound metabolic process;DNA metabolic process;DNA repair;nitrogen compound metabolic process;response to stress;response to DNA damage stimulus;cell cycle;metabolic process;cellular process;cell differentiation;regulation of protein modification process;developmental process;cellular nitrogen compound metabolic process;macromolecule metabolic process;cellular metabolic pr…	kinase regulator activity;enzyme regulator activity	cyclin-dependent protein kinase holoenzyme complex;macromolecular complex;protein complex;cell part	0.0914249	5.99	0.326	0.302	0.277	0.253	0.228	0.204	0.18	0.155	0.131	0.106	0.0819	0.0575	0.033	0.00862	-0.0158	-0.0402	-0.0646	-0.0891	-0.113	-0.138	-0.162	-0.187	-0.211	-0.235	-0.26	-0.284	-0.309	-0.333	-0.357	-0.382	-0.406	-0.43	-0.455	-0.479	-0.503	-0.528	-0.552	-0.577	-0.601	-0.625
Bckdk		organic acid metabolic process;cellular amino acid metabolic process;nitrogen compound metabolic process;metabolic process;catabolic process;amine metabolic process;cellular process;cellular nitrogen compound metabolic process;cellular ketone metabolic process;cellular metabolic process;primary metabolic process;small molecule metabolic process	nucleotide binding;catalytic activity;protein kinase activity;protein serine/threonine kinase activity;binding;ATP binding;kinase activity;transferase activity;transferase activity, transferring phosphorus-containing groups;phosphotransferase activity, alcohol group as acceptor;purine nucleotide binding;adenyl nucleotide binding;ribonucleotide binding;purine ribonucleotide binding;adenyl ribonucl…	macromolecular complex;protein complex;cell part;tricarboxylic acid cycle enzyme complex	0.28252	6.1	0.217	0.198	0.179	0.16	0.142	0.123	0.104	0.0847	0.0657	0.0467	0.0278	0.00881	-0.0102	-0.0291	-0.0481	-0.067	-0.086	-0.105	-0.124	-0.143	-0.162	-0.181	-0.2	-0.219	-0.238	-0.257	-0.276	-0.295	-0.314	-0.333	-0.351	-0.37	-0.389	-0.408	-0.427	-0.446	-0.465	-0.484	-0.503	-0.522
Bcl7b					0.666515	6.23	-0.0241	-0.0308	-0.0376	-0.0443	-0.0511	-0.0578	-0.0646	-0.0713	-0.0781	-0.0848	-0.0916	-0.0983	-0.105	-0.112	-0.119	-0.125	-0.132	-0.139	-0.146	-0.152	-0.159	-0.166	-0.173	-0.179	-0.186	-0.193	-0.2	-0.206	-0.213	-0.22	-0.227	-0.233	-0.24	-0.247	-0.254	-0.26	-0.267	-0.274	-0.281	-0.287
Bet1	PROTEIN_SECRETION	transport;organelle organization;cellular process;protein transport;cellular component organization;cellular membrane organization;vesicle organization;vesicle-mediated transport;Golgi vesicle transport;organelle fusion;establishment of localization;membrane organization;membrane fusion		membrane;cell part	0.000215211	4.87	0.935	0.881	0.827	0.773	0.718	0.664	0.61	0.556	0.502	0.447	0.393	0.339	0.285	0.231	0.176	0.122	0.0679	0.0137	-0.0405	-0.0947	-0.149	-0.203	-0.257	-0.312	-0.366	-0.42	-0.474	-0.528	-0.583	-0.637	-0.691	-0.745	-0.799	-0.854	-0.908	-0.962	-1.02	-1.07	-1.12	-1.18
Bex1		signal transduction;cellular process;response to stimulus;biological regulation		nucleus;cytoplasm;organelle;intracellular organelle;intracellular membrane-bounded organelle;cell part	2.94842e-05	3.76	1.25	1.19	1.12	1.05	0.978	0.909	0.84	0.771	0.702	0.632	0.563	0.494	0.425	0.356	0.287	0.217	0.148	0.079	0.00979	-0.0594	-0.129	-0.198	-0.267	-0.336	-0.405	-0.474	-0.544	-0.613	-0.682	-0.751	-0.82	-0.89	-0.959	-1.03	-1.1	-1.17	-1.24	-1.3	-1.37	-1.44
Bex4				nucleus;cytoplasm;organelle;intracellular organelle;intracellular membrane-bounded organelle;cell part	0.00131942	5.25	0.825	0.774	0.723	0.672	0.621	0.57	0.519	0.467	0.416	0.364	0.311	0.259	0.207	0.155	0.103	0.0525	0.00235	-0.0468	-0.0949	-0.142	-0.189	-0.234	-0.279	-0.323	-0.367	-0.41	-0.453	-0.496	-0.538	-0.581	-0.623	-0.665	-0.707	-0.75	-0.792	-0.834	-0.877	-0.919	-0.962	-1
Blcap	P53_PATHWAY	cell cycle;cell death;cellular process;death		cell part	0.00779609	5.29	0.633	0.605	0.577	0.548	0.519	0.49	0.46	0.429	0.397	0.365	0.331	0.296	0.26	0.222	0.183	0.143	0.1	0.0563	0.0104	-0.0371	-0.086	-0.136	-0.188	-0.24	-0.293	-0.347	-0.401	-0.456	-0.511	-0.567	-0.622	-0.677	-0.731	-0.785	-0.84	-0.893	-0.947	-1	-1.05	-1.11
Blmh		proteolysis;metabolic process;protein metabolic process;response to chemical stimulus;response to drug;macromolecule metabolic process;primary metabolic process;response to stimulus	catalytic activity;endopeptidase activity;cysteine-type endopeptidase activity;peptidase activity;cysteine-type peptidase activity;hydrolase activity;peptidase activity, acting on L-amino acid peptides	nucleus;cytoplasm;organelle;intracellular organelle;intracellular membrane-bounded organelle;cell part	0.568941	6.21	0.0155	0.00675	-0.00202	-0.0108	-0.0195	-0.0283	-0.0371	-0.0458	-0.0546	-0.0634	-0.0721	-0.0809	-0.0897	-0.0984	-0.107	-0.116	-0.125	-0.133	-0.142	-0.151	-0.16	-0.169	-0.177	-0.186	-0.195	-0.204	-0.212	-0.221	-0.23	-0.239	-0.247	-0.256	-0.265	-0.274	-0.282	-0.291	-0.3	-0.309	-0.318	-0.326
Bloc1s6		transport;cellular component movement;organelle organization;cellular process;protein transport;cellular component organization;cellular membrane organization;vesicle organization;vesicle-mediated transport;endosome transport;membrane docking;cell differentiation;cytoskeleton-dependent intracellular transport;multicellular organismal process;developmental process;secretion;organelle fusion;coagul…	actin binding;binding;protein binding;cytoskeletal protein binding;identical protein binding;protein homodimerization activity;protein dimerization activity;actin filament binding	endosome;endomembrane system;cytoplasmic membrane-bounded vesicle;BLOC complex;vesicle;macromolecular complex;organelle;intracellular organelle;intracellular membrane-bounded organelle;protein complex;cell part	0.09058	5.81	0.42	0.394	0.368	0.342	0.316	0.29	0.264	0.238	0.212	0.186	0.16	0.133	0.107	0.0803	0.0531	0.0254	-0.00293	-0.032	-0.0619	-0.0926	-0.124	-0.156	-0.189	-0.222	-0.256	-0.291	-0.326	-0.362	-0.398	-0.435	-0.472	-0.51	-0.548	-0.586	-0.625	-0.664	-0.703	-0.742	-0.782	-0.821
Blvra	FATTY_ACID_METABOLISM;HEME_METABOLISM	nitrogen compound metabolic process;metabolic process;catabolic process;cellular process;cellular nitrogen compound metabolic process;pigment metabolic process;cellular metabolic process;heterocycle metabolic process;cofactor metabolic process	nucleotide binding;catalytic activity;biliverdin reductase activity;binding;zinc ion binding;oxidoreductase activity;oxidoreductase activity, acting on the CH-CH group of donors;oxidoreductase activity, acting on the CH-CH group of donors, NAD or NADP as acceptor;ion binding;cation binding;metal ion binding;transition metal ion binding	cytoplasm;cell part	8.14205e-05	4.44	1.08	1.02	0.957	0.896	0.835	0.774	0.713	0.652	0.591	0.53	0.469	0.408	0.347	0.286	0.225	0.164	0.103	0.0416	-0.0194	-0.0804	-0.141	-0.202	-0.263	-0.324	-0.385	-0.446	-0.507	-0.568	-0.629	-0.69	-0.751	-0.812	-0.873	-0.934	-0.995	-1.06	-1.12	-1.18	-1.24	-1.3
Blzf1		transport;organelle organization;Golgi organization;cellular process;protein transport;cellular component organization;vesicle-mediated transport;Golgi vesicle transport;establishment of localization		nucleus;Golgi apparatus;membrane;organelle;intracellular organelle;intracellular membrane-bounded organelle;cell part	0.322492	6.12	0.187	0.17	0.153	0.135	0.118	0.1	0.0828	0.0653	0.0479	0.0304	0.013	-0.00446	-0.0219	-0.0394	-0.0568	-0.0743	-0.0917	-0.109	-0.127	-0.144	-0.162	-0.179	-0.197	-0.214	-0.232	-0.249	-0.266	-0.284	-0.301	-0.319	-0.336	-0.354	-0.371	-0.389	-0.406	-0.424	-0.441	-0.459	-0.476	-0.494
Bmp4		cell morphogenesis;protein modification process;protein phosphorylation;phosphorus metabolic process;cell communication;signal transduction;cell-cell signaling;regulation of mitotic cell cycle;metabolic process;cell proliferation;anatomical structure morphogenesis;response to endogenous stimulus;post-embryonic development;cellular process;cellular component organization;protein metabolic process;…	pattern binding;receptor binding;binding;protein binding;glycosaminoglycan binding;heparin binding;carbohydrate binding;polysaccharide binding;receptor serine/threonine kinase binding;chemoattractant activity;transmembrane receptor protein serine/threonine kinase binding;BMP receptor binding	proteinaceous extracellular matrix;extracellular space;extracellular matrix	0.0467646	5.58	0.76	0.62	0.481	0.344	0.211	0.083	-0.0391	-0.154	-0.26	-0.357	-0.442	-0.517	-0.58	-0.631	-0.67	-0.697	-0.711	-0.713	-0.702	-0.681	-0.649	-0.609	-0.56	-0.505	-0.444	-0.377	-0.307	-0.235	-0.16	-0.0846	-0.00953	0.0642	0.136	0.205	0.273	0.339	0.404	0.468	0.531	0.594
Bod1		nuclear division;organelle organization;mitosis;cellular process;cellular component organization;organelle fission;cell division		kinetochore;cytoplasm;microtubule organizing center;macromolecular complex;organelle;intracellular organelle;intracellular non-membrane-bounded organelle;protein complex;cell part	0.00939356	5.44	0.694	0.651	0.608	0.566	0.523	0.481	0.438	0.396	0.353	0.311	0.268	0.226	0.183	0.14	0.0979	0.0554	0.0128	-0.0297	-0.0722	-0.115	-0.157	-0.2	-0.242	-0.285	-0.327	-0.37	-0.413	-0.455	-0.498	-0.54	-0.583	-0.625	-0.668	-0.71	-0.753	-0.795	-0.838	-0.881	-0.923	-0.966
Bola1				extracellular region;mitochondrion;organelle;intracellular organelle;intracellular membrane-bounded organelle;cell part	0.000184406	4.68	0.93	0.881	0.831	0.782	0.733	0.683	0.633	0.584	0.534	0.484	0.433	0.383	0.332	0.28	0.228	0.176	0.123	0.0688	0.0142	-0.0411	-0.0972	-0.154	-0.212	-0.27	-0.33	-0.39	-0.451	-0.513	-0.576	-0.64	-0.705	-0.771	-0.838	-0.906	-0.975	-1.04	-1.11	-1.18	-1.25	-1.33
Bola2	DNA_REPAIR				9.69997e-12	2.15	1.22	1.18	1.13	1.09	1.04	0.998	0.95	0.902	0.852	0.8	0.747	0.691	0.634	0.574	0.512	0.447	0.381	0.311	0.24	0.165	0.0879	0.00801	-0.0748	-0.161	-0.249	-0.341	-0.437	-0.535	-0.637	-0.743	-0.851	-0.964	-1.08	-1.2	-1.32	-1.45	-1.57	-1.7	-1.83	-1.96
Bola3				extracellular region	7.82064e-07	3.61	1.29	1.22	1.15	1.08	1.01	0.934	0.864	0.793	0.722	0.652	0.581	0.51	0.44	0.369	0.298	0.228	0.157	0.0864	0.0158	-0.0549	-0.126	-0.196	-0.267	-0.338	-0.408	-0.479	-0.55	-0.62	-0.691	-0.762	-0.832	-0.903	-0.974	-1.04	-1.12	-1.19	-1.26	-1.33	-1.4	-1.47
Bphl	XENOBIOTIC_METABOLISM;FATTY_ACID_METABOLISM		catalytic activity;hydrolase activity	mitochondrion;organelle;intracellular organelle;intracellular membrane-bounded organelle;cell part	0.0385483	4.98	1.52	1.27	1.02	0.78	0.55	0.335	0.138	-0.0361	-0.184	-0.303	-0.389	-0.444	-0.471	-0.475	-0.459	-0.426	-0.38	-0.325	-0.264	-0.199	-0.132	-0.0677	-0.0069	0.0472	0.0921	0.125	0.144	0.145	0.127	0.0862	0.0208	-0.0721	-0.194	-0.343	-0.515	-0.707	-0.913	-1.13	-1.36	-1.59
Bpnt1	GLYCOLYSIS	lipid metabolic process;phosphorus metabolic process;metabolic process;cellular process;cellular metabolic process;primary metabolic process;cellular lipid metabolic process	magnesium ion binding;catalytic activity;inositol or phosphatidylinositol phosphatase activity;inositol-1,4-bisphosphate 1-phosphatase activity;binding;nucleotidase activity;3'(2'),5'-bisphosphate nucleotidase activity;inositol bisphosphate phosphatase activity;hydrolase activity;hydrolase activity, acting on ester bonds;phosphatase activity;phosphoric ester hydrolase activity;ion binding;cation …		0.000171526	4.41	1.27	1.2	1.12	1.05	0.974	0.897	0.819	0.737	0.653	0.566	0.475	0.382	0.287	0.192	0.0984	0.00708	-0.0805	-0.163	-0.241	-0.313	-0.38	-0.442	-0.499	-0.552	-0.599	-0.643	-0.681	-0.715	-0.745	-0.77	-0.792	-0.809	-0.822	-0.832	-0.839	-0.843	-0.845	-0.846	-0.846	-0.845
Brd9		nucleobase-containing compound metabolic process;chromatin organization;nitrogen compound metabolic process;organelle organization;metabolic process;biosynthetic process;cellular process;cellular component organization;RNA metabolic process;chromatin modification;cellular nitrogen compound metabolic process;macromolecule metabolic process;cellular metabolic process;primary metabolic process;chrom…	binding;protein binding;histone binding;histone acetyl-lysine binding		0.0310754	5.6	0.609	0.571	0.532	0.494	0.455	0.417	0.379	0.34	0.302	0.263	0.225	0.186	0.148	0.11	0.0713	0.0328	-0.00557	-0.044	-0.0824	-0.121	-0.159	-0.198	-0.236	-0.274	-0.313	-0.351	-0.39	-0.428	-0.466	-0.505	-0.543	-0.582	-0.62	-0.659	-0.697	-0.735	-0.774	-0.812	-0.851	-0.889
Bre		nucleobase-containing compound metabolic process;DNA metabolic process;DNA repair;chromatin organization;nitrogen compound metabolic process;response to stress;response to DNA damage stimulus;organelle organization;metabolic process;cell death;response to abiotic stimulus;cellular process;cellular component organization;death;chromatin modification;cellular nitrogen compound metabolic process;mac…	receptor binding;cytokine receptor binding;tumor necrosis factor receptor binding;binding;protein binding;polyubiquitin binding;small conjugating protein binding;tumor necrosis factor receptor superfamily binding;ubiquitin binding	ubiquitin ligase complex;cytoplasm;macromolecular complex;protein complex;cell part	0.606327	6.22	0.00532	-0.00295	-0.0112	-0.0195	-0.0278	-0.036	-0.0443	-0.0526	-0.0608	-0.0691	-0.0773	-0.0856	-0.0938	-0.102	-0.11	-0.119	-0.127	-0.135	-0.143	-0.151	-0.16	-0.168	-0.176	-0.184	-0.193	-0.201	-0.209	-0.217	-0.225	-0.234	-0.242	-0.25	-0.258	-0.267	-0.275	-0.283	-0.291	-0.299	-0.308	-0.316
Bri3				cell part	0.000143791	4.62	0.649	0.637	0.625	0.612	0.598	0.584	0.567	0.55	0.53	0.508	0.483	0.456	0.426	0.392	0.356	0.315	0.271	0.222	0.17	0.113	0.0533	-0.0101	-0.0768	-0.146	-0.219	-0.294	-0.372	-0.451	-0.533	-0.617	-0.702	-0.788	-0.876	-0.965	-1.05	-1.14	-1.24	-1.33	-1.42	-1.51
Brk1		cellular component movement;organelle organization;cytoskeleton organization;embryo development;cellular process;cellular component organization;developmental process;locomotion;cell motility;biological regulation		cytoplasm;cytoskeleton;organelle;intracellular organelle;intracellular non-membrane-bounded organelle;cell part	4.90649e-05	4.1	1.17	1.11	1.04	0.975	0.91	0.845	0.779	0.714	0.649	0.584	0.518	0.453	0.388	0.322	0.257	0.192	0.126	0.0611	-0.00419	-0.0695	-0.135	-0.2	-0.266	-0.331	-0.396	-0.462	-0.527	-0.592	-0.658	-0.723	-0.789	-0.854	-0.919	-0.985	-1.05	-1.12	-1.18	-1.25	-1.31	-1.38
Bscl2		lipid metabolic process;organelle organization;metabolic process;catabolic process;cellular process;cellular component organization;cell differentiation;developmental process;primary metabolic process;localization;biological regulation		cell part	0.000449198	5.12	0.838	0.789	0.739	0.69	0.64	0.591	0.541	0.491	0.442	0.392	0.343	0.293	0.244	0.194	0.144	0.0949	0.0453	-0.00426	-0.0538	-0.103	-0.153	-0.203	-0.252	-0.302	-0.351	-0.401	-0.45	-0.5	-0.549	-0.599	-0.648	-0.698	-0.748	-0.797	-0.847	-0.896	-0.946	-0.995	-1.04	-1.09
Bst2	INTERFERON_ALPHA_RESPONSE;INTERFERON_GAMMA_RESPONSE;INFLAMMATORY_RESPONSE	immune system process;response to stress;response to biotic stimulus;regulation of organelle organization;response to chemical stimulus;response to stimulus;multi-organism process;biological regulation	enzyme inhibitor activity;endopeptidase inhibitor activity;signal transducer activity;metalloendopeptidase inhibitor activity;metalloenzyme regulator activity;enzyme regulator activity;peptidase inhibitor activity;metalloenzyme inhibitor activity;molecular transducer activity;peptidase regulator activity;endopeptidase regulator activity	endosome;Golgi apparatus;cell surface;organelle;intracellular organelle;intracellular membrane-bounded organelle;cell part	1.39862e-07	1.87	0.912	0.73	0.553	0.385	0.231	0.0946	-0.0188	-0.105	-0.159	-0.177	-0.155	-0.0981	-0.0138	0.0902	0.206	0.326	0.442	0.548	0.638	0.713	0.77	0.807	0.824	0.819	0.79	0.736	0.656	0.547	0.408	0.239	0.0367	-0.2	-0.471	-0.774	-1.1	-1.46	-1.83	-2.21	-2.6	-3
C1galt1		carbohydrate metabolic process;protein modification process;protein glycosylation;metabolic process;cellular process;protein metabolic process;cell differentiation;developmental process;macromolecule metabolic process;macromolecule modification;cellular metabolic process;primary metabolic process;anatomical structure formation involved in morphogenesis;anatomical structure development	catalytic activity;binding;galactosyltransferase activity;glycoprotein-N-acetylgalactosamine 3-beta-galactosyltransferase activity;transferase activity;transferase activity, transferring glycosyl groups;transferase activity, transferring hexosyl groups;ion binding;cation binding;metal ion binding;beta-1,3-galactosyltransferase activity	cell part	0.715578	6.23	-0.0289	-0.0354	-0.0419	-0.0484	-0.0549	-0.0614	-0.0679	-0.0744	-0.0809	-0.0874	-0.0939	-0.1	-0.107	-0.113	-0.12	-0.126	-0.133	-0.139	-0.146	-0.152	-0.159	-0.165	-0.172	-0.179	-0.185	-0.192	-0.198	-0.205	-0.211	-0.218	-0.224	-0.231	-0.237	-0.244	-0.25	-0.257	-0.263	-0.27	-0.276	-0.283
C1galt1c1				cell part	0.392428	6.16	0.124	0.109	0.0952	0.0809	0.0667	0.0524	0.0381	0.0239	0.00961	-0.00465	-0.0189	-0.0332	-0.0474	-0.0617	-0.0759	-0.0902	-0.104	-0.119	-0.133	-0.147	-0.161	-0.176	-0.19	-0.204	-0.218	-0.232	-0.247	-0.261	-0.275	-0.289	-0.303	-0.318	-0.332	-0.346	-0.36	-0.374	-0.389	-0.403	-0.417	-0.431
C330007P06Rik					0.271105	6.1	0.215	0.197	0.178	0.159	0.14	0.121	0.102	0.0833	0.0645	0.0456	0.0268	0.0079	-0.011	-0.0298	-0.0487	-0.0675	-0.0864	-0.105	-0.124	-0.143	-0.162	-0.181	-0.2	-0.218	-0.237	-0.256	-0.275	-0.294	-0.313	-0.332	-0.35	-0.369	-0.388	-0.407	-0.426	-0.445	-0.464	-0.483	-0.501	-0.52
Caap1		cell death;cellular process;death			0.627666	6.21	0.0255	0.0163	0.00704	-0.00219	-0.0114	-0.0207	-0.0299	-0.0391	-0.0484	-0.0576	-0.0669	-0.0761	-0.0854	-0.0947	-0.104	-0.113	-0.122	-0.132	-0.141	-0.15	-0.16	-0.169	-0.178	-0.188	-0.197	-0.206	-0.216	-0.225	-0.234	-0.244	-0.253	-0.262	-0.272	-0.281	-0.29	-0.3	-0.309	-0.318	-0.328	-0.337
Cab39	PI3K_AKT_MTOR_SIGNALING		catalytic activity;protein kinase activity;protein serine/threonine kinase activity;binding;calcium ion binding;enzyme activator activity;kinase activity;transferase activity;transferase activity, transferring phosphorus-containing groups;phosphotransferase activity, alcohol group as acceptor;kinase regulator activity;kinase activator activity;protein kinase regulator activity;enzyme regulator ac…	cytoplasm;cell part	0.662896	6.23	-0.028	-0.0345	-0.0411	-0.0476	-0.0542	-0.0607	-0.0673	-0.0738	-0.0803	-0.0869	-0.0934	-0.1	-0.107	-0.113	-0.12	-0.126	-0.133	-0.139	-0.146	-0.152	-0.159	-0.165	-0.172	-0.179	-0.185	-0.192	-0.198	-0.205	-0.211	-0.218	-0.225	-0.231	-0.238	-0.244	-0.251	-0.257	-0.264	-0.271	-0.277	-0.284
Cab39l	PI3K_AKT_MTOR_SIGNALING;KRAS_SIGNALING_UP				0.000909432	4.51	0.77	0.747	0.724	0.7	0.676	0.651	0.624	0.596	0.566	0.534	0.5	0.463	0.424	0.383	0.338	0.291	0.24	0.186	0.13	0.0698	0.00731	-0.0578	-0.125	-0.195	-0.267	-0.34	-0.416	-0.493	-0.571	-0.65	-0.731	-0.812	-0.894	-0.976	-1.06	-1.14	-1.23	-1.31	-1.39	-1.48
Calm3	COMPLEMENT		binding;calcium ion binding;ion binding;cation binding;metal ion binding		0.0321917	5.86	0.441	0.411	0.381	0.35	0.32	0.29	0.26	0.23	0.2	0.17	0.139	0.109	0.0791	0.0489	0.0188	-0.0114	-0.0415	-0.0716	-0.102	-0.132	-0.162	-0.192	-0.222	-0.252	-0.282	-0.312	-0.342	-0.372	-0.402	-0.432	-0.462	-0.492	-0.522	-0.553	-0.583	-0.613	-0.643	-0.673	-0.703	-0.733
Camk1		transport;nucleocytoplasmic transport;cell cycle;signal transduction;cellular process;regulation of protein modification process;response to stimulus;regulation of transport;nuclear transport;establishment of localization;biological regulation	nucleotide binding;catalytic activity;protein kinase activity;protein serine/threonine kinase activity;calmodulin-dependent protein kinase activity;binding;ATP binding;kinase activity;transferase activity;transferase activity, transferring phosphorus-containing groups;phosphotransferase activity, alcohol group as acceptor;purine nucleotide binding;adenyl nucleotide binding;ribonucleotide binding;…	nucleus;cytoplasm;macromolecular complex;organelle;intracellular organelle;intracellular membrane-bounded organelle;protein complex;cell part	0.163438	6.01	0.309	0.285	0.262	0.238	0.215	0.191	0.168	0.144	0.121	0.097	0.0735	0.0499	0.0264	0.00283	-0.0207	-0.0443	-0.0678	-0.0914	-0.115	-0.138	-0.162	-0.186	-0.209	-0.233	-0.256	-0.28	-0.303	-0.327	-0.35	-0.374	-0.398	-0.421	-0.445	-0.468	-0.492	-0.515	-0.539	-0.563	-0.586	-0.61
Caml		signal transduction;metabolic process;cellular process;macromolecule metabolic process;cellular metabolic process;response to stimulus;biological regulation		endoplasmic reticulum;organelle;intracellular organelle;intracellular membrane-bounded organelle;cell part	0.483732	6.19	0.074	0.0622	0.0505	0.0388	0.027	0.0153	0.00358	-0.00816	-0.0199	-0.0316	-0.0434	-0.0551	-0.0668	-0.0786	-0.0903	-0.102	-0.114	-0.126	-0.137	-0.149	-0.161	-0.172	-0.184	-0.196	-0.208	-0.219	-0.231	-0.243	-0.254	-0.266	-0.278	-0.29	-0.301	-0.313	-0.325	-0.336	-0.348	-0.36	-0.372	-0.383
Capzb	MITOTIC_SPINDLE	organelle organization;cytoskeleton organization;cellular process;cellular component organization;cellular component assembly;developmental process;regulation of organelle organization;cell development;anatomical structure development;biological regulation		cytoskeleton;F-actin capping protein complex;membrane;macromolecular complex;cell projection;organelle;intracellular organelle;intracellular non-membrane-bounded organelle;protein complex;cell part	9.17797e-05	2.95	1.41	1.33	1.26	1.18	1.11	1.03	0.955	0.879	0.804	0.728	0.652	0.576	0.5	0.425	0.349	0.273	0.197	0.121	0.0446	-0.0317	-0.108	-0.184	-0.261	-0.337	-0.414	-0.491	-0.567	-0.644	-0.721	-0.798	-0.875	-0.952	-1.03	-1.11	-1.18	-1.26	-1.34	-1.41	-1.49	-1.57
Car8					0.000199681	4.56	1.04	0.982	0.923	0.864	0.804	0.745	0.686	0.627	0.567	0.508	0.449	0.39	0.33	0.271	0.212	0.153	0.0933	0.0341	-0.0252	-0.0844	-0.144	-0.203	-0.262	-0.321	-0.381	-0.44	-0.499	-0.558	-0.618	-0.677	-0.736	-0.795	-0.854	-0.914	-0.973	-1.03	-1.09	-1.15	-1.21	-1.27
Carkd		nucleobase-containing compound metabolic process;nitrogen compound metabolic process;metabolic process;nucleotide metabolic process;cellular process;cellular nitrogen compound metabolic process;cellular metabolic process;primary metabolic process;small molecule metabolic process;heterocycle metabolic process;cofactor metabolic process;nucleobase-containing small molecule metabolic process	nucleotide binding;catalytic activity;binding;ATP binding;lyase activity;carbon-oxygen lyase activity;hydro-lyase activity;purine nucleotide binding;adenyl nucleotide binding;ribonucleotide binding;purine ribonucleotide binding;adenyl ribonucleotide binding;purine ribonucleoside triphosphate binding;ATP-dependent NAD(P)H-hydrate dehydratase activity	mitochondrion;organelle;intracellular organelle;intracellular membrane-bounded organelle;cell part	0.0529553	5.53	1.09	0.833	0.584	0.344	0.116	-0.096	-0.287	-0.454	-0.592	-0.697	-0.766	-0.801	-0.806	-0.786	-0.744	-0.685	-0.612	-0.53	-0.442	-0.349	-0.255	-0.161	-0.0699	0.0166	0.0961	0.166	0.225	0.27	0.3	0.311	0.302	0.27	0.214	0.136	0.0388	-0.074	-0.199	-0.334	-0.476	-0.62
Cat	ADIPOGENESIS;XENOBIOTIC_METABOLISM;REACTIVE_OXIGEN_SPECIES_PATHWAY;HEME_METABOLISM;BILE_ACID_METABOLISM;PEROXISOME	alcohol metabolic process;generation of precursor metabolites and energy;protein complex assembly;lipid metabolic process;glycerol ether metabolic process;response to stress;response to oxidative stress;metabolic process;catabolic process;response to external stimulus;response to abiotic stimulus;cellular process;response to extracellular stimulus;cellular component organization;cellular componen…	nucleotide binding;catalytic activity;aminoacylase activity;catalase activity;peroxidase activity;binding;iron ion binding;antioxidant activity;oxidoreductase activity;oxidoreductase activity, acting on peroxide as acceptor;hydrolase activity;hydrolase activity, acting on carbon-nitrogen (but not peptide) bonds;hydrolase activity, acting on carbon-nitrogen (but not peptide) bonds, in linear amide…	mitochondrion;lysosome;vacuole;endoplasmic reticulum;Golgi apparatus;cytosol;plasma membrane;membrane;microbody;organelle;intracellular organelle;intracellular membrane-bounded organelle;cell part	0.0669025	5.9	0.404	0.376	0.348	0.319	0.291	0.263	0.234	0.206	0.178	0.15	0.121	0.0929	0.0646	0.0363	0.00803	-0.0203	-0.0486	-0.0769	-0.105	-0.133	-0.162	-0.19	-0.218	-0.247	-0.275	-0.303	-0.332	-0.36	-0.388	-0.416	-0.445	-0.473	-0.501	-0.53	-0.558	-0.586	-0.614	-0.643	-0.671	-0.699
Cblc		protein modification process;proteolysis;signal transduction;metabolic process;catabolic process;cellular process;protein metabolic process;regulation of protein modification process;macromolecule metabolic process;macromolecule modification;cellular metabolic process;primary metabolic process;response to stimulus;proteolysis involved in cellular protein catabolic process;biological regulation;pr…	catalytic activity;ubiquitin-protein ligase activity;signal transducer activity;binding;calcium ion binding;zinc ion binding;ligase activity;ligase activity, forming carbon-nitrogen bonds;acid-amino acid ligase activity;small conjugating protein ligase activity;ion binding;cation binding;metal ion binding;transition metal ion binding;molecular transducer activity	ubiquitin ligase complex;nucleus;macromolecular complex;organelle;intracellular organelle;intracellular membrane-bounded organelle;protein complex;cell part	0.273061	6.08	0.241	0.221	0.2	0.18	0.16	0.14	0.12	0.0998	0.0796	0.0595	0.0394	0.0192	-0.000908	-0.021	-0.0412	-0.0613	-0.0814	-0.102	-0.122	-0.142	-0.162	-0.182	-0.202	-0.222	-0.242	-0.263	-0.283	-0.303	-0.323	-0.343	-0.363	-0.383	-0.404	-0.424	-0.444	-0.464	-0.484	-0.504	-0.524	-0.544
Cbll1		cell adhesion;cellular process;biological adhesion;regulation of transport;biological regulation	catalytic activity;ubiquitin-protein ligase activity;binding;zinc ion binding;ligase activity;ligase activity, forming carbon-nitrogen bonds;acid-amino acid ligase activity;small conjugating protein ligase activity;ion binding;cation binding;metal ion binding;transition metal ion binding		0.114337	5.91	0.403	0.374	0.346	0.318	0.29	0.261	0.233	0.205	0.177	0.149	0.12	0.0922	0.064	0.0358	0.00756	-0.0207	-0.0489	-0.0771	-0.105	-0.134	-0.162	-0.19	-0.218	-0.246	-0.275	-0.303	-0.331	-0.359	-0.387	-0.416	-0.444	-0.472	-0.5	-0.529	-0.557	-0.585	-0.613	-0.642	-0.67	-0.698
Cbr1	XENOBIOTIC_METABOLISM;FATTY_ACID_METABOLISM	vitamin metabolic process;metabolic process;cellular process;drug metabolic process;cellular ketone metabolic process;cellular metabolic process;small molecule metabolic process;cofactor metabolic process	catalytic activity;carbonyl reductase (NADPH) activity;oxidoreductase activity;oxidoreductase activity, acting on CH-OH group of donors;oxidoreductase activity, acting on the CH-OH group of donors, NAD or NADP as acceptor;15-hydroxyprostaglandin dehydrogenase (NADP+) activity;prostaglandin-E2 9-reductase activity	cytoplasm;cell part	0.003586	5.26	0.453	0.443	0.434	0.424	0.413	0.403	0.391	0.378	0.365	0.35	0.334	0.317	0.297	0.275	0.251	0.223	0.192	0.158	0.12	0.079	0.0342	-0.0138	-0.0651	-0.119	-0.177	-0.237	-0.3	-0.366	-0.434	-0.505	-0.578	-0.653	-0.731	-0.81	-0.892	-0.974	-1.06	-1.14	-1.23	-1.31
Cbwd1			nucleotide binding;binding;ATP binding;purine nucleotide binding;adenyl nucleotide binding;ribonucleotide binding;purine ribonucleotide binding;adenyl ribonucleotide binding;purine ribonucleoside triphosphate binding		0.0124645	5.49	0.67	0.628	0.587	0.546	0.504	0.463	0.421	0.38	0.339	0.297	0.256	0.215	0.173	0.132	0.0904	0.049	0.00762	-0.0338	-0.0751	-0.117	-0.158	-0.199	-0.241	-0.282	-0.323	-0.365	-0.406	-0.448	-0.489	-0.53	-0.572	-0.613	-0.654	-0.696	-0.737	-0.779	-0.82	-0.861	-0.903	-0.944
Cbx3	MYC_TARGETS_V1;MYC_TARGETS_V2	nucleobase-containing compound metabolic process;chromatin organization;nitrogen compound metabolic process;organelle organization;metabolic process;biosynthetic process;cellular process;cellular component organization;RNA metabolic process;chromatin modification;cellular nitrogen compound metabolic process;macromolecule metabolic process;cellular metabolic process;primary metabolic process;chrom…		nuclear envelope;cell part	0.0156965	5.73	0.529	0.495	0.46	0.426	0.391	0.357	0.322	0.288	0.254	0.219	0.185	0.15	0.116	0.0813	0.0469	0.0124	-0.0221	-0.0566	-0.0911	-0.126	-0.16	-0.195	-0.229	-0.264	-0.298	-0.333	-0.367	-0.402	-0.436	-0.471	-0.506	-0.54	-0.575	-0.609	-0.644	-0.678	-0.713	-0.748	-0.782	-0.817
Cbx5	E2F_TARGETS	biological regulation	chromatin binding;binding;protein binding;methylated histone residue binding;histone binding	kinetochore;nucleolus;cytoplasm;chromatin remodeling complex;transcriptional repressor complex;macromolecular complex;histone methyltransferase complex;organelle;intracellular organelle;intracellular non-membrane-bounded organelle;protein complex;cell part	0.198448	6.09	0.228	0.209	0.19	0.17	0.151	0.131	0.112	0.0922	0.0727	0.0532	0.0337	0.0143	-0.00519	-0.0247	-0.0441	-0.0636	-0.0831	-0.103	-0.122	-0.142	-0.161	-0.181	-0.2	-0.22	-0.24	-0.259	-0.279	-0.299	-0.318	-0.338	-0.357	-0.377	-0.397	-0.416	-0.436	-0.456	-0.476	-0.495	-0.515	-0.535
Ccdc107				cell part	0.366804	6.18	0.0984	0.0854	0.0724	0.0594	0.0464	0.0334	0.0204	0.00739	-0.00561	-0.0186	-0.0316	-0.0446	-0.0576	-0.0706	-0.0835	-0.0965	-0.109	-0.122	-0.135	-0.148	-0.161	-0.174	-0.187	-0.2	-0.213	-0.226	-0.239	-0.252	-0.265	-0.277	-0.29	-0.303	-0.316	-0.329	-0.342	-0.355	-0.368	-0.38	-0.393	-0.406
Ccdc115				lysosome;endosome;vacuole;organelle;intracellular organelle;intracellular membrane-bounded organelle;cell part	0.107829	5.88	0.422	0.393	0.364	0.334	0.305	0.276	0.247	0.217	0.188	0.159	0.129	0.1	0.071	0.0418	0.0126	-0.0166	-0.0458	-0.0749	-0.104	-0.133	-0.162	-0.191	-0.221	-0.25	-0.279	-0.308	-0.337	-0.366	-0.395	-0.424	-0.453	-0.482	-0.511	-0.54	-0.569	-0.598	-0.627	-0.656	-0.685	-0.714
Ccdc124					0.000391123	5.32	0.747	0.703	0.658	0.613	0.568	0.524	0.479	0.434	0.389	0.344	0.299	0.254	0.209	0.164	0.119	0.0741	0.0289	-0.0164	-0.0617	-0.107	-0.153	-0.198	-0.244	-0.289	-0.335	-0.381	-0.426	-0.472	-0.518	-0.564	-0.61	-0.656	-0.701	-0.747	-0.793	-0.839	-0.885	-0.931	-0.977	-1.02
Ccdc127					0.0143126	5.61	0.604	0.566	0.528	0.489	0.451	0.413	0.375	0.337	0.299	0.26	0.222	0.184	0.146	0.108	0.0697	0.0315	-0.00662	-0.0448	-0.0829	-0.121	-0.159	-0.197	-0.236	-0.274	-0.312	-0.35	-0.388	-0.426	-0.465	-0.503	-0.541	-0.579	-0.617	-0.655	-0.694	-0.732	-0.77	-0.808	-0.846	-0.884
Ccdc137					0.00216796	5.3	0.763	0.717	0.672	0.626	0.58	0.534	0.488	0.442	0.396	0.35	0.304	0.258	0.213	0.167	0.121	0.0747	0.0288	-0.0172	-0.0631	-0.109	-0.155	-0.201	-0.247	-0.293	-0.339	-0.385	-0.431	-0.477	-0.523	-0.569	-0.615	-0.661	-0.707	-0.753	-0.799	-0.845	-0.891	-0.937	-0.983	-1.03
Ccdc53				macromolecular complex;protein complex;cell part	0.184656	5.96	0.155	0.152	0.148	0.144	0.14	0.135	0.131	0.126	0.12	0.114	0.107	0.0991	0.0904	0.0803	0.0689	0.0557	0.0405	0.0233	0.0039	-0.0177	-0.0413	-0.0671	-0.0949	-0.125	-0.157	-0.19	-0.226	-0.264	-0.303	-0.344	-0.388	-0.432	-0.479	-0.527	-0.577	-0.627	-0.679	-0.731	-0.783	-0.836
Ccdc58	FATTY_ACID_METABOLISM			mitochondrion;organelle;intracellular organelle;intracellular membrane-bounded organelle;cell part	2.92563e-05	3.9	1.08	1.03	0.984	0.937	0.89	0.842	0.793	0.743	0.691	0.637	0.582	0.524	0.465	0.404	0.342	0.277	0.212	0.144	0.0757	0.00581	-0.0653	-0.137	-0.21	-0.284	-0.359	-0.434	-0.51	-0.586	-0.662	-0.738	-0.815	-0.891	-0.967	-1.04	-1.12	-1.2	-1.27	-1.35	-1.42	-1.5
Ccdc66		anatomical structure morphogenesis;cellular process;developmental process;cell development;anatomical structure development			0.32626	6.08	0.134	0.124	0.115	0.105	0.096	0.0867	0.0774	0.0681	0.0589	0.0498	0.0407	0.0315	0.022	0.012	0.00121	-0.0105	-0.0235	-0.0378	-0.0536	-0.0708	-0.0894	-0.109	-0.131	-0.153	-0.177	-0.202	-0.228	-0.255	-0.284	-0.313	-0.344	-0.376	-0.408	-0.442	-0.476	-0.511	-0.547	-0.583	-0.619	-0.655
Ccdc86				nucleus;nucleolus;organelle;intracellular organelle;intracellular membrane-bounded organelle;intracellular non-membrane-bounded organelle;cell part	0.00230642	4.94	0.509	0.508	0.507	0.504	0.501	0.496	0.489	0.48	0.468	0.453	0.434	0.412	0.386	0.357	0.324	0.288	0.247	0.203	0.156	0.104	0.0499	-0.00783	-0.0686	-0.132	-0.199	-0.268	-0.34	-0.414	-0.49	-0.568	-0.648	-0.73	-0.814	-0.899	-0.985	-1.07	-1.16	-1.25	-1.34	-1.43
Ccdc90b				mitochondrion;organelle;intracellular organelle;intracellular membrane-bounded organelle;cell part	0.680925	6.23	-0.0179	-0.0249	-0.032	-0.039	-0.0461	-0.0532	-0.0602	-0.0673	-0.0744	-0.0814	-0.0885	-0.0956	-0.103	-0.11	-0.117	-0.124	-0.131	-0.138	-0.145	-0.152	-0.159	-0.166	-0.173	-0.18	-0.187	-0.195	-0.202	-0.209	-0.216	-0.223	-0.23	-0.237	-0.244	-0.251	-0.258	-0.265	-0.272	-0.279	-0.286	-0.294
Ccdc91		transport;protein transport;establishment of localization		nucleus;Golgi apparatus;membrane;organelle;intracellular organelle;intracellular membrane-bounded organelle;cell part	0.319985	6.07	0.149	0.141	0.132	0.124	0.115	0.106	0.0965	0.0868	0.0766	0.0659	0.0546	0.0426	0.0299	0.0163	0.00184	-0.0136	-0.0302	-0.048	-0.0669	-0.0869	-0.108	-0.13	-0.153	-0.177	-0.201	-0.226	-0.252	-0.279	-0.306	-0.333	-0.361	-0.389	-0.417	-0.446	-0.475	-0.504	-0.533	-0.562	-0.591	-0.621
Ccnc		nucleobase-containing compound metabolic process;nitrogen compound metabolic process;metabolic process;biosynthetic process;cellular process;RNA metabolic process;regulation of protein modification process;cellular nitrogen compound metabolic process;macromolecule metabolic process;cellular metabolic process;primary metabolic process;regulation of cell cycle;biological regulation		DNA-directed RNA polymerase II, holoenzyme;macromolecular complex;protein complex;cell part	0.233005	6.08	0.242	0.222	0.201	0.181	0.161	0.141	0.121	0.1	0.0802	0.06	0.0398	0.0196	-0.000541	-0.0207	-0.0409	-0.0611	-0.0813	-0.101	-0.122	-0.142	-0.162	-0.182	-0.202	-0.223	-0.243	-0.263	-0.283	-0.303	-0.323	-0.344	-0.364	-0.384	-0.404	-0.424	-0.444	-0.465	-0.485	-0.505	-0.525	-0.545
Ccndbp1		cell cycle;cellular process;regulation of cell cycle;biological regulation		nucleus;cytoplasm;organelle;intracellular organelle;intracellular membrane-bounded organelle;cell part	0.00029934	4.52	0.684	0.667	0.65	0.633	0.615	0.597	0.578	0.557	0.535	0.512	0.487	0.461	0.431	0.4	0.364	0.326	0.283	0.236	0.185	0.129	0.0695	0.00619	-0.0607	-0.131	-0.205	-0.281	-0.361	-0.443	-0.528	-0.615	-0.704	-0.795	-0.888	-0.982	-1.08	-1.17	-1.27	-1.37	-1.47	-1.57
Ccnh		nucleobase-containing compound metabolic process;transcription from RNA polymerase II promoter;nitrogen compound metabolic process;metabolic process;biosynthetic process;cellular process;RNA metabolic process;regulation of protein modification process;cellular nitrogen compound metabolic process;macromolecule metabolic process;cellular metabolic process;primary metabolic process;regulation of cel…	catalytic activity;protein kinase activity;protein serine/threonine kinase activity;cyclin-dependent protein kinase activity;DNA-dependent ATPase activity;RNA polymerase II carboxy-terminal domain kinase activity;kinase activity;pyrophosphatase activity;cyclin-dependent protein kinase regulator activity;transferase activity;transferase activity, transferring phosphorus-containing groups;phosphotr…	transcription factor complex;macromolecular complex;protein complex;cell part	0.125978	5.99	0.331	0.306	0.281	0.257	0.232	0.207	0.183	0.158	0.133	0.109	0.0841	0.0595	0.0348	0.0102	-0.0145	-0.0391	-0.0638	-0.0884	-0.113	-0.138	-0.162	-0.187	-0.211	-0.236	-0.261	-0.285	-0.31	-0.334	-0.359	-0.384	-0.408	-0.433	-0.457	-0.482	-0.507	-0.531	-0.556	-0.58	-0.605	-0.629
Ccnl2		nucleobase-containing compound metabolic process;RNA processing;nitrogen compound metabolic process;metabolic process;biosynthetic process;cellular process;RNA metabolic process;regulation of protein modification process;cellular nitrogen compound metabolic process;macromolecule metabolic process;cellular metabolic process;primary metabolic process;regulation of cell cycle;biological regulation		cell part	0.136184	5.72	0.277	0.184	0.0924	0.00586	-0.0735	-0.143	-0.201	-0.245	-0.272	-0.281	-0.268	-0.237	-0.192	-0.137	-0.0754	-0.0119	0.0497	0.106	0.154	0.194	0.225	0.247	0.26	0.262	0.253	0.232	0.2	0.155	0.0966	0.0247	-0.0615	-0.162	-0.279	-0.408	-0.55	-0.701	-0.86	-1.02	-1.19	-1.36
Ccs		transport;ion transport;response to stress;response to oxidative stress;metabolic process;cellular process;response to chemical stimulus;cellular metabolic process;response to stimulus;establishment of localization;biological regulation	catalytic activity;superoxide dismutase activity;binding;copper ion binding;zinc ion binding;antioxidant activity;oxidoreductase activity;metallochaperone activity;copper chaperone activity;superoxide dismutase copper chaperone activity;oxidoreductase activity, acting on superoxide radicals as acceptor;ion binding;cation binding;metal ion binding;transition metal ion binding	nucleus;cytosol;membrane;organelle;intracellular organelle;intracellular membrane-bounded organelle;cell part	0.0908521	5.94	0.372	0.346	0.319	0.292	0.265	0.239	0.212	0.185	0.159	0.132	0.105	0.0785	0.0518	0.0251	-0.00158	-0.0283	-0.055	-0.0817	-0.108	-0.135	-0.162	-0.189	-0.215	-0.242	-0.269	-0.295	-0.322	-0.349	-0.376	-0.402	-0.429	-0.456	-0.483	-0.509	-0.536	-0.563	-0.589	-0.616	-0.643	-0.67
Cct4	MYC_TARGETS_V1	protein folding;cell recognition;metabolic process;cellular process;protein metabolic process;macromolecule metabolic process;cellular metabolic process;primary metabolic process	nucleotide binding;binding;ATP binding;purine nucleotide binding;adenyl nucleotide binding;ribonucleotide binding;purine ribonucleotide binding;adenyl ribonucleotide binding;purine ribonucleoside triphosphate binding	nucleus;centrosome;microtubule organizing center;cytoplasmic membrane-bounded vesicle;vesicle;macromolecular complex;organelle;intracellular organelle;intracellular membrane-bounded organelle;intracellular non-membrane-bounded organelle;protein complex;cell body;cell part	1.7836e-09	2.32	1.5	1.42	1.34	1.26	1.18	1.1	1.02	0.946	0.867	0.788	0.709	0.629	0.55	0.47	0.39	0.31	0.23	0.15	0.0699	-0.0105	-0.091	-0.172	-0.252	-0.333	-0.414	-0.495	-0.576	-0.657	-0.739	-0.82	-0.902	-0.983	-1.07	-1.15	-1.23	-1.31	-1.39	-1.47	-1.56	-1.64
Cct5	MYC_TARGETS_V1	protein folding;cell recognition;metabolic process;response to biotic stimulus;cellular process;protein metabolic process;macromolecule metabolic process;cellular metabolic process;primary metabolic process;response to stimulus;multi-organism process	nucleotide binding;binding;ATP binding;purine nucleotide binding;adenyl nucleotide binding;ribonucleotide binding;purine ribonucleotide binding;adenyl ribonucleotide binding;purine ribonucleoside triphosphate binding	nucleolus;centrosome;microtubule organizing center;macromolecular complex;organelle;intracellular organelle;intracellular non-membrane-bounded organelle;protein complex;cell body;cell part	1.29235e-08	1.79	0.987	0.929	0.871	0.814	0.758	0.704	0.651	0.6	0.552	0.506	0.463	0.424	0.389	0.36	0.336	0.319	0.309	0.307	0.31	0.317	0.324	0.328	0.325	0.314	0.291	0.252	0.196	0.118	0.0163	-0.113	-0.271	-0.464	-0.691	-0.95	-1.24	-1.55	-1.88	-2.22	-2.57	-2.93
Cct6a	MTORC1_SIGNALING	protein folding;cell recognition;metabolic process;cellular process;protein metabolic process;macromolecule metabolic process;cellular metabolic process;primary metabolic process	nucleotide binding;binding;ATP binding;purine nucleotide binding;adenyl nucleotide binding;ribonucleotide binding;purine ribonucleotide binding;adenyl ribonucleotide binding;purine ribonucleoside triphosphate binding	cytoplasmic membrane-bounded vesicle;vesicle;macromolecular complex;organelle;intracellular organelle;intracellular membrane-bounded organelle;protein complex;cell body;cell part	3.57653e-17	1.61	0.916	0.899	0.881	0.863	0.845	0.827	0.809	0.792	0.774	0.756	0.739	0.72	0.7	0.676	0.648	0.616	0.577	0.531	0.477	0.415	0.346	0.269	0.185	0.0932	-0.00626	-0.113	-0.228	-0.35	-0.48	-0.617	-0.762	-0.914	-1.07	-1.24	-1.41	-1.59	-1.77	-1.95	-2.14	-2.32
Ccz1				membrane;cell part	0.0123799	5.51	0.807	0.748	0.688	0.629	0.57	0.51	0.452	0.393	0.335	0.278	0.221	0.165	0.109	0.0553	0.00294	-0.0477	-0.0962	-0.142	-0.186	-0.228	-0.267	-0.305	-0.34	-0.374	-0.406	-0.436	-0.465	-0.493	-0.519	-0.544	-0.568	-0.591	-0.613	-0.634	-0.654	-0.674	-0.694	-0.713	-0.732	-0.751
Cd200				plasma membrane;membrane;cell part	2.36775e-07	2.86	1.46	1.38	1.3	1.22	1.14	1.06	0.978	0.899	0.819	0.739	0.659	0.579	0.498	0.418	0.339	0.259	0.18	0.101	0.0232	-0.0544	-0.132	-0.208	-0.284	-0.36	-0.436	-0.511	-0.586	-0.66	-0.735	-0.809	-0.882	-0.956	-1.03	-1.1	-1.18	-1.25	-1.32	-1.39	-1.47	-1.54
Cd24a					0.00478549	4.49	1.34	1.05	0.764	0.497	0.253	0.0401	-0.133	-0.258	-0.328	-0.334	-0.273	-0.154	0.00367	0.181	0.36	0.522	0.648	0.722	0.741	0.712	0.642	0.536	0.402	0.245	0.0725	-0.109	-0.294	-0.474	-0.645	-0.798	-0.929	-1.03	-1.1	-1.13	-1.13	-1.12	-1.08	-1.03	-0.97	-0.906
Cd302	ADIPOGENESIS	transport;endocytosis;cellular process;membrane invagination;cellular component organization;cellular membrane organization;vesicle-mediated transport;establishment of localization;membrane organization	binding;carbohydrate binding	microvillus;cell cortex;filopodium;cell projection;cell part	0.304864	6.1	0.218	0.199	0.18	0.161	0.142	0.123	0.104	0.0849	0.0659	0.0469	0.0279	0.00888	-0.0101	-0.0291	-0.0481	-0.0671	-0.0861	-0.105	-0.124	-0.143	-0.162	-0.181	-0.2	-0.219	-0.238	-0.257	-0.276	-0.295	-0.314	-0.333	-0.352	-0.371	-0.39	-0.409	-0.428	-0.447	-0.465	-0.484	-0.503	-0.522
Cdc16		nuclear division;protein modification process;organelle organization;mitosis;metabolic process;cellular process;cellular component organization;protein metabolic process;macromolecule metabolic process;macromolecule modification;cellular metabolic process;primary metabolic process;organelle fission;cell division;protein modification by small protein conjugation or removal		ubiquitin ligase complex;cytoplasm;centrosome;microtubule organizing center;macromolecular complex;organelle;intracellular organelle;intracellular non-membrane-bounded organelle;protein complex;cell part	0.0442484	5.87	0.431	0.401	0.372	0.342	0.312	0.283	0.253	0.223	0.194	0.164	0.135	0.105	0.0753	0.0457	0.0161	-0.0135	-0.0431	-0.0727	-0.102	-0.132	-0.162	-0.191	-0.221	-0.25	-0.28	-0.31	-0.339	-0.369	-0.398	-0.428	-0.458	-0.487	-0.517	-0.547	-0.576	-0.606	-0.635	-0.665	-0.695	-0.724
Cdc27	MITOTIC_SPINDLE;G2M_CHECKPOINT;HEME_METABOLISM	protein modification process;proteolysis;metabolic process;catabolic process;cellular process;protein metabolic process;macromolecule metabolic process;macromolecule modification;cellular metabolic process;primary metabolic process;proteolysis involved in cellular protein catabolic process;protein modification by small protein conjugation or removal		ubiquitin ligase complex;macromolecular complex;protein complex;cell part	0.708993	6.23	-0.0271	-0.0337	-0.0403	-0.0469	-0.0534	-0.06	-0.0666	-0.0732	-0.0798	-0.0864	-0.093	-0.0996	-0.106	-0.113	-0.119	-0.126	-0.133	-0.139	-0.146	-0.152	-0.159	-0.166	-0.172	-0.179	-0.185	-0.192	-0.199	-0.205	-0.212	-0.218	-0.225	-0.232	-0.238	-0.245	-0.251	-0.258	-0.265	-0.271	-0.278	-0.285
Cdc34	UV_RESPONSE_UP	protein modification process;proteolysis;cell cycle;metabolic process;catabolic process;cellular process;protein metabolic process;macromolecule metabolic process;macromolecule modification;cellular metabolic process;primary metabolic process;proteolysis involved in cellular protein catabolic process;protein modification by small protein conjugation or removal	nucleotide binding;catalytic activity;ubiquitin-protein ligase activity;binding;ATP binding;ligase activity;ligase activity, forming carbon-nitrogen bonds;acid-amino acid ligase activity;purine nucleotide binding;small conjugating protein ligase activity;adenyl nucleotide binding;ribonucleotide binding;purine ribonucleotide binding;adenyl ribonucleotide binding;purine ribonucleoside triphosphate …	nucleus;cytoplasm;organelle;intracellular organelle;intracellular membrane-bounded organelle;cell part	0.0021105	5.47	0.681	0.639	0.597	0.555	0.513	0.471	0.429	0.387	0.346	0.304	0.262	0.22	0.178	0.136	0.0941	0.0522	0.0103	-0.0316	-0.0736	-0.115	-0.157	-0.199	-0.241	-0.283	-0.325	-0.367	-0.409	-0.451	-0.493	-0.535	-0.577	-0.619	-0.661	-0.703	-0.745	-0.787	-0.829	-0.871	-0.913	-0.955
Cdc37l1				cytoplasm;cell part	0.311712	6.14	0.161	0.145	0.129	0.113	0.0969	0.0807	0.0646	0.0485	0.0323	0.0162	3.1e-05	-0.0161	-0.0323	-0.0484	-0.0646	-0.0807	-0.0969	-0.113	-0.129	-0.145	-0.161	-0.178	-0.194	-0.21	-0.226	-0.242	-0.258	-0.275	-0.291	-0.307	-0.323	-0.339	-0.355	-0.372	-0.388	-0.404	-0.42	-0.436	-0.452	-0.468
Cdc40		nucleobase-containing compound metabolic process;RNA processing;mRNA processing;nitrogen compound metabolic process;metabolic process;RNA splicing;cellular process;RNA metabolic process;mRNA metabolic process;cellular nitrogen compound metabolic process;macromolecule metabolic process;cellular metabolic process;primary metabolic process		spliceosomal complex;ribonucleoprotein complex;macromolecular complex;cell part	6.14893e-07	2.97	0.856	0.855	0.854	0.852	0.847	0.84	0.829	0.815	0.796	0.772	0.742	0.706	0.665	0.618	0.565	0.508	0.445	0.377	0.304	0.227	0.146	0.0606	-0.0286	-0.121	-0.217	-0.316	-0.418	-0.522	-0.629	-0.738	-0.848	-0.961	-1.07	-1.19	-1.3	-1.42	-1.54	-1.66	-1.77	-1.89
Cdc42se1		transport;endocytosis;signal transduction;cellular process;membrane invagination;cellular component organization;cellular membrane organization;vesicle-mediated transport;response to stimulus;establishment of localization;membrane organization;biological regulation		mitochondrion;cytoskeleton;plasma membrane;cell cortex;membrane;organelle;intracellular organelle;intracellular membrane-bounded organelle;intracellular non-membrane-bounded organelle;cell part	0.000802464	5.22	0.678	0.645	0.611	0.577	0.543	0.509	0.475	0.44	0.405	0.369	0.333	0.296	0.258	0.22	0.181	0.141	0.0992	0.0566	0.0127	-0.0324	-0.0788	-0.126	-0.175	-0.226	-0.277	-0.33	-0.384	-0.439	-0.495	-0.553	-0.612	-0.672	-0.734	-0.797	-0.86	-0.924	-0.989	-1.05	-1.12	-1.19
Cdk4	G2M_CHECKPOINT;PI3K_AKT_MTOR_SIGNALING;E2F_TARGETS;MYC_TARGETS_V1;MYC_TARGETS_V2	regulation of translation;response to stress;signal transduction;anatomical structure morphogenesis;response to endogenous stimulus;cellular process;cellular component organization;developmental process;response to chemical stimulus;response to drug;rhythmic process;response to stimulus;cell division;regulation of cell cycle;biological regulation	nucleotide binding;catalytic activity;protein kinase activity;protein serine/threonine kinase activity;cyclin-dependent protein kinase activity;binding;ATP binding;kinase activity;transferase activity;transferase activity, transferring phosphorus-containing groups;phosphotransferase activity, alcohol group as acceptor;purine nucleotide binding;adenyl nucleotide binding;ribonucleotide binding;puri…	cyclin-dependent protein kinase holoenzyme complex;transcription factor complex;nucleolus;cytosol;membrane;macromolecular complex;organelle;intracellular organelle;intracellular non-membrane-bounded organelle;protein complex;cell part	1.31554e-06	2.28	0.909	0.805	0.704	0.606	0.514	0.43	0.356	0.294	0.246	0.213	0.197	0.198	0.211	0.236	0.268	0.307	0.348	0.39	0.43	0.466	0.495	0.515	0.523	0.516	0.493	0.45	0.386	0.297	0.182	0.0375	-0.139	-0.349	-0.596	-0.875	-1.18	-1.51	-1.86	-2.22	-2.6	-2.97
Cdk5		protein modification process;protein phosphorylation;phosphorus metabolic process;transport;ion transport;cellular ion homeostasis;exocytosis;endocytosis;nucleocytoplasmic transport;cellular component movement;response to stress;organelle organization;cytoskeleton organization;cell communication;cell adhesion;cell-cell signaling;behavior;metabolic process;cell death;catabolic process;response to …	nucleotide binding;catalytic activity;protein kinase activity;protein serine/threonine kinase activity;cyclin-dependent protein kinase activity;receptor binding;ErbB-2 class receptor binding;binding;protein binding;ATP binding;kinase activity;transferase activity;transferase activity, transferring phosphorus-containing groups;phosphotransferase activity, alcohol group as acceptor;purine nucleotid…	cyclin-dependent protein kinase holoenzyme complex;nucleus;cytosol;plasma membrane;membrane;filopodium;site of polarized growth;macromolecular complex;cell projection;neuron projection;neuronal cell body;organelle;intracellular organelle;intracellular membrane-bounded organelle;protein complex;cell body;cell part;synapse	0.00713822	4.7	0.816	0.647	0.483	0.327	0.184	0.0574	-0.048	-0.128	-0.179	-0.196	-0.176	-0.125	-0.0498	0.0401	0.137	0.232	0.318	0.386	0.435	0.465	0.476	0.469	0.444	0.403	0.346	0.274	0.187	0.0856	-0.0292	-0.157	-0.297	-0.449	-0.611	-0.783	-0.964	-1.15	-1.34	-1.54	-1.74	-1.94
Cdk5rap3		regulation of protein modification process;regulation of cell cycle;biological regulation			0.00174132	5.21	0.802	0.754	0.706	0.659	0.611	0.563	0.515	0.467	0.42	0.372	0.324	0.276	0.228	0.18	0.133	0.0849	0.0371	-0.0107	-0.0586	-0.106	-0.154	-0.202	-0.25	-0.298	-0.345	-0.393	-0.441	-0.489	-0.537	-0.584	-0.632	-0.68	-0.728	-0.776	-0.823	-0.871	-0.919	-0.967	-1.01	-1.06
Cdk7	PEROXISOME	nucleobase-containing compound metabolic process;DNA metabolic process;DNA repair;transcription from RNA polymerase II promoter;nitrogen compound metabolic process;response to stress;response to DNA damage stimulus;metabolic process;biosynthetic process;cellular process;RNA metabolic process;cellular nitrogen compound metabolic process;macromolecule metabolic process;cellular metabolic process;pr…	nucleotide binding;catalytic activity;protein kinase activity;protein serine/threonine kinase activity;cyclin-dependent protein kinase activity;binding;ATP binding;DNA-dependent ATPase activity;RNA polymerase II carboxy-terminal domain kinase activity;kinase activity;pyrophosphatase activity;transferase activity;transferase activity, transferring phosphorus-containing groups;phosphotransferase ac…	transcription factor complex;mitochondrion;macromolecular complex;organelle;intracellular organelle;intracellular membrane-bounded organelle;protein complex;cell part	0.0207243	4.96	0.735	0.66	0.585	0.513	0.444	0.379	0.319	0.265	0.219	0.18	0.151	0.13	0.117	0.109	0.105	0.105	0.107	0.11	0.111	0.112	0.109	0.102	0.0895	0.0706	0.0439	0.00816	-0.0378	-0.0951	-0.165	-0.249	-0.348	-0.463	-0.595	-0.743	-0.904	-1.08	-1.26	-1.44	-1.64	-1.83
Cdpf1					0.0105621	5.46	0.686	0.644	0.602	0.56	0.517	0.475	0.433	0.391	0.349	0.306	0.264	0.222	0.18	0.138	0.0956	0.0534	0.0112	-0.031	-0.0732	-0.115	-0.158	-0.2	-0.242	-0.284	-0.326	-0.368	-0.411	-0.453	-0.495	-0.537	-0.579	-0.621	-0.664	-0.706	-0.748	-0.79	-0.832	-0.875	-0.917	-0.959
Cebpz		nucleobase-containing compound metabolic process;nitrogen compound metabolic process;metabolic process;biosynthetic process;cellular process;RNA metabolic process;cellular nitrogen compound metabolic process;macromolecule metabolic process;cellular metabolic process;primary metabolic process;biological regulation		nucleus;organelle;intracellular organelle;intracellular membrane-bounded organelle;cell part	0.777855	6.24	-0.0743	-0.0784	-0.0826	-0.0868	-0.0909	-0.0951	-0.0993	-0.103	-0.108	-0.112	-0.116	-0.12	-0.124	-0.129	-0.133	-0.137	-0.141	-0.145	-0.15	-0.154	-0.158	-0.162	-0.166	-0.171	-0.175	-0.179	-0.183	-0.187	-0.192	-0.196	-0.2	-0.204	-0.209	-0.213	-0.217	-0.221	-0.226	-0.23	-0.234	-0.238
Cep19				organelle;intracellular organelle;intracellular non-membrane-bounded organelle;cell part	0.133005	5.92	0.364	0.339	0.315	0.29	0.266	0.241	0.217	0.192	0.167	0.142	0.117	0.0917	0.0663	0.0408	0.0149	-0.0111	-0.0375	-0.0642	-0.0912	-0.118	-0.146	-0.174	-0.202	-0.231	-0.259	-0.288	-0.317	-0.346	-0.376	-0.406	-0.436	-0.466	-0.496	-0.526	-0.556	-0.587	-0.617	-0.648	-0.679	-0.709
Cep63		nuclear division;response to stress;response to DNA damage stimulus;organelle organization;cytoskeleton organization;mitosis;signal transduction;cellular process;cellular component organization;cellular component assembly;organelle fission;response to stimulus;cell division;regulation of cell cycle;biological regulation;organelle assembly		cytoplasm;centrosome;microtubule organizing center;organelle;intracellular organelle;intracellular non-membrane-bounded organelle;cell part	0.263601	6.1	0.217	0.198	0.179	0.16	0.141	0.122	0.103	0.0845	0.0655	0.0466	0.0276	0.00868	-0.0103	-0.0292	-0.0482	-0.0671	-0.086	-0.105	-0.124	-0.143	-0.162	-0.181	-0.2	-0.219	-0.238	-0.257	-0.276	-0.294	-0.313	-0.332	-0.351	-0.37	-0.389	-0.408	-0.427	-0.446	-0.465	-0.484	-0.503	-0.522
Cept1		alcohol metabolic process;lipid metabolic process;nitrogen compound metabolic process;metabolic process;biosynthetic process;amine metabolic process;cellular process;cellular nitrogen compound metabolic process;cellular metabolic process;primary metabolic process;cellular lipid metabolic process;small molecule metabolic process	catalytic activity;diacylglycerol cholinephosphotransferase activity;ethanolaminephosphotransferase activity;binding;transferase activity;transferase activity, transferring phosphorus-containing groups;phosphotransferase activity, for other substituted phosphate groups;CDP-alcohol phosphatidyltransferase activity;ion binding;cation binding;metal ion binding	membrane;cell part	0.0858582	5.96	0.361	0.335	0.309	0.283	0.257	0.23	0.204	0.178	0.152	0.126	0.0997	0.0735	0.0473	0.0212	-0.00499	-0.0311	-0.0573	-0.0835	-0.11	-0.136	-0.162	-0.188	-0.214	-0.24	-0.267	-0.293	-0.319	-0.345	-0.371	-0.397	-0.424	-0.45	-0.476	-0.502	-0.528	-0.554	-0.581	-0.607	-0.633	-0.659
Cers2		lipid metabolic process;metabolic process;biosynthetic process;cellular process;cellular metabolic process;primary metabolic process;cellular lipid metabolic process	nucleic acid binding transcription factor activity;nucleic acid binding;DNA binding;sequence-specific DNA binding transcription factor activity;catalytic activity;binding;N-acyltransferase activity;transferase activity;transferase activity, transferring acyl groups;transferase activity, transferring acyl groups other than amino-acyl groups;sequence-specific DNA binding;sphingosine N-acyltransfera…	membrane;cell part	0.233594	6.13	0.174	0.157	0.14	0.124	0.107	0.09	0.0732	0.0565	0.0397	0.0229	0.00617	-0.0106	-0.0274	-0.0441	-0.0609	-0.0777	-0.0945	-0.111	-0.128	-0.145	-0.162	-0.178	-0.195	-0.212	-0.229	-0.245	-0.262	-0.279	-0.296	-0.313	-0.329	-0.346	-0.363	-0.38	-0.396	-0.413	-0.43	-0.447	-0.464	-0.48
Cers5		lipid metabolic process;metabolic process;biosynthetic process;cellular process;cellular metabolic process;primary metabolic process;cellular lipid metabolic process	nucleic acid binding transcription factor activity;nucleic acid binding;DNA binding;sequence-specific DNA binding transcription factor activity;catalytic activity;binding;N-acyltransferase activity;transferase activity;transferase activity, transferring acyl groups;transferase activity, transferring acyl groups other than amino-acyl groups;sequence-specific DNA binding;sphingosine N-acyltransfera…	endoplasmic reticulum;membrane;organelle;intracellular organelle;intracellular membrane-bounded organelle;cell part	0.0612337	5.71	0.795	0.728	0.662	0.595	0.527	0.459	0.389	0.317	0.244	0.169	0.0912	0.0128	-0.065	-0.141	-0.213	-0.28	-0.34	-0.392	-0.436	-0.472	-0.5	-0.521	-0.535	-0.543	-0.545	-0.542	-0.534	-0.521	-0.503	-0.483	-0.458	-0.431	-0.402	-0.37	-0.336	-0.301	-0.265	-0.227	-0.189	-0.151
Cetn2	DNA_REPAIR	nuclear division;nucleobase-containing compound metabolic process;DNA metabolic process;DNA repair;nitrogen compound metabolic process;response to stress;response to DNA damage stimulus;organelle organization;mitosis;metabolic process;cellular process;cellular component organization;multicellular organismal process;cellular nitrogen compound metabolic process;macromolecule metabolic process;cellu…	nucleotide binding;nucleic acid binding;catalytic activity;helicase activity;binding;calcium ion binding;protein binding;ATP binding;microtubule binding;ATP-dependent helicase activity;cytoskeletal protein binding;tubulin binding;pyrophosphatase activity;hydrolase activity;hydrolase activity, acting on acid anhydrides;hydrolase activity, acting on acid anhydrides, in phosphorus-containing anhydri…	nucleotide-excision repair complex;microtubule organizing center;cilium;macromolecular complex;cell projection;organelle;intracellular organelle;intracellular non-membrane-bounded organelle;protein complex;cell part	0.160429	6.06	0.258	0.237	0.216	0.195	0.174	0.153	0.132	0.111	0.0901	0.0691	0.0481	0.0271	0.00615	-0.0148	-0.0358	-0.0568	-0.0778	-0.0988	-0.12	-0.141	-0.162	-0.183	-0.204	-0.225	-0.246	-0.267	-0.288	-0.309	-0.33	-0.351	-0.372	-0.393	-0.414	-0.435	-0.456	-0.477	-0.498	-0.519	-0.54	-0.562
Cetn3		nuclear division;organelle organization;mitosis;cellular process;cellular component organization;organelle fission;cell division	binding;calcium ion binding;protein binding;microtubule binding;cytoskeletal protein binding;tubulin binding;G-protein beta/gamma-subunit complex binding;protein complex binding;ion binding;cation binding;metal ion binding	microtubule organizing center;cytoskeleton;cilium;cell projection;organelle;intracellular organelle;intracellular non-membrane-bounded organelle;cell part	9.22313e-07	3.31	1.35	1.27	1.2	1.13	1.05	0.981	0.908	0.835	0.762	0.689	0.616	0.543	0.47	0.396	0.323	0.25	0.177	0.103	0.0298	-0.0437	-0.117	-0.191	-0.264	-0.338	-0.411	-0.485	-0.559	-0.633	-0.706	-0.78	-0.854	-0.928	-1	-1.08	-1.15	-1.22	-1.3	-1.37	-1.45	-1.52
Cfdp1		cell adhesion;multicellular organismal development;cellular process;biological adhesion;multicellular organismal process;developmental process;biological regulation			4.50001e-08	2.52	1.19	1.15	1.1	1.06	1.01	0.963	0.916	0.868	0.819	0.77	0.719	0.666	0.612	0.556	0.497	0.436	0.371	0.302	0.23	0.155	0.0759	-0.00616	-0.0913	-0.179	-0.27	-0.364	-0.46	-0.558	-0.659	-0.762	-0.867	-0.973	-1.08	-1.19	-1.3	-1.42	-1.53	-1.64	-1.76	-1.87
Chchd10	ADIPOGENESIS	generation of precursor metabolites and energy;oxidative phosphorylation;nucleobase-containing compound metabolic process;phosphorus metabolic process;nitrogen compound metabolic process;metabolic process;biosynthetic process;nucleotide metabolic process;cellular process;cellular nitrogen compound metabolic process;cellular metabolic process;primary metabolic process;small molecule metabolic proc…		mitochondrion;organelle;intracellular organelle;intracellular membrane-bounded organelle;cell part	0.000457674	4.43	1.63	1.48	1.34	1.2	1.05	0.902	0.747	0.587	0.421	0.247	0.0661	-0.118	-0.297	-0.467	-0.619	-0.748	-0.847	-0.91	-0.938	-0.934	-0.905	-0.853	-0.783	-0.701	-0.61	-0.515	-0.42	-0.33	-0.249	-0.182	-0.133	-0.106	-0.106	-0.13	-0.175	-0.237	-0.312	-0.399	-0.492	-0.589
Chchd3		organelle organization;mitochondrion organization;cellular process;cellular component organization;cellular membrane organization;organelle fusion;membrane organization;membrane fusion	structural molecule activity;binding;protein binding;enzyme binding;phosphatase binding;protein complex scaffold	nucleus;membrane;organelle;intracellular organelle;intracellular membrane-bounded organelle;cell part	0.00113932	5.27	0.773	0.727	0.681	0.634	0.588	0.541	0.495	0.448	0.402	0.356	0.309	0.263	0.216	0.17	0.123	0.0771	0.0306	-0.0158	-0.0622	-0.109	-0.155	-0.201	-0.248	-0.294	-0.341	-0.387	-0.434	-0.48	-0.526	-0.573	-0.619	-0.666	-0.712	-0.759	-0.805	-0.851	-0.898	-0.944	-0.991	-1.04
Chchd4		protein folding;protein targeting;transport;metabolic process;cellular process;protein transport;protein metabolic process;macromolecule metabolic process;cellular metabolic process;primary metabolic process;establishment of localization;protein maturation;transmembrane transport	catalytic activity;protein disulfide oxidoreductase activity;disulfide oxidoreductase activity;oxidoreductase activity;oxidoreductase activity, acting on a sulfur group of donors	cell part	2.86046e-07	3.44	1.32	1.25	1.18	1.11	1.03	0.962	0.89	0.818	0.745	0.673	0.601	0.529	0.456	0.384	0.312	0.239	0.167	0.0948	0.0225	-0.0498	-0.122	-0.194	-0.267	-0.339	-0.411	-0.484	-0.556	-0.628	-0.701	-0.773	-0.845	-0.918	-0.99	-1.06	-1.13	-1.21	-1.28	-1.35	-1.42	-1.5
Chchd5				cell part	0.162837	6.02	0.301	0.278	0.255	0.232	0.209	0.186	0.163	0.14	0.117	0.0937	0.0707	0.0477	0.0246	0.00158	-0.0215	-0.0446	-0.0677	-0.0909	-0.114	-0.137	-0.161	-0.184	-0.207	-0.23	-0.254	-0.277	-0.301	-0.324	-0.347	-0.371	-0.394	-0.418	-0.441	-0.465	-0.488	-0.512	-0.536	-0.559	-0.583	-0.606
Chi3l1		carbohydrate metabolic process;polysaccharide metabolic process;nitrogen compound metabolic process;transport;response to stress;metabolic process;catabolic process;amine metabolic process;response to external stimulus;response to abiotic stimulus;cellular process;protein transport;regulation of protein modification process;developmental process;response to chemical stimulus;macromolecule metabol…	pattern binding;catalytic activity;hydrolase activity, hydrolyzing O-glycosyl compounds;chitinase activity;binding;chitin binding;hydrolase activity;hydrolase activity, acting on glycosyl bonds;carbohydrate binding;polysaccharide binding	extracellular space;endoplasmic reticulum;organelle;intracellular organelle;intracellular membrane-bounded organelle;cell part	0.000792884	3.13	1.95	1.76	1.57	1.38	1.19	0.996	0.806	0.617	0.428	0.239	0.0519	-0.132	-0.308	-0.474	-0.626	-0.76	-0.874	-0.964	-1.03	-1.07	-1.09	-1.09	-1.08	-1.04	-0.992	-0.928	-0.851	-0.763	-0.666	-0.56	-0.448	-0.33	-0.208	-0.0829	0.045	0.175	0.307	0.441	0.575	0.71
Chmp6		transport;protein transport;establishment of localization		endomembrane system;membrane;cell part	0.307299	6.04	0.172	0.159	0.146	0.133	0.121	0.108	0.096	0.084	0.0722	0.0608	0.0498	0.0389	0.0281	0.017	0.0054	-0.00682	-0.0199	-0.0341	-0.0495	-0.0661	-0.0841	-0.103	-0.124	-0.146	-0.17	-0.195	-0.222	-0.251	-0.281	-0.313	-0.347	-0.383	-0.421	-0.46	-0.501	-0.543	-0.587	-0.63	-0.675	-0.72
Chordc1		protein folding;response to stress;metabolic process;cellular process;protein metabolic process;regulation of protein modification process;regulation of organelle organization;macromolecule metabolic process;cellular metabolic process;primary metabolic process;response to stimulus;regulation of cell cycle;biological regulation	binding;zinc ion binding;ion binding;cation binding;metal ion binding;transition metal ion binding		2.50391e-06	3.37	0.976	0.944	0.913	0.881	0.849	0.817	0.784	0.751	0.717	0.682	0.647	0.61	0.571	0.53	0.484	0.434	0.379	0.318	0.251	0.178	0.101	0.0193	-0.0666	-0.156	-0.249	-0.344	-0.442	-0.541	-0.642	-0.744	-0.846	-0.948	-1.05	-1.15	-1.25	-1.35	-1.45	-1.55	-1.65	-1.76
Chrac1			nucleic acid binding;DNA binding;catalytic activity;DNA-directed DNA polymerase activity;binding;transferase activity;transferase activity, transferring phosphorus-containing groups;nucleotidyltransferase activity;DNA polymerase activity;sequence-specific DNA binding	nucleus;organelle;intracellular organelle;intracellular membrane-bounded organelle;cell part	0.718747	6.23	-0.0462	-0.0518	-0.0574	-0.063	-0.0685	-0.0741	-0.0797	-0.0853	-0.0909	-0.0965	-0.102	-0.108	-0.113	-0.119	-0.125	-0.13	-0.136	-0.141	-0.147	-0.153	-0.158	-0.164	-0.17	-0.175	-0.181	-0.187	-0.192	-0.198	-0.204	-0.209	-0.215	-0.221	-0.227	-0.232	-0.238	-0.244	-0.249	-0.255	-0.261	-0.266
Chuk	ADIPOGENESIS	protein modification process;protein phosphorylation;phosphorus metabolic process;transport;metabolic process;cell proliferation;anatomical structure morphogenesis;cellular process;protein metabolic process;cell differentiation;multicellular organismal process;developmental process;macromolecule metabolic process;macromolecule modification;cellular metabolic process;primary metabolic process;secr…	nucleotide binding;catalytic activity;protein kinase activity;protein serine/threonine kinase activity;receptor signaling protein serine/threonine kinase activity;signal transducer activity;receptor signaling protein activity;binding;ATP binding;IkappaB kinase activity;kinase activity;transferase activity;transferase activity, transferring phosphorus-containing groups;phosphotransferase activity,…	nucleus;cytoplasm;macromolecular complex;organelle;intracellular organelle;intracellular membrane-bounded organelle;protein complex;receptor complex;cell part	0.505861	6.2	0.0547	0.044	0.0332	0.0225	0.0117	0.000963	-0.00979	-0.0205	-0.0313	-0.042	-0.0528	-0.0635	-0.0743	-0.085	-0.0958	-0.107	-0.117	-0.128	-0.139	-0.15	-0.16	-0.171	-0.182	-0.193	-0.203	-0.214	-0.225	-0.236	-0.246	-0.257	-0.268	-0.279	-0.289	-0.3	-0.311	-0.322	-0.332	-0.343	-0.354	-0.365
Churc1		nucleobase-containing compound metabolic process;nitrogen compound metabolic process;multicellular organismal development;metabolic process;biosynthetic process;cellular process;RNA metabolic process;multicellular organismal process;developmental process;cellular nitrogen compound metabolic process;macromolecule metabolic process;cellular metabolic process;primary metabolic process;anatomical str…	nucleic acid binding;DNA binding;binding;zinc ion binding;ion binding;cation binding;metal ion binding;transition metal ion binding	nucleus;organelle;intracellular organelle;intracellular membrane-bounded organelle;cell part	0.00282182	5.56	0.634	0.594	0.554	0.515	0.475	0.436	0.396	0.356	0.317	0.277	0.237	0.198	0.158	0.119	0.079	0.0394	-0.000257	-0.0399	-0.0795	-0.119	-0.159	-0.198	-0.238	-0.278	-0.317	-0.357	-0.396	-0.436	-0.476	-0.515	-0.555	-0.594	-0.634	-0.674	-0.713	-0.753	-0.793	-0.832	-0.872	-0.911
Ciao1		chromosome segregation;metabolic process;biosynthetic process;cellular process;cellular metabolic process;cofactor metabolic process;biological regulation	nucleic acid binding transcription factor activity;sequence-specific DNA binding transcription factor activity	macromolecular complex;protein complex;cell part	0.279189	6.11	0.201	0.183	0.165	0.147	0.129	0.111	0.0924	0.0742	0.056	0.0379	0.0197	0.00157	-0.0166	-0.0348	-0.0529	-0.0711	-0.0892	-0.107	-0.126	-0.144	-0.162	-0.18	-0.198	-0.216	-0.234	-0.253	-0.271	-0.289	-0.307	-0.325	-0.343	-0.361	-0.38	-0.398	-0.416	-0.434	-0.452	-0.47	-0.488	-0.507
Ciapin1		metabolic process;cell death;biosynthetic process;cellular process;death;developmental process;cellular metabolic process;anatomical structure development;cofactor metabolic process;biological regulation	binding;iron-sulfur cluster binding;metal cluster binding	nucleolus;cytoplasm;organelle;intracellular organelle;intracellular non-membrane-bounded organelle;cell part	0.0916683	5.91	0.402	0.374	0.345	0.317	0.289	0.261	0.233	0.204	0.176	0.148	0.12	0.0918	0.0636	0.0354	0.00727	-0.0209	-0.0491	-0.0773	-0.105	-0.134	-0.162	-0.19	-0.218	-0.246	-0.274	-0.303	-0.331	-0.359	-0.387	-0.415	-0.444	-0.472	-0.5	-0.528	-0.556	-0.584	-0.613	-0.641	-0.669	-0.697
Cib1		mitotic cell cycle;response to stress;response to DNA damage stimulus;cell cycle;cell death;cellular process;death;response to stimulus;biological regulation	binding;calcium ion binding;protein binding;ion binding;cation binding;protein anchor;metal ion binding	nucleoplasm;endoplasmic reticulum;plasma membrane;membrane;filopodium;cell projection;organelle;intracellular organelle;intracellular membrane-bounded organelle;cell part	3.52506e-09	2.88	1.25	1.2	1.14	1.08	1.02	0.961	0.901	0.842	0.782	0.722	0.662	0.601	0.54	0.478	0.414	0.35	0.285	0.218	0.15	0.0801	0.00862	-0.0648	-0.14	-0.218	-0.297	-0.379	-0.464	-0.551	-0.641	-0.734	-0.83	-0.929	-1.03	-1.14	-1.24	-1.35	-1.47	-1.58	-1.69	-1.81
Cinp		nucleobase-containing compound metabolic process;DNA metabolic process;DNA replication;DNA repair;nitrogen compound metabolic process;response to stress;response to DNA damage stimulus;cell cycle;metabolic process;biosynthetic process;cellular process;cellular nitrogen compound metabolic process;macromolecule metabolic process;cellular metabolic process;primary metabolic process;response to stimu…		nucleus;organelle;intracellular organelle;intracellular membrane-bounded organelle;cell part	0.000121043	4.3	1.12	1.05	0.992	0.929	0.866	0.803	0.741	0.678	0.615	0.552	0.489	0.426	0.364	0.301	0.238	0.175	0.112	0.0495	-0.0133	-0.0761	-0.139	-0.202	-0.265	-0.327	-0.39	-0.453	-0.516	-0.579	-0.642	-0.704	-0.767	-0.83	-0.893	-0.956	-1.02	-1.08	-1.14	-1.21	-1.27	-1.33
Cirbp		nucleobase-containing compound metabolic process;regulation of translation;nitrogen compound metabolic process;response to stress;metabolic process;response to abiotic stimulus;cellular process;cellular component organization;RNA metabolic process;mRNA metabolic process;cellular component assembly;ribonucleoprotein complex assembly;cellular macromolecular complex assembly;cellular nitrogen compou…	nucleotide binding;nucleic acid binding;RNA binding;mRNA binding;mRNA 3'-UTR binding;binding;rRNA binding;translation repressor activity;translation regulator activity;SSU rRNA binding	nucleus;nucleoplasm;ribonucleoprotein complex;macromolecular complex;organelle;intracellular organelle;intracellular membrane-bounded organelle;intracellular non-membrane-bounded organelle;cell part	0.807773	6.24	-0.0708	-0.0751	-0.0795	-0.0839	-0.0882	-0.0926	-0.097	-0.101	-0.106	-0.11	-0.114	-0.119	-0.123	-0.128	-0.132	-0.136	-0.141	-0.145	-0.149	-0.154	-0.158	-0.163	-0.167	-0.171	-0.176	-0.18	-0.184	-0.189	-0.193	-0.198	-0.202	-0.206	-0.211	-0.215	-0.219	-0.224	-0.228	-0.233	-0.237	-0.241
Cirh1a		nucleobase-containing compound metabolic process;nitrogen compound metabolic process;metabolic process;biosynthetic process;cellular process;RNA metabolic process;cellular nitrogen compound metabolic process;macromolecule metabolic process;cellular metabolic process;primary metabolic process;biological regulation		nucleolus;organelle;intracellular organelle;intracellular non-membrane-bounded organelle;cell part	0.000371562	4.76	0.974	0.918	0.862	0.806	0.75	0.694	0.638	0.582	0.526	0.47	0.414	0.358	0.301	0.245	0.189	0.133	0.0772	0.0212	-0.0349	-0.091	-0.147	-0.203	-0.259	-0.315	-0.371	-0.427	-0.483	-0.54	-0.596	-0.652	-0.708	-0.764	-0.82	-0.876	-0.932	-0.988	-1.04	-1.1	-1.16	-1.21
Cisd1		biological regulation	binding;iron ion binding;ion binding;cation binding;metal ion binding;transition metal ion binding;iron-sulfur cluster binding;2 iron, 2 sulfur cluster binding;metal cluster binding	membrane;cell part	7.08154e-10	2.76	1.65	1.55	1.45	1.35	1.25	1.15	1.05	0.948	0.847	0.744	0.641	0.537	0.435	0.334	0.235	0.139	0.0465	-0.0413	-0.125	-0.204	-0.279	-0.35	-0.418	-0.484	-0.546	-0.606	-0.664	-0.72	-0.774	-0.827	-0.88	-0.931	-0.982	-1.03	-1.08	-1.13	-1.18	-1.23	-1.28	-1.34
Cisd3			binding;ion binding;cation binding;metal ion binding;iron-sulfur cluster binding;2 iron, 2 sulfur cluster binding;metal cluster binding	mitochondrion;organelle;intracellular organelle;intracellular membrane-bounded organelle;cell part	0.00401628	5.32	0.753	0.708	0.662	0.617	0.571	0.526	0.48	0.435	0.39	0.344	0.299	0.253	0.208	0.162	0.117	0.0715	0.026	-0.0194	-0.0648	-0.11	-0.156	-0.201	-0.247	-0.292	-0.337	-0.383	-0.428	-0.474	-0.519	-0.565	-0.61	-0.655	-0.701	-0.746	-0.792	-0.837	-0.883	-0.928	-0.973	-1.02
Ckmt1			nucleotide binding;catalytic activity;creatine kinase activity;binding;ATP binding;kinase activity;transferase activity;transferase activity, transferring phosphorus-containing groups;phosphotransferase activity, nitrogenous group as acceptor;purine nucleotide binding;adenyl nucleotide binding;ribonucleotide binding;purine ribonucleotide binding;adenyl ribonucleotide binding;purine ribonucleoside…	mitochondrion;membrane;organelle;intracellular organelle;intracellular membrane-bounded organelle;cell part	0.147962	5.97	0.35	0.324	0.299	0.273	0.247	0.222	0.196	0.171	0.145	0.119	0.0939	0.0683	0.0427	0.0171	-0.00847	-0.0341	-0.0597	-0.0853	-0.111	-0.136	-0.162	-0.188	-0.213	-0.239	-0.264	-0.29	-0.316	-0.341	-0.367	-0.392	-0.418	-0.443	-0.469	-0.495	-0.52	-0.546	-0.571	-0.597	-0.623	-0.648
Clcc1				nucleus;endoplasmic reticulum;Golgi apparatus;organelle;intracellular organelle;intracellular membrane-bounded organelle;cell part	0.00750531	5.43	0.699	0.656	0.613	0.571	0.528	0.485	0.442	0.4	0.357	0.314	0.271	0.229	0.186	0.143	0.1	0.0573	0.0145	-0.0283	-0.0711	-0.114	-0.157	-0.2	-0.243	-0.285	-0.328	-0.371	-0.414	-0.457	-0.5	-0.543	-0.585	-0.628	-0.671	-0.714	-0.757	-0.8	-0.843	-0.886	-0.929	-0.972
Clcn3	PROTEIN_SECRETION;HEME_METABOLISM		nucleotide binding;transporter activity;ion channel activity;voltage-gated ion channel activity;voltage-gated chloride channel activity;anion channel activity;chloride channel activity;binding;protein binding;ATP binding;voltage-gated anion channel activity;anion transmembrane transporter activity;ion transmembrane transporter activity;channel activity;secondary active transmembrane transporter a…	endosome;Golgi apparatus;membrane;organelle;intracellular organelle;intracellular membrane-bounded organelle;cell part	0.45491	6.19	0.0656	0.0543	0.0429	0.0316	0.0203	0.00903	-0.00228	-0.0136	-0.0249	-0.0362	-0.0475	-0.0588	-0.0701	-0.0814	-0.0927	-0.104	-0.115	-0.127	-0.138	-0.149	-0.161	-0.172	-0.183	-0.194	-0.206	-0.217	-0.228	-0.24	-0.251	-0.262	-0.273	-0.285	-0.296	-0.307	-0.319	-0.33	-0.341	-0.353	-0.364	-0.375
Clpb	SPERMATOGENESIS	response to stress;response to heat;response to abiotic stimulus;cellular process;response to stimulus	nucleotide binding;catalytic activity;binding;ATP binding;pyrophosphatase activity;hydrolase activity;hydrolase activity, acting on acid anhydrides;hydrolase activity, acting on acid anhydrides, in phosphorus-containing anhydrides;purine nucleotide binding;nucleoside-triphosphatase activity;adenyl nucleotide binding;ribonucleotide binding;purine ribonucleotide binding;adenyl ribonucleotide bindin…	mitochondrion;organelle;intracellular organelle;intracellular membrane-bounded organelle;cell part	0.268626	6.07	0.242	0.222	0.202	0.182	0.161	0.141	0.121	0.101	0.0809	0.0607	0.0406	0.0205	0.000362	-0.0198	-0.0399	-0.06	-0.0802	-0.1	-0.12	-0.141	-0.161	-0.181	-0.201	-0.222	-0.242	-0.262	-0.283	-0.303	-0.323	-0.344	-0.364	-0.385	-0.405	-0.426	-0.446	-0.467	-0.487	-0.508	-0.529	-0.549
Clptm1		multicellular organismal development;cellular process;cell differentiation;multicellular organismal process;developmental process;biological regulation		cell part	0.851637	6.24	-0.0994	-0.102	-0.105	-0.108	-0.111	-0.114	-0.116	-0.119	-0.122	-0.125	-0.128	-0.131	-0.134	-0.137	-0.139	-0.142	-0.145	-0.148	-0.151	-0.154	-0.157	-0.16	-0.163	-0.166	-0.169	-0.172	-0.175	-0.178	-0.181	-0.184	-0.187	-0.19	-0.193	-0.196	-0.199	-0.202	-0.205	-0.208	-0.211	-0.214
Clptm1l		cell death;cellular process;death		cell part	3.43114e-05	4.18	1.12	1.06	1	0.942	0.881	0.82	0.759	0.697	0.636	0.574	0.512	0.45	0.387	0.325	0.262	0.198	0.135	0.0709	0.00674	-0.0577	-0.122	-0.187	-0.252	-0.318	-0.383	-0.449	-0.515	-0.581	-0.647	-0.713	-0.78	-0.846	-0.913	-0.98	-1.05	-1.11	-1.18	-1.25	-1.31	-1.38
Clpx		protein folding;proteolysis;metabolic process;cellular process;protein metabolic process;macromolecule metabolic process;cellular metabolic process;primary metabolic process;proteolysis involved in cellular protein catabolic process	nucleotide binding;catalytic activity;ATP-dependent peptidase activity;binding;ATP binding;enzyme activator activity;peptidase activity;pyrophosphatase activity;peptidase activator activity;hydrolase activity;hydrolase activity, acting on acid anhydrides;hydrolase activity, acting on acid anhydrides, in phosphorus-containing anhydrides;ATPase activity;purine nucleotide binding;nucleoside-triphosp…	nucleus;endopeptidase Clp complex;membrane;macromolecular complex;organelle;intracellular organelle;intracellular membrane-bounded organelle;intracellular non-membrane-bounded organelle;protein complex;cell part	0.608169	6.22	0.00533	-0.00291	-0.0112	-0.0194	-0.0276	-0.0359	-0.0441	-0.0524	-0.0606	-0.0689	-0.0771	-0.0853	-0.0936	-0.102	-0.11	-0.118	-0.127	-0.135	-0.143	-0.151	-0.16	-0.168	-0.176	-0.184	-0.193	-0.201	-0.209	-0.217	-0.226	-0.234	-0.242	-0.25	-0.259	-0.267	-0.275	-0.283	-0.292	-0.3	-0.308	-0.316
Clta	PROTEIN_SECRETION	transport;cellular process;protein transport;vesicle-mediated transport;establishment of localization	structural molecule activity	cytoplasmic membrane-bounded vesicle;vesicle;macromolecular complex;organelle;intracellular organelle;intracellular membrane-bounded organelle;protein complex;cell part	3.85793e-10	1.74	1.36	1.31	1.26	1.2	1.15	1.09	1.03	0.975	0.914	0.851	0.786	0.719	0.649	0.577	0.503	0.427	0.35	0.27	0.19	0.107	0.0234	-0.0621	-0.149	-0.238	-0.328	-0.419	-0.513	-0.607	-0.703	-0.801	-0.9	-1	-1.1	-1.21	-1.31	-1.42	-1.52	-1.63	-1.74	-1.84
Cltc	PROTEIN_SECRETION;PI3K_AKT_MTOR_SIGNALING	transport;ion transport;endocytosis;organelle organization;cytoskeleton organization;metabolic process;cellular process;membrane invagination;protein transport;cellular component organization;cellular membrane organization;vesicle-mediated transport;cellular component assembly;macromolecule metabolic process;cellular metabolic process;establishment of localization;membrane organization;organelle …	structural molecule activity	mitochondrion;cytoplasmic membrane-bounded vesicle;vesicle;macromolecular complex;organelle;intracellular organelle;extracellular organelle;intracellular membrane-bounded organelle;intracellular non-membrane-bounded organelle;protein complex;cell part	0.185943	6.08	0.232	0.212	0.192	0.173	0.153	0.133	0.113	0.0938	0.0741	0.0545	0.0348	0.0151	-0.00458	-0.0243	-0.0439	-0.0636	-0.0833	-0.103	-0.123	-0.142	-0.162	-0.182	-0.201	-0.221	-0.241	-0.26	-0.28	-0.3	-0.319	-0.339	-0.359	-0.378	-0.398	-0.418	-0.437	-0.457	-0.477	-0.496	-0.516	-0.536
Cmtm6		response to external stimulus;locomotion;response to chemical stimulus;response to stimulus		extracellular space;cell part	0.554851	6.21	0.0362	0.0264	0.0165	0.00673	-0.00308	-0.0129	-0.0227	-0.0325	-0.0423	-0.0522	-0.062	-0.0718	-0.0816	-0.0914	-0.101	-0.111	-0.121	-0.131	-0.14	-0.15	-0.16	-0.17	-0.18	-0.19	-0.199	-0.209	-0.219	-0.229	-0.239	-0.248	-0.258	-0.268	-0.278	-0.288	-0.297	-0.307	-0.317	-0.327	-0.337	-0.346
Cmtm8		response to external stimulus;locomotion;response to chemical stimulus;response to stimulus		extracellular space;cell part	0.0015261	5.4	0.715	0.672	0.628	0.585	0.541	0.497	0.454	0.41	0.367	0.323	0.279	0.236	0.192	0.149	0.105	0.0615	0.0179	-0.0257	-0.0694	-0.113	-0.157	-0.2	-0.244	-0.287	-0.331	-0.375	-0.418	-0.462	-0.506	-0.549	-0.593	-0.637	-0.68	-0.724	-0.768	-0.811	-0.855	-0.898	-0.942	-0.986
Cnot10		nucleobase-containing compound metabolic process;regulation of translation;nitrogen compound metabolic process;metabolic process;biosynthetic process;cellular process;RNA metabolic process;gene silencing;cellular nitrogen compound metabolic process;macromolecule metabolic process;cellular metabolic process;primary metabolic process;biological regulation		nucleus;transcription factor complex;cytoplasm;macromolecular complex;organelle;intracellular organelle;intracellular membrane-bounded organelle;protein complex;cell part	0.663843	6.22	-0.00198	-0.00986	-0.0177	-0.0256	-0.0335	-0.0413	-0.0492	-0.0571	-0.065	-0.0728	-0.0807	-0.0886	-0.0965	-0.104	-0.112	-0.12	-0.128	-0.136	-0.144	-0.152	-0.159	-0.167	-0.175	-0.183	-0.191	-0.199	-0.207	-0.215	-0.222	-0.23	-0.238	-0.246	-0.254	-0.262	-0.27	-0.278	-0.285	-0.293	-0.301	-0.309
Cnot2	UNFOLDED_PROTEIN_RESPONSE	nucleobase-containing compound metabolic process;regulation of translation;nitrogen compound metabolic process;metabolic process;biosynthetic process;cellular process;RNA metabolic process;gene silencing;cell differentiation;developmental process;cellular nitrogen compound metabolic process;macromolecule metabolic process;cellular metabolic process;primary metabolic process;biological regulation		nucleus;transcription factor complex;cytoplasm;macromolecular complex;organelle;intracellular organelle;intracellular membrane-bounded organelle;protein complex;cell part	0.264682	6.11	0.201	0.183	0.165	0.147	0.129	0.111	0.0924	0.0743	0.0561	0.038	0.0198	0.00165	-0.0165	-0.0347	-0.0528	-0.071	-0.0891	-0.107	-0.125	-0.144	-0.162	-0.18	-0.198	-0.216	-0.234	-0.253	-0.271	-0.289	-0.307	-0.325	-0.343	-0.362	-0.38	-0.398	-0.416	-0.434	-0.452	-0.471	-0.489	-0.507
Cnot6l		nucleobase-containing compound metabolic process;RNA processing;mRNA processing;RNA catabolic process;regulation of translation;nitrogen compound metabolic process;metabolic process;catabolic process;biosynthetic process;cellular process;RNA metabolic process;mRNA metabolic process;gene silencing;cellular nitrogen compound metabolic process;macromolecule metabolic process;cellular metabolic proce…	3'-5'-exoribonuclease activity;catalytic activity;nuclease activity;exonuclease activity;exoribonuclease activity;poly(A)-specific ribonuclease activity;ribonuclease activity;binding;3'-5' exonuclease activity;hydrolase activity;hydrolase activity, acting on ester bonds;exonuclease activity, active with either ribo- or deoxyribonucleic acids and producing 5'-phosphomonoesters;exoribonuclease acti…	nucleus;transcription factor complex;cytoplasm;macromolecular complex;organelle;intracellular organelle;intracellular membrane-bounded organelle;protein complex;cell part	0.966029	6.25	-0.142	-0.143	-0.144	-0.144	-0.145	-0.146	-0.146	-0.147	-0.148	-0.149	-0.149	-0.15	-0.151	-0.151	-0.152	-0.153	-0.153	-0.154	-0.155	-0.156	-0.156	-0.157	-0.158	-0.159	-0.159	-0.16	-0.161	-0.161	-0.162	-0.163	-0.164	-0.165	-0.165	-0.166	-0.167	-0.168	-0.168	-0.169	-0.17	-0.171
Cnot7		nucleobase-containing compound metabolic process;RNA processing;mRNA processing;RNA catabolic process;regulation of translation;nitrogen compound metabolic process;metabolic process;catabolic process;biosynthetic process;cellular process;cellular component organization;RNA metabolic process;mRNA metabolic process;gene silencing;cellular component assembly;ribonucleoprotein complex assembly;cellul…	3'-5'-exoribonuclease activity;nucleic acid binding;RNA binding;catalytic activity;nuclease activity;exonuclease activity;exoribonuclease activity;poly(A)-specific ribonuclease activity;ribonuclease activity;binding;3'-5' exonuclease activity;hydrolase activity;hydrolase activity, acting on ester bonds;exonuclease activity, active with either ribo- or deoxyribonucleic acids and producing 5'-phosp…	nucleus;transcription factor complex;ribonucleoprotein complex;macromolecular complex;organelle;intracellular organelle;intracellular membrane-bounded organelle;intracellular non-membrane-bounded organelle;protein complex;cell part	0.120994	5.91	0.294	0.279	0.264	0.248	0.233	0.217	0.201	0.184	0.167	0.149	0.131	0.111	0.0913	0.0703	0.0485	0.0256	0.00172	-0.0233	-0.0493	-0.0765	-0.105	-0.134	-0.164	-0.195	-0.226	-0.259	-0.292	-0.326	-0.361	-0.397	-0.433	-0.469	-0.506	-0.544	-0.582	-0.62	-0.659	-0.697	-0.736	-0.775
Cnot8		nucleobase-containing compound metabolic process;RNA catabolic process;regulation of translation;nitrogen compound metabolic process;metabolic process;catabolic process;biosynthetic process;cellular process;RNA metabolic process;mRNA metabolic process;gene silencing;cellular nitrogen compound metabolic process;macromolecule metabolic process;cellular metabolic process;primary metabolic process;bi…	3'-5'-exoribonuclease activity;nucleic acid binding;RNA binding;catalytic activity;nuclease activity;exonuclease activity;exoribonuclease activity;poly(A)-specific ribonuclease activity;ribonuclease activity;binding;3'-5' exonuclease activity;hydrolase activity;hydrolase activity, acting on ester bonds;exonuclease activity, active with either ribo- or deoxyribonucleic acids and producing 5'-phosp…	nucleus;transcription factor complex;cytoplasm;macromolecular complex;organelle;intracellular organelle;intracellular membrane-bounded organelle;protein complex;cell part	0.131407	5.81	0.207	0.204	0.201	0.197	0.193	0.19	0.185	0.181	0.176	0.17	0.164	0.157	0.149	0.139	0.127	0.113	0.0958	0.0757	0.0524	0.026	-0.00331	-0.0355	-0.0705	-0.108	-0.148	-0.191	-0.236	-0.283	-0.332	-0.384	-0.437	-0.493	-0.55	-0.608	-0.668	-0.729	-0.791	-0.853	-0.916	-0.979
Cnppd1		regulation of protein modification process;regulation of cell cycle;biological regulation		cell part	0.0822939	5.91	0.399	0.371	0.343	0.315	0.287	0.259	0.231	0.203	0.175	0.147	0.119	0.0905	0.0625	0.0345	0.00643	-0.0216	-0.0496	-0.0776	-0.106	-0.134	-0.162	-0.19	-0.218	-0.246	-0.274	-0.302	-0.33	-0.358	-0.386	-0.414	-0.442	-0.47	-0.498	-0.526	-0.554	-0.582	-0.61	-0.638	-0.666	-0.694
Cnpy2		biological regulation		endoplasmic reticulum;organelle;intracellular organelle;intracellular membrane-bounded organelle;cell part	3.60902e-05	2.9	0.885	0.77	0.658	0.549	0.447	0.354	0.271	0.202	0.147	0.109	0.0894	0.0876	0.101	0.126	0.162	0.206	0.254	0.305	0.356	0.404	0.447	0.481	0.504	0.513	0.505	0.477	0.427	0.351	0.248	0.113	-0.055	-0.26	-0.503	-0.781	-1.09	-1.42	-1.77	-2.14	-2.52	-2.9
Coa3		regulation of translation;protein complex assembly;cellular process;cellular component organization;cellular component assembly;regulation of organelle organization;cellular macromolecular complex assembly;macromolecular complex assembly;biological regulation;protein complex biogenesis		cell part	0.00224905	4.74	1.14	1.02	0.89	0.764	0.638	0.513	0.389	0.267	0.146	0.0267	-0.0899	-0.201	-0.302	-0.388	-0.456	-0.501	-0.519	-0.506	-0.464	-0.399	-0.316	-0.222	-0.122	-0.0217	0.0733	0.157	0.224	0.269	0.285	0.267	0.21	0.107	-0.0447	-0.242	-0.479	-0.748	-1.04	-1.36	-1.69	-2.02
Coa5				mitochondrion;organelle;intracellular organelle;intracellular membrane-bounded organelle;cell part	0.227685	6.05	0.266	0.245	0.223	0.202	0.18	0.159	0.138	0.116	0.0948	0.0734	0.052	0.0306	0.00924	-0.0122	-0.0336	-0.055	-0.0764	-0.0978	-0.119	-0.141	-0.162	-0.183	-0.205	-0.226	-0.248	-0.269	-0.29	-0.312	-0.333	-0.355	-0.376	-0.398	-0.419	-0.44	-0.462	-0.483	-0.505	-0.526	-0.547	-0.569
Commd1		cellular ion homeostasis;cellular process;cellular homeostasis;regulation of protein modification process;homeostatic process;biological regulation	binding;copper ion binding;ion binding;cation binding;metal ion binding;transition metal ion binding	ubiquitin ligase complex;nucleus;nucleolus;cytoplasm;macromolecular complex;organelle;intracellular organelle;intracellular membrane-bounded organelle;intracellular non-membrane-bounded organelle;protein complex;cell part	0.100279	5.79	0.719	0.65	0.582	0.514	0.447	0.381	0.317	0.255	0.195	0.137	0.0819	0.0298	-0.0193	-0.0652	-0.108	-0.147	-0.182	-0.214	-0.242	-0.266	-0.288	-0.308	-0.325	-0.341	-0.355	-0.369	-0.382	-0.395	-0.408	-0.422	-0.437	-0.453	-0.471	-0.49	-0.511	-0.533	-0.556	-0.58	-0.604	-0.628
Commd2					0.529704	6.21	0.028	0.0185	0.00913	-0.000276	-0.00968	-0.0191	-0.0285	-0.0379	-0.0473	-0.0567	-0.0661	-0.0755	-0.0849	-0.0943	-0.104	-0.113	-0.122	-0.132	-0.141	-0.151	-0.16	-0.169	-0.179	-0.188	-0.198	-0.207	-0.216	-0.226	-0.235	-0.244	-0.254	-0.263	-0.273	-0.282	-0.291	-0.301	-0.31	-0.319	-0.329	-0.338
Commd3					3.64551e-13	2.13	1.53	1.45	1.37	1.29	1.21	1.13	1.05	0.965	0.883	0.802	0.72	0.639	0.558	0.476	0.395	0.313	0.232	0.151	0.0692	-0.0122	-0.0936	-0.175	-0.257	-0.338	-0.419	-0.501	-0.582	-0.664	-0.745	-0.827	-0.908	-0.99	-1.07	-1.15	-1.23	-1.32	-1.4	-1.48	-1.56	-1.64
Commd4				cytoplasm;cell part	0.00217361	5.29	0.491	0.472	0.452	0.433	0.414	0.395	0.377	0.359	0.341	0.324	0.307	0.291	0.273	0.255	0.234	0.21	0.183	0.152	0.117	0.077	0.0336	-0.0136	-0.0643	-0.118	-0.176	-0.236	-0.299	-0.364	-0.433	-0.503	-0.576	-0.65	-0.726	-0.804	-0.883	-0.963	-1.04	-1.13	-1.21	-1.29
Commd7		signal transduction;cellular process;response to chemical stimulus;response to stimulus;biological regulation			0.0282626	5.81	0.474	0.442	0.411	0.379	0.347	0.315	0.283	0.252	0.22	0.188	0.156	0.125	0.0929	0.0612	0.0294	-0.00237	-0.0341	-0.0659	-0.0977	-0.129	-0.161	-0.193	-0.225	-0.256	-0.288	-0.32	-0.352	-0.384	-0.415	-0.447	-0.479	-0.511	-0.542	-0.574	-0.606	-0.638	-0.669	-0.701	-0.733	-0.765
Commd9					0.0982234	5.94	0.381	0.353	0.325	0.298	0.27	0.242	0.215	0.187	0.159	0.132	0.104	0.0768	0.0494	0.0221	-0.00505	-0.0321	-0.0591	-0.086	-0.113	-0.139	-0.166	-0.193	-0.219	-0.245	-0.272	-0.298	-0.324	-0.35	-0.377	-0.403	-0.429	-0.455	-0.482	-0.508	-0.534	-0.561	-0.587	-0.613	-0.64	-0.666
Copa	EPITHELIAL_MESENCHYMAL_TRANSITION	transport;cellular process;protein transport;vesicle-mediated transport;multicellular organismal process;secretion;regulation of body fluid levels;establishment of localization;biological regulation	structural molecule activity	extracellular space;macromolecular complex;protein complex;cell part	0.885873	6.25	-0.114	-0.117	-0.119	-0.121	-0.123	-0.125	-0.127	-0.129	-0.132	-0.134	-0.136	-0.138	-0.14	-0.142	-0.144	-0.147	-0.149	-0.151	-0.153	-0.155	-0.157	-0.159	-0.161	-0.164	-0.166	-0.168	-0.17	-0.172	-0.174	-0.176	-0.179	-0.181	-0.183	-0.185	-0.187	-0.189	-0.191	-0.194	-0.196	-0.198
Cope	PROTEIN_SECRETION	transport;cellular process;protein transport;vesicle-mediated transport;Golgi vesicle transport;establishment of localization	structural molecule activity	cytoplasmic membrane-bounded vesicle;vesicle;macromolecular complex;organelle;intracellular organelle;intracellular membrane-bounded organelle;protein complex;cell part	0.0030967	4.58	0.745	0.631	0.517	0.406	0.3	0.199	0.105	0.0194	-0.0565	-0.121	-0.174	-0.213	-0.238	-0.248	-0.243	-0.222	-0.184	-0.13	-0.0605	0.0183	0.102	0.187	0.269	0.342	0.402	0.445	0.467	0.462	0.427	0.356	0.245	0.0904	-0.112	-0.358	-0.641	-0.955	-1.29	-1.65	-2.02	-2.4
Copg1		transport;cellular component movement;cellular process;protein transport;vesicle-mediated transport;cytoskeleton-dependent intracellular transport;establishment of localization	structural molecule activity	nucleus;macromolecular complex;organelle;intracellular organelle;intracellular membrane-bounded organelle;protein complex;cell part	0.0016026	5.14	0.515	0.506	0.497	0.488	0.477	0.466	0.454	0.44	0.424	0.406	0.386	0.363	0.338	0.309	0.277	0.242	0.203	0.16	0.114	0.0636	0.0102	-0.0462	-0.105	-0.167	-0.23	-0.296	-0.363	-0.431	-0.5	-0.57	-0.641	-0.711	-0.782	-0.852	-0.922	-0.993	-1.06	-1.13	-1.2	-1.27
Cops3		protein modification process;metabolic process;embryo development;cellular process;protein metabolic process;developmental process;macromolecule metabolic process;macromolecule modification;cellular metabolic process;primary metabolic process;protein modification by small protein conjugation or removal		cytoplasm;macromolecular complex;protein complex;cell part	0.013812	5.48	1.12	1	0.888	0.775	0.664	0.555	0.449	0.346	0.248	0.155	0.0664	-0.016	-0.0923	-0.162	-0.225	-0.281	-0.328	-0.368	-0.401	-0.426	-0.446	-0.46	-0.469	-0.474	-0.476	-0.475	-0.472	-0.469	-0.465	-0.461	-0.458	-0.457	-0.459	-0.463	-0.468	-0.475	-0.484	-0.493	-0.504	-0.514
Cops5	MTORC1_SIGNALING;MYC_TARGETS_V1	protein modification process;proteolysis;metabolic process;cellular process;protein metabolic process;macromolecule metabolic process;macromolecule modification;cellular metabolic process;primary metabolic process;regulation of cell cycle;biological regulation;protein modification by small protein conjugation or removal	protein binding transcription factor activity;transcription factor binding transcription factor activity;transcription cofactor activity;transcription coactivator activity;catalytic activity;binding;peptidase activity;metallopeptidase activity;hydrolase activity;ion binding;cation binding;metal ion binding;peptidase activity, acting on L-amino acid peptides	transcription factor complex;macromolecular complex;protein complex;cell part	0.00123036	5.11	0.409	0.397	0.385	0.374	0.363	0.352	0.342	0.333	0.325	0.318	0.312	0.307	0.301	0.294	0.285	0.272	0.256	0.234	0.207	0.175	0.137	0.0939	0.0456	-0.00808	-0.0671	-0.131	-0.201	-0.276	-0.356	-0.442	-0.533	-0.629	-0.73	-0.836	-0.946	-1.06	-1.18	-1.29	-1.41	-1.53
Cops6		protein modification process;metabolic process;cellular process;protein metabolic process;macromolecule metabolic process;macromolecule modification;cellular metabolic process;primary metabolic process;protein modification by small protein conjugation or removal		cytoplasm;macromolecular complex;protein complex;cell part	1.17796e-05	3.86	1.23	1.16	1.1	1.03	0.96	0.892	0.824	0.755	0.687	0.619	0.551	0.483	0.415	0.347	0.278	0.21	0.142	0.074	0.00582	-0.0623	-0.13	-0.199	-0.267	-0.335	-0.403	-0.471	-0.539	-0.607	-0.676	-0.744	-0.812	-0.88	-0.948	-1.02	-1.08	-1.15	-1.22	-1.29	-1.36	-1.43
Cops7a		protein modification process;metabolic process;cellular process;protein metabolic process;macromolecule metabolic process;macromolecule modification;cellular metabolic process;primary metabolic process;protein modification by small protein conjugation or removal		cytoplasm;macromolecular complex;protein complex;cell part	0.0924416	5.99	0.328	0.303	0.279	0.254	0.23	0.205	0.181	0.156	0.132	0.107	0.0828	0.0583	0.0339	0.00939	-0.0151	-0.0396	-0.0641	-0.0885	-0.113	-0.138	-0.162	-0.186	-0.211	-0.235	-0.26	-0.284	-0.309	-0.333	-0.358	-0.382	-0.407	-0.431	-0.456	-0.48	-0.505	-0.529	-0.554	-0.578	-0.603	-0.627
Cops8		protein modification process;metabolic process;cellular process;protein metabolic process;macromolecule metabolic process;macromolecule modification;cellular metabolic process;primary metabolic process;protein modification by small protein conjugation or removal		cytoplasm;macromolecular complex;protein complex;cell part	0.000417235	4.99	0.682	0.655	0.628	0.6	0.572	0.543	0.514	0.484	0.453	0.421	0.388	0.354	0.318	0.281	0.242	0.202	0.16	0.116	0.0706	0.0229	-0.0268	-0.0784	-0.132	-0.188	-0.246	-0.305	-0.367	-0.431	-0.498	-0.566	-0.637	-0.71	-0.785	-0.862	-0.941	-1.02	-1.1	-1.18	-1.27	-1.35
Copz1		transport;cellular process;protein transport;vesicle-mediated transport;Golgi vesicle transport;establishment of localization		macromolecular complex;protein complex;cell part	0.324743	6.15	0.137	0.123	0.108	0.0926	0.0777	0.0628	0.0478	0.0329	0.0179	0.00298	-0.012	-0.0269	-0.0418	-0.0568	-0.0717	-0.0867	-0.102	-0.117	-0.131	-0.146	-0.161	-0.176	-0.191	-0.206	-0.221	-0.236	-0.251	-0.266	-0.281	-0.296	-0.311	-0.326	-0.341	-0.355	-0.37	-0.385	-0.4	-0.415	-0.43	-0.445
Coq2		carbohydrate metabolic process;alcohol metabolic process;lipid metabolic process;metabolic process;biosynthetic process;cellular process;cellular ketone metabolic process;cellular metabolic process;primary metabolic process;cellular lipid metabolic process;small molecule metabolic process;cofactor metabolic process	4-hydroxybenzoate decaprenyltransferase activity;polyprenyltransferase activity;catalytic activity;prenyltransferase activity;transferase activity;transferase activity, transferring alkyl or aryl (other than methyl) groups;4-hydroxybenzoate nonaprenyltransferase activity	mitochondrion;membrane;organelle;intracellular organelle;intracellular membrane-bounded organelle;cell part	0.0235834	5.68	0.562	0.526	0.49	0.454	0.418	0.382	0.345	0.309	0.273	0.237	0.201	0.165	0.129	0.0927	0.0566	0.0205	-0.0156	-0.0517	-0.0878	-0.124	-0.16	-0.196	-0.232	-0.268	-0.304	-0.341	-0.377	-0.413	-0.449	-0.485	-0.521	-0.557	-0.593	-0.629	-0.666	-0.702	-0.738	-0.774	-0.81	-0.846
Coq7		generation of precursor metabolites and energy;response to stress;response to oxidative stress;organelle organization;mitochondrion organization;metabolic process;biosynthetic process;anatomical structure morphogenesis;embryo development;cellular process;cellular component organization;cell differentiation;multicellular organismal process;developmental process;cellular component morphogenesis;cel…	catalytic activity;binding;oxidoreductase activity;ion binding;cation binding;metal ion binding;transition metal ion binding	nucleus;mitochondrion;membrane;organelle;intracellular organelle;intracellular membrane-bounded organelle;cell part	0.0511595	5.58	0.92	0.819	0.718	0.616	0.514	0.411	0.306	0.2	0.0927	-0.0167	-0.128	-0.239	-0.345	-0.445	-0.535	-0.611	-0.67	-0.709	-0.729	-0.731	-0.718	-0.691	-0.652	-0.604	-0.549	-0.487	-0.422	-0.355	-0.289	-0.225	-0.165	-0.112	-0.0661	-0.0281	0.00355	0.0298	0.0518	0.0706	0.0873	0.103
Coq9	ADIPOGENESIS	generation of precursor metabolites and energy;metabolic process;biosynthetic process;cellular process;cellular ketone metabolic process;cellular metabolic process;small molecule metabolic process;cofactor metabolic process		mitochondrion;organelle;intracellular organelle;intracellular membrane-bounded organelle;cell part	0.610822	6.16	0.172	0.126	0.0813	0.0369	-0.00676	-0.0493	-0.0905	-0.13	-0.168	-0.203	-0.236	-0.266	-0.293	-0.317	-0.336	-0.351	-0.361	-0.366	-0.366	-0.362	-0.353	-0.34	-0.324	-0.305	-0.283	-0.26	-0.234	-0.207	-0.18	-0.151	-0.123	-0.0951	-0.0677	-0.0411	-0.015	0.0106	0.0359	0.0608	0.0855	0.11
Coro1c		transport;endocytosis;organelle organization;cytoskeleton organization;cellular process;membrane invagination;cellular component organization;cellular membrane organization;vesicle-mediated transport;cellular component assembly;establishment of localization;membrane organization	actin binding;binding;protein binding;cytoskeletal protein binding;actin filament binding	cytoskeleton;organelle;intracellular organelle;intracellular non-membrane-bounded organelle;cell part	0.448502	6.2	0.055	0.0442	0.0334	0.0227	0.0119	0.00114	-0.00963	-0.0204	-0.0312	-0.0419	-0.0527	-0.0635	-0.0742	-0.085	-0.0958	-0.107	-0.117	-0.128	-0.139	-0.15	-0.16	-0.171	-0.182	-0.193	-0.203	-0.214	-0.225	-0.236	-0.246	-0.257	-0.268	-0.279	-0.29	-0.3	-0.311	-0.322	-0.333	-0.343	-0.354	-0.365
Cox14		protein complex assembly;cellular process;cellular component organization;cellular component assembly;cellular macromolecular complex assembly;macromolecular complex assembly;protein complex biogenesis		mitochondrion;membrane;organelle;intracellular organelle;intracellular membrane-bounded organelle;cell part	0.00181597	5.38	0.503	0.484	0.465	0.445	0.426	0.406	0.386	0.365	0.343	0.32	0.297	0.273	0.247	0.22	0.191	0.161	0.128	0.094	0.0574	0.0186	-0.0225	-0.0657	-0.111	-0.159	-0.209	-0.261	-0.316	-0.372	-0.432	-0.493	-0.557	-0.623	-0.691	-0.762	-0.834	-0.908	-0.983	-1.06	-1.14	-1.21
Cox16				mitochondrion;membrane;organelle;intracellular organelle;intracellular membrane-bounded organelle;cell part	4.83244e-05	4.19	1.15	1.08	1.02	0.954	0.89	0.826	0.762	0.698	0.634	0.57	0.506	0.441	0.377	0.313	0.249	0.185	0.121	0.0564	-0.00784	-0.0721	-0.136	-0.201	-0.265	-0.329	-0.393	-0.458	-0.522	-0.586	-0.65	-0.715	-0.779	-0.843	-0.908	-0.972	-1.04	-1.1	-1.17	-1.23	-1.29	-1.36
Cox7a2l	OXIDATIVE_PHOSPHORYLATION		catalytic activity;cytochrome-c oxidase activity;transporter activity;cation transmembrane transporter activity;electron carrier activity;heme-copper terminal oxidase activity;ion transmembrane transporter activity;monovalent inorganic cation transmembrane transporter activity;hydrogen ion transmembrane transporter activity;oxidoreductase activity;oxidoreductase activity, acting on a heme group o…	mitochondrion;organelle;intracellular organelle;intracellular membrane-bounded organelle;cell part	2.09827e-08	2.23	1.52	1.44	1.36	1.28	1.2	1.12	1.04	0.956	0.875	0.794	0.713	0.632	0.551	0.47	0.389	0.308	0.227	0.146	0.0655	-0.0154	-0.0963	-0.177	-0.258	-0.339	-0.42	-0.501	-0.582	-0.663	-0.744	-0.824	-0.905	-0.986	-1.07	-1.15	-1.23	-1.31	-1.39	-1.47	-1.55	-1.63
Cp	HYPOXIA;COMPLEMENT	transport;ion transport;cellular ion homeostasis;cellular process;cellular homeostasis;homeostatic process;establishment of localization;biological regulation	catalytic activity;ferroxidase activity;binding;copper ion binding;oxidoreductase activity;oxidoreductase activity, oxidizing metal ions;oxidoreductase activity, oxidizing metal ions, oxygen as acceptor;ion binding;cation binding;metal ion binding;transition metal ion binding	extracellular space	0.0419214	4.12	2.57	2.06	1.56	1.08	0.638	0.234	-0.117	-0.405	-0.619	-0.749	-0.787	-0.744	-0.641	-0.498	-0.334	-0.168	-0.0214	0.0888	0.158	0.191	0.192	0.166	0.116	0.0476	-0.0351	-0.128	-0.226	-0.325	-0.42	-0.508	-0.584	-0.643	-0.681	-0.701	-0.704	-0.694	-0.673	-0.644	-0.609	-0.572
Cpm	COMPLEMENT	proteolysis;metabolic process;protein metabolic process;macromolecule metabolic process;primary metabolic process	catalytic activity;carboxypeptidase activity;metallocarboxypeptidase activity;binding;peptidase activity;metalloexopeptidase activity;metallopeptidase activity;exopeptidase activity;zinc ion binding;hydrolase activity;ion binding;cation binding;metal ion binding;transition metal ion binding;peptidase activity, acting on L-amino acid peptides	nucleus;cytoplasm;plasma membrane;membrane;organelle;intracellular organelle;intracellular membrane-bounded organelle;cell part	0.51559	6.1	0.387	0.326	0.264	0.204	0.145	0.0876	0.0322	-0.0208	-0.0708	-0.118	-0.161	-0.2	-0.236	-0.267	-0.295	-0.319	-0.34	-0.356	-0.369	-0.378	-0.383	-0.385	-0.384	-0.378	-0.37	-0.358	-0.343	-0.325	-0.304	-0.28	-0.252	-0.222	-0.189	-0.154	-0.117	-0.0774	-0.0368	0.00491	0.0473	0.09
Cpne3			catalytic activity;protein kinase activity;protein serine/threonine kinase activity;kinase activity;transferase activity;transferase activity, transferring phosphorus-containing groups;phosphotransferase activity, alcohol group as acceptor	cytosol;cell part	0.596317	6.21	0.018	0.00912	0.000227	-0.00867	-0.0176	-0.0265	-0.0353	-0.0442	-0.0531	-0.062	-0.0709	-0.0798	-0.0887	-0.0976	-0.106	-0.115	-0.124	-0.133	-0.142	-0.151	-0.16	-0.169	-0.178	-0.186	-0.195	-0.204	-0.213	-0.222	-0.231	-0.24	-0.249	-0.258	-0.266	-0.275	-0.284	-0.293	-0.302	-0.311	-0.32	-0.329
Cpox	FATTY_ACID_METABOLISM;HEME_METABOLISM	cellular aromatic compound metabolic process;nitrogen compound metabolic process;metabolic process;biosynthetic process;cellular process;cellular nitrogen compound metabolic process;response to chemical stimulus;pigment metabolic process;cellular metabolic process;heterocycle metabolic process;response to stimulus;cofactor metabolic process	catalytic activity;coproporphyrinogen oxidase activity;binding;protein binding;oxidoreductase activity;oxidoreductase activity, acting on the CH-CH group of donors;oxidoreductase activity, acting on the CH-CH group of donors, oxygen as acceptor;identical protein binding;protein homodimerization activity;protein dimerization activity	mitochondrion;membrane;organelle;intracellular organelle;intracellular membrane-bounded organelle;cell part	0.000228377	4.54	0.733	0.715	0.697	0.678	0.659	0.637	0.615	0.59	0.564	0.535	0.503	0.468	0.43	0.389	0.345	0.298	0.248	0.194	0.137	0.077	0.0141	-0.0514	-0.119	-0.19	-0.262	-0.336	-0.412	-0.489	-0.568	-0.648	-0.729	-0.81	-0.892	-0.974	-1.06	-1.14	-1.22	-1.31	-1.39	-1.47
Cpped1			catalytic activity;binding;hydrolase activity;ion binding;cation binding;metal ion binding		0.290724	6.12	0.192	0.174	0.157	0.139	0.121	0.104	0.0861	0.0684	0.0507	0.033	0.0154	-0.00231	-0.02	-0.0377	-0.0553	-0.073	-0.0907	-0.108	-0.126	-0.144	-0.161	-0.179	-0.197	-0.215	-0.232	-0.25	-0.268	-0.286	-0.303	-0.321	-0.339	-0.356	-0.374	-0.392	-0.41	-0.428	-0.445	-0.463	-0.481	-0.499
Cpq		alcohol metabolic process;organic acid metabolic process;proteolysis;peptide metabolic process;cellular amino acid metabolic process;cellular aromatic compound metabolic process;nitrogen compound metabolic process;metabolic process;catabolic process;amine metabolic process;anatomical structure morphogenesis;cellular process;protein metabolic process;developmental process;cellular nitrogen compoun…	catalytic activity;carboxypeptidase activity;binding;protein binding;peptidase activity;metalloexopeptidase activity;metallopeptidase activity;exopeptidase activity;hydrolase activity;dipeptidase activity;identical protein binding;protein homodimerization activity;ion binding;cation binding;metal ion binding;protein dimerization activity;peptidase activity, acting on L-amino acid peptides;metallo…	extracellular space;lysosome;vacuole;endoplasmic reticulum;Golgi apparatus;organelle;intracellular organelle;intracellular membrane-bounded organelle;cell part	0.0100366	5.04	1.1	0.784	0.477	0.182	-0.0957	-0.35	-0.576	-0.766	-0.917	-1.02	-1.07	-1.08	-1.04	-0.977	-0.883	-0.77	-0.645	-0.514	-0.381	-0.249	-0.119	0.00576	0.123	0.232	0.328	0.411	0.479	0.528	0.556	0.563	0.544	0.499	0.425	0.325	0.203	0.0621	-0.0933	-0.26	-0.434	-0.612
Cpsf2		nucleobase-containing compound metabolic process;RNA processing;mRNA processing;nitrogen compound metabolic process;metabolic process;cellular process;RNA metabolic process;mRNA metabolic process;cellular nitrogen compound metabolic process;macromolecule metabolic process;cellular metabolic process;primary metabolic process	nucleic acid binding;RNA binding;catalytic activity;binding;hydrolase activity	mRNA cleavage factor complex;macromolecular complex;protein complex;cell part	0.0269254	5.74	0.455	0.43	0.405	0.38	0.354	0.328	0.302	0.276	0.249	0.221	0.193	0.165	0.135	0.106	0.075	0.0437	0.0118	-0.0208	-0.0542	-0.0882	-0.123	-0.158	-0.194	-0.231	-0.268	-0.305	-0.343	-0.381	-0.42	-0.46	-0.499	-0.539	-0.58	-0.62	-0.661	-0.702	-0.743	-0.785	-0.826	-0.868
Cpsf3l		nucleobase-containing compound metabolic process;RNA processing;nitrogen compound metabolic process;metabolic process;cellular process;RNA metabolic process;cellular nitrogen compound metabolic process;macromolecule metabolic process;cellular metabolic process;primary metabolic process	catalytic activity;hydrolase activity	cytoplasm;macromolecular complex;protein complex;cell part	0.0287371	5.66	0.573	0.537	0.5	0.463	0.427	0.39	0.354	0.317	0.28	0.244	0.207	0.17	0.134	0.097	0.0603	0.0236	-0.013	-0.0497	-0.0864	-0.123	-0.16	-0.196	-0.233	-0.27	-0.306	-0.343	-0.38	-0.416	-0.453	-0.49	-0.527	-0.563	-0.6	-0.637	-0.673	-0.71	-0.747	-0.783	-0.82	-0.857
Cpsf7		nucleobase-containing compound metabolic process;RNA processing;mRNA processing;protein complex assembly;nitrogen compound metabolic process;metabolic process;cellular process;cellular component organization;RNA metabolic process;mRNA metabolic process;cellular component assembly;cellular nitrogen compound metabolic process;macromolecule metabolic process;cellular metabolic process;primary metabo…	nucleotide binding;nucleic acid binding;RNA binding;binding	mRNA cleavage factor complex;macromolecular complex;protein complex;cell part	0.781421	6.24	-0.0689	-0.0734	-0.0778	-0.0823	-0.0868	-0.0912	-0.0957	-0.1	-0.105	-0.109	-0.114	-0.118	-0.122	-0.127	-0.131	-0.136	-0.14	-0.145	-0.149	-0.154	-0.158	-0.163	-0.167	-0.172	-0.176	-0.181	-0.185	-0.189	-0.194	-0.198	-0.203	-0.207	-0.212	-0.216	-0.221	-0.225	-0.23	-0.234	-0.239	-0.243
Cr1l		immune system process;response to stress;metabolic process;embryo development;protein metabolic process;developmental process;macromolecule metabolic process;primary metabolic process;response to stimulus;multi-organism process;biological regulation		cell part	0.0856432	5.98	0.342	0.317	0.291	0.266	0.241	0.216	0.191	0.166	0.14	0.115	0.09	0.0648	0.0396	0.0144	-0.0108	-0.036	-0.0612	-0.0864	-0.112	-0.137	-0.162	-0.187	-0.212	-0.238	-0.263	-0.288	-0.313	-0.338	-0.364	-0.389	-0.414	-0.439	-0.464	-0.49	-0.515	-0.54	-0.565	-0.59	-0.616	-0.641
Crb3	APICAL_JUNCTION	plasma membrane organization;establishment or maintenance of cell polarity;cellular process;cellular component organization;cellular membrane organization;cell differentiation;developmental process;cell junction organization;localization;cellular localization;membrane organization		cell part	0.118951	5.96	0.18	0.173	0.166	0.16	0.153	0.145	0.138	0.13	0.123	0.114	0.105	0.096	0.0857	0.0742	0.0613	0.0467	0.0302	0.0114	-0.00953	-0.0326	-0.0577	-0.0848	-0.114	-0.144	-0.177	-0.21	-0.246	-0.282	-0.32	-0.359	-0.399	-0.44	-0.482	-0.525	-0.568	-0.612	-0.656	-0.701	-0.746	-0.791
Crbn		protein modification process;proteolysis;metabolic process;catabolic process;cellular process;protein metabolic process;macromolecule metabolic process;macromolecule modification;cellular metabolic process;primary metabolic process;regulation of transport;proteolysis involved in cellular protein catabolic process;biological regulation;protein modification by small protein conjugation or removal	catalytic activity;ATP-dependent peptidase activity;peptidase activity;pyrophosphatase activity;hydrolase activity;hydrolase activity, acting on acid anhydrides;hydrolase activity, acting on acid anhydrides, in phosphorus-containing anhydrides;ATPase activity;nucleoside-triphosphatase activity;ATPase activity, coupled;peptidase activity, acting on L-amino acid peptides	ubiquitin ligase complex;nucleus;nucleolus;cytoplasm;membrane;macromolecular complex;organelle;intracellular organelle;intracellular membrane-bounded organelle;intracellular non-membrane-bounded organelle;protein complex;cell part	0.115652	5.94	0.375	0.348	0.321	0.294	0.268	0.241	0.214	0.187	0.16	0.133	0.107	0.0797	0.0528	0.026	-0.000876	-0.0277	-0.0546	-0.0814	-0.108	-0.135	-0.162	-0.189	-0.216	-0.242	-0.269	-0.296	-0.323	-0.35	-0.377	-0.404	-0.43	-0.457	-0.484	-0.511	-0.538	-0.565	-0.591	-0.618	-0.645	-0.672
Crcp		immune system process;nucleobase-containing compound metabolic process;transcription from RNA polymerase III promoter;nitrogen compound metabolic process;response to stress;signal transduction;metabolic process;biosynthetic process;response to biotic stimulus;cellular process;RNA metabolic process;cellular nitrogen compound metabolic process;macromolecule metabolic process;cellular metabolic proc…	nucleotide binding;calcitonin gene-related polypeptide receptor activity;catalytic activity;DNA-directed RNA polymerase activity;signal transducer activity;receptor activity;transmembrane signaling receptor activity;G-protein coupled receptor activity;binding;transferase activity;transferase activity, transferring phosphorus-containing groups;nucleotidyltransferase activity;RNA polymerase activit…	nucleus;plasma membrane;membrane;cytoplasmic membrane-bounded vesicle;vesicle;macromolecular complex;DNA polymerase complex;organelle;intracellular organelle;intracellular membrane-bounded organelle;protein complex;cell part	0.00925342	5.31	0.417	0.415	0.412	0.409	0.404	0.399	0.391	0.381	0.369	0.354	0.335	0.313	0.289	0.261	0.232	0.2	0.166	0.131	0.0935	0.0543	0.0131	-0.0303	-0.0761	-0.124	-0.175	-0.229	-0.286	-0.346	-0.41	-0.477	-0.547	-0.621	-0.7	-0.782	-0.866	-0.954	-1.04	-1.13	-1.23	-1.32
Creld2			binding;calcium ion binding;ion binding;cation binding;metal ion binding	extracellular space;endoplasmic reticulum;Golgi apparatus;organelle;intracellular organelle;intracellular membrane-bounded organelle;cell part	0.00916051	5.63	0.594	0.556	0.518	0.481	0.443	0.405	0.368	0.33	0.292	0.255	0.217	0.18	0.142	0.104	0.0666	0.0289	-0.00871	-0.0464	-0.084	-0.122	-0.159	-0.197	-0.235	-0.272	-0.31	-0.348	-0.385	-0.423	-0.461	-0.498	-0.536	-0.574	-0.611	-0.649	-0.687	-0.725	-0.762	-0.8	-0.838	-0.875
Crem		nucleobase-containing compound metabolic process;lipid metabolic process;nitrogen compound metabolic process;metabolic process;biosynthetic process;cellular process;RNA metabolic process;multicellular organismal process;cellular nitrogen compound metabolic process;macromolecule metabolic process;cellular metabolic process;primary metabolic process;cellular lipid metabolic process;biological regul…	nucleic acid binding transcription factor activity;nucleic acid binding;DNA binding;sequence-specific DNA binding transcription factor activity;binding;sequence-specific DNA binding	transcription factor complex;macromolecular complex;protein complex;cell part	0.0744866	5.52	0.346	0.335	0.323	0.312	0.3	0.288	0.277	0.265	0.253	0.241	0.229	0.217	0.204	0.19	0.175	0.158	0.139	0.118	0.0939	0.0673	0.0377	0.00499	-0.0311	-0.0707	-0.114	-0.161	-0.213	-0.269	-0.329	-0.394	-0.464	-0.539	-0.619	-0.704	-0.793	-0.886	-0.981	-1.08	-1.18	-1.28
Crip2	COAGULATION	developmental process;anatomical structure development;biological regulation	binding;zinc ion binding;ion binding;cation binding;metal ion binding;transition metal ion binding	cell cortex;extracellular matrix;cell part	0.44182	5.67	0.921	0.834	0.747	0.66	0.573	0.485	0.397	0.308	0.219	0.129	0.0384	-0.0514	-0.138	-0.22	-0.295	-0.361	-0.416	-0.458	-0.488	-0.506	-0.514	-0.514	-0.506	-0.493	-0.475	-0.453	-0.43	-0.407	-0.384	-0.363	-0.346	-0.334	-0.328	-0.327	-0.332	-0.34	-0.352	-0.366	-0.381	-0.398
Cryzl1			catalytic activity;binding;zinc ion binding;oxidoreductase activity;ion binding;cation binding;metal ion binding;transition metal ion binding	cytosol;cell part	0.535225	6.21	0.0369	0.027	0.0172	0.00732	-0.00253	-0.0124	-0.0222	-0.0321	-0.0419	-0.0518	-0.0616	-0.0715	-0.0813	-0.0912	-0.101	-0.111	-0.121	-0.131	-0.14	-0.15	-0.16	-0.17	-0.18	-0.19	-0.199	-0.209	-0.219	-0.229	-0.239	-0.249	-0.259	-0.268	-0.278	-0.288	-0.298	-0.308	-0.318	-0.327	-0.337	-0.347
Cs	ADIPOGENESIS;OXIDATIVE_PHOSPHORYLATION	carbohydrate metabolic process;metabolic process;catabolic process;cellular process;cellular metabolic process;primary metabolic process;cofactor metabolic process	catalytic activity;citrate (Si)-synthase activity;transferase activity;transferase activity, transferring acyl groups;transferase activity, transferring acyl groups, acyl groups converted into alkyl on transfer	cell part	4.84467e-10	2.85	1.4	1.32	1.25	1.18	1.1	1.03	0.957	0.884	0.81	0.737	0.663	0.59	0.516	0.442	0.368	0.294	0.219	0.144	0.0687	-0.00728	-0.0837	-0.161	-0.238	-0.316	-0.394	-0.473	-0.552	-0.632	-0.712	-0.793	-0.874	-0.956	-1.04	-1.12	-1.2	-1.29	-1.37	-1.45	-1.54	-1.62
Csnk2a1		nucleobase-containing compound metabolic process;protein modification process;protein phosphorylation;phosphorus metabolic process;nitrogen compound metabolic process;cell cycle;signal transduction;regulation of mitotic cell cycle;metabolic process;biosynthetic process;cellular process;RNA metabolic process;protein metabolic process;cellular nitrogen compound metabolic process;macromolecule metab…	nucleotide binding;catalytic activity;protein kinase activity;protein serine/threonine kinase activity;binding;protein binding;ATP binding;beta-catenin binding;kinase activity;transferase activity;transferase activity, transferring phosphorus-containing groups;phosphotransferase activity, alcohol group as acceptor;purine nucleotide binding;phosphatase regulator activity;protein phosphatase regula…	macromolecular complex;protein complex;cell part	0.118129	6.02	0.295	0.272	0.249	0.227	0.204	0.181	0.158	0.135	0.113	0.0898	0.067	0.0442	0.0213	-0.00151	-0.0244	-0.0472	-0.0701	-0.0929	-0.116	-0.139	-0.162	-0.185	-0.207	-0.23	-0.253	-0.276	-0.299	-0.322	-0.345	-0.368	-0.391	-0.414	-0.437	-0.46	-0.483	-0.506	-0.529	-0.552	-0.575	-0.598
Csnk2b	PI3K_AKT_MTOR_SIGNALING	signal transduction;cellular process;regulation of protein modification process;response to stimulus;biological regulation	binding;kinase regulator activity;protein kinase regulator activity;enzyme regulator activity;ion binding;cation binding;metal ion binding	macromolecular complex;protein complex;cell part	0.000142522	4.79	0.966	0.91	0.854	0.799	0.743	0.687	0.632	0.576	0.52	0.465	0.409	0.353	0.298	0.242	0.186	0.131	0.0751	0.0195	-0.0362	-0.0918	-0.148	-0.203	-0.259	-0.314	-0.37	-0.426	-0.481	-0.537	-0.593	-0.648	-0.704	-0.76	-0.815	-0.871	-0.927	-0.982	-1.04	-1.09	-1.15	-1.21
Cstf3	DNA_REPAIR	nucleobase-containing compound metabolic process;RNA processing;mRNA processing;nitrogen compound metabolic process;metabolic process;cellular process;RNA metabolic process;mRNA metabolic process;cellular nitrogen compound metabolic process;macromolecule metabolic process;cellular metabolic process;primary metabolic process		nucleus;organelle;intracellular organelle;intracellular membrane-bounded organelle;cell part	0.31171	6.13	0.172	0.155	0.139	0.122	0.105	0.0887	0.072	0.0554	0.0388	0.0221	0.0055	-0.0112	-0.0278	-0.0445	-0.0611	-0.0778	-0.0945	-0.111	-0.128	-0.145	-0.161	-0.178	-0.195	-0.211	-0.228	-0.245	-0.262	-0.278	-0.295	-0.312	-0.329	-0.345	-0.362	-0.379	-0.396	-0.412	-0.429	-0.446	-0.463	-0.479
Ctnnal1		cell adhesion;signal transduction;cellular process;biological adhesion;response to stimulus;biological regulation	structural molecule activity	cytosol;cytoskeleton;plasma membrane;membrane;organelle;intracellular organelle;intracellular non-membrane-bounded organelle;cell part	0.374454	6.14	0.161	0.145	0.129	0.112	0.0963	0.0802	0.0641	0.048	0.0319	0.0158	-0.000301	-0.0164	-0.0325	-0.0486	-0.0648	-0.0809	-0.097	-0.113	-0.129	-0.145	-0.161	-0.178	-0.194	-0.21	-0.226	-0.242	-0.258	-0.274	-0.29	-0.307	-0.323	-0.339	-0.355	-0.371	-0.387	-0.403	-0.419	-0.436	-0.452	-0.468
Ctps	E2F_TARGETS;MYC_TARGETS_V1;PEROXISOME	nucleobase-containing compound metabolic process;nitrogen compound metabolic process;metabolic process;biosynthetic process;nucleotide metabolic process;cellular process;cellular nitrogen compound metabolic process;cellular metabolic process;primary metabolic process;small molecule metabolic process;heterocycle metabolic process;nucleobase-containing small molecule metabolic process	catalytic activity;CTP synthase activity;ligase activity;ligase activity, forming carbon-nitrogen bonds		0.00263373	4.9	1.46	1.28	1.11	0.936	0.77	0.612	0.463	0.325	0.199	0.0875	-0.00797	-0.0876	-0.152	-0.203	-0.241	-0.267	-0.281	-0.285	-0.28	-0.268	-0.252	-0.234	-0.215	-0.197	-0.183	-0.175	-0.175	-0.185	-0.207	-0.243	-0.295	-0.365	-0.455	-0.562	-0.686	-0.822	-0.968	-1.12	-1.28	-1.44
Ctsa		proteolysis;metabolic process;protein metabolic process;macromolecule metabolic process;primary metabolic process	catalytic activity;carboxypeptidase activity;serine-type carboxypeptidase activity;peptidase activity;serine-type peptidase activity;exopeptidase activity;hydrolase activity;serine hydrolase activity;serine-type exopeptidase activity;peptidase activity, acting on L-amino acid peptides	mitochondrion;lysosome;vacuole;organelle;intracellular organelle;intracellular membrane-bounded organelle;cell part	0.307692	6.15	0.137	0.122	0.107	0.0918	0.0769	0.062	0.0471	0.0322	0.0173	0.00242	-0.0125	-0.0274	-0.0423	-0.0572	-0.072	-0.0869	-0.102	-0.117	-0.132	-0.146	-0.161	-0.176	-0.191	-0.206	-0.221	-0.236	-0.251	-0.265	-0.28	-0.295	-0.31	-0.325	-0.34	-0.355	-0.37	-0.385	-0.399	-0.414	-0.429	-0.444
Ctsc	PROTEIN_SECRETION;COMPLEMENT;MTORC1_SIGNALING	cell killing;immune system process;proteolysis;aging;metabolic process;protein metabolic process;developmental process;response to chemical stimulus;macromolecule metabolic process;primary metabolic process;response to stimulus;biological regulation	catalytic activity;endopeptidase activity;serine-type endopeptidase activity;binding;peptidase activity;cysteine-type peptidase activity;serine-type peptidase activity;hydrolase activity;serine hydrolase activity;chloride ion binding;ion binding;anion binding;peptidase activity, acting on L-amino acid peptides	lysosome;vacuole;endoplasmic reticulum;Golgi apparatus;organelle;intracellular organelle;intracellular membrane-bounded organelle;cell part	9.89597e-05	2.61	1.47	1.32	1.17	1.03	0.888	0.753	0.624	0.504	0.394	0.295	0.208	0.134	0.0738	0.0274	-0.00473	-0.0222	-0.0245	-0.0116	0.0141	0.0486	0.088	0.128	0.165	0.195	0.214	0.218	0.203	0.165	0.0992	0.00281	-0.129	-0.299	-0.511	-0.762	-1.04	-1.36	-1.69	-2.04	-2.4	-2.76
Cul2		protein modification process;proteolysis;metabolic process;catabolic process;cellular process;protein metabolic process;protein catabolic process;macromolecule metabolic process;macromolecule modification;cellular metabolic process;primary metabolic process;proteolysis involved in cellular protein catabolic process;protein modification by small protein conjugation or removal		ubiquitin ligase complex;macromolecular complex;protein complex;cell part	0.00902786	5.52	0.654	0.614	0.573	0.533	0.492	0.451	0.411	0.37	0.329	0.289	0.248	0.208	0.167	0.126	0.0856	0.045	0.00434	-0.0363	-0.0769	-0.118	-0.158	-0.199	-0.239	-0.28	-0.321	-0.361	-0.402	-0.443	-0.483	-0.524	-0.565	-0.605	-0.646	-0.687	-0.727	-0.768	-0.808	-0.849	-0.89	-0.93
Cul4a	G2M_CHECKPOINT	nucleobase-containing compound metabolic process;DNA metabolic process;DNA repair;protein modification process;proteolysis;nitrogen compound metabolic process;response to stress;response to DNA damage stimulus;metabolic process;catabolic process;cellular process;protein metabolic process;cellular nitrogen compound metabolic process;macromolecule metabolic process;macromolecule modification;cellul…		ubiquitin ligase complex;macromolecular complex;protein complex;cell part	0.00089239	5.23	0.793	0.746	0.699	0.651	0.604	0.556	0.509	0.462	0.414	0.367	0.319	0.272	0.225	0.177	0.13	0.0825	0.0351	-0.0123	-0.0597	-0.107	-0.154	-0.202	-0.249	-0.297	-0.344	-0.391	-0.439	-0.486	-0.534	-0.581	-0.628	-0.676	-0.723	-0.77	-0.818	-0.865	-0.913	-0.96	-1.01	-1.05
Cul4b		nucleobase-containing compound metabolic process;DNA metabolic process;DNA repair;protein modification process;proteolysis;nitrogen compound metabolic process;response to stress;response to DNA damage stimulus;cell cycle;metabolic process;catabolic process;cellular process;protein metabolic process;cellular nitrogen compound metabolic process;macromolecule metabolic process;macromolecule modifica…		ubiquitin ligase complex;nucleus;plasma membrane;membrane;macromolecular complex;organelle;intracellular organelle;intracellular membrane-bounded organelle;protein complex;cell part	0.250505	6.07	0.245	0.224	0.204	0.184	0.163	0.143	0.123	0.102	0.0821	0.0617	0.0414	0.0211	0.000749	-0.0196	-0.0399	-0.0603	-0.0806	-0.101	-0.121	-0.142	-0.162	-0.182	-0.203	-0.223	-0.243	-0.264	-0.284	-0.304	-0.325	-0.345	-0.365	-0.386	-0.406	-0.426	-0.447	-0.467	-0.487	-0.508	-0.528	-0.548
Cul5	G2M_CHECKPOINT	protein modification process;proteolysis;cellular ion homeostasis;response to stress;response to osmotic stress;metabolic process;catabolic process;response to abiotic stimulus;cellular process;protein metabolic process;cellular homeostasis;homeostatic process;macromolecule metabolic process;macromolecule modification;cellular metabolic process;primary metabolic process;response to stimulus;prote…		ubiquitin ligase complex;nucleus;cytoplasm;plasma membrane;membrane;macromolecular complex;organelle;intracellular organelle;intracellular membrane-bounded organelle;protein complex;cell part	0.581499	6.22	0.00827	-9.26e-05	-0.00845	-0.0168	-0.0252	-0.0335	-0.0419	-0.0503	-0.0586	-0.067	-0.0754	-0.0837	-0.0921	-0.1	-0.109	-0.117	-0.126	-0.134	-0.142	-0.151	-0.159	-0.168	-0.176	-0.185	-0.193	-0.202	-0.21	-0.218	-0.227	-0.235	-0.244	-0.252	-0.261	-0.269	-0.278	-0.286	-0.295	-0.303	-0.312	-0.32
Cuta		response to chemical stimulus;response to stimulus;localization		membrane;cell part	8.69357e-07	2.74	1.01	0.991	0.966	0.941	0.915	0.887	0.857	0.825	0.789	0.75	0.708	0.662	0.613	0.56	0.505	0.447	0.387	0.325	0.26	0.193	0.123	0.0504	-0.0258	-0.106	-0.189	-0.277	-0.37	-0.467	-0.569	-0.676	-0.79	-0.909	-1.03	-1.16	-1.3	-1.44	-1.58	-1.73	-1.87	-2.02
Cux1		transport;cellular process;vesicle-mediated transport;cell differentiation;developmental process;Golgi vesicle transport;anatomical structure development;establishment of localization;biological regulation	nucleic acid binding;DNA binding;chromatin binding;binding	nucleus;cytoplasm;organelle;intracellular organelle;intracellular membrane-bounded organelle;cell part	7.96929e-08	3.06	1.24	0.789	0.344	-0.0807	-0.476	-0.831	-1.14	-1.38	-1.56	-1.65	-1.66	-1.59	-1.46	-1.28	-1.08	-0.86	-0.646	-0.451	-0.278	-0.127	0.00376	0.117	0.214	0.296	0.365	0.424	0.473	0.515	0.551	0.583	0.613	0.642	0.672	0.704	0.737	0.77	0.804	0.839	0.874	0.91
Cwc27		protein folding;protein modification process;metabolic process;cellular process;peptidyl-amino acid modification;protein metabolic process;macromolecule metabolic process;macromolecule modification;cellular metabolic process;primary metabolic process	peptidyl-prolyl cis-trans isomerase activity;catalytic activity;isomerase activity;cis-trans isomerase activity	nucleus;spliceosomal complex;ribonucleoprotein complex;macromolecular complex;organelle;intracellular organelle;intracellular membrane-bounded organelle;cell part	0.64014	6.22	0.00545	-0.00281	-0.0111	-0.0193	-0.0276	-0.0359	-0.0441	-0.0524	-0.0606	-0.0689	-0.0772	-0.0854	-0.0937	-0.102	-0.11	-0.118	-0.127	-0.135	-0.143	-0.151	-0.16	-0.168	-0.176	-0.184	-0.193	-0.201	-0.209	-0.217	-0.226	-0.234	-0.242	-0.25	-0.259	-0.267	-0.275	-0.283	-0.291	-0.3	-0.308	-0.316
Cxxc1	UNFOLDED_PROTEIN_RESPONSE	nucleobase-containing compound metabolic process;nitrogen compound metabolic process;metabolic process;biosynthetic process;cellular process;RNA metabolic process;cellular nitrogen compound metabolic process;macromolecule metabolic process;cellular metabolic process;primary metabolic process;biological regulation	nucleic acid binding;DNA binding;catalytic activity;binding;methyltransferase activity;N-methyltransferase activity;zinc ion binding;protein methyltransferase activity;S-adenosylmethionine-dependent methyltransferase activity;lysine N-methyltransferase activity;protein-lysine N-methyltransferase activity;transferase activity;transferase activity, transferring one-carbon groups;histone-lysine N-me…	chromatin remodeling complex;macromolecular complex;histone methyltransferase complex;protein complex;cell part	0.460802	6.18	0.101	0.0877	0.0746	0.0615	0.0485	0.0354	0.0223	0.00919	-0.00389	-0.017	-0.0301	-0.0432	-0.0562	-0.0693	-0.0824	-0.0955	-0.109	-0.122	-0.135	-0.148	-0.161	-0.174	-0.187	-0.2	-0.213	-0.226	-0.239	-0.253	-0.266	-0.279	-0.292	-0.305	-0.318	-0.331	-0.344	-0.357	-0.37	-0.383	-0.396	-0.41
Cyb5b	MTORC1_SIGNALING;UV_RESPONSE_UP	generation of precursor metabolites and energy;metabolic process;cellular process;cellular metabolic process	binding;iron ion binding;enzyme activator activity;heme binding;enzyme regulator activity;ion binding;cation binding;metal ion binding;tetrapyrrole binding;transition metal ion binding	membrane;cell part	0.00635791	5.38	0.876	0.82	0.763	0.706	0.648	0.59	0.53	0.469	0.406	0.342	0.275	0.207	0.139	0.0711	0.0043	-0.0605	-0.122	-0.181	-0.235	-0.285	-0.332	-0.376	-0.415	-0.452	-0.484	-0.514	-0.541	-0.564	-0.585	-0.602	-0.617	-0.63	-0.639	-0.647	-0.652	-0.656	-0.658	-0.66	-0.66	-0.661
Cyb5r1	UV_RESPONSE_UP	alcohol metabolic process;lipid metabolic process;metabolic process;biosynthetic process;primary metabolic process;small molecule metabolic process	catalytic activity;cytochrome-b5 reductase activity;oxidoreductase activity;oxidoreductase activity, acting on NADH or NADPH;oxidoreductase activity, acting on NADH or NADPH, heme protein as acceptor	mitochondrion;organelle;intracellular organelle;intracellular membrane-bounded organelle;cell part	0.0402444	5.58	0.408	0.392	0.377	0.362	0.347	0.332	0.317	0.301	0.286	0.271	0.255	0.239	0.222	0.202	0.181	0.156	0.128	0.0958	0.0593	0.0191	-0.0244	-0.071	-0.12	-0.171	-0.225	-0.279	-0.335	-0.391	-0.447	-0.504	-0.56	-0.615	-0.669	-0.722	-0.773	-0.824	-0.874	-0.924	-0.974	-1.02
Cyb5r3	OXIDATIVE_PHOSPHORYLATION	alcohol metabolic process;lipid metabolic process;metabolic process;biosynthetic process;primary metabolic process;small molecule metabolic process	nucleotide binding;catalytic activity;cytochrome-b5 reductase activity;binding;AMP binding;oxidoreductase activity;oxidoreductase activity, acting on NADH or NADPH;oxidoreductase activity, acting on NADH or NADPH, heme protein as acceptor;purine nucleotide binding;adenyl nucleotide binding;ribonucleotide binding;purine ribonucleotide binding;adenyl ribonucleotide binding;ADP binding;cofactor bind…	lipid particle;cytosol;membrane;cell part	0.0170196	5.36	0.734	0.689	0.645	0.6	0.556	0.511	0.467	0.422	0.378	0.333	0.289	0.244	0.2	0.155	0.111	0.0661	0.0216	-0.0228	-0.0673	-0.112	-0.156	-0.201	-0.245	-0.29	-0.334	-0.379	-0.423	-0.468	-0.512	-0.557	-0.601	-0.646	-0.69	-0.735	-0.779	-0.824	-0.868	-0.913	-0.957	-1
Cyb5r4		generation of precursor metabolites and energy;nitrogen compound metabolic process;transport;metabolic process;hormone transport;cellular process;peptide transport;developmental process;response to chemical stimulus;pigment metabolic process;homeostatic process;cellular metabolic process;heterocycle metabolic process;secretion;cell development;anatomical structure development;response to stimulus…	catalytic activity;cytochrome-b5 reductase activity;binding;iron ion binding;NAD(P)H oxidase activity;oxidoreductase activity;oxidoreductase activity, acting on NADH or NADPH;oxidoreductase activity, acting on NADH or NADPH, heme protein as acceptor;heme binding;ion binding;cation binding;metal ion binding;tetrapyrrole binding;transition metal ion binding;oxidoreductase activity, acting on NADH o…	endoplasmic reticulum;organelle;intracellular organelle;intracellular membrane-bounded organelle;cell part	0.00519992	5.56	0.629	0.59	0.55	0.511	0.471	0.432	0.393	0.353	0.314	0.274	0.235	0.196	0.156	0.117	0.0775	0.0381	-0.00125	-0.0406	-0.08	-0.119	-0.159	-0.198	-0.238	-0.277	-0.316	-0.356	-0.395	-0.435	-0.474	-0.513	-0.553	-0.592	-0.631	-0.671	-0.71	-0.75	-0.789	-0.828	-0.868	-0.907
Cyc1	ADIPOGENESIS;MYC_TARGETS_V1;OXIDATIVE_PHOSPHORYLATION	generation of precursor metabolites and energy;metabolic process;cellular process;cellular metabolic process	binding;iron ion binding;electron carrier activity;heme binding;ion binding;cation binding;metal ion binding;tetrapyrrole binding;transition metal ion binding	membrane;cell part	1.65785e-08	3.09	1.39	1.31	1.24	1.16	1.09	1.01	0.939	0.863	0.788	0.713	0.638	0.562	0.487	0.412	0.337	0.261	0.186	0.111	0.0356	-0.0397	-0.115	-0.19	-0.265	-0.341	-0.416	-0.491	-0.566	-0.642	-0.717	-0.792	-0.868	-0.943	-1.02	-1.09	-1.17	-1.24	-1.32	-1.39	-1.47	-1.54
D10Jhu81e				mitochondrion;organelle;intracellular organelle;intracellular membrane-bounded organelle;cell part	0.330888	6.04	0.391	0.354	0.317	0.28	0.243	0.207	0.171	0.135	0.0995	0.0644	0.0299	-0.00389	-0.0367	-0.0684	-0.0985	-0.127	-0.153	-0.178	-0.2	-0.22	-0.239	-0.255	-0.271	-0.285	-0.298	-0.311	-0.323	-0.334	-0.345	-0.356	-0.367	-0.378	-0.39	-0.403	-0.415	-0.428	-0.442	-0.455	-0.469	-0.482
D17Wsu104e				extracellular region	3.65839e-06	3.53	1.31	1.24	1.16	1.09	1.02	0.949	0.878	0.806	0.734	0.663	0.591	0.52	0.448	0.376	0.305	0.233	0.162	0.09	0.0185	-0.053	-0.125	-0.196	-0.267	-0.339	-0.41	-0.482	-0.553	-0.625	-0.696	-0.768	-0.839	-0.91	-0.982	-1.05	-1.12	-1.2	-1.27	-1.34	-1.41	-1.48
D17Wsu92e					0.307264	6.14	0.16	0.144	0.128	0.112	0.0956	0.0796	0.0635	0.0474	0.0314	0.0153	-0.000774	-0.0168	-0.0329	-0.049	-0.065	-0.0811	-0.0972	-0.113	-0.129	-0.145	-0.161	-0.178	-0.194	-0.21	-0.226	-0.242	-0.258	-0.274	-0.29	-0.306	-0.322	-0.338	-0.354	-0.37	-0.387	-0.403	-0.419	-0.435	-0.451	-0.467
D19Ertd737e					0.00409908	5.34	0.363	0.361	0.359	0.357	0.355	0.352	0.349	0.345	0.34	0.334	0.327	0.319	0.308	0.294	0.276	0.254	0.227	0.194	0.155	0.111	0.0618	0.00847	-0.0488	-0.11	-0.173	-0.24	-0.308	-0.378	-0.45	-0.522	-0.595	-0.667	-0.739	-0.811	-0.882	-0.952	-1.02	-1.09	-1.16	-1.23
D230025D16Rik					0.000215229	4.41	1.3	1.13	0.955	0.782	0.612	0.445	0.282	0.123	-0.0301	-0.177	-0.317	-0.448	-0.569	-0.678	-0.773	-0.852	-0.914	-0.957	-0.981	-0.987	-0.976	-0.95	-0.908	-0.853	-0.784	-0.704	-0.614	-0.513	-0.404	-0.287	-0.163	-0.0333	0.101	0.239	0.381	0.525	0.672	0.821	0.971	1.12
Dap3	APOPTOSIS	organelle organization;mitochondrion organization;cellular process;cellular component organization		ribosome;small ribosomal subunit;ribonucleoprotein complex;macromolecular complex;organelle;intracellular organelle;intracellular non-membrane-bounded organelle;cell part	0.000959786	5.35	0.737	0.692	0.648	0.603	0.558	0.514	0.469	0.424	0.38	0.335	0.291	0.246	0.201	0.157	0.112	0.0673	0.0227	-0.022	-0.0666	-0.111	-0.156	-0.201	-0.245	-0.29	-0.335	-0.379	-0.424	-0.469	-0.513	-0.558	-0.603	-0.647	-0.692	-0.737	-0.782	-0.826	-0.871	-0.916	-0.96	-1.01
Dars	ALLOGRAFT_REJECTION	organic acid metabolic process;nucleobase-containing compound metabolic process;tRNA metabolic process;tRNA aminoacylation for protein translation;cellular amino acid metabolic process;nitrogen compound metabolic process;metabolic process;amine metabolic process;cellular process;RNA metabolic process;cellular nitrogen compound metabolic process;cellular ketone metabolic process;macromolecule meta…	nucleotide binding;nucleic acid binding;catalytic activity;aminoacyl-tRNA ligase activity;aspartate-tRNA ligase activity;binding;ATP binding;ligase activity;ligase activity, forming carbon-oxygen bonds;ligase activity, forming aminoacyl-tRNA and related compounds;purine nucleotide binding;adenyl nucleotide binding;ribonucleotide binding;purine ribonucleotide binding;adenyl ribonucleotide binding;…	cytoplasm;cell part	5.72814e-05	4.39	1.09	1.03	0.968	0.907	0.845	0.783	0.722	0.66	0.599	0.537	0.475	0.414	0.352	0.291	0.229	0.167	0.106	0.0443	-0.0173	-0.0789	-0.141	-0.202	-0.264	-0.325	-0.387	-0.449	-0.51	-0.572	-0.633	-0.695	-0.757	-0.818	-0.88	-0.941	-1	-1.06	-1.13	-1.19	-1.25	-1.31
Dazap1		cell proliferation;cellular process;cell differentiation;multicellular organismal process;developmental process;anatomical structure development	nucleotide binding;nucleic acid binding;RNA binding;binding;RNA stem-loop binding	nucleus;cytoplasm;organelle;intracellular organelle;intracellular membrane-bounded organelle;cell part	0.0776588	5.96	0.357	0.331	0.305	0.279	0.253	0.228	0.202	0.176	0.15	0.124	0.0977	0.0718	0.0458	0.0198	-0.00612	-0.0321	-0.058	-0.084	-0.11	-0.136	-0.162	-0.188	-0.214	-0.24	-0.266	-0.292	-0.318	-0.344	-0.37	-0.396	-0.422	-0.448	-0.474	-0.5	-0.526	-0.552	-0.578	-0.604	-0.629	-0.655
Dazap2				transcription factor complex;cytoplasm;macromolecular complex;protein complex;cell part	0.82519	6.24	-0.0952	-0.0983	-0.101	-0.104	-0.107	-0.11	-0.113	-0.116	-0.12	-0.123	-0.126	-0.129	-0.132	-0.135	-0.138	-0.141	-0.144	-0.147	-0.151	-0.154	-0.157	-0.16	-0.163	-0.167	-0.17	-0.173	-0.176	-0.18	-0.183	-0.186	-0.189	-0.193	-0.196	-0.199	-0.203	-0.206	-0.209	-0.213	-0.216	-0.219
Dbnl		protein complex assembly;transport;endocytosis;signal transduction;anatomical structure morphogenesis;cellular process;membrane invagination;cellular component organization;cellular membrane organization;vesicle-mediated transport;cellular component assembly;developmental process;cellular component morphogenesis;response to stimulus;establishment of localization;membrane organization;macromolecul…	actin binding;binding;protein binding;cytoskeletal protein binding;protein domain specific binding;actin filament binding	cytosol;plasma membrane;cell cortex;membrane;macromolecular complex;cell projection;organelle;intracellular organelle;intracellular non-membrane-bounded organelle;protein complex;cell part	0.0347076	5.58	0.969	0.871	0.774	0.675	0.577	0.479	0.381	0.282	0.183	0.0845	-0.0146	-0.112	-0.207	-0.295	-0.377	-0.449	-0.51	-0.558	-0.593	-0.615	-0.626	-0.628	-0.62	-0.604	-0.581	-0.552	-0.519	-0.481	-0.44	-0.397	-0.354	-0.31	-0.267	-0.226	-0.185	-0.146	-0.106	-0.0677	-0.0293	0.00894
Dbt	ADIPOGENESIS	metabolic process;biosynthetic process;cellular process;cellular metabolic process;cofactor metabolic process	catalytic activity;binding;transferase activity;transferase activity, transferring acyl groups;transferase activity, transferring acyl groups other than amino-acyl groups;dihydrolipoyllysine-residue (2-methylpropanoyl)transferase activity;cofactor binding	mitochondrion;cytoskeleton;organelle;intracellular organelle;intracellular membrane-bounded organelle;intracellular non-membrane-bounded organelle;cell part	0.188741	5.79	0.723	0.61	0.497	0.386	0.278	0.172	0.0706	-0.0263	-0.118	-0.203	-0.282	-0.353	-0.416	-0.471	-0.516	-0.553	-0.58	-0.596	-0.603	-0.6	-0.589	-0.57	-0.544	-0.512	-0.473	-0.43	-0.382	-0.331	-0.276	-0.219	-0.16	-0.1	-0.0401	0.0203	0.0809	0.142	0.203	0.264	0.325	0.386
Dcaf11	HEME_METABOLISM	protein modification process;metabolic process;cellular process;protein metabolic process;macromolecule metabolic process;macromolecule modification;cellular metabolic process;primary metabolic process;protein modification by small protein conjugation or removal		ubiquitin ligase complex;macromolecular complex;protein complex;cell part	0.305685	6.13	0.167	0.151	0.134	0.118	0.101	0.0847	0.0682	0.0517	0.0353	0.0188	0.00235	-0.0141	-0.0306	-0.047	-0.0634	-0.0799	-0.0963	-0.113	-0.129	-0.145	-0.162	-0.178	-0.195	-0.211	-0.227	-0.244	-0.26	-0.276	-0.293	-0.309	-0.326	-0.342	-0.358	-0.375	-0.391	-0.407	-0.424	-0.44	-0.456	-0.473
Dcaf6		protein modification process;metabolic process;cellular process;protein metabolic process;macromolecule metabolic process;macromolecule modification;cellular metabolic process;primary metabolic process;biological regulation;protein modification by small protein conjugation or removal	protein binding transcription factor activity;transcription factor binding transcription factor activity;transcription cofactor activity;transcription coactivator activity;ligand-dependent nuclear receptor transcription coactivator activity	ubiquitin ligase complex;nucleus;macromolecular complex;organelle;intracellular organelle;intracellular membrane-bounded organelle;protein complex;cell part	0.0776179	5.86	0.436	0.406	0.376	0.346	0.316	0.286	0.257	0.227	0.197	0.167	0.137	0.107	0.0773	0.0475	0.0176	-0.0123	-0.0421	-0.072	-0.102	-0.132	-0.162	-0.191	-0.221	-0.251	-0.281	-0.311	-0.341	-0.371	-0.4	-0.43	-0.46	-0.49	-0.52	-0.55	-0.58	-0.609	-0.639	-0.669	-0.699	-0.729
Dcaf7		protein modification process;multicellular organismal development;metabolic process;cellular process;protein metabolic process;multicellular organismal process;developmental process;macromolecule metabolic process;macromolecule modification;cellular metabolic process;primary metabolic process;protein modification by small protein conjugation or removal		ubiquitin ligase complex;nucleus;cytoplasm;macromolecular complex;organelle;intracellular organelle;intracellular membrane-bounded organelle;protein complex;cell part	0.516245	6.19	0.0671	0.0557	0.0443	0.033	0.0216	0.0102	-0.00118	-0.0126	-0.0239	-0.0353	-0.0467	-0.0581	-0.0695	-0.0809	-0.0922	-0.104	-0.115	-0.126	-0.138	-0.149	-0.161	-0.172	-0.183	-0.195	-0.206	-0.217	-0.229	-0.24	-0.252	-0.263	-0.274	-0.286	-0.297	-0.308	-0.32	-0.331	-0.343	-0.354	-0.365	-0.377
Dcaf8		protein modification process;metabolic process;cellular process;protein metabolic process;macromolecule metabolic process;macromolecule modification;cellular metabolic process;primary metabolic process;protein modification by small protein conjugation or removal		ubiquitin ligase complex;macromolecular complex;protein complex;cell part	0.0153512	5.12	0.993	0.778	0.567	0.361	0.164	-0.0222	-0.194	-0.348	-0.482	-0.592	-0.678	-0.737	-0.771	-0.78	-0.764	-0.725	-0.662	-0.576	-0.471	-0.351	-0.221	-0.0866	0.0481	0.178	0.299	0.405	0.492	0.555	0.589	0.589	0.551	0.47	0.341	0.17	-0.038	-0.277	-0.54	-0.822	-1.12	-1.42
Dcp2	UNFOLDED_PROTEIN_RESPONSE	nucleobase-containing compound metabolic process;RNA catabolic process;nitrogen compound metabolic process;metabolic process;catabolic process;cellular process;RNA metabolic process;mRNA metabolic process;cellular nitrogen compound metabolic process;macromolecule metabolic process;cellular metabolic process;primary metabolic process	nucleic acid binding;RNA binding;catalytic activity;binding;pyrophosphatase activity;hydrolase activity;hydrolase activity, acting on acid anhydrides;hydrolase activity, acting on acid anhydrides, in phosphorus-containing anhydrides;manganese ion binding;ion binding;cation binding;metal ion binding;transition metal ion binding;m7G(5')pppN diphosphatase activity	nucleus;ribonucleoprotein complex;RNAi effector complex;macromolecular complex;organelle;intracellular organelle;intracellular membrane-bounded organelle;intracellular non-membrane-bounded organelle;cell part	0.209798	5.91	0.271	0.256	0.24	0.225	0.21	0.195	0.18	0.165	0.15	0.135	0.121	0.106	0.0909	0.0752	0.0586	0.0408	0.0214	0.000332	-0.0226	-0.0473	-0.0737	-0.102	-0.132	-0.163	-0.196	-0.23	-0.266	-0.303	-0.341	-0.38	-0.421	-0.463	-0.506	-0.55	-0.595	-0.64	-0.686	-0.732	-0.779	-0.826
Dcps	IL2_STAT5_SIGNALING	nucleobase-containing compound metabolic process;RNA processing;mRNA processing;RNA catabolic process;nitrogen compound metabolic process;metabolic process;RNA splicing;catabolic process;cellular process;RNA metabolic process;mRNA metabolic process;cellular nitrogen compound metabolic process;macromolecule metabolic process;cellular metabolic process;primary metabolic process;biological regulation	RNA cap binding;RNA 7-methylguanosine cap binding;nucleic acid binding;RNA binding;catalytic activity;binding;pyrophosphatase activity;hydrolase activity;hydrolase activity, acting on acid anhydrides;hydrolase activity, acting on acid anhydrides, in phosphorus-containing anhydrides;m7G(5')pppN diphosphatase activity	nucleus;cytoplasm;mitochondrion;organelle;intracellular organelle;intracellular membrane-bounded organelle;cell part	0.116735	5.9	0.407	0.379	0.35	0.322	0.293	0.265	0.237	0.208	0.18	0.151	0.123	0.0943	0.0658	0.0374	0.00891	-0.0195	-0.048	-0.0764	-0.105	-0.133	-0.162	-0.19	-0.219	-0.247	-0.276	-0.304	-0.332	-0.361	-0.389	-0.418	-0.446	-0.475	-0.503	-0.532	-0.56	-0.588	-0.617	-0.645	-0.674	-0.702
Dctn2		nuclear division;organelle organization;cytoskeleton organization;mitosis;cell proliferation;cellular process;cellular component organization;organelle fission	motor activity;catalytic activity;pyrophosphatase activity;hydrolase activity;hydrolase activity, acting on acid anhydrides;hydrolase activity, acting on acid anhydrides, in phosphorus-containing anhydrides;nucleoside-triphosphatase activity	kinetochore;cytoplasm;centrosome;microtubule organizing center;membrane;site of polarized growth;vesicle;macromolecular complex;organelle;intracellular organelle;intracellular non-membrane-bounded organelle;protein complex;cell part	0.436177	6.12	0.285	0.248	0.212	0.175	0.137	0.0998	0.0618	0.0231	-0.0162	-0.0563	-0.0971	-0.138	-0.178	-0.217	-0.254	-0.287	-0.317	-0.341	-0.361	-0.376	-0.386	-0.392	-0.393	-0.391	-0.384	-0.374	-0.359	-0.342	-0.321	-0.297	-0.269	-0.239	-0.206	-0.171	-0.134	-0.095	-0.0547	-0.0134	0.0286	0.071
Dctn3		nuclear division;cytokinesis;organelle organization;mitosis;cellular process;cellular component organization;organelle fission		kinetochore;centrosome;microtubule organizing center;midbody;macromolecular complex;organelle;intracellular organelle;intracellular non-membrane-bounded organelle;protein complex;cell part	7.42531e-08	2.49	0.848	0.84	0.832	0.823	0.814	0.804	0.793	0.78	0.766	0.75	0.732	0.711	0.687	0.658	0.624	0.583	0.536	0.48	0.417	0.346	0.268	0.182	0.0909	-0.00664	-0.11	-0.218	-0.332	-0.45	-0.572	-0.698	-0.827	-0.959	-1.09	-1.23	-1.37	-1.51	-1.65	-1.8	-1.94	-2.08
Dctn5			catalytic activity;transferase activity	cytoplasm;centrosome;microtubule organizing center;organelle;intracellular organelle;intracellular non-membrane-bounded organelle;cell part	0.0859483	5.93	0.384	0.357	0.33	0.302	0.275	0.248	0.22	0.193	0.166	0.138	0.111	0.0839	0.0566	0.0293	0.00197	-0.0253	-0.0526	-0.08	-0.107	-0.135	-0.162	-0.189	-0.216	-0.244	-0.271	-0.298	-0.326	-0.353	-0.38	-0.408	-0.435	-0.462	-0.49	-0.517	-0.544	-0.571	-0.599	-0.626	-0.653	-0.681
Dctpp1	E2F_TARGETS;MYC_TARGETS_V2	nucleobase-containing compound metabolic process;protein complex assembly;nitrogen compound metabolic process;metabolic process;catabolic process;nucleotide metabolic process;cellular process;cellular component organization;cellular component assembly;cellular nitrogen compound metabolic process;nucleobase-containing compound catabolic process;cellular metabolic process;primary metabolic process;…	nucleotide binding;magnesium ion binding;catalytic activity;binding;pyrophosphatase activity;hydrolase activity;hydrolase activity, acting on acid anhydrides;hydrolase activity, acting on acid anhydrides, in phosphorus-containing anhydrides;pyrimidine nucleotide binding;deoxyribonucleotide binding;pyrimidine deoxyribonucleotide binding;ion binding;cation binding;metal ion binding;nucleoside-triph…	cytosol;cell part	0.00332901	5.4	0.716	0.672	0.629	0.585	0.542	0.498	0.454	0.411	0.367	0.323	0.28	0.236	0.192	0.149	0.105	0.0613	0.0176	-0.026	-0.0697	-0.113	-0.157	-0.201	-0.244	-0.288	-0.331	-0.375	-0.419	-0.462	-0.506	-0.549	-0.593	-0.637	-0.68	-0.724	-0.767	-0.811	-0.855	-0.898	-0.942	-0.985
Ddost		cell activation;immune system process;carbohydrate metabolic process;protein modification process;protein glycosylation;metabolic process;cellular process;peptidyl-amino acid modification;protein metabolic process;response to chemical stimulus;macromolecule metabolic process;macromolecule modification;cellular metabolic process;primary metabolic process;response to stimulus	catalytic activity;oligosaccharyl transferase activity;dolichyl-diphosphooligosaccharide-protein glycotransferase activity;transferase activity;transferase activity, transferring glycosyl groups;transferase activity, transferring hexosyl groups	macromolecular complex;protein complex;cell part	0.340904	6.1	0.0347	0.0283	0.0221	0.0162	0.0107	0.00597	0.00198	-0.00103	-0.00293	-0.00354	-0.00279	-0.00106	0.00103	0.00291	0.00398	0.00364	0.0013	-0.0036	-0.0112	-0.0215	-0.0344	-0.0499	-0.0679	-0.0884	-0.111	-0.136	-0.164	-0.194	-0.226	-0.26	-0.296	-0.334	-0.374	-0.416	-0.459	-0.504	-0.549	-0.595	-0.642	-0.689
Ddrgk1				endoplasmic reticulum;organelle;intracellular organelle;intracellular membrane-bounded organelle;cell part	0.047592	5.93	0.384	0.357	0.33	0.302	0.275	0.248	0.221	0.193	0.166	0.139	0.111	0.084	0.0567	0.0294	0.00208	-0.0252	-0.0525	-0.0799	-0.107	-0.134	-0.162	-0.189	-0.216	-0.244	-0.271	-0.298	-0.326	-0.353	-0.38	-0.408	-0.435	-0.462	-0.49	-0.517	-0.544	-0.572	-0.599	-0.626	-0.654	-0.681
Ddx1		nucleobase-containing compound metabolic process;DNA metabolic process;DNA repair;RNA processing;mRNA processing;nitrogen compound metabolic process;response to stress;response to DNA damage stimulus;multicellular organismal development;metabolic process;biosynthetic process;response to biotic stimulus;cellular process;RNA metabolic process;mRNA metabolic process;DNA geometric change;multicellula…	nucleotide binding;protein binding transcription factor activity;transcription factor binding transcription factor activity;nucleic acid binding;DNA binding;chromatin binding;transcription cofactor activity;RNA binding;double-stranded RNA binding;single-stranded RNA binding;mRNA binding;catalytic activity;helicase activity;nuclease activity;exonuclease activity;binding;ATP binding;ATP-dependent h…	ribonucleoprotein complex;macromolecular complex;organelle;intracellular organelle;intracellular non-membrane-bounded organelle;protein complex;cell part	2.1264e-07	3.27	1.36	1.28	1.21	1.14	1.06	0.989	0.915	0.841	0.767	0.694	0.62	0.546	0.472	0.398	0.325	0.251	0.177	0.103	0.0294	-0.0445	-0.118	-0.192	-0.266	-0.34	-0.414	-0.488	-0.561	-0.635	-0.709	-0.783	-0.857	-0.931	-1	-1.08	-1.15	-1.23	-1.3	-1.37	-1.45	-1.52
Ddx10	UNFOLDED_PROTEIN_RESPONSE		nucleotide binding;nucleic acid binding;RNA binding;catalytic activity;helicase activity;binding;ATP binding;ATP-dependent helicase activity;pyrophosphatase activity;hydrolase activity;hydrolase activity, acting on acid anhydrides;hydrolase activity, acting on acid anhydrides, in phosphorus-containing anhydrides;ATPase activity;purine nucleotide binding;nucleoside-triphosphatase activity;adenyl n…		0.467856	6.18	0.0872	0.0748	0.0624	0.05	0.0376	0.0252	0.0128	0.000445	-0.012	-0.0244	-0.0368	-0.0492	-0.0616	-0.074	-0.0864	-0.0988	-0.111	-0.124	-0.136	-0.148	-0.161	-0.173	-0.186	-0.198	-0.21	-0.223	-0.235	-0.248	-0.26	-0.272	-0.285	-0.297	-0.31	-0.322	-0.334	-0.347	-0.359	-0.372	-0.384	-0.396
Ddx18	MYC_TARGETS_V1;MYC_TARGETS_V2		nucleotide binding;nucleic acid binding;RNA binding;catalytic activity;helicase activity;binding;ATP binding;ATP-dependent helicase activity;pyrophosphatase activity;hydrolase activity;hydrolase activity, acting on acid anhydrides;hydrolase activity, acting on acid anhydrides, in phosphorus-containing anhydrides;ATPase activity;purine nucleotide binding;nucleoside-triphosphatase activity;adenyl n…	nucleolus;organelle;intracellular organelle;intracellular non-membrane-bounded organelle;cell part	4.7073e-05	4.31	1.12	1.05	0.991	0.928	0.865	0.802	0.74	0.677	0.614	0.551	0.489	0.426	0.363	0.3	0.238	0.175	0.112	0.0492	-0.0135	-0.0763	-0.139	-0.202	-0.265	-0.327	-0.39	-0.453	-0.516	-0.578	-0.641	-0.704	-0.767	-0.829	-0.892	-0.955	-1.02	-1.08	-1.14	-1.21	-1.27	-1.33
Ddx19a		transport;protein transport;nucleobase-containing compound transport;response to chemical stimulus;response to stimulus;establishment of localization;biological regulation	nucleotide binding;nucleic acid binding;RNA binding;catalytic activity;helicase activity;binding;ATP binding;ATP-dependent helicase activity;pyrophosphatase activity;hydrolase activity;hydrolase activity, acting on acid anhydrides;hydrolase activity, acting on acid anhydrides, in phosphorus-containing anhydrides;ATPase activity;purine nucleotide binding;nucleoside-triphosphatase activity;adenyl n…	nuclear pore;cytoplasm;membrane;macromolecular complex;protein complex;cell part	0.466946	6.17	0.103	0.0894	0.0762	0.063	0.0499	0.0367	0.0235	0.0103	-0.00284	-0.016	-0.0292	-0.0424	-0.0555	-0.0687	-0.0819	-0.0951	-0.108	-0.121	-0.135	-0.148	-0.161	-0.174	-0.187	-0.2	-0.214	-0.227	-0.24	-0.253	-0.266	-0.28	-0.293	-0.306	-0.319	-0.332	-0.345	-0.359	-0.372	-0.385	-0.398	-0.411
Ddx23				spliceosomal complex;mitochondrion;plasma membrane;membrane;ribonucleoprotein complex;small nuclear ribonucleoprotein complex;macromolecular complex;organelle;intracellular organelle;intracellular membrane-bounded organelle;cell part	0.0509769	5.9	0.409	0.38	0.352	0.323	0.294	0.266	0.237	0.209	0.18	0.152	0.123	0.0948	0.0663	0.0378	0.00929	-0.0192	-0.0477	-0.0762	-0.105	-0.133	-0.162	-0.19	-0.219	-0.247	-0.276	-0.304	-0.333	-0.361	-0.39	-0.418	-0.447	-0.475	-0.504	-0.532	-0.561	-0.589	-0.618	-0.646	-0.675	-0.703
Ddx39b		nucleobase-containing compound metabolic process;nitrogen compound metabolic process;transport;nucleocytoplasmic transport;metabolic process;cellular process;nucleobase-containing compound transport;cellular component organization;RNA metabolic process;cellular component assembly;ribonucleoprotein complex assembly;cellular macromolecular complex assembly;cellular nitrogen compound metabolic proce…	nucleotide binding;nucleic acid binding;RNA binding;RNA helicase activity;catalytic activity;ATP-dependent RNA helicase activity;helicase activity;binding;ATP binding;ATP-dependent helicase activity;RNA-dependent ATPase activity;pyrophosphatase activity;hydrolase activity;hydrolase activity, acting on acid anhydrides;hydrolase activity, acting on acid anhydrides, in phosphorus-containing anhydrid…	transcription export complex;spliceosomal complex;cytoplasm;ribonucleoprotein complex;small nuclear ribonucleoprotein complex;macromolecular complex;protein complex;cell part	0.0967139	5.89	0.257	0.243	0.228	0.213	0.199	0.185	0.172	0.159	0.146	0.134	0.123	0.111	0.1	0.0882	0.0751	0.0604	0.0436	0.0244	0.00247	-0.0219	-0.0487	-0.0777	-0.109	-0.142	-0.177	-0.215	-0.253	-0.294	-0.336	-0.379	-0.424	-0.47	-0.517	-0.565	-0.613	-0.663	-0.713	-0.763	-0.813	-0.864
Ddx41		immune system process;nucleobase-containing compound metabolic process;RNA processing;mRNA processing;nitrogen compound metabolic process;response to stress;metabolic process;RNA splicing;response to biotic stimulus;cellular process;RNA metabolic process;mRNA metabolic process;cellular nitrogen compound metabolic process;response to chemical stimulus;macromolecule metabolic process;cellular metab…	nucleotide binding;nucleic acid binding;DNA binding;RNA binding;catalytic activity;helicase activity;binding;ATP binding;ATP-dependent helicase activity;zinc ion binding;pyrophosphatase activity;hydrolase activity;hydrolase activity, acting on acid anhydrides;hydrolase activity, acting on acid anhydrides, in phosphorus-containing anhydrides;ATPase activity;purine nucleotide binding;nucleoside-tri…	nucleus;spliceosomal complex;endoplasmic reticulum;ribonucleoprotein complex;macromolecular complex;organelle;intracellular organelle;intracellular membrane-bounded organelle;cell part	0.00308238	5.51	0.658	0.618	0.577	0.536	0.495	0.454	0.413	0.373	0.332	0.291	0.25	0.209	0.169	0.128	0.0869	0.046	0.0052	-0.0356	-0.0765	-0.117	-0.158	-0.199	-0.24	-0.281	-0.321	-0.362	-0.403	-0.444	-0.485	-0.526	-0.566	-0.607	-0.648	-0.689	-0.73	-0.771	-0.811	-0.852	-0.893	-0.934
Ddx46		nucleobase-containing compound metabolic process;RNA processing;mRNA processing;nitrogen compound metabolic process;metabolic process;RNA splicing;cellular process;RNA metabolic process;mRNA metabolic process;cellular nitrogen compound metabolic process;macromolecule metabolic process;cellular metabolic process;primary metabolic process	nucleotide binding;nucleic acid binding;RNA binding;catalytic activity;helicase activity;binding;ATP binding;ATP-dependent helicase activity;pyrophosphatase activity;hydrolase activity;hydrolase activity, acting on acid anhydrides;hydrolase activity, acting on acid anhydrides, in phosphorus-containing anhydrides;ATPase activity;purine nucleotide binding;nucleoside-triphosphatase activity;adenyl n…	nucleolus;organelle;intracellular organelle;intracellular non-membrane-bounded organelle;cell part	0.659456	6.23	-0.0238	-0.0305	-0.0371	-0.0437	-0.0504	-0.057	-0.0637	-0.0704	-0.077	-0.0837	-0.0904	-0.0972	-0.104	-0.111	-0.117	-0.124	-0.131	-0.138	-0.145	-0.151	-0.158	-0.165	-0.172	-0.179	-0.186	-0.193	-0.2	-0.207	-0.214	-0.221	-0.227	-0.234	-0.241	-0.248	-0.255	-0.262	-0.269	-0.276	-0.283	-0.29
Ddx47		nucleobase-containing compound metabolic process;rRNA processing;RNA processing;mRNA processing;nitrogen compound metabolic process;metabolic process;RNA splicing;cellular process;RNA metabolic process;mRNA metabolic process;cellular nitrogen compound metabolic process;macromolecule metabolic process;cellular metabolic process;primary metabolic process;biological regulation	nucleotide binding;nucleic acid binding;RNA binding;catalytic activity;helicase activity;binding;ATP binding;ATP-dependent helicase activity;pyrophosphatase activity;hydrolase activity;hydrolase activity, acting on acid anhydrides;hydrolase activity, acting on acid anhydrides, in phosphorus-containing anhydrides;ATPase activity;purine nucleotide binding;nucleoside-triphosphatase activity;adenyl n…	nucleolus;organelle;intracellular organelle;intracellular non-membrane-bounded organelle;cell part	0.00124378	5.44	0.696	0.654	0.611	0.568	0.526	0.483	0.44	0.398	0.355	0.312	0.27	0.227	0.184	0.142	0.0989	0.0562	0.0136	-0.0291	-0.0718	-0.114	-0.157	-0.2	-0.243	-0.285	-0.328	-0.371	-0.413	-0.456	-0.499	-0.541	-0.584	-0.627	-0.669	-0.712	-0.755	-0.798	-0.84	-0.883	-0.926	-0.968
Ddx5		nucleobase-containing compound metabolic process;RNA processing;mRNA processing;nitrogen compound metabolic process;signal transduction;metabolic process;RNA splicing;biosynthetic process;embryo development;cellular process;RNA metabolic process;mRNA metabolic process;developmental process;cellular nitrogen compound metabolic process;macromolecule metabolic process;cellular metabolic process;prim…	nucleotide binding;protein binding transcription factor activity;transcription factor binding transcription factor activity;nucleic acid binding;transcription cofactor activity;transcription coactivator activity;RNA binding;RNA helicase activity;catalytic activity;helicase activity;receptor binding;binding;protein binding;ATP binding;ATP-dependent helicase activity;pyrophosphatase activity;hydrol…	spliceosomal complex;nucleolus;ribonucleoprotein complex;macromolecular complex;organelle;intracellular organelle;intracellular non-membrane-bounded organelle;cell part	0.000953936	3.29	0.957	0.933	0.908	0.882	0.856	0.829	0.799	0.768	0.735	0.7	0.661	0.62	0.575	0.527	0.477	0.422	0.364	0.303	0.238	0.17	0.0976	0.0222	-0.0567	-0.139	-0.225	-0.314	-0.406	-0.501	-0.6	-0.701	-0.806	-0.914	-1.02	-1.14	-1.25	-1.37	-1.49	-1.61	-1.73	-1.85
Ddx54		nucleobase-containing compound metabolic process;RNA processing;nitrogen compound metabolic process;metabolic process;biosynthetic process;cellular process;RNA metabolic process;cellular nitrogen compound metabolic process;macromolecule metabolic process;cellular metabolic process;primary metabolic process;biological regulation	nucleotide binding;protein binding transcription factor activity;transcription factor binding transcription factor activity;nucleic acid binding;transcription cofactor activity;transcription corepressor activity;RNA binding;RNA helicase activity;catalytic activity;ATP-dependent RNA helicase activity;helicase activity;receptor binding;binding;protein binding;ATP binding;ATP-dependent helicase acti…	nucleolus;organelle;intracellular organelle;intracellular non-membrane-bounded organelle;cell part	0.0159537	5.46	0.47	0.449	0.428	0.406	0.385	0.365	0.344	0.324	0.304	0.284	0.265	0.245	0.226	0.205	0.182	0.158	0.13	0.0999	0.0663	0.0295	-0.0102	-0.0529	-0.0982	-0.146	-0.197	-0.25	-0.305	-0.362	-0.421	-0.482	-0.545	-0.61	-0.676	-0.744	-0.812	-0.882	-0.952	-1.02	-1.09	-1.17
Ddx55			nucleotide binding;nucleic acid binding;RNA binding;catalytic activity;helicase activity;binding;ATP binding;ATP-dependent helicase activity;pyrophosphatase activity;hydrolase activity;hydrolase activity, acting on acid anhydrides;hydrolase activity, acting on acid anhydrides, in phosphorus-containing anhydrides;ATPase activity;purine nucleotide binding;nucleoside-triphosphatase activity;adenyl n…		0.69205	6.23	-0.0188	-0.0258	-0.0328	-0.0399	-0.0469	-0.0539	-0.0609	-0.0679	-0.0749	-0.082	-0.089	-0.096	-0.103	-0.11	-0.117	-0.124	-0.131	-0.138	-0.145	-0.152	-0.159	-0.166	-0.173	-0.18	-0.187	-0.194	-0.201	-0.208	-0.215	-0.222	-0.229	-0.236	-0.243	-0.25	-0.257	-0.264	-0.272	-0.279	-0.286	-0.293
Ddx56		nucleobase-containing compound metabolic process;rRNA processing;RNA processing;nitrogen compound metabolic process;metabolic process;cellular process;RNA metabolic process;cellular nitrogen compound metabolic process;macromolecule metabolic process;cellular metabolic process;primary metabolic process	nucleotide binding;nucleic acid binding;RNA binding;catalytic activity;helicase activity;binding;ATP binding;ATP-dependent helicase activity;pyrophosphatase activity;hydrolase activity;hydrolase activity, acting on acid anhydrides;hydrolase activity, acting on acid anhydrides, in phosphorus-containing anhydrides;ATPase activity;purine nucleotide binding;nucleoside-triphosphatase activity;adenyl n…	nucleolus;organelle;intracellular organelle;intracellular non-membrane-bounded organelle;cell part	0.00903848	5.48	0.676	0.634	0.593	0.551	0.509	0.468	0.426	0.384	0.343	0.301	0.259	0.217	0.176	0.134	0.0924	0.0507	0.00903	-0.0327	-0.0744	-0.116	-0.158	-0.199	-0.241	-0.283	-0.325	-0.366	-0.408	-0.45	-0.491	-0.533	-0.575	-0.616	-0.658	-0.7	-0.741	-0.783	-0.825	-0.867	-0.908	-0.95
Deb1					0.117653	5.98	0.343	0.318	0.292	0.267	0.242	0.217	0.191	0.166	0.141	0.116	0.0904	0.0651	0.0399	0.0146	-0.0106	-0.0359	-0.0611	-0.0864	-0.112	-0.137	-0.162	-0.187	-0.213	-0.238	-0.263	-0.288	-0.314	-0.339	-0.364	-0.389	-0.414	-0.44	-0.465	-0.49	-0.515	-0.541	-0.566	-0.591	-0.616	-0.642
Decr1	ADIPOGENESIS;FATTY_ACID_METABOLISM;OXIDATIVE_PHOSPHORYLATION	organic acid metabolic process;protein complex assembly;lipid metabolic process;metabolic process;catabolic process;cellular process;cellular component organization;cellular component assembly;cellular ketone metabolic process;cellular metabolic process;primary metabolic process;cellular lipid metabolic process;small molecule metabolic process;macromolecular complex assembly	nucleotide binding;catalytic activity;binding;2,4-dienoyl-CoA reductase (NADPH) activity;oxidoreductase activity;oxidoreductase activity, acting on the CH-CH group of donors;oxidoreductase activity, acting on the CH-CH group of donors, NAD or NADP as acceptor;cofactor binding;NADP binding;coenzyme binding;NADPH binding	nucleus;mitochondrion;organelle;intracellular organelle;intracellular membrane-bounded organelle;cell part	0.91968	6.25	-0.126	-0.127	-0.129	-0.131	-0.132	-0.134	-0.135	-0.137	-0.138	-0.14	-0.141	-0.143	-0.145	-0.146	-0.148	-0.149	-0.151	-0.152	-0.154	-0.155	-0.157	-0.158	-0.16	-0.162	-0.163	-0.165	-0.166	-0.168	-0.169	-0.171	-0.172	-0.174	-0.176	-0.177	-0.179	-0.18	-0.182	-0.183	-0.185	-0.186
Dennd2d			small GTPase regulator activity;guanyl-nucleotide exchange factor activity;Ras guanyl-nucleotide exchange factor activity;Rab guanyl-nucleotide exchange factor activity;enzyme regulator activity;GTPase regulator activity;nucleoside-triphosphatase regulator activity	cytoplasm;cell part	0.863779	6.24	-0.097	-0.1	-0.103	-0.106	-0.109	-0.112	-0.115	-0.118	-0.121	-0.124	-0.127	-0.13	-0.133	-0.136	-0.139	-0.142	-0.145	-0.149	-0.152	-0.155	-0.158	-0.161	-0.164	-0.167	-0.17	-0.173	-0.176	-0.179	-0.182	-0.185	-0.188	-0.191	-0.194	-0.197	-0.2	-0.203	-0.206	-0.209	-0.212	-0.215
Dera		nucleobase-containing compound metabolic process;nitrogen compound metabolic process;metabolic process;catabolic process;nucleoside metabolic process;nucleotide metabolic process;cellular process;cellular nitrogen compound metabolic process;nucleobase-containing compound catabolic process;cellular metabolic process;primary metabolic process;small molecule metabolic process;heterocycle metabolic p…	catalytic activity;deoxyribose-phosphate aldolase activity;lyase activity;carbon-carbon lyase activity;aldehyde-lyase activity	cytoplasm;cell part	0.000190976	4.77	0.972	0.916	0.86	0.804	0.748	0.692	0.636	0.58	0.524	0.468	0.412	0.356	0.3	0.244	0.188	0.133	0.0766	0.0206	-0.0353	-0.0913	-0.147	-0.203	-0.259	-0.315	-0.371	-0.427	-0.483	-0.539	-0.595	-0.651	-0.707	-0.763	-0.819	-0.874	-0.93	-0.986	-1.04	-1.1	-1.15	-1.21
Derl1		proteolysis;transport;response to stress;signal transduction;metabolic process;catabolic process;cellular process;protein transport;protein metabolic process;response to chemical stimulus;macromolecule metabolic process;cellular metabolic process;primary metabolic process;response to stimulus;establishment of localization;proteolysis involved in cellular protein catabolic process;biological regul…	receptor binding;binding;protein binding;MHC protein binding;MHC class I protein binding	endosome;organelle;intracellular organelle;intracellular membrane-bounded organelle;cell part	0.00015282	4.91	0.922	0.869	0.815	0.762	0.708	0.654	0.601	0.547	0.494	0.44	0.387	0.333	0.279	0.226	0.172	0.119	0.0649	0.0113	-0.0423	-0.0959	-0.149	-0.203	-0.257	-0.31	-0.364	-0.417	-0.471	-0.525	-0.578	-0.632	-0.685	-0.739	-0.793	-0.846	-0.9	-0.954	-1.01	-1.06	-1.11	-1.17
Desi2		proteolysis;metabolic process;protein metabolic process;macromolecule metabolic process;primary metabolic process	catalytic activity;peptidase activity;hydrolase activity	cytoplasm;cell part	0.929183	6.25	-0.125	-0.126	-0.128	-0.13	-0.131	-0.133	-0.134	-0.136	-0.138	-0.139	-0.141	-0.142	-0.144	-0.146	-0.147	-0.149	-0.151	-0.152	-0.154	-0.155	-0.157	-0.159	-0.16	-0.162	-0.163	-0.165	-0.167	-0.168	-0.17	-0.171	-0.173	-0.175	-0.176	-0.178	-0.18	-0.181	-0.183	-0.184	-0.186	-0.188
Dguok	DNA_REPAIR	nucleobase-containing compound metabolic process;protein modification process;protein phosphorylation;phosphorus metabolic process;nitrogen compound metabolic process;metabolic process;nucleoside metabolic process;nucleotide metabolic process;cellular process;protein metabolic process;cellular nitrogen compound metabolic process;macromolecule metabolic process;macromolecule modification;cellular …	nucleotide binding;catalytic activity;deoxyguanosine kinase activity;binding;ATP binding;kinase activity;transferase activity;transferase activity, transferring phosphorus-containing groups;phosphotransferase activity, alcohol group as acceptor;purine nucleotide binding;deoxynucleoside kinase activity;nucleobase-containing compound kinase activity;nucleoside kinase activity;adenyl nucleotide bind…	mitochondrion;cytosol;organelle;intracellular organelle;intracellular membrane-bounded organelle;cell part	0.0348235	5.71	0.543	0.508	0.473	0.437	0.402	0.367	0.332	0.297	0.262	0.227	0.191	0.156	0.121	0.086	0.0509	0.0157	-0.0195	-0.0547	-0.0898	-0.125	-0.16	-0.195	-0.231	-0.266	-0.301	-0.336	-0.371	-0.406	-0.442	-0.477	-0.512	-0.547	-0.582	-0.618	-0.653	-0.688	-0.723	-0.758	-0.794	-0.829
Dhcr24	ANDROGEN_RESPONSE;MTORC1_SIGNALING;FATTY_ACID_METABOLISM;BILE_ACID_METABOLISM;PEROXISOME	alcohol metabolic process;lipid metabolic process;response to stress;response to oxidative stress;signal transduction;metabolic process;catabolic process;biosynthetic process;response to endogenous stimulus;cellular process;cellular component organization;cellular membrane organization;protein metabolic process;developmental process;response to chemical stimulus;macromolecule metabolic process;ce…	antigen binding;catalytic activity;binding;protein binding;UDP-N-acetylmuramate dehydrogenase activity;oxidoreductase activity;oxidoreductase activity, acting on CH-OH group of donors;oxidoreductase activity, acting on the CH-OH group of donors, NAD or NADP as acceptor;oxidoreductase activity, acting on the CH-CH group of donors;oxidoreductase activity, acting on the CH-CH group of donors, NAD or…	nucleus;endoplasmic reticulum;cytosol;cytoskeleton;membrane;organelle;intracellular organelle;intracellular membrane-bounded organelle;intracellular non-membrane-bounded organelle;cell part	0.0540811	5.83	0.46	0.429	0.398	0.367	0.336	0.305	0.274	0.243	0.212	0.181	0.15	0.119	0.0883	0.0573	0.0263	-0.00481	-0.0359	-0.067	-0.0981	-0.129	-0.16	-0.192	-0.223	-0.254	-0.285	-0.316	-0.348	-0.379	-0.41	-0.441	-0.473	-0.504	-0.535	-0.567	-0.598	-0.629	-0.661	-0.692	-0.723	-0.754
Dhps	XENOBIOTIC_METABOLISM	organic acid metabolic process;protein complex assembly;protein modification process;cellular amino acid metabolic process;nitrogen compound metabolic process;metabolic process;catabolic process;biosynthetic process;amine metabolic process;cellular process;cellular component organization;peptidyl-amino acid modification;protein metabolic process;cellular component assembly;cellular nitrogen compo…	catalytic activity;transferase activity;transferase activity, transferring alkyl or aryl (other than methyl) groups;deoxyhypusine synthase activity		0.00492436	5.18	0.752	0.713	0.673	0.633	0.592	0.552	0.511	0.47	0.429	0.387	0.345	0.302	0.258	0.214	0.169	0.123	0.0765	0.0289	-0.0196	-0.0689	-0.119	-0.17	-0.221	-0.273	-0.325	-0.378	-0.43	-0.484	-0.537	-0.59	-0.643	-0.696	-0.749	-0.801	-0.853	-0.906	-0.958	-1.01	-1.06	-1.11
Dhrs7	ADIPOGENESIS;XENOBIOTIC_METABOLISM		catalytic activity;oxidoreductase activity		8.7277e-05	4.21	1.14	1.08	1.01	0.951	0.887	0.823	0.759	0.695	0.631	0.567	0.503	0.439	0.375	0.311	0.247	0.183	0.119	0.0548	-0.00923	-0.0732	-0.137	-0.201	-0.265	-0.329	-0.393	-0.457	-0.521	-0.585	-0.649	-0.713	-0.777	-0.841	-0.905	-0.969	-1.03	-1.1	-1.16	-1.23	-1.29	-1.35
Dhrs7b	ADIPOGENESIS		catalytic activity;oxidoreductase activity	membrane;microbody;organelle;intracellular organelle;intracellular membrane-bounded organelle;cell part	0.0399853	5.78	0.498	0.465	0.432	0.399	0.367	0.334	0.301	0.268	0.235	0.202	0.169	0.136	0.103	0.0698	0.0368	0.00386	-0.0291	-0.0621	-0.095	-0.128	-0.161	-0.194	-0.227	-0.26	-0.293	-0.326	-0.359	-0.392	-0.425	-0.458	-0.491	-0.523	-0.556	-0.589	-0.622	-0.655	-0.688	-0.721	-0.754	-0.787
Dhx29			nucleotide binding;nucleic acid binding;RNA binding;translation initiation factor activity;catalytic activity;helicase activity;binding;ATP binding;ATP-dependent helicase activity;translation factor activity, nucleic acid binding;pyrophosphatase activity;hydrolase activity;hydrolase activity, acting on acid anhydrides;hydrolase activity, acting on acid anhydrides, in phosphorus-containing anhydri…	mitochondrion;organelle;intracellular organelle;intracellular membrane-bounded organelle;cell part	0.879563	6.24	-0.106	-0.109	-0.111	-0.114	-0.116	-0.119	-0.121	-0.124	-0.127	-0.129	-0.132	-0.134	-0.137	-0.139	-0.142	-0.145	-0.147	-0.15	-0.152	-0.155	-0.157	-0.16	-0.163	-0.165	-0.168	-0.17	-0.173	-0.175	-0.178	-0.18	-0.183	-0.186	-0.188	-0.191	-0.193	-0.196	-0.198	-0.201	-0.204	-0.206
Dhx8		nucleobase-containing compound metabolic process;RNA processing;mRNA processing;nitrogen compound metabolic process;metabolic process;RNA splicing;cellular process;RNA metabolic process;mRNA metabolic process;cellular nitrogen compound metabolic process;macromolecule metabolic process;cellular metabolic process;primary metabolic process	nucleotide binding;nucleic acid binding;RNA binding;catalytic activity;helicase activity;binding;ATP binding;ATP-dependent helicase activity;pyrophosphatase activity;hydrolase activity;hydrolase activity, acting on acid anhydrides;hydrolase activity, acting on acid anhydrides, in phosphorus-containing anhydrides;ATPase activity;purine nucleotide binding;nucleoside-triphosphatase activity;adenyl n…	spliceosomal complex;ribonucleoprotein complex;macromolecular complex;cell part	0.269157	6.06	0.253	0.232	0.212	0.191	0.17	0.149	0.129	0.108	0.0871	0.0663	0.0456	0.0248	0.00408	-0.0167	-0.0374	-0.0582	-0.0789	-0.0997	-0.12	-0.141	-0.162	-0.183	-0.203	-0.224	-0.245	-0.266	-0.286	-0.307	-0.328	-0.349	-0.37	-0.39	-0.411	-0.432	-0.453	-0.473	-0.494	-0.515	-0.536	-0.556
Dhx9		response to stress;response to heat;response to abiotic stimulus;cellular process;rhythmic process;response to stimulus	nucleotide binding;nucleic acid binding;DNA binding;RNA binding;double-stranded RNA binding;catalytic activity;helicase activity;binding;ATP binding;ATP-dependent helicase activity;pyrophosphatase activity;hydrolase activity;hydrolase activity, acting on acid anhydrides;hydrolase activity, acting on acid anhydrides, in phosphorus-containing anhydrides;ATPase activity;purine nucleotide binding;nuc…	nucleolus;ribonucleoprotein complex;macromolecular complex;organelle;intracellular organelle;intracellular non-membrane-bounded organelle;protein complex;cell part	0.0135665	5.59	0.314	0.313	0.312	0.31	0.308	0.304	0.299	0.293	0.285	0.274	0.262	0.246	0.229	0.208	0.185	0.16	0.132	0.101	0.0675	0.0314	-0.0072	-0.0483	-0.0917	-0.137	-0.185	-0.235	-0.287	-0.341	-0.397	-0.455	-0.514	-0.575	-0.638	-0.702	-0.767	-0.834	-0.901	-0.968	-1.04	-1.1
Dis3		nucleobase-containing compound metabolic process;rRNA processing;RNA processing;RNA catabolic process;nitrogen compound metabolic process;metabolic process;catabolic process;cellular process;RNA metabolic process;cellular nitrogen compound metabolic process;macromolecule metabolic process;cellular metabolic process;primary metabolic process	3'-5'-exoribonuclease activity;nucleic acid binding;RNA binding;catalytic activity;nuclease activity;endonuclease activity;exonuclease activity;exoribonuclease activity;ribonuclease activity;guanyl-nucleotide exchange factor activity;binding;3'-5' exonuclease activity;hydrolase activity;hydrolase activity, acting on ester bonds;exonuclease activity, active with either ribo- or deoxyribonucleic ac…	exosome (RNase complex);nucleoplasm;nucleolus;cytoplasm;macromolecular complex;organelle;intracellular organelle;intracellular non-membrane-bounded organelle;protein complex;cell part	0.0202178	5.58	0.62	0.581	0.542	0.503	0.464	0.425	0.386	0.347	0.308	0.269	0.23	0.191	0.152	0.113	0.0746	0.0356	-0.00331	-0.0422	-0.0812	-0.12	-0.159	-0.198	-0.237	-0.276	-0.315	-0.354	-0.393	-0.432	-0.47	-0.509	-0.548	-0.587	-0.626	-0.665	-0.704	-0.743	-0.782	-0.821	-0.86	-0.899
Dkc1	G2M_CHECKPOINT;UNFOLDED_PROTEIN_RESPONSE	nucleobase-containing compound metabolic process;rRNA processing;RNA processing;nitrogen compound metabolic process;metabolic process;RNA modification;cellular process;RNA metabolic process;cellular nitrogen compound metabolic process;macromolecule metabolic process;macromolecule modification;cellular metabolic process;primary metabolic process	nucleic acid binding;telomerase activity;RNA binding;catalytic activity;RNA-directed DNA polymerase activity;pseudouridylate synthase activity;binding;pseudouridine synthase activity;transferase activity;transferase activity, transferring phosphorus-containing groups;nucleotidyltransferase activity;lyase activity;carbon-oxygen lyase activity;hydro-lyase activity;isomerase activity;intramolecular …	telomerase holoenzyme complex;nucleolus;ribonucleoprotein complex;macromolecular complex;organelle;intracellular organelle;intracellular non-membrane-bounded organelle;cell part	0.23018	6.08	0.24	0.22	0.2	0.179	0.159	0.139	0.119	0.0986	0.0784	0.0582	0.038	0.0179	-0.00232	-0.0225	-0.0426	-0.0627	-0.0828	-0.103	-0.123	-0.143	-0.163	-0.183	-0.203	-0.223	-0.243	-0.263	-0.283	-0.303	-0.323	-0.342	-0.362	-0.382	-0.402	-0.422	-0.442	-0.461	-0.481	-0.501	-0.521	-0.541
Dmtf1		nucleobase-containing compound metabolic process;nitrogen compound metabolic process;cell cycle;metabolic process;biosynthetic process;cellular process;RNA metabolic process;cellular nitrogen compound metabolic process;macromolecule metabolic process;cellular metabolic process;primary metabolic process;biological regulation	nucleic acid binding;DNA binding;chromatin binding;binding	nucleus;cytoplasm;organelle;intracellular organelle;intracellular membrane-bounded organelle;cell part	0.0125774	5.6	0.611	0.572	0.534	0.495	0.457	0.418	0.38	0.341	0.303	0.264	0.226	0.187	0.149	0.11	0.0719	0.0334	-0.00511	-0.0436	-0.0821	-0.121	-0.159	-0.198	-0.236	-0.275	-0.313	-0.352	-0.39	-0.429	-0.467	-0.506	-0.544	-0.583	-0.621	-0.66	-0.698	-0.737	-0.775	-0.814	-0.852	-0.891
Dmxl1					0.342494	6.13	0.178	0.161	0.144	0.127	0.11	0.0934	0.0764	0.0594	0.0424	0.0254	0.00845	-0.00855	-0.0255	-0.0425	-0.0595	-0.0765	-0.0935	-0.111	-0.128	-0.145	-0.162	-0.179	-0.196	-0.213	-0.23	-0.247	-0.264	-0.281	-0.298	-0.315	-0.332	-0.349	-0.366	-0.383	-0.4	-0.417	-0.434	-0.451	-0.468	-0.485
Dnajb11		nucleobase-containing compound metabolic process;protein folding;nitrogen compound metabolic process;metabolic process;RNA modification;cellular process;RNA metabolic process;mRNA metabolic process;protein metabolic process;cellular nitrogen compound metabolic process;macromolecule metabolic process;macromolecule modification;cellular metabolic process;primary metabolic process	binding;protein binding;unfolded protein binding	nucleus;cytoplasm;organelle;intracellular organelle;intracellular membrane-bounded organelle;cell part	0.274104	6.14	0.161	0.145	0.128	0.112	0.0961	0.08	0.0639	0.0478	0.0316	0.0155	-0.00062	-0.0167	-0.0329	-0.049	-0.0651	-0.0812	-0.0973	-0.113	-0.129	-0.146	-0.162	-0.178	-0.194	-0.21	-0.226	-0.242	-0.258	-0.274	-0.29	-0.306	-0.322	-0.338	-0.355	-0.371	-0.387	-0.403	-0.419	-0.435	-0.451	-0.467
Dnajb14				cell part	0.919065	6.25	-0.121	-0.122	-0.124	-0.126	-0.128	-0.13	-0.132	-0.133	-0.135	-0.137	-0.139	-0.141	-0.143	-0.144	-0.146	-0.148	-0.15	-0.152	-0.153	-0.155	-0.157	-0.159	-0.161	-0.163	-0.164	-0.166	-0.168	-0.17	-0.172	-0.173	-0.175	-0.177	-0.179	-0.181	-0.182	-0.184	-0.186	-0.188	-0.19	-0.192
Dnajb6		organelle organization;cytoskeleton organization;cell adhesion;cellular process;cellular component organization;biological adhesion;cell differentiation;extracellular matrix organization;developmental process;extracellular structure organization;anatomical structure development;localization;cellular localization;biological regulation	ATPase activator activity;nucleic acid binding;DNA binding;binding;enzyme activator activity;enzyme regulator activity;nucleoside-triphosphatase regulator activity;ATPase regulator activity	nucleus;cytoplasm;organelle;intracellular organelle;intracellular membrane-bounded organelle;cell part	0.00894814	5.67	0.558	0.523	0.488	0.452	0.417	0.382	0.346	0.311	0.275	0.24	0.204	0.169	0.133	0.0978	0.0622	0.0264	-0.0094	-0.0453	-0.0814	-0.118	-0.154	-0.19	-0.227	-0.263	-0.3	-0.337	-0.374	-0.411	-0.448	-0.485	-0.522	-0.56	-0.597	-0.635	-0.672	-0.71	-0.748	-0.786	-0.824	-0.861
Dnajc11				membrane;cell part	0.0194588	5.62	0.597	0.559	0.521	0.484	0.446	0.408	0.37	0.332	0.295	0.257	0.219	0.181	0.143	0.105	0.0676	0.0298	-0.00804	-0.0459	-0.0837	-0.122	-0.159	-0.197	-0.235	-0.273	-0.311	-0.349	-0.386	-0.424	-0.462	-0.5	-0.538	-0.576	-0.613	-0.651	-0.689	-0.727	-0.765	-0.803	-0.84	-0.878
Dnajc15	ADIPOGENESIS			mitochondrion;organelle;intracellular organelle;intracellular membrane-bounded organelle;cell part	0.000572313	5.2	0.806	0.758	0.71	0.662	0.614	0.566	0.518	0.47	0.422	0.374	0.326	0.278	0.23	0.182	0.134	0.086	0.038	-0.01	-0.058	-0.106	-0.154	-0.202	-0.25	-0.298	-0.346	-0.394	-0.442	-0.49	-0.538	-0.586	-0.634	-0.682	-0.73	-0.778	-0.826	-0.874	-0.922	-0.97	-1.02	-1.07
Dnajc19		transport;protein transport;establishment of localization		membrane;cell part	0.00156408	5.5	0.664	0.623	0.582	0.541	0.499	0.458	0.417	0.376	0.335	0.294	0.253	0.212	0.171	0.129	0.0884	0.0473	0.00617	-0.0349	-0.076	-0.117	-0.158	-0.199	-0.24	-0.281	-0.322	-0.364	-0.405	-0.446	-0.487	-0.528	-0.569	-0.61	-0.651	-0.692	-0.733	-0.774	-0.815	-0.856	-0.897	-0.938
Dnajc24			binding;ion binding;cation binding;metal ion binding		0.371905	6.14	0.163	0.147	0.131	0.115	0.0983	0.0821	0.0659	0.0496	0.0334	0.0171	0.000881	-0.0154	-0.0316	-0.0479	-0.0641	-0.0804	-0.0966	-0.113	-0.129	-0.145	-0.162	-0.178	-0.194	-0.21	-0.227	-0.243	-0.259	-0.275	-0.291	-0.308	-0.324	-0.34	-0.356	-0.373	-0.389	-0.405	-0.421	-0.438	-0.454	-0.47
Dnajc4				mitochondrion;organelle;intracellular organelle;intracellular membrane-bounded organelle;cell part	0.0356827	5.67	0.568	0.531	0.495	0.459	0.422	0.386	0.35	0.313	0.277	0.24	0.204	0.168	0.131	0.0948	0.0584	0.022	-0.0143	-0.0507	-0.0871	-0.124	-0.16	-0.196	-0.233	-0.269	-0.305	-0.342	-0.378	-0.415	-0.451	-0.487	-0.524	-0.56	-0.597	-0.633	-0.669	-0.706	-0.742	-0.779	-0.815	-0.851
Dnajc9		behavior;response to stimulus;multi-organism process;behavioral interaction between organisms			0.00055752	4.94	0.787	0.746	0.705	0.665	0.624	0.583	0.542	0.502	0.461	0.42	0.379	0.338	0.297	0.255	0.213	0.17	0.126	0.0813	0.0353	-0.0119	-0.0604	-0.11	-0.162	-0.215	-0.27	-0.326	-0.385	-0.446	-0.509	-0.574	-0.641	-0.711	-0.784	-0.858	-0.935	-1.01	-1.09	-1.17	-1.26	-1.34
Dnase2a		nucleobase-containing compound metabolic process;DNA metabolic process;nitrogen compound metabolic process;metabolic process;catabolic process;cellular process;cell differentiation;developmental process;cellular nitrogen compound metabolic process;macromolecule metabolic process;cellular metabolic process;primary metabolic process	catalytic activity;nuclease activity;endonuclease activity;endodeoxyribonuclease activity;deoxyribonuclease II activity;deoxyribonuclease activity;hydrolase activity;hydrolase activity, acting on ester bonds;endodeoxyribonuclease activity, producing 3'-phosphomonoesters;endonuclease activity, active with either ribo- or deoxyribonucleic acids and producing 3'-phosphomonoesters	lysosome;vacuole;organelle;intracellular organelle;intracellular membrane-bounded organelle;cell part	0.0962193	5.54	0.678	0.549	0.422	0.3	0.187	0.0831	-0.00777	-0.0833	-0.141	-0.178	-0.193	-0.188	-0.167	-0.133	-0.0915	-0.0456	0.000667	0.0434	0.0809	0.112	0.137	0.154	0.162	0.161	0.151	0.129	0.0967	0.0516	-0.00644	-0.0783	-0.165	-0.266	-0.384	-0.515	-0.659	-0.813	-0.976	-1.14	-1.32	-1.49
Dnlz			binding;zinc ion binding;ion binding;cation binding;metal ion binding;transition metal ion binding	mitochondrion;organelle;intracellular organelle;intracellular membrane-bounded organelle;cell part	8.67124e-06	3.99	1.2	1.13	1.07	0.999	0.933	0.866	0.799	0.733	0.666	0.6	0.533	0.466	0.4	0.333	0.267	0.2	0.133	0.0666	3.15e-05	-0.0666	-0.133	-0.2	-0.266	-0.333	-0.4	-0.466	-0.533	-0.599	-0.666	-0.733	-0.799	-0.866	-0.932	-0.999	-1.07	-1.13	-1.2	-1.27	-1.33	-1.4
Dnm2		nucleobase-containing compound metabolic process;nitrogen compound metabolic process;transport;endocytosis;metabolic process;catabolic process;nucleotide metabolic process;cellular process;membrane invagination;cellular component organization;cellular membrane organization;vesicle-mediated transport;cellular nitrogen compound metabolic process;nucleobase-containing compound catabolic process;cell…	nucleotide binding;catalytic activity;GTPase activity;binding;GTP binding;phospholipid binding;lipid binding;pyrophosphatase activity;hydrolase activity;hydrolase activity, acting on acid anhydrides;hydrolase activity, acting on acid anhydrides, in phosphorus-containing anhydrides;purine nucleotide binding;nucleoside-triphosphatase activity;guanyl nucleotide binding;ribonucleotide binding;purine …	nucleus;plasma membrane;membrane;cytoplasmic membrane-bounded vesicle;midbody;vesicle;macromolecular complex;organelle;intracellular organelle;intracellular membrane-bounded organelle;protein complex;cell part	0.197348	6.08	0.235	0.215	0.196	0.176	0.156	0.136	0.116	0.0962	0.0764	0.0565	0.0367	0.0168	-0.00305	-0.0229	-0.0428	-0.0626	-0.0825	-0.102	-0.122	-0.142	-0.162	-0.182	-0.202	-0.222	-0.241	-0.261	-0.281	-0.301	-0.321	-0.341	-0.361	-0.38	-0.4	-0.42	-0.44	-0.46	-0.48	-0.5	-0.519	-0.539
Dnmt1	E2F_TARGETS	nucleobase-containing compound metabolic process;DNA metabolic process;chromatin organization;nitrogen compound metabolic process;organelle organization;metabolic process;biosynthetic process;response to endogenous stimulus;cellular process;cellular component organization;RNA metabolic process;gene silencing;chromatin modification;regulation of protein modification process;regulation of organelle…	nucleotide binding;nucleic acid binding;DNA binding;RNA binding;catalytic activity;DNA (cytosine-5-)-methyltransferase activity;binding;methyltransferase activity;zinc ion binding;methyl-CpG binding;S-adenosylmethionine-dependent methyltransferase activity;DNA-methyltransferase activity;transferase activity;transferase activity, transferring one-carbon groups;ion binding;cation binding;sequence-s…	nucleus;cytoplasm;organelle;intracellular organelle;intracellular membrane-bounded organelle;cell part	0.00943254	5.19	0.521	0.504	0.488	0.471	0.455	0.438	0.421	0.403	0.385	0.367	0.348	0.328	0.307	0.284	0.258	0.229	0.196	0.16	0.119	0.074	0.0256	-0.0262	-0.0813	-0.139	-0.2	-0.264	-0.329	-0.397	-0.467	-0.538	-0.611	-0.685	-0.76	-0.835	-0.912	-0.989	-1.07	-1.14	-1.22	-1.3
Dock1		transport;endocytosis;cellular component movement;signal transduction;cell death;cellular process;membrane invagination;cellular component organization;cellular membrane organization;vesicle-mediated transport;death;locomotion;cell motility;response to stimulus;establishment of localization;membrane organization;biological regulation	guanyl-nucleotide exchange factor activity;enzyme regulator activity;GTPase regulator activity;nucleoside-triphosphatase regulator activity	cytoplasm;membrane;cell part	0.578065	6.2	0.0471	0.0367	0.0263	0.016	0.0056	-0.00476	-0.0151	-0.0255	-0.0359	-0.0462	-0.0566	-0.0669	-0.0773	-0.0877	-0.098	-0.108	-0.119	-0.129	-0.139	-0.15	-0.16	-0.171	-0.181	-0.191	-0.202	-0.212	-0.222	-0.233	-0.243	-0.254	-0.264	-0.274	-0.285	-0.295	-0.305	-0.316	-0.326	-0.336	-0.347	-0.357
Dpcd		cellular component movement;cellular process;multicellular organismal process;developmental process;locomotion;anatomical structure development;cell motility			0.000755875	5.3	0.762	0.716	0.67	0.624	0.578	0.532	0.487	0.441	0.395	0.349	0.303	0.257	0.211	0.166	0.12	0.0739	0.028	-0.0178	-0.0637	-0.11	-0.155	-0.201	-0.247	-0.293	-0.339	-0.385	-0.431	-0.476	-0.522	-0.568	-0.614	-0.66	-0.706	-0.752	-0.797	-0.843	-0.889	-0.935	-0.981	-1.03
Dpf2		nucleobase-containing compound metabolic process;nitrogen compound metabolic process;metabolic process;cell death;biosynthetic process;cellular process;RNA metabolic process;death;cellular nitrogen compound metabolic process;macromolecule metabolic process;cellular metabolic process;primary metabolic process;biological regulation	binding;zinc ion binding;ion binding;cation binding;metal ion binding;transition metal ion binding	nucleus;cytoplasm;centrosome;microtubule organizing center;organelle;intracellular organelle;intracellular membrane-bounded organelle;intracellular non-membrane-bounded organelle;cell part	0.529658	6.2	0.0559	0.0451	0.0343	0.0235	0.0126	0.00183	-0.00898	-0.0198	-0.0306	-0.0414	-0.0522	-0.063	-0.0739	-0.0847	-0.0955	-0.106	-0.117	-0.128	-0.139	-0.15	-0.16	-0.171	-0.182	-0.193	-0.204	-0.214	-0.225	-0.236	-0.247	-0.258	-0.268	-0.279	-0.29	-0.301	-0.312	-0.323	-0.333	-0.344	-0.355	-0.366
Dpm2		alcohol metabolic process;protein modification process;protein lipidation;lipid metabolic process;metabolic process;biosynthetic process;cellular process;protein metabolic process;regulation of protein stability;macromolecule metabolic process;macromolecule modification;cellular metabolic process;primary metabolic process;cellular lipid metabolic process;small molecule metabolic process;biologica…	mannosyltransferase activity;catalytic activity;dolichyl-phosphate beta-D-mannosyltransferase activity;transferase activity;transferase activity, transferring glycosyl groups;transferase activity, transferring hexosyl groups;enzyme regulator activity	endoplasmic reticulum;mannosyltransferase complex;macromolecular complex;organelle;intracellular organelle;intracellular membrane-bounded organelle;protein complex;cell part	1.42054e-06	3.39	0.987	0.957	0.927	0.897	0.866	0.834	0.801	0.766	0.729	0.691	0.65	0.606	0.56	0.511	0.459	0.404	0.345	0.282	0.215	0.145	0.0719	-0.00489	-0.0848	-0.168	-0.253	-0.342	-0.433	-0.526	-0.622	-0.72	-0.82	-0.922	-1.03	-1.13	-1.24	-1.34	-1.45	-1.56	-1.67	-1.78
Dpm3		protein modification process;protein lipidation;lipid metabolic process;metabolic process;biosynthetic process;cellular process;protein metabolic process;regulation of protein stability;macromolecule metabolic process;macromolecule modification;cellular metabolic process;primary metabolic process;cellular lipid metabolic process;biological regulation	mannosyltransferase activity;catalytic activity;dolichyl-phosphate beta-D-mannosyltransferase activity;transferase activity;transferase activity, transferring glycosyl groups;transferase activity, transferring hexosyl groups	mannosyltransferase complex;macromolecular complex;protein complex;cell part	0.00479391	5.57	0.624	0.585	0.546	0.507	0.468	0.429	0.39	0.35	0.311	0.272	0.233	0.194	0.155	0.115	0.0763	0.0371	-0.00208	-0.0412	-0.0804	-0.12	-0.159	-0.198	-0.237	-0.276	-0.315	-0.355	-0.394	-0.433	-0.472	-0.511	-0.551	-0.59	-0.629	-0.668	-0.707	-0.747	-0.786	-0.825	-0.864	-0.903
Dpp4	COMPLEMENT;COAGULATION;PANCREAS_BETA_CELLS	cell activation;immune system process;proteolysis;cellular component movement;response to stress;cell adhesion;metabolic process;cellular process;protein metabolic process;biological adhesion;locomotion;response to chemical stimulus;macromolecule metabolic process;primary metabolic process;cell motility;response to stimulus;biological regulation	protease binding;catalytic activity;endopeptidase activity;aminopeptidase activity;serine-type endopeptidase activity;receptor binding;binding;protein binding;peptidase activity;serine-type peptidase activity;exopeptidase activity;dipeptidyl-peptidase activity;hydrolase activity;serine hydrolase activity;enzyme binding;identical protein binding;protein homodimerization activity;protein dimerizati…	cell surface;cytoplasmic membrane-bounded vesicle;vesicle;cell projection;organelle;intracellular organelle;extracellular organelle;intracellular membrane-bounded organelle;cell part	0.0568476	5.63	0.853	0.74	0.628	0.517	0.407	0.299	0.193	0.0894	-0.0113	-0.109	-0.202	-0.291	-0.374	-0.449	-0.515	-0.571	-0.615	-0.647	-0.666	-0.673	-0.669	-0.655	-0.632	-0.601	-0.562	-0.517	-0.466	-0.409	-0.349	-0.285	-0.219	-0.152	-0.0836	-0.0148	0.0546	0.124	0.194	0.265	0.335	0.405
Dpy30		nucleobase-containing compound metabolic process;chromatin organization;protein modification process;one-carbon metabolic process;nitrogen compound metabolic process;transport;organelle organization;metabolic process;protein alkylation;biosynthetic process;cellular process;cellular component organization;RNA metabolic process;vesicle-mediated transport;endosome transport;chromatin modification;hi…		Golgi apparatus;chromatin remodeling complex;macromolecular complex;histone methyltransferase complex;organelle;intracellular organelle;intracellular membrane-bounded organelle;protein complex;cell part	0.00189635	5.49	0.667	0.626	0.584	0.543	0.502	0.461	0.419	0.378	0.337	0.296	0.254	0.213	0.172	0.131	0.0894	0.0482	0.00697	-0.0343	-0.0755	-0.117	-0.158	-0.199	-0.24	-0.282	-0.323	-0.364	-0.405	-0.447	-0.488	-0.529	-0.57	-0.612	-0.653	-0.694	-0.735	-0.777	-0.818	-0.859	-0.9	-0.941
Dram1	TNFA_SIGNALING_VIA_NFKB;P53_PATHWAY	autophagy;metabolic process;cell death;catabolic process;cellular process;death;cellular metabolic process		membrane;cell part	0.0147872	4.42	2.05	1.67	1.3	0.94	0.6	0.287	0.00686	-0.233	-0.427	-0.567	-0.649	-0.678	-0.663	-0.613	-0.538	-0.447	-0.349	-0.253	-0.163	-0.0796	-0.00514	0.0596	0.113	0.155	0.182	0.195	0.192	0.172	0.133	0.0739	-0.00623	-0.109	-0.234	-0.381	-0.546	-0.725	-0.917	-1.12	-1.32	-1.53
Dtd1		organic acid metabolic process;cellular amino acid metabolic process;nitrogen compound metabolic process;metabolic process;catabolic process;amine metabolic process;cellular process;cellular nitrogen compound metabolic process;cellular ketone metabolic process;cellular metabolic process;primary metabolic process;small molecule metabolic process	catalytic activity;hydrolase activity;hydrolase activity, acting on ester bonds	nucleolus;cytoplasm;organelle;intracellular organelle;intracellular non-membrane-bounded organelle;cell part	0.0873498	5.55	1.11	0.989	0.866	0.744	0.623	0.503	0.386	0.271	0.159	0.0509	-0.0538	-0.153	-0.246	-0.33	-0.404	-0.466	-0.515	-0.548	-0.568	-0.575	-0.571	-0.557	-0.535	-0.508	-0.476	-0.441	-0.405	-0.37	-0.337	-0.307	-0.283	-0.266	-0.258	-0.257	-0.263	-0.275	-0.291	-0.311	-0.333	-0.356
Dtd2		organic acid metabolic process;cellular amino acid metabolic process;nitrogen compound metabolic process;metabolic process;catabolic process;amine metabolic process;cellular process;cellular nitrogen compound metabolic process;cellular ketone metabolic process;cellular metabolic process;primary metabolic process;small molecule metabolic process	catalytic activity;hydrolase activity;hydrolase activity, acting on ester bonds	cytoplasm;cell part	0.000665042	5.02	0.88	0.829	0.777	0.726	0.674	0.622	0.571	0.519	0.468	0.416	0.365	0.313	0.261	0.21	0.158	0.107	0.0551	0.00353	-0.048	-0.0996	-0.151	-0.203	-0.254	-0.306	-0.358	-0.409	-0.461	-0.512	-0.564	-0.615	-0.667	-0.719	-0.77	-0.822	-0.873	-0.925	-0.977	-1.03	-1.08	-1.13
Dtnbp1		transport;cellular component movement;organelle organization;cytoskeleton organization;anatomical structure morphogenesis;cellular process;cellular component organization;vesicle organization;vesicle-mediated transport;cytoskeleton-dependent intracellular transport;multicellular organismal process;developmental process;cellular component morphogenesis;anatomical structure development;coagulation;…		nucleus;cytoplasm;plasma membrane;membrane;site of polarized growth;BLOC complex;macromolecular complex;organelle;intracellular organelle;intracellular membrane-bounded organelle;protein complex;cell part	0.478942	6.19	0.0755	0.0637	0.0519	0.0401	0.0283	0.0165	0.00468	-0.00713	-0.0189	-0.0307	-0.0425	-0.0543	-0.0661	-0.0779	-0.0897	-0.102	-0.113	-0.125	-0.137	-0.149	-0.161	-0.172	-0.184	-0.196	-0.208	-0.22	-0.231	-0.243	-0.255	-0.267	-0.279	-0.291	-0.302	-0.314	-0.326	-0.338	-0.35	-0.361	-0.373	-0.385
Dtx3l		nucleobase-containing compound metabolic process;DNA metabolic process;DNA repair;chromatin organization;protein modification process;nitrogen compound metabolic process;response to stress;response to DNA damage stimulus;organelle organization;metabolic process;cellular process;cellular component organization;chromatin modification;histone modification;protein metabolic process;cellular nitrogen …	catalytic activity;ubiquitin-protein ligase activity;binding;protein binding;zinc ion binding;ligase activity;ligase activity, forming carbon-nitrogen bonds;acid-amino acid ligase activity;small conjugating protein ligase activity;histone binding;ion binding;cation binding;metal ion binding;transition metal ion binding	nucleus;cytoplasm;organelle;intracellular organelle;intracellular membrane-bounded organelle;cell part	0.104576	5.61	0.29	0.276	0.263	0.25	0.237	0.226	0.215	0.206	0.199	0.193	0.189	0.187	0.184	0.181	0.177	0.169	0.158	0.143	0.122	0.0972	0.0675	0.0333	-0.00534	-0.0482	-0.0953	-0.146	-0.202	-0.261	-0.323	-0.39	-0.459	-0.533	-0.609	-0.689	-0.771	-0.855	-0.94	-1.03	-1.12	-1.2
Dtymk	G2M_CHECKPOINT	nucleobase-containing compound metabolic process;nitrogen compound metabolic process;metabolic process;biosynthetic process;nucleotide metabolic process;response to endogenous stimulus;cellular process;cell differentiation;developmental process;cellular nitrogen compound metabolic process;response to chemical stimulus;cellular metabolic process;primary metabolic process;small molecule metabolic p…	nucleotide binding;catalytic activity;thymidylate kinase activity;binding;ATP binding;kinase activity;transferase activity;transferase activity, transferring phosphorus-containing groups;phosphotransferase activity, phosphate group as acceptor;purine nucleotide binding;nucleotide kinase activity;nucleobase-containing compound kinase activity;adenyl nucleotide binding;ribonucleotide binding;purine…	cell part	1.18109e-07	2.95	1.63	1.51	1.39	1.27	1.14	1.02	0.898	0.774	0.649	0.523	0.396	0.272	0.152	0.042	-0.0559	-0.138	-0.2	-0.24	-0.259	-0.261	-0.25	-0.229	-0.204	-0.178	-0.156	-0.14	-0.136	-0.147	-0.178	-0.232	-0.314	-0.428	-0.576	-0.756	-0.964	-1.19	-1.44	-1.71	-1.98	-2.25
Dus1l			catalytic activity;binding;oxidoreductase activity;oxidoreductase activity, acting on the CH-CH group of donors;tRNA dihydrouridine synthase activity;cofactor binding;flavin adenine dinucleotide binding;coenzyme binding		0.269463	6.08	0.235	0.215	0.195	0.176	0.156	0.136	0.116	0.0962	0.0763	0.0565	0.0366	0.0168	-0.00307	-0.0229	-0.0428	-0.0626	-0.0825	-0.102	-0.122	-0.142	-0.162	-0.182	-0.202	-0.221	-0.241	-0.261	-0.281	-0.301	-0.321	-0.341	-0.36	-0.38	-0.4	-0.42	-0.44	-0.46	-0.48	-0.5	-0.519	-0.539
Dusp11		protein modification process;protein dephosphorylation;phosphorus metabolic process;metabolic process;cellular process;protein metabolic process;macromolecule metabolic process;macromolecule modification;cellular metabolic process;primary metabolic process	nucleic acid binding;RNA binding;catalytic activity;phosphoprotein phosphatase activity;protein tyrosine phosphatase activity;binding;protein tyrosine/serine/threonine phosphatase activity;hydrolase activity;hydrolase activity, acting on ester bonds;phosphatase activity;phosphoric ester hydrolase activity	nucleus;organelle;intracellular organelle;intracellular membrane-bounded organelle;cell part	0.000766367	5.19	0.439	0.438	0.438	0.436	0.433	0.429	0.424	0.416	0.406	0.393	0.378	0.359	0.337	0.311	0.282	0.25	0.213	0.173	0.129	0.0816	0.0307	-0.0232	-0.0801	-0.14	-0.202	-0.266	-0.332	-0.401	-0.471	-0.542	-0.615	-0.688	-0.763	-0.838	-0.914	-0.99	-1.07	-1.14	-1.22	-1.3
Dynlt1f					0.206902	6.09	0.23	0.21	0.19	0.171	0.151	0.132	0.112	0.0925	0.073	0.0534	0.0338	0.0143	-0.00532	-0.0249	-0.0445	-0.064	-0.0836	-0.103	-0.123	-0.142	-0.162	-0.181	-0.201	-0.221	-0.24	-0.26	-0.279	-0.299	-0.318	-0.338	-0.358	-0.377	-0.397	-0.416	-0.436	-0.456	-0.475	-0.495	-0.514	-0.534
Ebag9		cell death;cellular process;death		plasma membrane;membrane;cytoplasmic membrane-bounded vesicle;vesicle;organelle;intracellular organelle;intracellular membrane-bounded organelle;cell part	0.586422	6.21	0.0301	0.0206	0.0111	0.00156	-0.00794	-0.0174	-0.0269	-0.0364	-0.0459	-0.0554	-0.0649	-0.0744	-0.0839	-0.0934	-0.103	-0.112	-0.122	-0.131	-0.141	-0.15	-0.16	-0.169	-0.179	-0.188	-0.198	-0.207	-0.217	-0.226	-0.236	-0.246	-0.255	-0.265	-0.274	-0.284	-0.293	-0.303	-0.312	-0.322	-0.331	-0.341
Ebna1bp2		nucleobase-containing compound metabolic process;rRNA processing;RNA processing;nitrogen compound metabolic process;chromosome segregation;metabolic process;cellular process;RNA metabolic process;cellular nitrogen compound metabolic process;macromolecule metabolic process;cellular metabolic process;primary metabolic process		nucleolus;organelle;intracellular organelle;intracellular non-membrane-bounded organelle;cell part	1.51267e-06	3.43	1.33	1.25	1.18	1.11	1.04	0.964	0.891	0.819	0.747	0.674	0.602	0.53	0.457	0.385	0.312	0.24	0.168	0.0952	0.0228	-0.0496	-0.122	-0.194	-0.267	-0.339	-0.412	-0.484	-0.556	-0.629	-0.701	-0.773	-0.846	-0.918	-0.991	-1.06	-1.14	-1.21	-1.28	-1.35	-1.42	-1.5
Ech1	CHOLESTEROL_HOMEOSTASIS;ADIPOGENESIS;XENOBIOTIC_METABOLISM;FATTY_ACID_METABOLISM;OXIDATIVE_PHOSPHORYLATION;PEROXISOME	organic acid metabolic process;lipid metabolic process;metabolic process;catabolic process;cellular process;cellular ketone metabolic process;cellular metabolic process;primary metabolic process;cellular lipid metabolic process;small molecule metabolic process	catalytic activity;isomerase activity	mitochondrion;peroxisome;microbody;organelle;intracellular organelle;intracellular membrane-bounded organelle;cell part	0.23525	6.11	0.193	0.175	0.158	0.14	0.122	0.104	0.0865	0.0687	0.0509	0.0332	0.0154	-0.0024	-0.0202	-0.0379	-0.0557	-0.0734	-0.0912	-0.109	-0.127	-0.144	-0.162	-0.18	-0.197	-0.215	-0.233	-0.251	-0.268	-0.286	-0.304	-0.321	-0.339	-0.357	-0.374	-0.392	-0.41	-0.427	-0.445	-0.463	-0.48	-0.498
Echs1	ADIPOGENESIS;FATTY_ACID_METABOLISM;OXIDATIVE_PHOSPHORYLATION	organic acid metabolic process;lipid metabolic process;metabolic process;catabolic process;cellular process;cellular ketone metabolic process;cellular metabolic process;primary metabolic process;cellular lipid metabolic process;small molecule metabolic process	catalytic activity;enoyl-CoA hydratase activity;lyase activity;carbon-oxygen lyase activity;hydro-lyase activity	mitochondrion;organelle;intracellular organelle;intracellular membrane-bounded organelle;cell part	0.00235529	5.37	0.729	0.685	0.641	0.596	0.552	0.508	0.463	0.419	0.375	0.331	0.286	0.242	0.198	0.154	0.109	0.065	0.0207	-0.0236	-0.0678	-0.112	-0.156	-0.201	-0.245	-0.289	-0.333	-0.378	-0.422	-0.466	-0.511	-0.555	-0.599	-0.643	-0.688	-0.732	-0.776	-0.82	-0.865	-0.909	-0.953	-0.998
Eci1	FATTY_ACID_METABOLISM;OXIDATIVE_PHOSPHORYLATION	organic acid metabolic process;lipid metabolic process;metabolic process;catabolic process;cellular process;cellular ketone metabolic process;cellular metabolic process;primary metabolic process;cellular lipid metabolic process;small molecule metabolic process	catalytic activity;dodecenoyl-CoA delta-isomerase activity;isomerase activity;intramolecular oxidoreductase activity;intramolecular oxidoreductase activity, transposing C=C bonds	membrane;cell part	0.0012631	5.55	0.639	0.599	0.559	0.519	0.479	0.44	0.4	0.36	0.32	0.28	0.24	0.2	0.16	0.121	0.0807	0.0408	0.000908	-0.039	-0.0788	-0.119	-0.159	-0.198	-0.238	-0.278	-0.318	-0.358	-0.398	-0.438	-0.478	-0.517	-0.557	-0.597	-0.637	-0.677	-0.717	-0.757	-0.797	-0.836	-0.876	-0.916
Eci2	FATTY_ACID_METABOLISM;PEROXISOME	organic acid metabolic process;lipid metabolic process;metabolic process;catabolic process;cellular process;cellular ketone metabolic process;cellular metabolic process;primary metabolic process;cellular lipid metabolic process;small molecule metabolic process	fatty-acyl-CoA binding;catalytic activity;dodecenoyl-CoA delta-isomerase activity;binding;fatty acid binding;lipid binding;isomerase activity;intramolecular oxidoreductase activity;intramolecular oxidoreductase activity, transposing C=C bonds;carboxylic acid binding;monocarboxylic acid binding;cofactor binding;coenzyme binding	mitochondrion;peroxisome;microbody;organelle;intracellular organelle;intracellular membrane-bounded organelle;cell part	0.105723	5.86	0.26	0.243	0.226	0.209	0.193	0.177	0.162	0.148	0.135	0.123	0.113	0.103	0.0937	0.0844	0.0745	0.0636	0.0511	0.0366	0.0198	0.000664	-0.0209	-0.045	-0.0718	-0.101	-0.134	-0.169	-0.207	-0.249	-0.293	-0.341	-0.393	-0.448	-0.506	-0.568	-0.632	-0.699	-0.768	-0.838	-0.909	-0.98
Eef1d		nucleobase-containing compound metabolic process;nitrogen compound metabolic process;metabolic process;biosynthetic process;cellular process;RNA metabolic process;cellular nitrogen compound metabolic process;macromolecule metabolic process;cellular metabolic process;primary metabolic process;biological regulation	nucleic acid binding;DNA binding;RNA binding;translation elongation factor activity;signal transducer activity;binding;translation factor activity, nucleic acid binding;molecular transducer activity	nucleus;macromolecular complex;organelle;intracellular organelle;intracellular membrane-bounded organelle;protein complex;cell part	1.22468e-19	1.62	1.56	1.48	1.4	1.32	1.24	1.16	1.08	1	0.92	0.84	0.759	0.679	0.598	0.517	0.436	0.354	0.272	0.189	0.106	0.0229	-0.0608	-0.145	-0.229	-0.314	-0.399	-0.484	-0.57	-0.656	-0.743	-0.829	-0.916	-1	-1.09	-1.18	-1.27	-1.35	-1.44	-1.53	-1.62	-1.71
Eef2	UNFOLDED_PROTEIN_RESPONSE	translational elongation;metabolic process;biosynthetic process;cellular process;macromolecule metabolic process;cellular metabolic process	nucleotide binding;nucleic acid binding;RNA binding;translation elongation factor activity;catalytic activity;GTPase activity;binding;GTP binding;translation factor activity, nucleic acid binding;pyrophosphatase activity;hydrolase activity;hydrolase activity, acting on acid anhydrides;hydrolase activity, acting on acid anhydrides, in phosphorus-containing anhydrides;purine nucleotide binding;nucl…	cytoplasm;polysome;ribonucleoprotein complex;macromolecular complex;cell part	0.000120367	2.84	1.44	1.36	1.28	1.2	1.13	1.05	0.972	0.894	0.817	0.74	0.662	0.585	0.508	0.43	0.353	0.276	0.198	0.121	0.0439	-0.0333	-0.11	-0.188	-0.265	-0.342	-0.419	-0.496	-0.573	-0.65	-0.727	-0.804	-0.881	-0.958	-1.04	-1.11	-1.19	-1.27	-1.34	-1.42	-1.5	-1.57
Efemp1	UV_RESPONSE_DN	protein modification process;protein phosphorylation;phosphorus metabolic process;metabolic process;cellular process;peptidyl-amino acid modification;protein metabolic process;macromolecule metabolic process;macromolecule modification;cellular metabolic process;primary metabolic process;biological regulation	catalytic activity;protein kinase activity;protein tyrosine kinase activity;transmembrane receptor protein tyrosine kinase activity;signal transducer activity;receptor activity;transmembrane signaling receptor activity;epidermal growth factor-activated receptor activity;receptor binding;epidermal growth factor receptor binding;binding;calcium ion binding;protein binding;kinase activity;transferas…	proteinaceous extracellular matrix;extracellular space;extracellular matrix	0.015066	5.37	1.07	0.977	0.887	0.797	0.708	0.618	0.529	0.439	0.349	0.26	0.17	0.0815	-0.00514	-0.0886	-0.168	-0.241	-0.309	-0.368	-0.42	-0.464	-0.502	-0.532	-0.556	-0.574	-0.587	-0.594	-0.596	-0.593	-0.586	-0.574	-0.56	-0.541	-0.52	-0.496	-0.47	-0.442	-0.413	-0.382	-0.351	-0.32
Efr3a				intracellular;plasma membrane;membrane;cell part	0.84223	6.24	-0.0928	-0.0961	-0.0993	-0.103	-0.106	-0.109	-0.112	-0.115	-0.119	-0.122	-0.125	-0.128	-0.132	-0.135	-0.138	-0.141	-0.145	-0.148	-0.151	-0.154	-0.158	-0.161	-0.164	-0.167	-0.171	-0.174	-0.177	-0.18	-0.184	-0.187	-0.19	-0.193	-0.197	-0.2	-0.203	-0.206	-0.21	-0.213	-0.216	-0.22
Eftud1		cellular process;cellular component organization;cellular component assembly;ribonucleoprotein complex assembly;cellular macromolecular complex assembly;ribosome assembly;macromolecular complex assembly;organelle assembly	nucleotide binding;nucleic acid binding;RNA binding;translation elongation factor activity;catalytic activity;GTPase activity;binding;GTP binding;translation factor activity, nucleic acid binding;pyrophosphatase activity;hydrolase activity;hydrolase activity, acting on acid anhydrides;hydrolase activity, acting on acid anhydrides, in phosphorus-containing anhydrides;purine nucleotide binding;nucl…		0.00603693	5.45	0.689	0.647	0.605	0.562	0.52	0.478	0.435	0.393	0.351	0.308	0.266	0.224	0.181	0.139	0.0968	0.0545	0.0121	-0.0302	-0.0725	-0.115	-0.157	-0.2	-0.242	-0.284	-0.327	-0.369	-0.411	-0.454	-0.496	-0.538	-0.581	-0.623	-0.666	-0.708	-0.75	-0.793	-0.835	-0.877	-0.92	-0.962
Eftud2		nucleobase-containing compound metabolic process;RNA processing;mRNA processing;nitrogen compound metabolic process;metabolic process;RNA splicing;catabolic process;nucleotide metabolic process;cellular process;RNA metabolic process;mRNA metabolic process;cellular nitrogen compound metabolic process;nucleobase-containing compound catabolic process;macromolecule metabolic process;cellular metaboli…	nucleotide binding;catalytic activity;GTPase activity;binding;GTP binding;pyrophosphatase activity;hydrolase activity;hydrolase activity, acting on acid anhydrides;hydrolase activity, acting on acid anhydrides, in phosphorus-containing anhydrides;purine nucleotide binding;nucleoside-triphosphatase activity;guanyl nucleotide binding;ribonucleotide binding;purine ribonucleotide binding;guanyl ribon…	nucleus;spliceosomal complex;ribonucleoprotein complex;macromolecular complex;organelle;intracellular organelle;intracellular membrane-bounded organelle;cell part	0.0584786	5.85	0.447	0.416	0.386	0.355	0.325	0.295	0.264	0.234	0.203	0.173	0.143	0.112	0.0818	0.0514	0.021	-0.0094	-0.0398	-0.0702	-0.101	-0.131	-0.161	-0.192	-0.222	-0.253	-0.283	-0.313	-0.344	-0.374	-0.405	-0.435	-0.465	-0.496	-0.526	-0.557	-0.587	-0.618	-0.648	-0.678	-0.709	-0.739
Egfl6		cell adhesion;multicellular organismal development;cellular process;cellular component organization;biological adhesion;cell differentiation;extracellular matrix organization;multicellular organismal process;developmental process;extracellular structure organization;biological regulation	binding;calcium ion binding;ion binding;cation binding;metal ion binding	membrane;cell part	0.0615271	4.99	1.65	1.32	0.99	0.673	0.372	0.0916	-0.163	-0.385	-0.571	-0.716	-0.814	-0.869	-0.887	-0.871	-0.829	-0.764	-0.683	-0.591	-0.491	-0.386	-0.279	-0.172	-0.0693	0.0278	0.116	0.193	0.255	0.3	0.326	0.329	0.307	0.256	0.176	0.0686	-0.0626	-0.213	-0.38	-0.558	-0.744	-0.934
Ei24	P53_PATHWAY	autophagy;metabolic process;cell death;catabolic process;cellular process;death;response to chemical stimulus;response to drug;cellular metabolic process;response to stimulus;biological regulation		membrane;cell part	3.44894e-08	3.36	1.34	1.27	1.19	1.12	1.05	0.975	0.902	0.829	0.756	0.683	0.61	0.537	0.464	0.391	0.318	0.245	0.172	0.0985	0.0255	-0.0475	-0.12	-0.194	-0.267	-0.34	-0.413	-0.486	-0.559	-0.632	-0.705	-0.778	-0.851	-0.924	-0.997	-1.07	-1.14	-1.22	-1.29	-1.36	-1.43	-1.51
Eid1		nucleobase-containing compound metabolic process;nitrogen compound metabolic process;cell cycle;metabolic process;biosynthetic process;cellular process;RNA metabolic process;cell differentiation;developmental process;cellular nitrogen compound metabolic process;macromolecule metabolic process;cellular metabolic process;primary metabolic process;biological regulation	protein binding transcription factor activity;transcription factor binding transcription factor activity;transcription cofactor activity;transcription corepressor activity;binding;protein binding;enzyme binding;enzyme regulator activity;histone acetyltransferase regulator activity;histone acetyltransferase binding	nucleus;cytoplasm;organelle;intracellular organelle;intracellular membrane-bounded organelle;cell part	0.208967	5.93	0.603	0.542	0.48	0.419	0.358	0.297	0.237	0.177	0.118	0.06	0.00239	-0.0539	-0.108	-0.161	-0.21	-0.256	-0.298	-0.336	-0.369	-0.397	-0.421	-0.441	-0.455	-0.466	-0.471	-0.472	-0.469	-0.461	-0.448	-0.431	-0.41	-0.383	-0.353	-0.318	-0.28	-0.24	-0.197	-0.152	-0.106	-0.0594
Eif1ax	MYC_TARGETS_V1		nucleic acid binding;RNA binding;translation initiation factor activity;binding;translation factor activity, nucleic acid binding		6.27337e-05	3.95	1.05	1.01	0.961	0.915	0.87	0.823	0.776	0.727	0.676	0.624	0.57	0.514	0.457	0.398	0.337	0.275	0.212	0.147	0.0814	0.0147	-0.0532	-0.122	-0.192	-0.263	-0.336	-0.409	-0.484	-0.559	-0.636	-0.713	-0.792	-0.872	-0.953	-1.03	-1.12	-1.2	-1.28	-1.37	-1.45	-1.54
Eif1b	DNA_REPAIR		nucleic acid binding;RNA binding;translation initiation factor activity;binding;translation factor activity, nucleic acid binding		4.82897e-06	3.89	1.22	1.16	1.09	1.02	0.953	0.885	0.817	0.75	0.682	0.614	0.546	0.479	0.411	0.343	0.276	0.208	0.14	0.0724	0.00463	-0.0631	-0.131	-0.199	-0.266	-0.334	-0.402	-0.47	-0.538	-0.605	-0.673	-0.741	-0.809	-0.877	-0.944	-1.01	-1.08	-1.15	-1.22	-1.28	-1.35	-1.42
Eif2ak2	INTERFERON_ALPHA_RESPONSE;INTERFERON_GAMMA_RESPONSE;INFLAMMATORY_RESPONSE	immune system process;nucleobase-containing compound metabolic process;translation;regulation of translation;protein modification process;protein phosphorylation;phosphorus metabolic process;nitrogen compound metabolic process;response to stress;signal transduction;metabolic process;cell death;biosynthetic process;response to biotic stimulus;cellular process;RNA metabolic process;death;protein me…	nucleotide binding;nucleic acid binding;RNA binding;double-stranded RNA binding;catalytic activity;protein kinase activity;protein serine/threonine kinase activity;protein tyrosine kinase activity;non-membrane spanning protein tyrosine kinase activity;binding;ATP binding;kinase activity;transferase activity;transferase activity, transferring phosphorus-containing groups;phosphotransferase activit…	nucleus;organelle;intracellular organelle;intracellular membrane-bounded organelle;cell part	0.00812827	4.88	0.69	0.516	0.345	0.182	0.0314	-0.103	-0.218	-0.309	-0.372	-0.403	-0.399	-0.364	-0.304	-0.224	-0.132	-0.0331	0.0662	0.16	0.246	0.321	0.386	0.437	0.475	0.496	0.501	0.487	0.453	0.398	0.32	0.218	0.0903	-0.0646	-0.247	-0.456	-0.685	-0.933	-1.2	-1.47	-1.75	-2.03
Eif2b1		translational initiation;regulation of translation;response to stress;response to heat;response to abiotic stimulus;response to endogenous stimulus;cellular process;developmental process;response to chemical stimulus;cell development;anatomical structure development;response to stimulus;biological regulation	nucleotide binding;nucleic acid binding;RNA binding;translation initiation factor activity;guanyl-nucleotide exchange factor activity;binding;GTP binding;translation factor activity, nucleic acid binding;purine nucleotide binding;guanyl nucleotide binding;GDP binding;enzyme regulator activity;GTPase regulator activity;ribonucleotide binding;purine ribonucleotide binding;guanyl ribonucleotide bind…	plasma membrane;membrane;macromolecular complex;protein complex;cell part	0.00109356	5.16	0.824	0.775	0.726	0.678	0.629	0.58	0.531	0.482	0.433	0.384	0.335	0.287	0.238	0.189	0.14	0.091	0.0421	-0.00674	-0.0556	-0.104	-0.153	-0.202	-0.251	-0.3	-0.349	-0.398	-0.447	-0.496	-0.544	-0.593	-0.642	-0.691	-0.74	-0.789	-0.838	-0.887	-0.935	-0.984	-1.03	-1.08
Eif2b2		translational initiation;regulation of translation;cellular process;developmental process;cell development;rhythmic process;anatomical structure development;response to stimulus;biological regulation	nucleotide binding;nucleic acid binding;RNA binding;translation initiation factor activity;guanyl-nucleotide exchange factor activity;binding;ATP binding;GTP binding;translation factor activity, nucleic acid binding;purine nucleotide binding;guanyl nucleotide binding;enzyme regulator activity;adenyl nucleotide binding;GTPase regulator activity;ribonucleotide binding;purine ribonucleotide binding;…	macromolecular complex;protein complex;cell part	0.298889	6.14	0.156	0.14	0.125	0.109	0.0928	0.0769	0.0611	0.0452	0.0293	0.0134	-0.0025	-0.0184	-0.0343	-0.0502	-0.0661	-0.082	-0.0979	-0.114	-0.13	-0.146	-0.161	-0.177	-0.193	-0.209	-0.225	-0.241	-0.257	-0.273	-0.289	-0.305	-0.32	-0.336	-0.352	-0.368	-0.384	-0.4	-0.416	-0.432	-0.448	-0.464
Eif2b4		translational initiation;regulation of translation;response to stress;response to heat;response to abiotic stimulus;response to endogenous stimulus;cellular process;developmental process;response to chemical stimulus;cell development;rhythmic process;anatomical structure development;response to stimulus;biological regulation	nucleic acid binding;RNA binding;translation initiation factor activity;guanyl-nucleotide exchange factor activity;binding;translation factor activity, nucleic acid binding;enzyme regulator activity;GTPase regulator activity;nucleoside-triphosphatase regulator activity	macromolecular complex;protein complex;cell part	0.360325	6.12	0.115	0.107	0.0982	0.0896	0.0808	0.0717	0.0624	0.0528	0.0428	0.0323	0.0214	0.00992	-0.00218	-0.0149	-0.0284	-0.0427	-0.0579	-0.0739	-0.0908	-0.108	-0.127	-0.146	-0.166	-0.186	-0.206	-0.227	-0.249	-0.27	-0.292	-0.313	-0.335	-0.357	-0.378	-0.399	-0.421	-0.442	-0.463	-0.484	-0.505	-0.526
Eif2b5		nucleobase-containing compound metabolic process;translational initiation;regulation of translation;nitrogen compound metabolic process;response to stress;metabolic process;response to heat;response to abiotic stimulus;response to endogenous stimulus;cellular process;RNA metabolic process;developmental process;cellular nitrogen compound metabolic process;response to chemical stimulus;macromolecul…	nucleic acid binding;RNA binding;translation initiation factor activity;catalytic activity;binding;translation factor activity, nucleic acid binding;transferase activity	nucleus;macromolecular complex;organelle;intracellular organelle;intracellular membrane-bounded organelle;protein complex;cell part	0.0470176	5.77	0.379	0.36	0.342	0.324	0.305	0.287	0.267	0.248	0.228	0.207	0.186	0.164	0.141	0.117	0.0913	0.0649	0.037	0.0076	-0.0233	-0.0557	-0.0894	-0.124	-0.161	-0.198	-0.236	-0.276	-0.316	-0.357	-0.399	-0.441	-0.485	-0.528	-0.572	-0.617	-0.662	-0.707	-0.752	-0.797	-0.843	-0.888
Eif3b	MYC_TARGETS_V1	translational initiation;regulation of translation;cellular process;cellular component organization;cellular component assembly;ribonucleoprotein complex assembly;cellular macromolecular complex assembly;macromolecular complex assembly;biological regulation	nucleotide binding;nucleic acid binding;RNA binding;translation initiation factor activity;binding;translation factor activity, nucleic acid binding	ribonucleoprotein complex;macromolecular complex;protein complex;cell part	0.000166828	4.56	0.58	0.555	0.53	0.506	0.483	0.462	0.442	0.425	0.41	0.398	0.389	0.383	0.377	0.371	0.362	0.35	0.333	0.309	0.279	0.241	0.198	0.147	0.0899	0.0262	-0.044	-0.121	-0.204	-0.293	-0.388	-0.49	-0.598	-0.712	-0.832	-0.957	-1.09	-1.22	-1.36	-1.5	-1.64	-1.78
Eif3d	MYC_TARGETS_V1;ALLOGRAFT_REJECTION	regulation of translation;cellular process;cellular component organization;cellular component assembly;ribonucleoprotein complex assembly;cellular macromolecular complex assembly;macromolecular complex assembly;biological regulation	nucleic acid binding;RNA binding;translation initiation factor activity;binding;translation factor activity, nucleic acid binding	ribonucleoprotein complex;macromolecular complex;protein complex;cell part	2.26349e-10	2.79	1.43	1.35	1.28	1.2	1.13	1.05	0.974	0.899	0.822	0.746	0.67	0.593	0.517	0.44	0.363	0.286	0.208	0.131	0.0533	-0.0243	-0.102	-0.18	-0.258	-0.336	-0.414	-0.492	-0.57	-0.649	-0.727	-0.805	-0.884	-0.962	-1.04	-1.12	-1.2	-1.28	-1.35	-1.43	-1.51	-1.59
Eif3e		nucleobase-containing compound metabolic process;RNA catabolic process;translational initiation;regulation of translation;nitrogen compound metabolic process;metabolic process;catabolic process;cellular process;cellular component organization;RNA metabolic process;mRNA metabolic process;cellular component assembly;ribonucleoprotein complex assembly;cellular macromolecular complex assembly;cellula…	nucleic acid binding;RNA binding;translation initiation factor activity;binding;translation factor activity, nucleic acid binding	ribonucleoprotein complex;macromolecular complex;protein complex;cell part	3.02843e-12	2.37	1.5	1.42	1.34	1.26	1.18	1.1	1.02	0.943	0.863	0.782	0.702	0.622	0.542	0.462	0.382	0.302	0.221	0.141	0.0611	-0.0191	-0.0992	-0.179	-0.26	-0.34	-0.42	-0.5	-0.58	-0.66	-0.741	-0.821	-0.901	-0.981	-1.06	-1.14	-1.22	-1.3	-1.38	-1.46	-1.54	-1.62
Eif3f		translational initiation;regulation of translation;proteolysis;metabolic process;cellular process;cellular component organization;protein metabolic process;cellular component assembly;ribonucleoprotein complex assembly;cellular macromolecular complex assembly;macromolecule metabolic process;primary metabolic process;macromolecular complex assembly;biological regulation	nucleic acid binding;RNA binding;translation initiation factor activity;catalytic activity;binding;translation factor activity, nucleic acid binding;peptidase activity;cysteine-type peptidase activity;hydrolase activity;peptidase activity, acting on L-amino acid peptides	ribonucleoprotein complex;macromolecular complex;protein complex;cell part	1.95739e-05	2.53	0.761	0.755	0.748	0.741	0.735	0.727	0.72	0.712	0.703	0.694	0.684	0.673	0.658	0.641	0.618	0.59	0.554	0.511	0.46	0.401	0.333	0.258	0.176	0.0853	-0.0124	-0.117	-0.23	-0.349	-0.475	-0.608	-0.748	-0.895	-1.05	-1.21	-1.37	-1.54	-1.71	-1.88	-2.06	-2.23
Eif3g		translational initiation;regulation of translation;cellular process;cellular component organization;cellular component assembly;ribonucleoprotein complex assembly;cellular macromolecular complex assembly;macromolecular complex assembly;biological regulation	nucleotide binding;nucleic acid binding;RNA binding;translation initiation factor activity;binding;translation factor activity, nucleic acid binding	nucleus;ribonucleoprotein complex;macromolecular complex;organelle;intracellular organelle;intracellular membrane-bounded organelle;protein complex;cell part	1.09546e-08	2.75	1.21	1.16	1.12	1.07	1.02	0.977	0.928	0.878	0.825	0.77	0.713	0.653	0.591	0.526	0.459	0.39	0.319	0.246	0.171	0.0936	0.0147	-0.0662	-0.149	-0.233	-0.319	-0.407	-0.496	-0.587	-0.68	-0.774	-0.869	-0.966	-1.06	-1.16	-1.26	-1.37	-1.47	-1.57	-1.67	-1.78
Eif3i		translational initiation;regulation of translation;cellular process;cellular component organization;cellular component assembly;ribonucleoprotein complex assembly;cellular macromolecular complex assembly;macromolecular complex assembly;biological regulation	nucleic acid binding;RNA binding;translation initiation factor activity;binding;translation factor activity, nucleic acid binding	ribonucleoprotein complex;macromolecular complex;protein complex;cell part	8.25758e-15	2.18	1.53	1.45	1.37	1.28	1.2	1.12	1.04	0.96	0.879	0.798	0.716	0.635	0.554	0.473	0.392	0.311	0.229	0.148	0.0672	-0.014	-0.0952	-0.176	-0.257	-0.339	-0.42	-0.501	-0.582	-0.663	-0.744	-0.826	-0.907	-0.988	-1.07	-1.15	-1.23	-1.31	-1.39	-1.47	-1.56	-1.64
Eif3k		translational initiation;regulation of translation;cellular process;cellular component organization;cellular component assembly;ribonucleoprotein complex assembly;cellular macromolecular complex assembly;macromolecular complex assembly;biological regulation	nucleic acid binding;RNA binding;translation initiation factor activity;binding;translation factor activity, nucleic acid binding;ribonucleoprotein binding;ribosome binding	nucleus;ribonucleoprotein complex;macromolecular complex;organelle;intracellular organelle;intracellular membrane-bounded organelle;protein complex;cell part	1.5185e-13	2.01	1.55	1.47	1.38	1.3	1.22	1.14	1.06	0.975	0.893	0.811	0.729	0.647	0.565	0.484	0.402	0.32	0.238	0.156	0.0737	-0.00833	-0.0903	-0.172	-0.254	-0.336	-0.419	-0.501	-0.583	-0.665	-0.747	-0.829	-0.911	-0.994	-1.08	-1.16	-1.24	-1.32	-1.4	-1.49	-1.57	-1.65
Eif3l		translational initiation;regulation of translation;cellular process;cellular component organization;cellular component assembly;ribonucleoprotein complex assembly;cellular macromolecular complex assembly;macromolecular complex assembly;biological regulation	nucleic acid binding;RNA binding;translation initiation factor activity;binding;translation factor activity, nucleic acid binding	nucleoplasm;ribonucleoprotein complex;macromolecular complex;protein complex;cell part	1.46131e-08	2.91	1.07	1.03	0.984	0.943	0.902	0.862	0.822	0.784	0.746	0.71	0.675	0.64	0.604	0.566	0.524	0.477	0.424	0.364	0.296	0.222	0.141	0.0542	-0.0374	-0.133	-0.233	-0.336	-0.441	-0.549	-0.658	-0.767	-0.877	-0.986	-1.09	-1.2	-1.31	-1.41	-1.52	-1.62	-1.73	-1.83
Eif4a1	UNFOLDED_PROTEIN_RESPONSE;MYC_TARGETS_V1		nucleotide binding;nucleic acid binding;RNA binding;translation initiation factor activity;catalytic activity;helicase activity;binding;ATP binding;ATP-dependent helicase activity;translation factor activity, nucleic acid binding;pyrophosphatase activity;hydrolase activity;hydrolase activity, acting on acid anhydrides;hydrolase activity, acting on acid anhydrides, in phosphorus-containing anhydri…		6.51164e-11	2.1	1.22	1.18	1.14	1.1	1.06	1.02	0.97	0.922	0.873	0.82	0.764	0.705	0.643	0.579	0.512	0.444	0.373	0.3	0.226	0.15	0.0718	-0.00855	-0.0913	-0.177	-0.264	-0.355	-0.449	-0.545	-0.645	-0.749	-0.855	-0.966	-1.08	-1.2	-1.32	-1.44	-1.57	-1.69	-1.82	-1.95
Eif4a2	MYOGENESIS;UNFOLDED_PROTEIN_RESPONSE		nucleotide binding;nucleic acid binding;RNA binding;translation initiation factor activity;catalytic activity;helicase activity;binding;ATP binding;ATP-dependent helicase activity;translation factor activity, nucleic acid binding;pyrophosphatase activity;hydrolase activity;hydrolase activity, acting on acid anhydrides;hydrolase activity, acting on acid anhydrides, in phosphorus-containing anhydri…		0.0144659	5.72	0.536	0.501	0.466	0.431	0.396	0.362	0.327	0.292	0.257	0.222	0.188	0.153	0.118	0.0832	0.0484	0.0136	-0.0212	-0.056	-0.0908	-0.126	-0.16	-0.195	-0.23	-0.265	-0.3	-0.334	-0.369	-0.404	-0.439	-0.474	-0.508	-0.543	-0.578	-0.613	-0.648	-0.682	-0.717	-0.752	-0.787	-0.822
Eif4e	UNFOLDED_PROTEIN_RESPONSE;PI3K_AKT_MTOR_SIGNALING;MYC_TARGETS_V1	regulation of translation;regulation of mitotic cell cycle;cellular process;developmental process;anatomical structure development;regulation of cell cycle;biological regulation	nucleic acid binding;RNA binding;translation initiation factor activity;binding;translation factor activity, nucleic acid binding	ribonucleoprotein complex;RNAi effector complex;macromolecular complex;organelle;intracellular organelle;intracellular non-membrane-bounded organelle;protein complex;cell part	9.00386e-07	3.39	1.08	1.04	0.998	0.956	0.914	0.871	0.827	0.782	0.736	0.688	0.639	0.588	0.535	0.48	0.422	0.362	0.3	0.235	0.167	0.0972	0.0244	-0.0509	-0.129	-0.208	-0.291	-0.375	-0.461	-0.55	-0.64	-0.732	-0.826	-0.921	-1.02	-1.12	-1.22	-1.32	-1.42	-1.52	-1.62	-1.72
Eif4h	MYC_TARGETS_V1	reproduction;developmental process;growth	nucleotide binding;nucleic acid binding;RNA binding;translation initiation factor activity;binding;translation factor activity, nucleic acid binding	cell part	0.281966	6.15	0.136	0.121	0.107	0.0917	0.0768	0.062	0.0471	0.0322	0.0173	0.00242	-0.0125	-0.0273	-0.0422	-0.0571	-0.072	-0.0869	-0.102	-0.117	-0.132	-0.146	-0.161	-0.176	-0.191	-0.206	-0.221	-0.236	-0.251	-0.265	-0.28	-0.295	-0.31	-0.325	-0.34	-0.355	-0.37	-0.385	-0.399	-0.414	-0.429	-0.444
Elovl1		organic acid metabolic process;lipid metabolic process;metabolic process;biosynthetic process;cellular process;cellular ketone metabolic process;cellular metabolic process;primary metabolic process;cellular lipid metabolic process;small molecule metabolic process	catalytic activity;fatty acid synthase activity;fatty acid elongase activity;transferase activity;transferase activity, transferring acyl groups;transferase activity, transferring acyl groups other than amino-acyl groups	membrane;cell part	0.0138961	4.98	1.2	1.08	0.972	0.859	0.745	0.63	0.513	0.394	0.273	0.15	0.024	-0.102	-0.227	-0.346	-0.457	-0.558	-0.646	-0.717	-0.773	-0.813	-0.838	-0.848	-0.846	-0.831	-0.804	-0.766	-0.717	-0.659	-0.592	-0.517	-0.434	-0.345	-0.249	-0.149	-0.044	0.0645	0.176	0.29	0.405	0.521
Elovl5	ESTROGEN_RESPONSE_EARLY;ESTROGEN_RESPONSE_LATE;ANDROGEN_RESPONSE;MTORC1_SIGNALING;XENOBIOTIC_METABOLISM;FATTY_ACID_METABOLISM;PEROXISOME	organic acid metabolic process;lipid metabolic process;metabolic process;biosynthetic process;cellular process;cellular ketone metabolic process;cellular metabolic process;primary metabolic process;cellular lipid metabolic process;small molecule metabolic process	catalytic activity;fatty acid synthase activity;fatty acid elongase activity;transferase activity;transferase activity, transferring acyl groups;transferase activity, transferring acyl groups other than amino-acyl groups	membrane;cell part	0.114414	5.97	0.372	0.343	0.314	0.285	0.257	0.228	0.2	0.171	0.143	0.115	0.0869	0.0591	0.0315	0.00415	-0.0229	-0.0497	-0.0761	-0.102	-0.128	-0.153	-0.178	-0.203	-0.227	-0.251	-0.275	-0.299	-0.323	-0.346	-0.369	-0.392	-0.415	-0.438	-0.461	-0.484	-0.507	-0.53	-0.553	-0.576	-0.599	-0.622
Elp2		nucleobase-containing compound metabolic process;transcription elongation, DNA-dependent;protein complex assembly;nitrogen compound metabolic process;metabolic process;biosynthetic process;cellular process;cellular component organization;RNA metabolic process;cellular component assembly;cellular macromolecular complex assembly;cellular nitrogen compound metabolic process;macromolecule metabolic p…	nucleic acid binding;DNA binding;binding;protein binding;enzyme activator activity;peptidase activator activity;enzyme binding;kinase binding;protein kinase binding;enzyme regulator activity;endopeptidase activator activity;peptidase regulator activity;endopeptidase regulator activity	proteasome complex;cytoplasm;transcription elongation factor complex;macromolecular complex;protein complex;cell part	0.134732	5.88	0.332	0.312	0.292	0.273	0.253	0.234	0.214	0.194	0.174	0.155	0.135	0.115	0.0944	0.0734	0.0518	0.0294	0.00597	-0.0186	-0.0444	-0.0714	-0.0995	-0.129	-0.159	-0.191	-0.223	-0.257	-0.291	-0.327	-0.363	-0.401	-0.439	-0.479	-0.519	-0.56	-0.601	-0.643	-0.686	-0.729	-0.772	-0.815
Emb		cell adhesion;cellular process;biological adhesion		cell part	0.0120105	5.17	1.37	1.19	1.02	0.848	0.682	0.52	0.365	0.218	0.079	-0.0495	-0.167	-0.272	-0.367	-0.45	-0.521	-0.582	-0.631	-0.669	-0.697	-0.714	-0.722	-0.72	-0.709	-0.69	-0.664	-0.629	-0.588	-0.541	-0.487	-0.428	-0.364	-0.295	-0.222	-0.146	-0.0661	0.0161	0.1	0.186	0.273	0.36
Emc10				extracellular region;macromolecular complex;protein complex	0.062705	5.89	0.413	0.384	0.356	0.327	0.298	0.269	0.241	0.212	0.183	0.155	0.126	0.0971	0.0683	0.0396	0.0109	-0.0179	-0.0466	-0.0753	-0.104	-0.133	-0.162	-0.19	-0.219	-0.248	-0.277	-0.305	-0.334	-0.363	-0.392	-0.42	-0.449	-0.478	-0.507	-0.535	-0.564	-0.593	-0.622	-0.651	-0.679	-0.708
Emc2				nucleus;mitochondrion;macromolecular complex;organelle;intracellular organelle;intracellular membrane-bounded organelle;protein complex;cell part	0.000220135	4.97	0.901	0.848	0.796	0.743	0.691	0.638	0.586	0.533	0.48	0.428	0.375	0.323	0.27	0.218	0.165	0.112	0.0599	0.0073	-0.0453	-0.0978	-0.15	-0.203	-0.256	-0.308	-0.361	-0.413	-0.466	-0.518	-0.571	-0.624	-0.676	-0.729	-0.781	-0.834	-0.886	-0.939	-0.992	-1.04	-1.1	-1.15
Emc3				macromolecular complex;protein complex	0.000418481	5.32	0.751	0.706	0.661	0.616	0.57	0.525	0.48	0.434	0.389	0.344	0.298	0.253	0.208	0.162	0.117	0.0715	0.0262	-0.0192	-0.0646	-0.11	-0.155	-0.201	-0.246	-0.292	-0.337	-0.382	-0.428	-0.473	-0.519	-0.564	-0.61	-0.655	-0.7	-0.746	-0.791	-0.837	-0.882	-0.928	-0.973	-1.02
Emc4		cell death;cellular process;death		macromolecular complex;protein complex	8.466e-09	2.65	0.794	0.788	0.781	0.775	0.768	0.759	0.75	0.739	0.727	0.713	0.697	0.679	0.657	0.631	0.6	0.564	0.521	0.472	0.416	0.353	0.283	0.207	0.124	0.0343	-0.0618	-0.164	-0.273	-0.388	-0.509	-0.635	-0.768	-0.907	-1.05	-1.2	-1.35	-1.51	-1.67	-1.83	-2	-2.16
Emc6				macromolecular complex;protein complex	1.67899e-09	2.95	1.42	1.34	1.26	1.19	1.11	1.03	0.958	0.881	0.805	0.728	0.652	0.576	0.499	0.423	0.346	0.27	0.194	0.117	0.0409	-0.0355	-0.112	-0.188	-0.265	-0.341	-0.417	-0.494	-0.57	-0.647	-0.723	-0.799	-0.876	-0.952	-1.03	-1.1	-1.18	-1.26	-1.33	-1.41	-1.49	-1.56
Emg1			nucleic acid binding;RNA binding;catalytic activity;binding;methyltransferase activity;RNA methyltransferase activity;rRNA methyltransferase activity;S-adenosylmethionine-dependent methyltransferase activity;transferase activity;transferase activity, transferring one-carbon groups;rRNA binding;rRNA (pseudouridine) methyltransferase activity	nucleolus;organelle;intracellular organelle;intracellular non-membrane-bounded organelle;cell part	4.17804e-06	3.81	1.24	1.18	1.11	1.04	0.969	0.901	0.832	0.763	0.695	0.626	0.557	0.489	0.42	0.351	0.283	0.214	0.145	0.0767	0.00797	-0.0607	-0.129	-0.198	-0.267	-0.335	-0.404	-0.473	-0.542	-0.61	-0.679	-0.748	-0.816	-0.885	-0.954	-1.02	-1.09	-1.16	-1.23	-1.3	-1.37	-1.43
Enpep	XENOBIOTIC_METABOLISM	proteolysis;cellular component movement;metabolic process;cell proliferation;cellular process;protein metabolic process;multicellular organismal process;developmental process;locomotion;macromolecule metabolic process;primary metabolic process;anatomical structure formation involved in morphogenesis;anatomical structure development;cell motility;endocrine process;biological regulation	catalytic activity;aminopeptidase activity;binding;peptidase activity;metalloexopeptidase activity;metallopeptidase activity;exopeptidase activity;zinc ion binding;hydrolase activity;ion binding;cation binding;metal ion binding;transition metal ion binding;metalloaminopeptidase activity;peptidase activity, acting on L-amino acid peptides	brush border;vesicle;cell projection;organelle;intracellular organelle;cell part	0.00246524	4.9	1.37	1.21	1.04	0.883	0.723	0.566	0.412	0.262	0.116	-0.0245	-0.159	-0.287	-0.405	-0.513	-0.609	-0.691	-0.757	-0.807	-0.839	-0.855	-0.857	-0.845	-0.82	-0.784	-0.737	-0.681	-0.616	-0.545	-0.467	-0.385	-0.298	-0.209	-0.118	-0.025	0.0689	0.164	0.259	0.356	0.453	0.55
Ensa		nuclear division;organelle organization;mitosis;cellular process;cellular component organization;response to chemical stimulus;organelle fission;response to stimulus;cell division	enzyme inhibitor activity;protein phosphatase inhibitor activity;binding;protein binding;protein phosphatase type 2A regulator activity;phosphatase regulator activity;phosphatase inhibitor activity;protein phosphatase regulator activity;enzyme binding;phosphatase binding;protein phosphatase binding;enzyme regulator activity;protein phosphatase 2A binding	cytoplasm;cell part	0.0666952	5.92	0.392	0.364	0.337	0.309	0.281	0.254	0.226	0.198	0.17	0.143	0.115	0.0874	0.0597	0.0321	0.00436	-0.0233	-0.051	-0.0787	-0.106	-0.134	-0.162	-0.189	-0.217	-0.245	-0.273	-0.3	-0.328	-0.356	-0.383	-0.411	-0.439	-0.466	-0.494	-0.522	-0.55	-0.577	-0.605	-0.633	-0.66	-0.688
Eny2		nucleobase-containing compound metabolic process;chromatin organization;protein modification process;nitrogen compound metabolic process;transport;organelle organization;metabolic process;biosynthetic process;cellular process;nucleobase-containing compound transport;cellular component organization;RNA metabolic process;chromatin modification;histone modification;protein metabolic process;cellular…	protein binding transcription factor activity;transcription factor binding transcription factor activity;transcription cofactor activity;transcription coactivator activity;ligand-dependent nuclear receptor transcription coactivator activity	macromolecular complex;protein complex;cell part	1.38848e-05	3.55	1.3	1.23	1.16	1.09	1.02	0.945	0.874	0.802	0.731	0.66	0.588	0.517	0.446	0.375	0.303	0.232	0.161	0.0894	0.0181	-0.0531	-0.124	-0.196	-0.267	-0.338	-0.41	-0.481	-0.552	-0.623	-0.695	-0.766	-0.837	-0.909	-0.98	-1.05	-1.12	-1.19	-1.26	-1.34	-1.41	-1.48
Epas1		alcohol metabolic process;cellular aromatic compound metabolic process;nitrogen compound metabolic process;response to stress;response to oxidative stress;organelle organization;mitochondrion organization;metabolic process;amine metabolic process;cellular process;cellular component organization;developmental maturation;cell differentiation;multicellular organismal process;developmental process;ce…	sequence-specific DNA binding RNA polymerase II transcription factor activity;RNA polymerase II core promoter proximal region sequence-specific DNA binding transcription factor activity;nucleic acid binding transcription factor activity;RNA polymerase II core promoter proximal region sequence-specific DNA binding transcription factor activity involved in positive regulation of transcription;nucle…	transcription factor complex;cytoplasm;macromolecular complex;protein complex;cell part	0.101963	5.68	0.919	0.827	0.734	0.642	0.551	0.462	0.373	0.287	0.202	0.12	0.0406	-0.0357	-0.108	-0.175	-0.237	-0.293	-0.342	-0.383	-0.417	-0.443	-0.464	-0.478	-0.487	-0.491	-0.491	-0.487	-0.48	-0.471	-0.459	-0.446	-0.431	-0.416	-0.402	-0.387	-0.372	-0.358	-0.344	-0.329	-0.315	-0.3
Epb4.1		organelle organization;cytoskeleton organization;cellular process;cellular component organization;biological regulation	actin binding;structural molecule activity;binding;protein binding;cytoskeletal protein binding;spectrin binding	cytoskeleton;membrane;organelle;intracellular organelle;intracellular non-membrane-bounded organelle;cell part	0.599748	6.21	0.0274	0.0181	0.00878	-0.000559	-0.00989	-0.0192	-0.0286	-0.0379	-0.0472	-0.0566	-0.0659	-0.0753	-0.0846	-0.094	-0.103	-0.113	-0.122	-0.131	-0.141	-0.15	-0.16	-0.169	-0.178	-0.188	-0.197	-0.207	-0.216	-0.226	-0.235	-0.244	-0.254	-0.263	-0.273	-0.282	-0.292	-0.301	-0.311	-0.32	-0.33	-0.339
Eprs	MTORC1_SIGNALING;MYC_TARGETS_V1	organic acid metabolic process;nucleobase-containing compound metabolic process;tRNA metabolic process;regulation of translation;tRNA aminoacylation for protein translation;cellular amino acid metabolic process;nitrogen compound metabolic process;metabolic process;amine metabolic process;cellular process;RNA metabolic process;cellular nitrogen compound metabolic process;cellular ketone metabolic …	nucleotide binding;nucleic acid binding;RNA binding;catalytic activity;aminoacyl-tRNA ligase activity;glutamate-tRNA ligase activity;proline-tRNA ligase activity;binding;ATP binding;ligase activity;ligase activity, forming carbon-oxygen bonds;ligase activity, forming aminoacyl-tRNA and related compounds;purine nucleotide binding;adenyl nucleotide binding;ribonucleotide binding;purine ribonucleoti…	cytoplasm;ribonucleoprotein complex;macromolecular complex;cell part	0.24347	5.76	0.77	0.604	0.44	0.282	0.131	-0.0103	-0.138	-0.251	-0.346	-0.421	-0.473	-0.504	-0.515	-0.508	-0.486	-0.449	-0.402	-0.344	-0.279	-0.21	-0.137	-0.0652	0.00447	0.0692	0.126	0.174	0.209	0.229	0.231	0.214	0.175	0.111	0.0198	-0.0952	-0.231	-0.384	-0.551	-0.729	-0.913	-1.1
Erh	MYC_TARGETS_V1	cell cycle;cellular process			0.0191641	5.75	0.515	0.482	0.448	0.414	0.38	0.346	0.312	0.279	0.245	0.211	0.177	0.143	0.11	0.0759	0.0421	0.00827	-0.0255	-0.0593	-0.0931	-0.127	-0.161	-0.195	-0.228	-0.262	-0.296	-0.33	-0.363	-0.397	-0.431	-0.465	-0.499	-0.532	-0.566	-0.6	-0.634	-0.668	-0.701	-0.735	-0.769	-0.803
Erich1					0.570147	6.2	0.049	0.0392	0.0294	0.0196	0.00983	3.65e-05	-0.00976	-0.0196	-0.0294	-0.0392	-0.049	-0.0588	-0.0687	-0.0787	-0.0887	-0.0989	-0.109	-0.12	-0.13	-0.141	-0.152	-0.163	-0.174	-0.186	-0.197	-0.209	-0.221	-0.233	-0.245	-0.257	-0.269	-0.282	-0.294	-0.307	-0.32	-0.333	-0.346	-0.359	-0.372	-0.385
Erlec1		proteolysis;metabolic process;catabolic process;cellular process;protein metabolic process;macromolecule metabolic process;cellular metabolic process;primary metabolic process;proteolysis involved in cellular protein catabolic process	glycoprotein binding;binding;protein binding	cell part	0.0527053	5.9	0.406	0.378	0.349	0.321	0.293	0.264	0.236	0.208	0.18	0.151	0.123	0.095	0.0668	0.0387	0.0105	-0.0178	-0.046	-0.0743	-0.103	-0.131	-0.16	-0.188	-0.217	-0.245	-0.274	-0.302	-0.331	-0.36	-0.389	-0.417	-0.446	-0.475	-0.504	-0.533	-0.562	-0.591	-0.62	-0.649	-0.678	-0.707
Ero1l	HYPOXIA;UNFOLDED_PROTEIN_RESPONSE;MTORC1_SIGNALING;GLYCOLYSIS;KRAS_SIGNALING_UP	generation of precursor metabolites and energy;protein folding;transport;ion transport;cellular ion homeostasis;response to stress;signal transduction;metabolic process;cell death;cellular process;death;protein metabolic process;cellular homeostasis;cell differentiation;developmental process;response to chemical stimulus;homeostatic process;macromolecule metabolic process;cellular metabolic proce…	protein disulfide isomerase activity;catalytic activity;binding;oxidoreductase activity;oxidoreductase activity, acting on a sulfur group of donors;oxidoreductase activity, acting on a sulfur group of donors, disulfide as acceptor;isomerase activity;intramolecular oxidoreductase activity;intramolecular oxidoreductase activity, interconverting keto- and enol-groups;intramolecular oxidoreductase ac…	cell part	0.00913768	5.16	0.73	0.692	0.655	0.617	0.58	0.542	0.504	0.465	0.427	0.387	0.348	0.308	0.267	0.225	0.183	0.139	0.0939	0.0477	0.000237	-0.0485	-0.0983	-0.149	-0.201	-0.254	-0.307	-0.361	-0.416	-0.471	-0.527	-0.583	-0.64	-0.696	-0.753	-0.81	-0.867	-0.924	-0.981	-1.04	-1.1	-1.15
Erp29	FATTY_ACID_METABOLISM	transport;cellular process;protein transport;secretion;establishment of localization		endoplasmic reticulum;cell surface;cytoplasmic membrane-bounded vesicle;vesicle;organelle;intracellular organelle;intracellular membrane-bounded organelle;cell part	0.49761	6.2	0.0418	0.0317	0.0216	0.0115	0.0014	-0.0087	-0.0188	-0.0289	-0.039	-0.0491	-0.0592	-0.0693	-0.0794	-0.0895	-0.0996	-0.11	-0.12	-0.13	-0.14	-0.15	-0.16	-0.17	-0.18	-0.19	-0.201	-0.211	-0.221	-0.231	-0.241	-0.251	-0.261	-0.271	-0.281	-0.291	-0.302	-0.312	-0.322	-0.332	-0.342	-0.352
Erp44		response to stress;metabolic process;cellular process;cellular homeostasis;response to chemical stimulus;homeostatic process;macromolecule metabolic process;cellular metabolic process;response to stimulus;biological regulation	protein disulfide isomerase activity;catalytic activity;isomerase activity;intramolecular oxidoreductase activity;intramolecular oxidoreductase activity, interconverting keto- and enol-groups;intramolecular oxidoreductase activity, transposing S-S bonds	cell surface;membrane;organelle;intracellular organelle;intracellular membrane-bounded organelle;cell part	4.96088e-07	3.63	1.28	1.21	1.14	1.07	1	0.932	0.861	0.791	0.72	0.65	0.579	0.509	0.438	0.368	0.297	0.227	0.156	0.0857	0.0152	-0.0553	-0.126	-0.196	-0.267	-0.337	-0.408	-0.478	-0.549	-0.62	-0.69	-0.761	-0.831	-0.902	-0.972	-1.04	-1.11	-1.18	-1.25	-1.32	-1.4	-1.47
Esf1		nucleobase-containing compound metabolic process;nitrogen compound metabolic process;metabolic process;biosynthetic process;cellular process;RNA metabolic process;cellular nitrogen compound metabolic process;macromolecule metabolic process;cellular metabolic process;primary metabolic process;biological regulation		nucleoplasm;nucleolus;organelle;intracellular organelle;intracellular non-membrane-bounded organelle;cell part	0.63879	6.21	-0.0411	-0.0419	-0.0428	-0.0438	-0.045	-0.0463	-0.0479	-0.0498	-0.052	-0.0546	-0.0576	-0.0612	-0.0653	-0.07	-0.0754	-0.0816	-0.0886	-0.0965	-0.105	-0.115	-0.125	-0.136	-0.148	-0.16	-0.172	-0.185	-0.198	-0.211	-0.225	-0.239	-0.252	-0.266	-0.28	-0.293	-0.307	-0.32	-0.333	-0.347	-0.36	-0.373
Esrp2	ESTROGEN_RESPONSE_EARLY	nucleobase-containing compound metabolic process;RNA processing;mRNA processing;nitrogen compound metabolic process;metabolic process;RNA splicing;cellular process;RNA metabolic process;mRNA metabolic process;cellular nitrogen compound metabolic process;macromolecule metabolic process;cellular metabolic process;primary metabolic process;biological regulation	nucleotide binding;nucleic acid binding;RNA binding;mRNA binding;binding	nucleus;mitochondrion;centrosome;microtubule organizing center;organelle;intracellular organelle;intracellular membrane-bounded organelle;intracellular non-membrane-bounded organelle;cell part	0.0302563	5.66	0.575	0.538	0.501	0.465	0.428	0.391	0.355	0.318	0.281	0.244	0.208	0.171	0.134	0.0975	0.0608	0.024	-0.0127	-0.0494	-0.0862	-0.123	-0.16	-0.196	-0.233	-0.27	-0.307	-0.343	-0.38	-0.417	-0.454	-0.49	-0.527	-0.564	-0.601	-0.638	-0.674	-0.711	-0.748	-0.785	-0.821	-0.858
Etfa	OXIDATIVE_PHOSPHORYLATION	generation of precursor metabolites and energy;metabolic process;cellular process;cellular metabolic process	catalytic activity;binding;electron carrier activity;oxidoreductase activity;cofactor binding;flavin adenine dinucleotide binding;coenzyme binding	macromolecular complex;protein complex;cell part;electron transfer flavoprotein complex	0.00218311	4.5	0.581	0.487	0.393	0.303	0.216	0.134	0.0587	-0.00885	-0.0674	-0.116	-0.152	-0.177	-0.189	-0.187	-0.172	-0.143	-0.0994	-0.041	0.0296	0.108	0.19	0.271	0.347	0.413	0.465	0.5	0.512	0.497	0.451	0.37	0.249	0.0841	-0.128	-0.383	-0.675	-0.998	-1.35	-1.71	-2.09	-2.47
Etfdh	XENOBIOTIC_METABOLISM;FATTY_ACID_METABOLISM;OXIDATIVE_PHOSPHORYLATION	organic acid metabolic process;generation of precursor metabolites and energy;lipid metabolic process;response to stress;response to oxidative stress;metabolic process;catabolic process;cellular process;cellular ketone metabolic process;response to chemical stimulus;cellular metabolic process;primary metabolic process;cellular lipid metabolic process;small molecule metabolic process;response to s…	catalytic activity;electron-transferring-flavoprotein dehydrogenase activity;binding;electron carrier activity;oxidoreductase activity;oxidoreductase activity, acting on the CH-NH group of donors;oxidoreductase activity, acting on the CH-NH group of donors, quinone or similar compound as acceptor;oxidoreductase activity, oxidizing metal ions;ion binding;cation binding;oxidoreductase activity, oxi…	membrane;macromolecular complex;protein complex;cell part;electron transfer flavoprotein complex	0.47973	6.19	0.0804	0.0683	0.0563	0.0442	0.0322	0.0201	0.00807	-0.00399	-0.016	-0.0281	-0.0401	-0.0522	-0.0643	-0.0763	-0.0884	-0.1	-0.112	-0.125	-0.137	-0.149	-0.161	-0.173	-0.185	-0.197	-0.209	-0.221	-0.233	-0.245	-0.257	-0.269	-0.281	-0.293	-0.305	-0.317	-0.329	-0.341	-0.354	-0.366	-0.378	-0.39
Eva1b				cell part	0.142661	5.65	1.05	0.827	0.604	0.387	0.179	-0.0143	-0.191	-0.348	-0.482	-0.589	-0.666	-0.716	-0.74	-0.744	-0.729	-0.699	-0.658	-0.608	-0.551	-0.489	-0.423	-0.354	-0.285	-0.216	-0.149	-0.0848	-0.0254	0.028	0.0739	0.111	0.138	0.153	0.156	0.147	0.128	0.101	0.0672	0.0284	-0.0138	-0.0576
Ewsr1	G2M_CHECKPOINT	nucleobase-containing compound metabolic process;nitrogen compound metabolic process;metabolic process;biosynthetic process;cellular process;RNA metabolic process;cellular nitrogen compound metabolic process;macromolecule metabolic process;cellular metabolic process;primary metabolic process;biological regulation	nucleotide binding;nucleic acid binding;RNA binding;binding;zinc ion binding;ion binding;cation binding;metal ion binding;transition metal ion binding	nucleus;cytoplasm;plasma membrane;membrane;organelle;intracellular organelle;intracellular membrane-bounded organelle;cell part	0.809921	6.24	-0.0936	-0.0965	-0.0994	-0.102	-0.105	-0.108	-0.111	-0.114	-0.117	-0.12	-0.123	-0.126	-0.129	-0.133	-0.136	-0.139	-0.142	-0.146	-0.149	-0.152	-0.156	-0.159	-0.163	-0.166	-0.17	-0.173	-0.177	-0.181	-0.184	-0.188	-0.192	-0.195	-0.199	-0.203	-0.206	-0.21	-0.214	-0.217	-0.221	-0.225
Exoc3		transport;exocytosis;cellular process;protein transport;vesicle-mediated transport;secretion;establishment of localization		membrane;macromolecular complex;protein complex;cell part	0.408443	6.18	0.0843	0.072	0.0598	0.0475	0.0353	0.023	0.0108	-0.00147	-0.0137	-0.026	-0.0382	-0.0505	-0.0627	-0.0749	-0.0872	-0.0994	-0.112	-0.124	-0.136	-0.148	-0.161	-0.173	-0.185	-0.197	-0.21	-0.222	-0.234	-0.246	-0.259	-0.271	-0.283	-0.295	-0.308	-0.32	-0.332	-0.345	-0.357	-0.369	-0.381	-0.394
Exoc7		transport;exocytosis;cellular process;protein transport;vesicle-mediated transport;secretion;establishment of localization		cytosol;macromolecular complex;protein complex;cell part	0.576136	6.19	0.00545	0.00252	-0.000454	-0.00354	-0.00678	-0.0102	-0.014	-0.018	-0.0224	-0.0273	-0.0326	-0.0385	-0.0449	-0.052	-0.0598	-0.0682	-0.0775	-0.0875	-0.0984	-0.11	-0.122	-0.135	-0.149	-0.163	-0.178	-0.193	-0.209	-0.225	-0.242	-0.258	-0.275	-0.293	-0.31	-0.328	-0.345	-0.363	-0.381	-0.399	-0.417	-0.435
Exosc10	UNFOLDED_PROTEIN_RESPONSE	nucleobase-containing compound metabolic process;rRNA processing;RNA processing;RNA catabolic process;nitrogen compound metabolic process;metabolic process;catabolic process;cellular process;RNA metabolic process;mRNA metabolic process;cellular nitrogen compound metabolic process;regulation of gene expression, epigenetic;macromolecule metabolic process;cellular metabolic process;primary metabolic…	nucleotide binding;nucleic acid binding;RNA binding;catalytic activity;nuclease activity;exonuclease activity;exoribonuclease activity;ribonuclease activity;binding;3'-5' exonuclease activity;hydrolase activity;hydrolase activity, acting on ester bonds	exosome (RNase complex);nucleolus;cytoplasm;macromolecular complex;organelle;intracellular organelle;intracellular non-membrane-bounded organelle;protein complex;cell part	0.329564	6.07	0.178	0.162	0.147	0.132	0.117	0.102	0.0878	0.074	0.0606	0.0478	0.0357	0.024	0.0124	0.000804	-0.0112	-0.0239	-0.0375	-0.0523	-0.0684	-0.0858	-0.104	-0.124	-0.145	-0.167	-0.19	-0.214	-0.239	-0.265	-0.292	-0.32	-0.349	-0.379	-0.41	-0.441	-0.473	-0.506	-0.539	-0.572	-0.605	-0.639
[truncated: 4,594 more rows]
