# Supplementary material for: Alveolar regeneration through a Krt8+ transitional stem cell state that persists in human lung fibrosis
Source: Nat Commun. 2020 Jul 16;11:3559. doi: 10.1038/s41467-020-17358-3 (PMC7366678; doi:10.1038/s41467-020-17358-3)
Supplement: Supplementary file 9 — Supplementary Data 6 [file 41467_2020_17358_MOESM9_ESM.xlsx]

## Sheet: Legend
This table contains the results from the cell-cell communication analysis.
pair	Receptor-ligand pair identifier
gene.rec	Gene symbol for receptor
cluster.rec	Cell type for receptor
pval.rec	P-value taken from cell type marker analysis (Table S1) for receptor
logFC.rec	Average log foldchange taken from cell type marker analysis (Table S1) for receptor
gene.lig	Gene symbol for ligand
cluster.lig	Cell type for ligand
pval.lig	P-value taken from cell type marker analysis (Table S1) for ligand
logFC.lig	Average log foldchange taken from cell type marker analysis (Table S1) for ligand
metacelltype.lig	Cell type for ligand
metacelltype.rec	Cell type for receptor

## Sheet: Reclig_table_merged_hires_whole
pair	gene.rec	cluster.rec	pval.rec	logFC.rec	gene.lig	cluster.lig	pval.lig	logFC.lig	metacelltype.lig	metacelltype.rec
ADAM10_AXL	Axl	am	1.98383e-226	0.951892	Adam10	am	1.77118e-08	0.290017	Macrophages	Macrophages
ADAM10_AXL	Axl	am	1.98383e-226	0.951892	Adam10	classical_mo	1.39932e-11	0.294544	Monocytes	Macrophages
ADAM10_AXL	Axl	am	1.98383e-226	0.951892	Adam10	im	3.08728e-27	0.368789	Macrophages	Macrophages
ADAM10_AXL	Axl	am	1.98383e-226	0.951892	Adam10	lec	1.29586e-07	0.637336	Endothelial_cells	Macrophages
ADAM10_AXL	Axl	am	1.98383e-226	0.951892	Adam10	unassigned	4.15202e-19	0.270704	NA	Macrophages
ADAM10_AXL	Axl	am	1.98383e-226	0.951892	Adam10	hires|AT1 cells	1.98619e-07	1.37917	NA	Macrophages
ADAM15_ITGA9	Itga9	lec	1.797e-23	0.832376	Adam15	vcam1_vec	1.32548e-21	0.893122	Endothelial_cells	Endothelial_cells
ADAM15_ITGA9	Itga9	lec	1.797e-23	0.832376	Adam15	vec	5.93081e-33	0.919797	Endothelial_cells	Endothelial_cells
ADAM15_ITGA9	Itga9	hires|AT2 cells	1.63388e-48	1.82152	Adam15	vcam1_vec	1.32548e-21	0.893122	Endothelial_cells	NA
ADAM15_ITGA9	Itga9	hires|AT2 cells	1.63388e-48	1.82152	Adam15	vec	5.93081e-33	0.919797	Endothelial_cells	NA
ADAM15_ITGA9	Itga9	hires|activated AT2	7.43498e-30	1.21129	Adam15	vcam1_vec	1.32548e-21	0.893122	Endothelial_cells	NA
ADAM15_ITGA9	Itga9	hires|activated AT2	7.43498e-30	1.21129	Adam15	vec	5.93081e-33	0.919797	Endothelial_cells	NA
ADAM15_ITGB1	Itgb1	ccl17_dc	7.40534e-05	0.318264	Adam15	vcam1_vec	1.32548e-21	0.893122	Endothelial_cells	Dendritic_cells
ADAM15_ITGB1	Itgb1	ccl17_dc	7.40534e-05	0.318264	Adam15	vec	5.93081e-33	0.919797	Endothelial_cells	Dendritic_cells
ADAM15_ITGB1	Itgb1	cec	6.87827e-06	0.621911	Adam15	vcam1_vec	1.32548e-21	0.893122	Endothelial_cells	Endothelial_cells
ADAM15_ITGB1	Itgb1	cec	6.87827e-06	0.621911	Adam15	vec	5.93081e-33	0.919797	Endothelial_cells	Endothelial_cells
ADAM15_ITGB1	Itgb1	fibroblasts	2.9467e-136	1.17169	Adam15	vcam1_vec	1.32548e-21	0.893122	Endothelial_cells	Fibroblasts
ADAM15_ITGB1	Itgb1	fibroblasts	2.9467e-136	1.17169	Adam15	vec	5.93081e-33	0.919797	Endothelial_cells	Fibroblasts
ADAM15_ITGB1	Itgb1	fn1_mcpg	7.75909e-12	0.601385	Adam15	vcam1_vec	1.32548e-21	0.893122	Endothelial_cells	Macrophages
ADAM15_ITGB1	Itgb1	fn1_mcpg	7.75909e-12	0.601385	Adam15	vec	5.93081e-33	0.919797	Endothelial_cells	Macrophages
ADAM15_ITGB1	Itgb1	lec	2.67439e-21	0.782269	Adam15	vcam1_vec	1.32548e-21	0.893122	Endothelial_cells	Endothelial_cells
ADAM15_ITGB1	Itgb1	lec	2.67439e-21	0.782269	Adam15	vec	5.93081e-33	0.919797	Endothelial_cells	Endothelial_cells
ADAM15_ITGB1	Itgb1	smooth_muscle_cells	6.51913e-13	1.09065	Adam15	vcam1_vec	1.32548e-21	0.893122	Endothelial_cells	Smooth_muscle_cells
ADAM15_ITGB1	Itgb1	smooth_muscle_cells	6.51913e-13	1.09065	Adam15	vec	5.93081e-33	0.919797	Endothelial_cells	Smooth_muscle_cells
ADAM15_ITGB1	Itgb1	vcam1_vec	5.65911e-22	0.941592	Adam15	vcam1_vec	1.32548e-21	0.893122	Endothelial_cells	Endothelial_cells
ADAM15_ITGB1	Itgb1	vcam1_vec	5.65911e-22	0.941592	Adam15	vec	5.93081e-33	0.919797	Endothelial_cells	Endothelial_cells
ADAM15_ITGB1	Itgb1	vec	2.05945e-20	0.732464	Adam15	vcam1_vec	1.32548e-21	0.893122	Endothelial_cells	Endothelial_cells
ADAM15_ITGB1	Itgb1	vec	2.05945e-20	0.732464	Adam15	vec	5.93081e-33	0.919797	Endothelial_cells	Endothelial_cells
ADAM15_ITGB1	Itgb1	hires|AT1 cells	1.06455e-23	1.38659	Adam15	vcam1_vec	1.32548e-21	0.893122	Endothelial_cells	NA
ADAM15_ITGB1	Itgb1	hires|AT1 cells	1.06455e-23	1.38659	Adam15	vec	5.93081e-33	0.919797	Endothelial_cells	NA
ADAM15_ITGB1	Itgb1	hires|Krt8 ADI	5.07572e-129	2.10171	Adam15	vcam1_vec	1.32548e-21	0.893122	Endothelial_cells	NA
ADAM15_ITGB1	Itgb1	hires|Krt8 ADI	5.07572e-129	2.10171	Adam15	vec	5.93081e-33	0.919797	Endothelial_cells	NA
ADAM28_ITGA4	Itga4	ccl17_dc	1.90889e-17	0.836239	Adam28	hires|activated club cells	0.000665822	0.55295	NA	Dendritic_cells
ADAM28_ITGA4	Itga4	ccl17_dc	1.90889e-17	0.836239	Adam28	hires|club cells	2.97155e-09	0.856993	NA	Dendritic_cells
ADAM28_ITGA4	Itga4	ccl17_dc	1.90889e-17	0.836239	Adam28	hires|goblet cells	2.85298e-13	1.53307	NA	Dendritic_cells
ADAM28_ITGA4	Itga4	im	4.74736e-18	0.27944	Adam28	hires|activated club cells	0.000665822	0.55295	NA	Macrophages
ADAM28_ITGA4	Itga4	im	4.74736e-18	0.27944	Adam28	hires|club cells	2.97155e-09	0.856993	NA	Macrophages
ADAM28_ITGA4	Itga4	im	4.74736e-18	0.27944	Adam28	hires|goblet cells	2.85298e-13	1.53307	NA	Macrophages
ADAM28_ITGA4	Itga4	nk_cells	7.90378e-10	1.01227	Adam28	hires|activated club cells	0.000665822	0.55295	NA	NK_cells
ADAM28_ITGA4	Itga4	nk_cells	7.90378e-10	1.01227	Adam28	hires|club cells	2.97155e-09	0.856993	NA	NK_cells
ADAM28_ITGA4	Itga4	nk_cells	7.90378e-10	1.01227	Adam28	hires|goblet cells	2.85298e-13	1.53307	NA	NK_cells
ADAM28_ITGA4	Itga4	nonclassical_mo	5.54218e-24	1.25504	Adam28	hires|activated club cells	0.000665822	0.55295	NA	Monocytes
ADAM28_ITGA4	Itga4	nonclassical_mo	5.54218e-24	1.25504	Adam28	hires|club cells	2.97155e-09	0.856993	NA	Monocytes
ADAM28_ITGA4	Itga4	nonclassical_mo	5.54218e-24	1.25504	Adam28	hires|goblet cells	2.85298e-13	1.53307	NA	Monocytes
ADAM9_ITGA6	Itga6	fn1_mcpg	3.46469e-20	0.884606	Adam9	cd163_im	1.09028e-18	0.518193	Macrophages	Macrophages
ADAM9_ITGA6	Itga6	im	1.50861e-26	0.285815	Adam9	cd163_im	1.09028e-18	0.518193	Macrophages	Macrophages
ADAM9_ITGA6	Itga6	vec	1.25013e-47	1.10916	Adam9	cd163_im	1.09028e-18	0.518193	Macrophages	Endothelial_cells
ADAM9_ITGB1	Itgb1	ccl17_dc	7.40534e-05	0.318264	Adam9	cd163_im	1.09028e-18	0.518193	Macrophages	Dendritic_cells
ADAM9_ITGB1	Itgb1	cec	6.87827e-06	0.621911	Adam9	cd163_im	1.09028e-18	0.518193	Macrophages	Endothelial_cells
ADAM9_ITGB1	Itgb1	fibroblasts	2.9467e-136	1.17169	Adam9	cd163_im	1.09028e-18	0.518193	Macrophages	Fibroblasts
ADAM9_ITGB1	Itgb1	fn1_mcpg	7.75909e-12	0.601385	Adam9	cd163_im	1.09028e-18	0.518193	Macrophages	Macrophages
ADAM9_ITGB1	Itgb1	lec	2.67439e-21	0.782269	Adam9	cd163_im	1.09028e-18	0.518193	Macrophages	Endothelial_cells
ADAM9_ITGB1	Itgb1	smooth_muscle_cells	6.51913e-13	1.09065	Adam9	cd163_im	1.09028e-18	0.518193	Macrophages	Smooth_muscle_cells
ADAM9_ITGB1	Itgb1	vcam1_vec	5.65911e-22	0.941592	Adam9	cd163_im	1.09028e-18	0.518193	Macrophages	Endothelial_cells
ADAM9_ITGB1	Itgb1	vec	2.05945e-20	0.732464	Adam9	cd163_im	1.09028e-18	0.518193	Macrophages	Endothelial_cells
ADAM9_ITGB1	Itgb1	hires|AT1 cells	1.06455e-23	1.38659	Adam9	cd163_im	1.09028e-18	0.518193	Macrophages	NA
ADAM9_ITGB1	Itgb1	hires|Krt8 ADI	5.07572e-129	2.10171	Adam9	cd163_im	1.09028e-18	0.518193	Macrophages	NA
ANGPT2_TEK	Tek	vcam1_vec	4.35425e-238	1.79064	Angpt2	lec	0	1.61514	Endothelial_cells	Endothelial_cells
ANGPT2_TEK	Tek	vec	0	1.8261	Angpt2	lec	0	1.61514	Endothelial_cells	Endothelial_cells
ANGPT2_TIE1	Tie1	cec	9.00106e-41	0.959273	Angpt2	lec	0	1.61514	Endothelial_cells	Endothelial_cells
ANGPT2_TIE1	Tie1	lec	5.83352e-125	1.10679	Angpt2	lec	0	1.61514	Endothelial_cells	Endothelial_cells
ANGPT2_TIE1	Tie1	vcam1_vec	5.51082e-87	1.11435	Angpt2	lec	0	1.61514	Endothelial_cells	Endothelial_cells
ANGPTL4_TIE1	Tie1	cec	9.00106e-41	0.959273	Angptl4	fibroblasts	5.35651e-128	0.819262	Fibroblasts	Endothelial_cells
ANGPTL4_TIE1	Tie1	lec	5.83352e-125	1.10679	Angptl4	fibroblasts	5.35651e-128	0.819262	Fibroblasts	Endothelial_cells
ANGPTL4_TIE1	Tie1	vcam1_vec	5.51082e-87	1.11435	Angptl4	fibroblasts	5.35651e-128	0.819262	Fibroblasts	Endothelial_cells
APOE_LDLR	Ldlr	hires|AT2 cells	0.00132303	0.844298	Apoe	cd163_im	8.04427e-185	1.38542	Macrophages	NA
APOE_LDLR	Ldlr	hires|AT2 cells	0.00132303	0.844298	Apoe	fn1_mcpg	9.3599e-41	0.550164	Macrophages	NA
APOE_LDLR	Ldlr	hires|AT2 cells	0.00132303	0.844298	Apoe	im	1.47637e-209	1.32501	Macrophages	NA
APOE_LDLR	Ldlr	hires|AT2 cells	0.00132303	0.844298	Apoe	mono_im	0	1.86893	Macrophages	NA
APOE_LDLR	Ldlr	hires|AT2 cells	0.00132303	0.844298	Apoe	hires|AT2 cells	1.23688e-11	1.07127	NA	NA
APOE_LDLR	Ldlr	hires|AT2 cells	0.00132303	0.844298	Apoe	hires|basal cells	1.03438e-05	2.82034	NA	NA
APOE_LDLR	Ldlr	hires|AT2 cells	0.00132303	0.844298	Apoe	hires|goblet cells	0.000336084	1.40956	NA	NA
APOE_LRP1	Lrp1	am	4.20455e-62	0.641529	Apoe	cd163_im	8.04427e-185	1.38542	Macrophages	Macrophages
APOE_LRP1	Lrp1	am	4.20455e-62	0.641529	Apoe	fn1_mcpg	9.3599e-41	0.550164	Macrophages	Macrophages
APOE_LRP1	Lrp1	am	4.20455e-62	0.641529	Apoe	im	1.47637e-209	1.32501	Macrophages	Macrophages
APOE_LRP1	Lrp1	am	4.20455e-62	0.641529	Apoe	mono_im	0	1.86893	Macrophages	Macrophages
APOE_LRP1	Lrp1	am	4.20455e-62	0.641529	Apoe	hires|AT2 cells	1.23688e-11	1.07127	NA	Macrophages
APOE_LRP1	Lrp1	am	4.20455e-62	0.641529	Apoe	hires|basal cells	1.03438e-05	2.82034	NA	Macrophages
APOE_LRP1	Lrp1	am	4.20455e-62	0.641529	Apoe	hires|goblet cells	0.000336084	1.40956	NA	Macrophages
APOE_LRP1	Lrp1	fibroblasts	4.78287e-17	0.330123	Apoe	cd163_im	8.04427e-185	1.38542	Macrophages	Fibroblasts
APOE_LRP1	Lrp1	fibroblasts	4.78287e-17	0.330123	Apoe	fn1_mcpg	9.3599e-41	0.550164	Macrophages	Fibroblasts
APOE_LRP1	Lrp1	fibroblasts	4.78287e-17	0.330123	Apoe	im	1.47637e-209	1.32501	Macrophages	Fibroblasts
APOE_LRP1	Lrp1	fibroblasts	4.78287e-17	0.330123	Apoe	mono_im	0	1.86893	Macrophages	Fibroblasts
APOE_LRP1	Lrp1	fibroblasts	4.78287e-17	0.330123	Apoe	hires|AT2 cells	1.23688e-11	1.07127	NA	Fibroblasts
APOE_LRP1	Lrp1	fibroblasts	4.78287e-17	0.330123	Apoe	hires|basal cells	1.03438e-05	2.82034	NA	Fibroblasts
APOE_LRP1	Lrp1	fibroblasts	4.78287e-17	0.330123	Apoe	hires|goblet cells	0.000336084	1.40956	NA	Fibroblasts
APOE_LRP1	Lrp1	mesothelial_cells	1.61859e-10	0.321306	Apoe	cd163_im	8.04427e-185	1.38542	Macrophages	Mesothelial_cells
APOE_LRP1	Lrp1	mesothelial_cells	1.61859e-10	0.321306	Apoe	fn1_mcpg	9.3599e-41	0.550164	Macrophages	Mesothelial_cells
APOE_LRP1	Lrp1	mesothelial_cells	1.61859e-10	0.321306	Apoe	im	1.47637e-209	1.32501	Macrophages	Mesothelial_cells
APOE_LRP1	Lrp1	mesothelial_cells	1.61859e-10	0.321306	Apoe	mono_im	0	1.86893	Macrophages	Mesothelial_cells
APOE_LRP1	Lrp1	mesothelial_cells	1.61859e-10	0.321306	Apoe	hires|AT2 cells	1.23688e-11	1.07127	NA	Mesothelial_cells
APOE_LRP1	Lrp1	mesothelial_cells	1.61859e-10	0.321306	Apoe	hires|basal cells	1.03438e-05	2.82034	NA	Mesothelial_cells
APOE_LRP1	Lrp1	mesothelial_cells	1.61859e-10	0.321306	Apoe	hires|goblet cells	0.000336084	1.40956	NA	Mesothelial_cells
APOE_LRP1	Lrp1	mono_im	2.43517e-125	0.490524	Apoe	cd163_im	8.04427e-185	1.38542	Macrophages	Macrophages
APOE_LRP1	Lrp1	mono_im	2.43517e-125	0.490524	Apoe	fn1_mcpg	9.3599e-41	0.550164	Macrophages	Macrophages
APOE_LRP1	Lrp1	mono_im	2.43517e-125	0.490524	Apoe	im	1.47637e-209	1.32501	Macrophages	Macrophages
APOE_LRP1	Lrp1	mono_im	2.43517e-125	0.490524	Apoe	mono_im	0	1.86893	Macrophages	Macrophages
APOE_LRP1	Lrp1	mono_im	2.43517e-125	0.490524	Apoe	hires|AT2 cells	1.23688e-11	1.07127	NA	Macrophages
APOE_LRP1	Lrp1	mono_im	2.43517e-125	0.490524	Apoe	hires|basal cells	1.03438e-05	2.82034	NA	Macrophages
APOE_LRP1	Lrp1	mono_im	2.43517e-125	0.490524	Apoe	hires|goblet cells	0.000336084	1.40956	NA	Macrophages
APOE_LRP2	Lrp2	alv_epithelium	0	0.989554	Apoe	cd163_im	8.04427e-185	1.38542	Macrophages	Alveolar_epithelium
APOE_LRP2	Lrp2	alv_epithelium	0	0.989554	Apoe	fn1_mcpg	9.3599e-41	0.550164	Macrophages	Alveolar_epithelium
APOE_LRP2	Lrp2	alv_epithelium	0	0.989554	Apoe	im	1.47637e-209	1.32501	Macrophages	Alveolar_epithelium
APOE_LRP2	Lrp2	alv_epithelium	0	0.989554	Apoe	mono_im	0	1.86893	Macrophages	Alveolar_epithelium
APOE_LRP2	Lrp2	alv_epithelium	0	0.989554	Apoe	hires|AT2 cells	1.23688e-11	1.07127	NA	Alveolar_epithelium
APOE_LRP2	Lrp2	alv_epithelium	0	0.989554	Apoe	hires|basal cells	1.03438e-05	2.82034	NA	Alveolar_epithelium
APOE_LRP2	Lrp2	alv_epithelium	0	0.989554	Apoe	hires|goblet cells	0.000336084	1.40956	NA	Alveolar_epithelium
APOE_LRP2	Lrp2	hires|AT2 cells	2.99305e-57	1.26468	Apoe	cd163_im	8.04427e-185	1.38542	Macrophages	NA
APOE_LRP2	Lrp2	hires|AT2 cells	2.99305e-57	1.26468	Apoe	fn1_mcpg	9.3599e-41	0.550164	Macrophages	NA
APOE_LRP2	Lrp2	hires|AT2 cells	2.99305e-57	1.26468	Apoe	im	1.47637e-209	1.32501	Macrophages	NA
APOE_LRP2	Lrp2	hires|AT2 cells	2.99305e-57	1.26468	Apoe	mono_im	0	1.86893	Macrophages	NA
APOE_LRP2	Lrp2	hires|AT2 cells	2.99305e-57	1.26468	Apoe	hires|AT2 cells	1.23688e-11	1.07127	NA	NA
APOE_LRP2	Lrp2	hires|AT2 cells	2.99305e-57	1.26468	Apoe	hires|basal cells	1.03438e-05	2.82034	NA	NA
APOE_LRP2	Lrp2	hires|AT2 cells	2.99305e-57	1.26468	Apoe	hires|goblet cells	0.000336084	1.40956	NA	NA
APOE_LRP2	Lrp2	hires|activated AT2	7.21194e-244	2.33922	Apoe	cd163_im	8.04427e-185	1.38542	Macrophages	NA
APOE_LRP2	Lrp2	hires|activated AT2	7.21194e-244	2.33922	Apoe	fn1_mcpg	9.3599e-41	0.550164	Macrophages	NA
APOE_LRP2	Lrp2	hires|activated AT2	7.21194e-244	2.33922	Apoe	im	1.47637e-209	1.32501	Macrophages	NA
APOE_LRP2	Lrp2	hires|activated AT2	7.21194e-244	2.33922	Apoe	mono_im	0	1.86893	Macrophages	NA
APOE_LRP2	Lrp2	hires|activated AT2	7.21194e-244	2.33922	Apoe	hires|AT2 cells	1.23688e-11	1.07127	NA	NA
APOE_LRP2	Lrp2	hires|activated AT2	7.21194e-244	2.33922	Apoe	hires|basal cells	1.03438e-05	2.82034	NA	NA
APOE_LRP2	Lrp2	hires|activated AT2	7.21194e-244	2.33922	Apoe	hires|goblet cells	0.000336084	1.40956	NA	NA
APOE_SCARB1	Scarb1	vec	4.10738e-81	1.23211	Apoe	cd163_im	8.04427e-185	1.38542	Macrophages	Endothelial_cells
APOE_SCARB1	Scarb1	vec	4.10738e-81	1.23211	Apoe	fn1_mcpg	9.3599e-41	0.550164	Macrophages	Endothelial_cells
APOE_SCARB1	Scarb1	vec	4.10738e-81	1.23211	Apoe	im	1.47637e-209	1.32501	Macrophages	Endothelial_cells
APOE_SCARB1	Scarb1	vec	4.10738e-81	1.23211	Apoe	mono_im	0	1.86893	Macrophages	Endothelial_cells
APOE_SCARB1	Scarb1	vec	4.10738e-81	1.23211	Apoe	hires|AT2 cells	1.23688e-11	1.07127	NA	Endothelial_cells
APOE_SCARB1	Scarb1	vec	4.10738e-81	1.23211	Apoe	hires|basal cells	1.03438e-05	2.82034	NA	Endothelial_cells
APOE_SCARB1	Scarb1	vec	4.10738e-81	1.23211	Apoe	hires|goblet cells	0.000336084	1.40956	NA	Endothelial_cells
APOE_SORL1	Sorl1	ciliated_cells	1.29391e-67	0.775441	Apoe	cd163_im	8.04427e-185	1.38542	Macrophages	Ciliated_cells
APOE_SORL1	Sorl1	ciliated_cells	1.29391e-67	0.775441	Apoe	fn1_mcpg	9.3599e-41	0.550164	Macrophages	Ciliated_cells
APOE_SORL1	Sorl1	ciliated_cells	1.29391e-67	0.775441	Apoe	im	1.47637e-209	1.32501	Macrophages	Ciliated_cells
APOE_SORL1	Sorl1	ciliated_cells	1.29391e-67	0.775441	Apoe	mono_im	0	1.86893	Macrophages	Ciliated_cells
APOE_SORL1	Sorl1	ciliated_cells	1.29391e-67	0.775441	Apoe	hires|AT2 cells	1.23688e-11	1.07127	NA	Ciliated_cells
APOE_SORL1	Sorl1	ciliated_cells	1.29391e-67	0.775441	Apoe	hires|basal cells	1.03438e-05	2.82034	NA	Ciliated_cells
APOE_SORL1	Sorl1	ciliated_cells	1.29391e-67	0.775441	Apoe	hires|goblet cells	0.000336084	1.40956	NA	Ciliated_cells
APOE_VLDLR	Vldlr	hires|AT2 cells	1.25625e-09	1.70554	Apoe	cd163_im	8.04427e-185	1.38542	Macrophages	NA
APOE_VLDLR	Vldlr	hires|AT2 cells	1.25625e-09	1.70554	Apoe	fn1_mcpg	9.3599e-41	0.550164	Macrophages	NA
APOE_VLDLR	Vldlr	hires|AT2 cells	1.25625e-09	1.70554	Apoe	im	1.47637e-209	1.32501	Macrophages	NA
APOE_VLDLR	Vldlr	hires|AT2 cells	1.25625e-09	1.70554	Apoe	mono_im	0	1.86893	Macrophages	NA
APOE_VLDLR	Vldlr	hires|AT2 cells	1.25625e-09	1.70554	Apoe	hires|AT2 cells	1.23688e-11	1.07127	NA	NA
APOE_VLDLR	Vldlr	hires|AT2 cells	1.25625e-09	1.70554	Apoe	hires|basal cells	1.03438e-05	2.82034	NA	NA
APOE_VLDLR	Vldlr	hires|AT2 cells	1.25625e-09	1.70554	Apoe	hires|goblet cells	0.000336084	1.40956	NA	NA
APP_CAV1	Cav1	cec	1.32149e-46	1.53121	App	am	4.51432e-50	0.368309	Macrophages	Endothelial_cells
APP_CAV1	Cav1	cec	1.32149e-46	1.53121	App	cec	1.54364e-29	1.14134	Endothelial_cells	Endothelial_cells
APP_CAV1	Cav1	cec	1.32149e-46	1.53121	App	fn1_mcpg	2.8917e-07	0.385427	Macrophages	Endothelial_cells
APP_CAV1	Cav1	cec	1.32149e-46	1.53121	App	mesothelial_cells	3.06008e-39	0.575508	Mesothelial_cells	Endothelial_cells
APP_CAV1	Cav1	cec	1.32149e-46	1.53121	App	mono_im	1.04634e-65	0.266614	Macrophages	Endothelial_cells
APP_CAV1	Cav1	cec	1.32149e-46	1.53121	App	vcam1_vec	6.52055e-05	0.414986	Endothelial_cells	Endothelial_cells
APP_CAV1	Cav1	cec	1.32149e-46	1.53121	App	hires|AT1 cells	3.91528e-72	2.00721	NA	Endothelial_cells
APP_CAV1	Cav1	cec	1.32149e-46	1.53121	App	hires|AT2 cells	1.58961e-61	0.837091	NA	Endothelial_cells
APP_CAV1	Cav1	cec	1.32149e-46	1.53121	App	hires|Krt8 ADI	4.22341e-38	1.04552	NA	Endothelial_cells
APP_CAV1	Cav1	cec	1.32149e-46	1.53121	App	hires|activated AT2	2.75193e-29	0.669236	NA	Endothelial_cells
APP_CAV1	Cav1	lec	1.40671e-14	0.876276	App	am	4.51432e-50	0.368309	Macrophages	Endothelial_cells
APP_CAV1	Cav1	lec	1.40671e-14	0.876276	App	cec	1.54364e-29	1.14134	Endothelial_cells	Endothelial_cells
APP_CAV1	Cav1	lec	1.40671e-14	0.876276	App	fn1_mcpg	2.8917e-07	0.385427	Macrophages	Endothelial_cells
APP_CAV1	Cav1	lec	1.40671e-14	0.876276	App	mesothelial_cells	3.06008e-39	0.575508	Mesothelial_cells	Endothelial_cells
APP_CAV1	Cav1	lec	1.40671e-14	0.876276	App	mono_im	1.04634e-65	0.266614	Macrophages	Endothelial_cells
APP_CAV1	Cav1	lec	1.40671e-14	0.876276	App	vcam1_vec	6.52055e-05	0.414986	Endothelial_cells	Endothelial_cells
APP_CAV1	Cav1	lec	1.40671e-14	0.876276	App	hires|AT1 cells	3.91528e-72	2.00721	NA	Endothelial_cells
APP_CAV1	Cav1	lec	1.40671e-14	0.876276	App	hires|AT2 cells	1.58961e-61	0.837091	NA	Endothelial_cells
APP_CAV1	Cav1	lec	1.40671e-14	0.876276	App	hires|Krt8 ADI	4.22341e-38	1.04552	NA	Endothelial_cells
APP_CAV1	Cav1	lec	1.40671e-14	0.876276	App	hires|activated AT2	2.75193e-29	0.669236	NA	Endothelial_cells
APP_CAV1	Cav1	mesothelial_cells	8.95756e-136	1.10999	App	am	4.51432e-50	0.368309	Macrophages	Mesothelial_cells
APP_CAV1	Cav1	mesothelial_cells	8.95756e-136	1.10999	App	cec	1.54364e-29	1.14134	Endothelial_cells	Mesothelial_cells
APP_CAV1	Cav1	mesothelial_cells	8.95756e-136	1.10999	App	fn1_mcpg	2.8917e-07	0.385427	Macrophages	Mesothelial_cells
APP_CAV1	Cav1	mesothelial_cells	8.95756e-136	1.10999	App	mesothelial_cells	3.06008e-39	0.575508	Mesothelial_cells	Mesothelial_cells
APP_CAV1	Cav1	mesothelial_cells	8.95756e-136	1.10999	App	mono_im	1.04634e-65	0.266614	Macrophages	Mesothelial_cells
APP_CAV1	Cav1	mesothelial_cells	8.95756e-136	1.10999	App	vcam1_vec	6.52055e-05	0.414986	Endothelial_cells	Mesothelial_cells
APP_CAV1	Cav1	mesothelial_cells	8.95756e-136	1.10999	App	hires|AT1 cells	3.91528e-72	2.00721	NA	Mesothelial_cells
APP_CAV1	Cav1	mesothelial_cells	8.95756e-136	1.10999	App	hires|AT2 cells	1.58961e-61	0.837091	NA	Mesothelial_cells
APP_CAV1	Cav1	mesothelial_cells	8.95756e-136	1.10999	App	hires|Krt8 ADI	4.22341e-38	1.04552	NA	Mesothelial_cells
APP_CAV1	Cav1	mesothelial_cells	8.95756e-136	1.10999	App	hires|activated AT2	2.75193e-29	0.669236	NA	Mesothelial_cells
APP_CAV1	Cav1	vcam1_vec	1.46978e-77	1.41804	App	am	4.51432e-50	0.368309	Macrophages	Endothelial_cells
APP_CAV1	Cav1	vcam1_vec	1.46978e-77	1.41804	App	cec	1.54364e-29	1.14134	Endothelial_cells	Endothelial_cells
APP_CAV1	Cav1	vcam1_vec	1.46978e-77	1.41804	App	fn1_mcpg	2.8917e-07	0.385427	Macrophages	Endothelial_cells
APP_CAV1	Cav1	vcam1_vec	1.46978e-77	1.41804	App	mesothelial_cells	3.06008e-39	0.575508	Mesothelial_cells	Endothelial_cells
APP_CAV1	Cav1	vcam1_vec	1.46978e-77	1.41804	App	mono_im	1.04634e-65	0.266614	Macrophages	Endothelial_cells
APP_CAV1	Cav1	vcam1_vec	1.46978e-77	1.41804	App	vcam1_vec	6.52055e-05	0.414986	Endothelial_cells	Endothelial_cells
APP_CAV1	Cav1	vcam1_vec	1.46978e-77	1.41804	App	hires|AT1 cells	3.91528e-72	2.00721	NA	Endothelial_cells
APP_CAV1	Cav1	vcam1_vec	1.46978e-77	1.41804	App	hires|AT2 cells	1.58961e-61	0.837091	NA	Endothelial_cells
APP_CAV1	Cav1	vcam1_vec	1.46978e-77	1.41804	App	hires|Krt8 ADI	4.22341e-38	1.04552	NA	Endothelial_cells
APP_CAV1	Cav1	vcam1_vec	1.46978e-77	1.41804	App	hires|activated AT2	2.75193e-29	0.669236	NA	Endothelial_cells
APP_CAV1	Cav1	vec	1.32062e-293	1.87501	App	am	4.51432e-50	0.368309	Macrophages	Endothelial_cells
APP_CAV1	Cav1	vec	1.32062e-293	1.87501	App	cec	1.54364e-29	1.14134	Endothelial_cells	Endothelial_cells
APP_CAV1	Cav1	vec	1.32062e-293	1.87501	App	fn1_mcpg	2.8917e-07	0.385427	Macrophages	Endothelial_cells
APP_CAV1	Cav1	vec	1.32062e-293	1.87501	App	mesothelial_cells	3.06008e-39	0.575508	Mesothelial_cells	Endothelial_cells
APP_CAV1	Cav1	vec	1.32062e-293	1.87501	App	mono_im	1.04634e-65	0.266614	Macrophages	Endothelial_cells
APP_CAV1	Cav1	vec	1.32062e-293	1.87501	App	vcam1_vec	6.52055e-05	0.414986	Endothelial_cells	Endothelial_cells
APP_CAV1	Cav1	vec	1.32062e-293	1.87501	App	hires|AT1 cells	3.91528e-72	2.00721	NA	Endothelial_cells
APP_CAV1	Cav1	vec	1.32062e-293	1.87501	App	hires|AT2 cells	1.58961e-61	0.837091	NA	Endothelial_cells
APP_CAV1	Cav1	vec	1.32062e-293	1.87501	App	hires|Krt8 ADI	4.22341e-38	1.04552	NA	Endothelial_cells
APP_CAV1	Cav1	vec	1.32062e-293	1.87501	App	hires|activated AT2	2.75193e-29	0.669236	NA	Endothelial_cells
APP_CAV1	Cav1	hires|AT1 cells	7.81818e-25	4.23137	App	am	4.51432e-50	0.368309	Macrophages	NA
APP_CAV1	Cav1	hires|AT1 cells	7.81818e-25	4.23137	App	cec	1.54364e-29	1.14134	Endothelial_cells	NA
APP_CAV1	Cav1	hires|AT1 cells	7.81818e-25	4.23137	App	fn1_mcpg	2.8917e-07	0.385427	Macrophages	NA
APP_CAV1	Cav1	hires|AT1 cells	7.81818e-25	4.23137	App	mesothelial_cells	3.06008e-39	0.575508	Mesothelial_cells	NA
APP_CAV1	Cav1	hires|AT1 cells	7.81818e-25	4.23137	App	mono_im	1.04634e-65	0.266614	Macrophages	NA
APP_CAV1	Cav1	hires|AT1 cells	7.81818e-25	4.23137	App	vcam1_vec	6.52055e-05	0.414986	Endothelial_cells	NA
APP_CAV1	Cav1	hires|AT1 cells	7.81818e-25	4.23137	App	hires|AT1 cells	3.91528e-72	2.00721	NA	NA
APP_CAV1	Cav1	hires|AT1 cells	7.81818e-25	4.23137	App	hires|AT2 cells	1.58961e-61	0.837091	NA	NA
APP_CAV1	Cav1	hires|AT1 cells	7.81818e-25	4.23137	App	hires|Krt8 ADI	4.22341e-38	1.04552	NA	NA
APP_CAV1	Cav1	hires|AT1 cells	7.81818e-25	4.23137	App	hires|activated AT2	2.75193e-29	0.669236	NA	NA
APP_CAV1	Cav1	hires|basal cells	0.000893425	3.26041	App	am	4.51432e-50	0.368309	Macrophages	NA
APP_CAV1	Cav1	hires|basal cells	0.000893425	3.26041	App	cec	1.54364e-29	1.14134	Endothelial_cells	NA
APP_CAV1	Cav1	hires|basal cells	0.000893425	3.26041	App	fn1_mcpg	2.8917e-07	0.385427	Macrophages	NA
APP_CAV1	Cav1	hires|basal cells	0.000893425	3.26041	App	mesothelial_cells	3.06008e-39	0.575508	Mesothelial_cells	NA
APP_CAV1	Cav1	hires|basal cells	0.000893425	3.26041	App	mono_im	1.04634e-65	0.266614	Macrophages	NA
APP_CAV1	Cav1	hires|basal cells	0.000893425	3.26041	App	vcam1_vec	6.52055e-05	0.414986	Endothelial_cells	NA
APP_CAV1	Cav1	hires|basal cells	0.000893425	3.26041	App	hires|AT1 cells	3.91528e-72	2.00721	NA	NA
APP_CAV1	Cav1	hires|basal cells	0.000893425	3.26041	App	hires|AT2 cells	1.58961e-61	0.837091	NA	NA
APP_CAV1	Cav1	hires|basal cells	0.000893425	3.26041	App	hires|Krt8 ADI	4.22341e-38	1.04552	NA	NA
APP_CAV1	Cav1	hires|basal cells	0.000893425	3.26041	App	hires|activated AT2	2.75193e-29	0.669236	NA	NA
APP_CD74	Cd74	b_cells	5.36282e-273	1.13415	App	am	4.51432e-50	0.368309	Macrophages	B_cells
APP_CD74	Cd74	b_cells	5.36282e-273	1.13415	App	cec	1.54364e-29	1.14134	Endothelial_cells	B_cells
APP_CD74	Cd74	b_cells	5.36282e-273	1.13415	App	fn1_mcpg	2.8917e-07	0.385427	Macrophages	B_cells
APP_CD74	Cd74	b_cells	5.36282e-273	1.13415	App	mesothelial_cells	3.06008e-39	0.575508	Mesothelial_cells	B_cells
APP_CD74	Cd74	b_cells	5.36282e-273	1.13415	App	mono_im	1.04634e-65	0.266614	Macrophages	B_cells
APP_CD74	Cd74	b_cells	5.36282e-273	1.13415	App	vcam1_vec	6.52055e-05	0.414986	Endothelial_cells	B_cells
APP_CD74	Cd74	b_cells	5.36282e-273	1.13415	App	hires|AT1 cells	3.91528e-72	2.00721	NA	B_cells
APP_CD74	Cd74	b_cells	5.36282e-273	1.13415	App	hires|AT2 cells	1.58961e-61	0.837091	NA	B_cells
APP_CD74	Cd74	b_cells	5.36282e-273	1.13415	App	hires|Krt8 ADI	4.22341e-38	1.04552	NA	B_cells
APP_CD74	Cd74	b_cells	5.36282e-273	1.13415	App	hires|activated AT2	2.75193e-29	0.669236	NA	B_cells
APP_CD74	Cd74	ccl17_dc	7.15008e-33	0.808613	App	am	4.51432e-50	0.368309	Macrophages	Dendritic_cells
APP_CD74	Cd74	ccl17_dc	7.15008e-33	0.808613	App	cec	1.54364e-29	1.14134	Endothelial_cells	Dendritic_cells
APP_CD74	Cd74	ccl17_dc	7.15008e-33	0.808613	App	fn1_mcpg	2.8917e-07	0.385427	Macrophages	Dendritic_cells
APP_CD74	Cd74	ccl17_dc	7.15008e-33	0.808613	App	mesothelial_cells	3.06008e-39	0.575508	Mesothelial_cells	Dendritic_cells
APP_CD74	Cd74	ccl17_dc	7.15008e-33	0.808613	App	mono_im	1.04634e-65	0.266614	Macrophages	Dendritic_cells
APP_CD74	Cd74	ccl17_dc	7.15008e-33	0.808613	App	vcam1_vec	6.52055e-05	0.414986	Endothelial_cells	Dendritic_cells
APP_CD74	Cd74	ccl17_dc	7.15008e-33	0.808613	App	hires|AT1 cells	3.91528e-72	2.00721	NA	Dendritic_cells
APP_CD74	Cd74	ccl17_dc	7.15008e-33	0.808613	App	hires|AT2 cells	1.58961e-61	0.837091	NA	Dendritic_cells
APP_CD74	Cd74	ccl17_dc	7.15008e-33	0.808613	App	hires|Krt8 ADI	4.22341e-38	1.04552	NA	Dendritic_cells
APP_CD74	Cd74	ccl17_dc	7.15008e-33	0.808613	App	hires|activated AT2	2.75193e-29	0.669236	NA	Dendritic_cells
APP_CD74	Cd74	cd103_dc	0	1.61833	App	am	4.51432e-50	0.368309	Macrophages	Dendritic_cells
APP_CD74	Cd74	cd103_dc	0	1.61833	App	cec	1.54364e-29	1.14134	Endothelial_cells	Dendritic_cells
APP_CD74	Cd74	cd103_dc	0	1.61833	App	fn1_mcpg	2.8917e-07	0.385427	Macrophages	Dendritic_cells
APP_CD74	Cd74	cd103_dc	0	1.61833	App	mesothelial_cells	3.06008e-39	0.575508	Mesothelial_cells	Dendritic_cells
APP_CD74	Cd74	cd103_dc	0	1.61833	App	mono_im	1.04634e-65	0.266614	Macrophages	Dendritic_cells
APP_CD74	Cd74	cd103_dc	0	1.61833	App	vcam1_vec	6.52055e-05	0.414986	Endothelial_cells	Dendritic_cells
APP_CD74	Cd74	cd103_dc	0	1.61833	App	hires|AT1 cells	3.91528e-72	2.00721	NA	Dendritic_cells
APP_CD74	Cd74	cd103_dc	0	1.61833	App	hires|AT2 cells	1.58961e-61	0.837091	NA	Dendritic_cells
APP_CD74	Cd74	cd103_dc	0	1.61833	App	hires|Krt8 ADI	4.22341e-38	1.04552	NA	Dendritic_cells
APP_CD74	Cd74	cd103_dc	0	1.61833	App	hires|activated AT2	2.75193e-29	0.669236	NA	Dendritic_cells
APP_CD74	Cd74	classical_mo	2.72958e-108	1.06683	App	am	4.51432e-50	0.368309	Macrophages	Monocytes
APP_CD74	Cd74	classical_mo	2.72958e-108	1.06683	App	cec	1.54364e-29	1.14134	Endothelial_cells	Monocytes
APP_CD74	Cd74	classical_mo	2.72958e-108	1.06683	App	fn1_mcpg	2.8917e-07	0.385427	Macrophages	Monocytes
APP_CD74	Cd74	classical_mo	2.72958e-108	1.06683	App	mesothelial_cells	3.06008e-39	0.575508	Mesothelial_cells	Monocytes
APP_CD74	Cd74	classical_mo	2.72958e-108	1.06683	App	mono_im	1.04634e-65	0.266614	Macrophages	Monocytes
APP_CD74	Cd74	classical_mo	2.72958e-108	1.06683	App	vcam1_vec	6.52055e-05	0.414986	Endothelial_cells	Monocytes
APP_CD74	Cd74	classical_mo	2.72958e-108	1.06683	App	hires|AT1 cells	3.91528e-72	2.00721	NA	Monocytes
APP_CD74	Cd74	classical_mo	2.72958e-108	1.06683	App	hires|AT2 cells	1.58961e-61	0.837091	NA	Monocytes
APP_CD74	Cd74	classical_mo	2.72958e-108	1.06683	App	hires|Krt8 ADI	4.22341e-38	1.04552	NA	Monocytes
APP_CD74	Cd74	classical_mo	2.72958e-108	1.06683	App	hires|activated AT2	2.75193e-29	0.669236	NA	Monocytes
APP_CD74	Cd74	dc	0	1.22999	App	am	4.51432e-50	0.368309	Macrophages	Dendritic_cells
APP_CD74	Cd74	dc	0	1.22999	App	cec	1.54364e-29	1.14134	Endothelial_cells	Dendritic_cells
APP_CD74	Cd74	dc	0	1.22999	App	fn1_mcpg	2.8917e-07	0.385427	Macrophages	Dendritic_cells
APP_CD74	Cd74	dc	0	1.22999	App	mesothelial_cells	3.06008e-39	0.575508	Mesothelial_cells	Dendritic_cells
APP_CD74	Cd74	dc	0	1.22999	App	mono_im	1.04634e-65	0.266614	Macrophages	Dendritic_cells
APP_CD74	Cd74	dc	0	1.22999	App	vcam1_vec	6.52055e-05	0.414986	Endothelial_cells	Dendritic_cells
APP_CD74	Cd74	dc	0	1.22999	App	hires|AT1 cells	3.91528e-72	2.00721	NA	Dendritic_cells
APP_CD74	Cd74	dc	0	1.22999	App	hires|AT2 cells	1.58961e-61	0.837091	NA	Dendritic_cells
APP_CD74	Cd74	dc	0	1.22999	App	hires|Krt8 ADI	4.22341e-38	1.04552	NA	Dendritic_cells
APP_CD74	Cd74	dc	0	1.22999	App	hires|activated AT2	2.75193e-29	0.669236	NA	Dendritic_cells
APP_CD74	Cd74	im	1.32549e-80	1.16205	App	am	4.51432e-50	0.368309	Macrophages	Macrophages
APP_CD74	Cd74	im	1.32549e-80	1.16205	App	cec	1.54364e-29	1.14134	Endothelial_cells	Macrophages
APP_CD74	Cd74	im	1.32549e-80	1.16205	App	fn1_mcpg	2.8917e-07	0.385427	Macrophages	Macrophages
APP_CD74	Cd74	im	1.32549e-80	1.16205	App	mesothelial_cells	3.06008e-39	0.575508	Mesothelial_cells	Macrophages
APP_CD74	Cd74	im	1.32549e-80	1.16205	App	mono_im	1.04634e-65	0.266614	Macrophages	Macrophages
APP_CD74	Cd74	im	1.32549e-80	1.16205	App	vcam1_vec	6.52055e-05	0.414986	Endothelial_cells	Macrophages
APP_CD74	Cd74	im	1.32549e-80	1.16205	App	hires|AT1 cells	3.91528e-72	2.00721	NA	Macrophages
APP_CD74	Cd74	im	1.32549e-80	1.16205	App	hires|AT2 cells	1.58961e-61	0.837091	NA	Macrophages
APP_CD74	Cd74	im	1.32549e-80	1.16205	App	hires|Krt8 ADI	4.22341e-38	1.04552	NA	Macrophages
APP_CD74	Cd74	im	1.32549e-80	1.16205	App	hires|activated AT2	2.75193e-29	0.669236	NA	Macrophages
APP_CD74	Cd74	hires|AT2 cells	1.29836e-59	1.14796	App	am	4.51432e-50	0.368309	Macrophages	NA
APP_CD74	Cd74	hires|AT2 cells	1.29836e-59	1.14796	App	cec	1.54364e-29	1.14134	Endothelial_cells	NA
APP_CD74	Cd74	hires|AT2 cells	1.29836e-59	1.14796	App	fn1_mcpg	2.8917e-07	0.385427	Macrophages	NA
APP_CD74	Cd74	hires|AT2 cells	1.29836e-59	1.14796	App	mesothelial_cells	3.06008e-39	0.575508	Mesothelial_cells	NA
APP_CD74	Cd74	hires|AT2 cells	1.29836e-59	1.14796	App	mono_im	1.04634e-65	0.266614	Macrophages	NA
APP_CD74	Cd74	hires|AT2 cells	1.29836e-59	1.14796	App	vcam1_vec	6.52055e-05	0.414986	Endothelial_cells	NA
APP_CD74	Cd74	hires|AT2 cells	1.29836e-59	1.14796	App	hires|AT1 cells	3.91528e-72	2.00721	NA	NA
APP_CD74	Cd74	hires|AT2 cells	1.29836e-59	1.14796	App	hires|AT2 cells	1.58961e-61	0.837091	NA	NA
APP_CD74	Cd74	hires|AT2 cells	1.29836e-59	1.14796	App	hires|Krt8 ADI	4.22341e-38	1.04552	NA	NA
APP_CD74	Cd74	hires|AT2 cells	1.29836e-59	1.14796	App	hires|activated AT2	2.75193e-29	0.669236	NA	NA
APP_CD74	Cd74	hires|activated AT2	2.47514e-108	1.59979	App	am	4.51432e-50	0.368309	Macrophages	NA
APP_CD74	Cd74	hires|activated AT2	2.47514e-108	1.59979	App	cec	1.54364e-29	1.14134	Endothelial_cells	NA
APP_CD74	Cd74	hires|activated AT2	2.47514e-108	1.59979	App	fn1_mcpg	2.8917e-07	0.385427	Macrophages	NA
APP_CD74	Cd74	hires|activated AT2	2.47514e-108	1.59979	App	mesothelial_cells	3.06008e-39	0.575508	Mesothelial_cells	NA
APP_CD74	Cd74	hires|activated AT2	2.47514e-108	1.59979	App	mono_im	1.04634e-65	0.266614	Macrophages	NA
APP_CD74	Cd74	hires|activated AT2	2.47514e-108	1.59979	App	vcam1_vec	6.52055e-05	0.414986	Endothelial_cells	NA
APP_CD74	Cd74	hires|activated AT2	2.47514e-108	1.59979	App	hires|AT1 cells	3.91528e-72	2.00721	NA	NA
APP_CD74	Cd74	hires|activated AT2	2.47514e-108	1.59979	App	hires|AT2 cells	1.58961e-61	0.837091	NA	NA
APP_CD74	Cd74	hires|activated AT2	2.47514e-108	1.59979	App	hires|Krt8 ADI	4.22341e-38	1.04552	NA	NA
APP_CD74	Cd74	hires|activated AT2	2.47514e-108	1.59979	App	hires|activated AT2	2.75193e-29	0.669236	NA	NA
APP_LRP1	Lrp1	am	4.20455e-62	0.641529	App	am	4.51432e-50	0.368309	Macrophages	Macrophages
APP_LRP1	Lrp1	am	4.20455e-62	0.641529	App	cec	1.54364e-29	1.14134	Endothelial_cells	Macrophages
APP_LRP1	Lrp1	am	4.20455e-62	0.641529	App	fn1_mcpg	2.8917e-07	0.385427	Macrophages	Macrophages
APP_LRP1	Lrp1	am	4.20455e-62	0.641529	App	mesothelial_cells	3.06008e-39	0.575508	Mesothelial_cells	Macrophages
APP_LRP1	Lrp1	am	4.20455e-62	0.641529	App	mono_im	1.04634e-65	0.266614	Macrophages	Macrophages
APP_LRP1	Lrp1	am	4.20455e-62	0.641529	App	vcam1_vec	6.52055e-05	0.414986	Endothelial_cells	Macrophages
APP_LRP1	Lrp1	am	4.20455e-62	0.641529	App	hires|AT1 cells	3.91528e-72	2.00721	NA	Macrophages
APP_LRP1	Lrp1	am	4.20455e-62	0.641529	App	hires|AT2 cells	1.58961e-61	0.837091	NA	Macrophages
APP_LRP1	Lrp1	am	4.20455e-62	0.641529	App	hires|Krt8 ADI	4.22341e-38	1.04552	NA	Macrophages
APP_LRP1	Lrp1	am	4.20455e-62	0.641529	App	hires|activated AT2	2.75193e-29	0.669236	NA	Macrophages
APP_LRP1	Lrp1	fibroblasts	4.78287e-17	0.330123	App	am	4.51432e-50	0.368309	Macrophages	Fibroblasts
APP_LRP1	Lrp1	fibroblasts	4.78287e-17	0.330123	App	cec	1.54364e-29	1.14134	Endothelial_cells	Fibroblasts
APP_LRP1	Lrp1	fibroblasts	4.78287e-17	0.330123	App	fn1_mcpg	2.8917e-07	0.385427	Macrophages	Fibroblasts
APP_LRP1	Lrp1	fibroblasts	4.78287e-17	0.330123	App	mesothelial_cells	3.06008e-39	0.575508	Mesothelial_cells	Fibroblasts
APP_LRP1	Lrp1	fibroblasts	4.78287e-17	0.330123	App	mono_im	1.04634e-65	0.266614	Macrophages	Fibroblasts
APP_LRP1	Lrp1	fibroblasts	4.78287e-17	0.330123	App	vcam1_vec	6.52055e-05	0.414986	Endothelial_cells	Fibroblasts
APP_LRP1	Lrp1	fibroblasts	4.78287e-17	0.330123	App	hires|AT1 cells	3.91528e-72	2.00721	NA	Fibroblasts
APP_LRP1	Lrp1	fibroblasts	4.78287e-17	0.330123	App	hires|AT2 cells	1.58961e-61	0.837091	NA	Fibroblasts
APP_LRP1	Lrp1	fibroblasts	4.78287e-17	0.330123	App	hires|Krt8 ADI	4.22341e-38	1.04552	NA	Fibroblasts
APP_LRP1	Lrp1	fibroblasts	4.78287e-17	0.330123	App	hires|activated AT2	2.75193e-29	0.669236	NA	Fibroblasts
APP_LRP1	Lrp1	mesothelial_cells	1.61859e-10	0.321306	App	am	4.51432e-50	0.368309	Macrophages	Mesothelial_cells
APP_LRP1	Lrp1	mesothelial_cells	1.61859e-10	0.321306	App	cec	1.54364e-29	1.14134	Endothelial_cells	Mesothelial_cells
APP_LRP1	Lrp1	mesothelial_cells	1.61859e-10	0.321306	App	fn1_mcpg	2.8917e-07	0.385427	Macrophages	Mesothelial_cells
APP_LRP1	Lrp1	mesothelial_cells	1.61859e-10	0.321306	App	mesothelial_cells	3.06008e-39	0.575508	Mesothelial_cells	Mesothelial_cells
APP_LRP1	Lrp1	mesothelial_cells	1.61859e-10	0.321306	App	mono_im	1.04634e-65	0.266614	Macrophages	Mesothelial_cells
APP_LRP1	Lrp1	mesothelial_cells	1.61859e-10	0.321306	App	vcam1_vec	6.52055e-05	0.414986	Endothelial_cells	Mesothelial_cells
APP_LRP1	Lrp1	mesothelial_cells	1.61859e-10	0.321306	App	hires|AT1 cells	3.91528e-72	2.00721	NA	Mesothelial_cells
APP_LRP1	Lrp1	mesothelial_cells	1.61859e-10	0.321306	App	hires|AT2 cells	1.58961e-61	0.837091	NA	Mesothelial_cells
APP_LRP1	Lrp1	mesothelial_cells	1.61859e-10	0.321306	App	hires|Krt8 ADI	4.22341e-38	1.04552	NA	Mesothelial_cells
APP_LRP1	Lrp1	mesothelial_cells	1.61859e-10	0.321306	App	hires|activated AT2	2.75193e-29	0.669236	NA	Mesothelial_cells
APP_LRP1	Lrp1	mono_im	2.43517e-125	0.490524	App	am	4.51432e-50	0.368309	Macrophages	Macrophages
APP_LRP1	Lrp1	mono_im	2.43517e-125	0.490524	App	cec	1.54364e-29	1.14134	Endothelial_cells	Macrophages
APP_LRP1	Lrp1	mono_im	2.43517e-125	0.490524	App	fn1_mcpg	2.8917e-07	0.385427	Macrophages	Macrophages
APP_LRP1	Lrp1	mono_im	2.43517e-125	0.490524	App	mesothelial_cells	3.06008e-39	0.575508	Mesothelial_cells	Macrophages
APP_LRP1	Lrp1	mono_im	2.43517e-125	0.490524	App	mono_im	1.04634e-65	0.266614	Macrophages	Macrophages
APP_LRP1	Lrp1	mono_im	2.43517e-125	0.490524	App	vcam1_vec	6.52055e-05	0.414986	Endothelial_cells	Macrophages
APP_LRP1	Lrp1	mono_im	2.43517e-125	0.490524	App	hires|AT1 cells	3.91528e-72	2.00721	NA	Macrophages
APP_LRP1	Lrp1	mono_im	2.43517e-125	0.490524	App	hires|AT2 cells	1.58961e-61	0.837091	NA	Macrophages
APP_LRP1	Lrp1	mono_im	2.43517e-125	0.490524	App	hires|Krt8 ADI	4.22341e-38	1.04552	NA	Macrophages
APP_LRP1	Lrp1	mono_im	2.43517e-125	0.490524	App	hires|activated AT2	2.75193e-29	0.669236	NA	Macrophages
APP_TNFRSF21	Tnfrsf21	hires|activated club cells	0.00297615	1.01823	App	am	4.51432e-50	0.368309	Macrophages	NA
APP_TNFRSF21	Tnfrsf21	hires|activated club cells	0.00297615	1.01823	App	cec	1.54364e-29	1.14134	Endothelial_cells	NA
APP_TNFRSF21	Tnfrsf21	hires|activated club cells	0.00297615	1.01823	App	fn1_mcpg	2.8917e-07	0.385427	Macrophages	NA
APP_TNFRSF21	Tnfrsf21	hires|activated club cells	0.00297615	1.01823	App	mesothelial_cells	3.06008e-39	0.575508	Mesothelial_cells	NA
APP_TNFRSF21	Tnfrsf21	hires|activated club cells	0.00297615	1.01823	App	mono_im	1.04634e-65	0.266614	Macrophages	NA
APP_TNFRSF21	Tnfrsf21	hires|activated club cells	0.00297615	1.01823	App	vcam1_vec	6.52055e-05	0.414986	Endothelial_cells	NA
APP_TNFRSF21	Tnfrsf21	hires|activated club cells	0.00297615	1.01823	App	hires|AT1 cells	3.91528e-72	2.00721	NA	NA
APP_TNFRSF21	Tnfrsf21	hires|activated club cells	0.00297615	1.01823	App	hires|AT2 cells	1.58961e-61	0.837091	NA	NA
APP_TNFRSF21	Tnfrsf21	hires|activated club cells	0.00297615	1.01823	App	hires|Krt8 ADI	4.22341e-38	1.04552	NA	NA
APP_TNFRSF21	Tnfrsf21	hires|activated club cells	0.00297615	1.01823	App	hires|activated AT2	2.75193e-29	0.669236	NA	NA
APP_TNFRSF21	Tnfrsf21	hires|club cells	1.01363e-05	1.30698	App	am	4.51432e-50	0.368309	Macrophages	NA
APP_TNFRSF21	Tnfrsf21	hires|club cells	1.01363e-05	1.30698	App	cec	1.54364e-29	1.14134	Endothelial_cells	NA
APP_TNFRSF21	Tnfrsf21	hires|club cells	1.01363e-05	1.30698	App	fn1_mcpg	2.8917e-07	0.385427	Macrophages	NA
APP_TNFRSF21	Tnfrsf21	hires|club cells	1.01363e-05	1.30698	App	mesothelial_cells	3.06008e-39	0.575508	Mesothelial_cells	NA
APP_TNFRSF21	Tnfrsf21	hires|club cells	1.01363e-05	1.30698	App	mono_im	1.04634e-65	0.266614	Macrophages	NA
APP_TNFRSF21	Tnfrsf21	hires|club cells	1.01363e-05	1.30698	App	vcam1_vec	6.52055e-05	0.414986	Endothelial_cells	NA
APP_TNFRSF21	Tnfrsf21	hires|club cells	1.01363e-05	1.30698	App	hires|AT1 cells	3.91528e-72	2.00721	NA	NA
APP_TNFRSF21	Tnfrsf21	hires|club cells	1.01363e-05	1.30698	App	hires|AT2 cells	1.58961e-61	0.837091	NA	NA
APP_TNFRSF21	Tnfrsf21	hires|club cells	1.01363e-05	1.30698	App	hires|Krt8 ADI	4.22341e-38	1.04552	NA	NA
APP_TNFRSF21	Tnfrsf21	hires|club cells	1.01363e-05	1.30698	App	hires|activated AT2	2.75193e-29	0.669236	NA	NA
B2M_CD3D	Cd3d	t_cells	0	2.12363	B2m	ccl17_dc	7.85861e-49	0.752788	Dendritic_cells	T_cells
B2M_CD3D	Cd3d	t_cells	0	2.12363	B2m	cd163_im	3.46915e-30	0.380483	Macrophages	T_cells
B2M_CD3D	Cd3d	t_cells	0	2.12363	B2m	cec	2.81842e-15	0.544958	Endothelial_cells	T_cells
B2M_CD3D	Cd3d	t_cells	0	2.12363	B2m	classical_mo	7.04171e-195	0.767865	Monocytes	T_cells
B2M_CD3D	Cd3d	t_cells	0	2.12363	B2m	im	2.36727e-89	0.558744	Macrophages	T_cells
B2M_CD3D	Cd3d	t_cells	0	2.12363	B2m	mono_im	4.17283e-207	0.371584	Macrophages	T_cells
B2M_CD3D	Cd3d	t_cells	0	2.12363	B2m	nonclassical_mo	3.39307e-26	0.674725	Monocytes	T_cells
B2M_CD3D	Cd3d	t_cells	0	2.12363	B2m	vec	3.50813e-20	0.267415	Endothelial_cells	T_cells
B2M_CD3D	Cd3d	t_cells	0	2.12363	B2m	hires|AT1 cells	2.86085e-13	0.928035	NA	T_cells
B2M_CD3D	Cd3d	t_cells	0	2.12363	B2m	hires|Krt8 ADI	5.93882e-153	2.06815	NA	T_cells
B2M_CD3D	Cd3d	t_cells	0	2.12363	B2m	hires|activated AT2	9.55845e-169	1.57269	NA	T_cells
B2M_CD3D	Cd3d	t_cells	0	2.12363	B2m	hires|goblet cells	2.53656e-12	0.780069	NA	T_cells
B2M_CD3G	Cd3g	t_cells	0	2.11106	B2m	ccl17_dc	7.85861e-49	0.752788	Dendritic_cells	T_cells
B2M_CD3G	Cd3g	t_cells	0	2.11106	B2m	cd163_im	3.46915e-30	0.380483	Macrophages	T_cells
B2M_CD3G	Cd3g	t_cells	0	2.11106	B2m	cec	2.81842e-15	0.544958	Endothelial_cells	T_cells
B2M_CD3G	Cd3g	t_cells	0	2.11106	B2m	classical_mo	7.04171e-195	0.767865	Monocytes	T_cells
B2M_CD3G	Cd3g	t_cells	0	2.11106	B2m	im	2.36727e-89	0.558744	Macrophages	T_cells
B2M_CD3G	Cd3g	t_cells	0	2.11106	B2m	mono_im	4.17283e-207	0.371584	Macrophages	T_cells
B2M_CD3G	Cd3g	t_cells	0	2.11106	B2m	nonclassical_mo	3.39307e-26	0.674725	Monocytes	T_cells
B2M_CD3G	Cd3g	t_cells	0	2.11106	B2m	vec	3.50813e-20	0.267415	Endothelial_cells	T_cells
B2M_CD3G	Cd3g	t_cells	0	2.11106	B2m	hires|AT1 cells	2.86085e-13	0.928035	NA	T_cells
B2M_CD3G	Cd3g	t_cells	0	2.11106	B2m	hires|Krt8 ADI	5.93882e-153	2.06815	NA	T_cells
B2M_CD3G	Cd3g	t_cells	0	2.11106	B2m	hires|activated AT2	9.55845e-169	1.57269	NA	T_cells
B2M_CD3G	Cd3g	t_cells	0	2.11106	B2m	hires|goblet cells	2.53656e-12	0.780069	NA	T_cells
B2M_HFE	Hfe	cd103_dc	1.17258e-61	0.847637	B2m	ccl17_dc	7.85861e-49	0.752788	Dendritic_cells	Dendritic_cells
B2M_HFE	Hfe	cd103_dc	1.17258e-61	0.847637	B2m	cd163_im	3.46915e-30	0.380483	Macrophages	Dendritic_cells
B2M_HFE	Hfe	cd103_dc	1.17258e-61	0.847637	B2m	cec	2.81842e-15	0.544958	Endothelial_cells	Dendritic_cells
B2M_HFE	Hfe	cd103_dc	1.17258e-61	0.847637	B2m	classical_mo	7.04171e-195	0.767865	Monocytes	Dendritic_cells
B2M_HFE	Hfe	cd103_dc	1.17258e-61	0.847637	B2m	im	2.36727e-89	0.558744	Macrophages	Dendritic_cells
B2M_HFE	Hfe	cd103_dc	1.17258e-61	0.847637	B2m	mono_im	4.17283e-207	0.371584	Macrophages	Dendritic_cells
B2M_HFE	Hfe	cd103_dc	1.17258e-61	0.847637	B2m	nonclassical_mo	3.39307e-26	0.674725	Monocytes	Dendritic_cells
B2M_HFE	Hfe	cd103_dc	1.17258e-61	0.847637	B2m	vec	3.50813e-20	0.267415	Endothelial_cells	Dendritic_cells
B2M_HFE	Hfe	cd103_dc	1.17258e-61	0.847637	B2m	hires|AT1 cells	2.86085e-13	0.928035	NA	Dendritic_cells
B2M_HFE	Hfe	cd103_dc	1.17258e-61	0.847637	B2m	hires|Krt8 ADI	5.93882e-153	2.06815	NA	Dendritic_cells
B2M_HFE	Hfe	cd103_dc	1.17258e-61	0.847637	B2m	hires|activated AT2	9.55845e-169	1.57269	NA	Dendritic_cells
B2M_HFE	Hfe	cd103_dc	1.17258e-61	0.847637	B2m	hires|goblet cells	2.53656e-12	0.780069	NA	Dendritic_cells
B2M_HFE	Hfe	cd163_im	6.17688e-36	0.728707	B2m	ccl17_dc	7.85861e-49	0.752788	Dendritic_cells	Macrophages
B2M_HFE	Hfe	cd163_im	6.17688e-36	0.728707	B2m	cd163_im	3.46915e-30	0.380483	Macrophages	Macrophages
B2M_HFE	Hfe	cd163_im	6.17688e-36	0.728707	B2m	cec	2.81842e-15	0.544958	Endothelial_cells	Macrophages
B2M_HFE	Hfe	cd163_im	6.17688e-36	0.728707	B2m	classical_mo	7.04171e-195	0.767865	Monocytes	Macrophages
B2M_HFE	Hfe	cd163_im	6.17688e-36	0.728707	B2m	im	2.36727e-89	0.558744	Macrophages	Macrophages
B2M_HFE	Hfe	cd163_im	6.17688e-36	0.728707	B2m	mono_im	4.17283e-207	0.371584	Macrophages	Macrophages
B2M_HFE	Hfe	cd163_im	6.17688e-36	0.728707	B2m	nonclassical_mo	3.39307e-26	0.674725	Monocytes	Macrophages
B2M_HFE	Hfe	cd163_im	6.17688e-36	0.728707	B2m	vec	3.50813e-20	0.267415	Endothelial_cells	Macrophages
B2M_HFE	Hfe	cd163_im	6.17688e-36	0.728707	B2m	hires|AT1 cells	2.86085e-13	0.928035	NA	Macrophages
B2M_HFE	Hfe	cd163_im	6.17688e-36	0.728707	B2m	hires|Krt8 ADI	5.93882e-153	2.06815	NA	Macrophages
B2M_HFE	Hfe	cd163_im	6.17688e-36	0.728707	B2m	hires|activated AT2	9.55845e-169	1.57269	NA	Macrophages
B2M_HFE	Hfe	cd163_im	6.17688e-36	0.728707	B2m	hires|goblet cells	2.53656e-12	0.780069	NA	Macrophages
B2M_KLRD1	Klrd1	ccl17_dc	2.54427e-29	0.781496	B2m	ccl17_dc	7.85861e-49	0.752788	Dendritic_cells	Dendritic_cells
B2M_KLRD1	Klrd1	ccl17_dc	2.54427e-29	0.781496	B2m	cd163_im	3.46915e-30	0.380483	Macrophages	Dendritic_cells
B2M_KLRD1	Klrd1	ccl17_dc	2.54427e-29	0.781496	B2m	cec	2.81842e-15	0.544958	Endothelial_cells	Dendritic_cells
B2M_KLRD1	Klrd1	ccl17_dc	2.54427e-29	0.781496	B2m	classical_mo	7.04171e-195	0.767865	Monocytes	Dendritic_cells
B2M_KLRD1	Klrd1	ccl17_dc	2.54427e-29	0.781496	B2m	im	2.36727e-89	0.558744	Macrophages	Dendritic_cells
B2M_KLRD1	Klrd1	ccl17_dc	2.54427e-29	0.781496	B2m	mono_im	4.17283e-207	0.371584	Macrophages	Dendritic_cells
B2M_KLRD1	Klrd1	ccl17_dc	2.54427e-29	0.781496	B2m	nonclassical_mo	3.39307e-26	0.674725	Monocytes	Dendritic_cells
B2M_KLRD1	Klrd1	ccl17_dc	2.54427e-29	0.781496	B2m	vec	3.50813e-20	0.267415	Endothelial_cells	Dendritic_cells
B2M_KLRD1	Klrd1	ccl17_dc	2.54427e-29	0.781496	B2m	hires|AT1 cells	2.86085e-13	0.928035	NA	Dendritic_cells
B2M_KLRD1	Klrd1	ccl17_dc	2.54427e-29	0.781496	B2m	hires|Krt8 ADI	5.93882e-153	2.06815	NA	Dendritic_cells
B2M_KLRD1	Klrd1	ccl17_dc	2.54427e-29	0.781496	B2m	hires|activated AT2	9.55845e-169	1.57269	NA	Dendritic_cells
B2M_KLRD1	Klrd1	ccl17_dc	2.54427e-29	0.781496	B2m	hires|goblet cells	2.53656e-12	0.780069	NA	Dendritic_cells
B2M_KLRD1	Klrd1	nk_cells	0	2.2989	B2m	ccl17_dc	7.85861e-49	0.752788	Dendritic_cells	NK_cells
B2M_KLRD1	Klrd1	nk_cells	0	2.2989	B2m	cd163_im	3.46915e-30	0.380483	Macrophages	NK_cells
B2M_KLRD1	Klrd1	nk_cells	0	2.2989	B2m	cec	2.81842e-15	0.544958	Endothelial_cells	NK_cells
B2M_KLRD1	Klrd1	nk_cells	0	2.2989	B2m	classical_mo	7.04171e-195	0.767865	Monocytes	NK_cells
B2M_KLRD1	Klrd1	nk_cells	0	2.2989	B2m	im	2.36727e-89	0.558744	Macrophages	NK_cells
B2M_KLRD1	Klrd1	nk_cells	0	2.2989	B2m	mono_im	4.17283e-207	0.371584	Macrophages	NK_cells
B2M_KLRD1	Klrd1	nk_cells	0	2.2989	B2m	nonclassical_mo	3.39307e-26	0.674725	Monocytes	NK_cells
B2M_KLRD1	Klrd1	nk_cells	0	2.2989	B2m	vec	3.50813e-20	0.267415	Endothelial_cells	NK_cells
B2M_KLRD1	Klrd1	nk_cells	0	2.2989	B2m	hires|AT1 cells	2.86085e-13	0.928035	NA	NK_cells
B2M_KLRD1	Klrd1	nk_cells	0	2.2989	B2m	hires|Krt8 ADI	5.93882e-153	2.06815	NA	NK_cells
B2M_KLRD1	Klrd1	nk_cells	0	2.2989	B2m	hires|activated AT2	9.55845e-169	1.57269	NA	NK_cells
B2M_KLRD1	Klrd1	nk_cells	0	2.2989	B2m	hires|goblet cells	2.53656e-12	0.780069	NA	NK_cells
B2M_TFRC	Tfrc	hires|activated AT2	3.7054e-72	1.66246	B2m	ccl17_dc	7.85861e-49	0.752788	Dendritic_cells	NA
B2M_TFRC	Tfrc	hires|activated AT2	3.7054e-72	1.66246	B2m	cd163_im	3.46915e-30	0.380483	Macrophages	NA
B2M_TFRC	Tfrc	hires|activated AT2	3.7054e-72	1.66246	B2m	cec	2.81842e-15	0.544958	Endothelial_cells	NA
B2M_TFRC	Tfrc	hires|activated AT2	3.7054e-72	1.66246	B2m	classical_mo	7.04171e-195	0.767865	Monocytes	NA
B2M_TFRC	Tfrc	hires|activated AT2	3.7054e-72	1.66246	B2m	im	2.36727e-89	0.558744	Macrophages	NA
B2M_TFRC	Tfrc	hires|activated AT2	3.7054e-72	1.66246	B2m	mono_im	4.17283e-207	0.371584	Macrophages	NA
B2M_TFRC	Tfrc	hires|activated AT2	3.7054e-72	1.66246	B2m	nonclassical_mo	3.39307e-26	0.674725	Monocytes	NA
B2M_TFRC	Tfrc	hires|activated AT2	3.7054e-72	1.66246	B2m	vec	3.50813e-20	0.267415	Endothelial_cells	NA
B2M_TFRC	Tfrc	hires|activated AT2	3.7054e-72	1.66246	B2m	hires|AT1 cells	2.86085e-13	0.928035	NA	NA
B2M_TFRC	Tfrc	hires|activated AT2	3.7054e-72	1.66246	B2m	hires|Krt8 ADI	5.93882e-153	2.06815	NA	NA
B2M_TFRC	Tfrc	hires|activated AT2	3.7054e-72	1.66246	B2m	hires|activated AT2	9.55845e-169	1.57269	NA	NA
B2M_TFRC	Tfrc	hires|activated AT2	3.7054e-72	1.66246	B2m	hires|goblet cells	2.53656e-12	0.780069	NA	NA
BGN_TLR2	Tlr2	am	2.31684e-93	0.67413	Bgn	fibroblasts	0	2.0178	Fibroblasts	Macrophages
BGN_TLR2	Tlr2	am	2.31684e-93	0.67413	Bgn	mesothelial_cells	0	1.98332	Mesothelial_cells	Macrophages
BGN_TLR2	Tlr2	am	2.31684e-93	0.67413	Bgn	smooth_muscle_cells	3.55566e-25	1.31052	Smooth_muscle_cells	Macrophages
BGN_TLR2	Tlr2	am	2.31684e-93	0.67413	Bgn	vcam1_vec	8.59909e-06	0.454857	Endothelial_cells	Macrophages
BGN_TLR2	Tlr2	classical_mo	1.51211e-24	0.498292	Bgn	fibroblasts	0	2.0178	Fibroblasts	Monocytes
BGN_TLR2	Tlr2	classical_mo	1.51211e-24	0.498292	Bgn	mesothelial_cells	0	1.98332	Mesothelial_cells	Monocytes
BGN_TLR2	Tlr2	classical_mo	1.51211e-24	0.498292	Bgn	smooth_muscle_cells	3.55566e-25	1.31052	Smooth_muscle_cells	Monocytes
BGN_TLR2	Tlr2	classical_mo	1.51211e-24	0.498292	Bgn	vcam1_vec	8.59909e-06	0.454857	Endothelial_cells	Monocytes
BMP3_BMPR1B	Bmpr1b	hires|club cells	0.000486338	1.86671	Bmp3	hires|activated club cells	0.00108696	1.44267	NA	NA
BMP3_BMPR1B	Bmpr1b	hires|goblet cells	0.000786591	2.16109	Bmp3	hires|activated club cells	0.00108696	1.44267	NA	NA
BMP3_BMPR2	Bmpr2	cec	5.00236e-30	1.10051	Bmp3	hires|activated club cells	0.00108696	1.44267	NA	Endothelial_cells
BMP3_BMPR2	Bmpr2	vec	9.56334e-91	1.12816	Bmp3	hires|activated club cells	0.00108696	1.44267	NA	Endothelial_cells
BMP4_BMPR1B	Bmpr1b	hires|club cells	0.000486338	1.86671	Bmp4	hires|AT1 cells	1.28855e-09	1.52211	NA	NA
BMP4_BMPR1B	Bmpr1b	hires|goblet cells	0.000786591	2.16109	Bmp4	hires|AT1 cells	1.28855e-09	1.52211	NA	NA
BMP4_BMPR2	Bmpr2	cec	5.00236e-30	1.10051	Bmp4	hires|AT1 cells	1.28855e-09	1.52211	NA	Endothelial_cells
BMP4_BMPR2	Bmpr2	vec	9.56334e-91	1.12816	Bmp4	hires|AT1 cells	1.28855e-09	1.52211	NA	Endothelial_cells
BMP5_BMPR1B	Bmpr1b	hires|club cells	0.000486338	1.86671	Bmp5	hires|club cells	0.000890061	0.662849	NA	NA
BMP5_BMPR1B	Bmpr1b	hires|goblet cells	0.000786591	2.16109	Bmp5	hires|club cells	0.000890061	0.662849	NA	NA
BMP5_BMPR2	Bmpr2	cec	5.00236e-30	1.10051	Bmp5	hires|club cells	0.000890061	0.662849	NA	Endothelial_cells
BMP5_BMPR2	Bmpr2	vec	9.56334e-91	1.12816	Bmp5	hires|club cells	0.000890061	0.662849	NA	Endothelial_cells
BST1_CAV1	Cav1	cec	1.32149e-46	1.53121	Bst1	am	2.82996e-115	0.737071	Macrophages	Endothelial_cells
BST1_CAV1	Cav1	cec	1.32149e-46	1.53121	Bst1	fn1_mcpg	4.33526e-11	0.669884	Macrophages	Endothelial_cells
BST1_CAV1	Cav1	cec	1.32149e-46	1.53121	Bst1	mono_im	1.11446e-116	0.470878	Macrophages	Endothelial_cells
BST1_CAV1	Cav1	cec	1.32149e-46	1.53121	Bst1	vcam1_vec	0.000920564	0.50286	Endothelial_cells	Endothelial_cells
BST1_CAV1	Cav1	lec	1.40671e-14	0.876276	Bst1	am	2.82996e-115	0.737071	Macrophages	Endothelial_cells
BST1_CAV1	Cav1	lec	1.40671e-14	0.876276	Bst1	fn1_mcpg	4.33526e-11	0.669884	Macrophages	Endothelial_cells
BST1_CAV1	Cav1	lec	1.40671e-14	0.876276	Bst1	mono_im	1.11446e-116	0.470878	Macrophages	Endothelial_cells
BST1_CAV1	Cav1	lec	1.40671e-14	0.876276	Bst1	vcam1_vec	0.000920564	0.50286	Endothelial_cells	Endothelial_cells
BST1_CAV1	Cav1	mesothelial_cells	8.95756e-136	1.10999	Bst1	am	2.82996e-115	0.737071	Macrophages	Mesothelial_cells
BST1_CAV1	Cav1	mesothelial_cells	8.95756e-136	1.10999	Bst1	fn1_mcpg	4.33526e-11	0.669884	Macrophages	Mesothelial_cells
BST1_CAV1	Cav1	mesothelial_cells	8.95756e-136	1.10999	Bst1	mono_im	1.11446e-116	0.470878	Macrophages	Mesothelial_cells
BST1_CAV1	Cav1	mesothelial_cells	8.95756e-136	1.10999	Bst1	vcam1_vec	0.000920564	0.50286	Endothelial_cells	Mesothelial_cells
BST1_CAV1	Cav1	vcam1_vec	1.46978e-77	1.41804	Bst1	am	2.82996e-115	0.737071	Macrophages	Endothelial_cells
BST1_CAV1	Cav1	vcam1_vec	1.46978e-77	1.41804	Bst1	fn1_mcpg	4.33526e-11	0.669884	Macrophages	Endothelial_cells
BST1_CAV1	Cav1	vcam1_vec	1.46978e-77	1.41804	Bst1	mono_im	1.11446e-116	0.470878	Macrophages	Endothelial_cells
BST1_CAV1	Cav1	vcam1_vec	1.46978e-77	1.41804	Bst1	vcam1_vec	0.000920564	0.50286	Endothelial_cells	Endothelial_cells
BST1_CAV1	Cav1	vec	1.32062e-293	1.87501	Bst1	am	2.82996e-115	0.737071	Macrophages	Endothelial_cells
BST1_CAV1	Cav1	vec	1.32062e-293	1.87501	Bst1	fn1_mcpg	4.33526e-11	0.669884	Macrophages	Endothelial_cells
BST1_CAV1	Cav1	vec	1.32062e-293	1.87501	Bst1	mono_im	1.11446e-116	0.470878	Macrophages	Endothelial_cells
BST1_CAV1	Cav1	vec	1.32062e-293	1.87501	Bst1	vcam1_vec	0.000920564	0.50286	Endothelial_cells	Endothelial_cells
BST1_CAV1	Cav1	hires|AT1 cells	7.81818e-25	4.23137	Bst1	am	2.82996e-115	0.737071	Macrophages	NA
BST1_CAV1	Cav1	hires|AT1 cells	7.81818e-25	4.23137	Bst1	fn1_mcpg	4.33526e-11	0.669884	Macrophages	NA
BST1_CAV1	Cav1	hires|AT1 cells	7.81818e-25	4.23137	Bst1	mono_im	1.11446e-116	0.470878	Macrophages	NA
BST1_CAV1	Cav1	hires|AT1 cells	7.81818e-25	4.23137	Bst1	vcam1_vec	0.000920564	0.50286	Endothelial_cells	NA
BST1_CAV1	Cav1	hires|basal cells	0.000893425	3.26041	Bst1	am	2.82996e-115	0.737071	Macrophages	NA
BST1_CAV1	Cav1	hires|basal cells	0.000893425	3.26041	Bst1	fn1_mcpg	4.33526e-11	0.669884	Macrophages	NA
BST1_CAV1	Cav1	hires|basal cells	0.000893425	3.26041	Bst1	mono_im	1.11446e-116	0.470878	Macrophages	NA
BST1_CAV1	Cav1	hires|basal cells	0.000893425	3.26041	Bst1	vcam1_vec	0.000920564	0.50286	Endothelial_cells	NA
BTLA_CD79A	Cd79a	b_cells	0	2.07235	Btla	cd103_dc	5.11935e-226	1.03891	Dendritic_cells	B_cells
BTLA_CD79A	Cd79a	plasma_cells	3.01179e-29	0.285733	Btla	cd103_dc	5.11935e-226	1.03891	Dendritic_cells	NA
BTLA_VTCN1	Vtcn1	hires|goblet cells	0.000383967	3.21841	Btla	cd103_dc	5.11935e-226	1.03891	Dendritic_cells	NA
C1QA_CD93	Cd93	vcam1_vec	7.32057e-17	0.776174	C1qa	cd163_im	5.58252e-266	1.76037	Macrophages	Endothelial_cells
C1QA_CD93	Cd93	vcam1_vec	7.32057e-17	0.776174	C1qa	classical_mo	2.75413e-117	0.975844	Monocytes	Endothelial_cells
C1QA_CD93	Cd93	vcam1_vec	7.32057e-17	0.776174	C1qa	fn1_mcpg	2.7331e-21	0.759522	Macrophages	Endothelial_cells
C1QA_CD93	Cd93	vcam1_vec	7.32057e-17	0.776174	C1qa	im	2.06183e-286	1.36709	Macrophages	Endothelial_cells
C1QA_CD93	Cd93	vcam1_vec	7.32057e-17	0.776174	C1qa	mono_im	0	1.18732	Macrophages	Endothelial_cells
C1QA_CD93	Cd93	vcam1_vec	7.32057e-17	0.776174	C1qa	hires|goblet cells	0.00012046	1.7467	NA	Endothelial_cells
C1QA_CD93	Cd93	vec	0	1.97395	C1qa	cd163_im	5.58252e-266	1.76037	Macrophages	Endothelial_cells
C1QA_CD93	Cd93	vec	0	1.97395	C1qa	classical_mo	2.75413e-117	0.975844	Monocytes	Endothelial_cells
C1QA_CD93	Cd93	vec	0	1.97395	C1qa	fn1_mcpg	2.7331e-21	0.759522	Macrophages	Endothelial_cells
C1QA_CD93	Cd93	vec	0	1.97395	C1qa	im	2.06183e-286	1.36709	Macrophages	Endothelial_cells
C1QA_CD93	Cd93	vec	0	1.97395	C1qa	mono_im	0	1.18732	Macrophages	Endothelial_cells
C1QA_CD93	Cd93	vec	0	1.97395	C1qa	hires|goblet cells	0.00012046	1.7467	NA	Endothelial_cells
C1QB_LRP1	Lrp1	am	4.20455e-62	0.641529	C1qb	cd163_im	3.73883e-245	1.51318	Macrophages	Macrophages
C1QB_LRP1	Lrp1	am	4.20455e-62	0.641529	C1qb	classical_mo	7.75245e-162	0.984379	Monocytes	Macrophages
C1QB_LRP1	Lrp1	am	4.20455e-62	0.641529	C1qb	dc	1.34425e-23	0.269181	Dendritic_cells	Macrophages
C1QB_LRP1	Lrp1	am	4.20455e-62	0.641529	C1qb	fn1_mcpg	5.03161e-38	0.764648	Macrophages	Macrophages
C1QB_LRP1	Lrp1	am	4.20455e-62	0.641529	C1qb	im	0	1.43509	Macrophages	Macrophages
C1QB_LRP1	Lrp1	am	4.20455e-62	0.641529	C1qb	mono_im	0	1.30561	Macrophages	Macrophages
C1QB_LRP1	Lrp1	am	4.20455e-62	0.641529	C1qb	unassigned	9.51697e-29	0.414709	NA	Macrophages
C1QB_LRP1	Lrp1	am	4.20455e-62	0.641529	C1qb	hires|goblet cells	1.4747e-08	2.04568	NA	Macrophages
C1QB_LRP1	Lrp1	fibroblasts	4.78287e-17	0.330123	C1qb	cd163_im	3.73883e-245	1.51318	Macrophages	Fibroblasts
C1QB_LRP1	Lrp1	fibroblasts	4.78287e-17	0.330123	C1qb	classical_mo	7.75245e-162	0.984379	Monocytes	Fibroblasts
C1QB_LRP1	Lrp1	fibroblasts	4.78287e-17	0.330123	C1qb	dc	1.34425e-23	0.269181	Dendritic_cells	Fibroblasts
C1QB_LRP1	Lrp1	fibroblasts	4.78287e-17	0.330123	C1qb	fn1_mcpg	5.03161e-38	0.764648	Macrophages	Fibroblasts
C1QB_LRP1	Lrp1	fibroblasts	4.78287e-17	0.330123	C1qb	im	0	1.43509	Macrophages	Fibroblasts
C1QB_LRP1	Lrp1	fibroblasts	4.78287e-17	0.330123	C1qb	mono_im	0	1.30561	Macrophages	Fibroblasts
C1QB_LRP1	Lrp1	fibroblasts	4.78287e-17	0.330123	C1qb	unassigned	9.51697e-29	0.414709	NA	Fibroblasts
C1QB_LRP1	Lrp1	fibroblasts	4.78287e-17	0.330123	C1qb	hires|goblet cells	1.4747e-08	2.04568	NA	Fibroblasts
C1QB_LRP1	Lrp1	mesothelial_cells	1.61859e-10	0.321306	C1qb	cd163_im	3.73883e-245	1.51318	Macrophages	Mesothelial_cells
C1QB_LRP1	Lrp1	mesothelial_cells	1.61859e-10	0.321306	C1qb	classical_mo	7.75245e-162	0.984379	Monocytes	Mesothelial_cells
C1QB_LRP1	Lrp1	mesothelial_cells	1.61859e-10	0.321306	C1qb	dc	1.34425e-23	0.269181	Dendritic_cells	Mesothelial_cells
C1QB_LRP1	Lrp1	mesothelial_cells	1.61859e-10	0.321306	C1qb	fn1_mcpg	5.03161e-38	0.764648	Macrophages	Mesothelial_cells
C1QB_LRP1	Lrp1	mesothelial_cells	1.61859e-10	0.321306	C1qb	im	0	1.43509	Macrophages	Mesothelial_cells
C1QB_LRP1	Lrp1	mesothelial_cells	1.61859e-10	0.321306	C1qb	mono_im	0	1.30561	Macrophages	Mesothelial_cells
C1QB_LRP1	Lrp1	mesothelial_cells	1.61859e-10	0.321306	C1qb	unassigned	9.51697e-29	0.414709	NA	Mesothelial_cells
C1QB_LRP1	Lrp1	mesothelial_cells	1.61859e-10	0.321306	C1qb	hires|goblet cells	1.4747e-08	2.04568	NA	Mesothelial_cells
C1QB_LRP1	Lrp1	mono_im	2.43517e-125	0.490524	C1qb	cd163_im	3.73883e-245	1.51318	Macrophages	Macrophages
C1QB_LRP1	Lrp1	mono_im	2.43517e-125	0.490524	C1qb	classical_mo	7.75245e-162	0.984379	Monocytes	Macrophages
C1QB_LRP1	Lrp1	mono_im	2.43517e-125	0.490524	C1qb	dc	1.34425e-23	0.269181	Dendritic_cells	Macrophages
C1QB_LRP1	Lrp1	mono_im	2.43517e-125	0.490524	C1qb	fn1_mcpg	5.03161e-38	0.764648	Macrophages	Macrophages
C1QB_LRP1	Lrp1	mono_im	2.43517e-125	0.490524	C1qb	im	0	1.43509	Macrophages	Macrophages
C1QB_LRP1	Lrp1	mono_im	2.43517e-125	0.490524	C1qb	mono_im	0	1.30561	Macrophages	Macrophages
C1QB_LRP1	Lrp1	mono_im	2.43517e-125	0.490524	C1qb	unassigned	9.51697e-29	0.414709	NA	Macrophages
C1QB_LRP1	Lrp1	mono_im	2.43517e-125	0.490524	C1qb	hires|goblet cells	1.4747e-08	2.04568	NA	Macrophages
C3_C3AR1	C3ar1	cd163_im	4.21045e-45	0.89384	C3	fibroblasts	2.87193e-57	0.451283	Fibroblasts	Macrophages
C3_C3AR1	C3ar1	cd163_im	4.21045e-45	0.89384	C3	mesothelial_cells	0	3.72252	Mesothelial_cells	Macrophages
C3_C3AR1	C3ar1	cd163_im	4.21045e-45	0.89384	C3	hires|activated AT2	8.66368e-24	0.804452	NA	Macrophages
C3_C3AR1	C3ar1	cd163_im	4.21045e-45	0.89384	C3	hires|activated club cells	3.24748e-08	0.443842	NA	Macrophages
C3_C3AR1	C3ar1	cd163_im	4.21045e-45	0.89384	C3	hires|club cells	2.96052e-16	0.611696	NA	Macrophages
C3_C3AR1	C3ar1	cd163_im	4.21045e-45	0.89384	C3	hires|goblet cells	8.66167e-46	1.57807	NA	Macrophages
C3_C3AR1	C3ar1	classical_mo	1.91281e-207	1.19677	C3	fibroblasts	2.87193e-57	0.451283	Fibroblasts	Monocytes
C3_C3AR1	C3ar1	classical_mo	1.91281e-207	1.19677	C3	mesothelial_cells	0	3.72252	Mesothelial_cells	Monocytes
C3_C3AR1	C3ar1	classical_mo	1.91281e-207	1.19677	C3	hires|activated AT2	8.66368e-24	0.804452	NA	Monocytes
C3_C3AR1	C3ar1	classical_mo	1.91281e-207	1.19677	C3	hires|activated club cells	3.24748e-08	0.443842	NA	Monocytes
C3_C3AR1	C3ar1	classical_mo	1.91281e-207	1.19677	C3	hires|club cells	2.96052e-16	0.611696	NA	Monocytes
C3_C3AR1	C3ar1	classical_mo	1.91281e-207	1.19677	C3	hires|goblet cells	8.66167e-46	1.57807	NA	Monocytes
C3_C3AR1	C3ar1	fn1_mcpg	2.99479e-07	0.611528	C3	fibroblasts	2.87193e-57	0.451283	Fibroblasts	Macrophages
C3_C3AR1	C3ar1	fn1_mcpg	2.99479e-07	0.611528	C3	mesothelial_cells	0	3.72252	Mesothelial_cells	Macrophages
C3_C3AR1	C3ar1	fn1_mcpg	2.99479e-07	0.611528	C3	hires|activated AT2	8.66368e-24	0.804452	NA	Macrophages
C3_C3AR1	C3ar1	fn1_mcpg	2.99479e-07	0.611528	C3	hires|activated club cells	3.24748e-08	0.443842	NA	Macrophages
C3_C3AR1	C3ar1	fn1_mcpg	2.99479e-07	0.611528	C3	hires|club cells	2.96052e-16	0.611696	NA	Macrophages
C3_C3AR1	C3ar1	fn1_mcpg	2.99479e-07	0.611528	C3	hires|goblet cells	8.66167e-46	1.57807	NA	Macrophages
C3_C3AR1	C3ar1	im	5.27205e-169	1.03993	C3	fibroblasts	2.87193e-57	0.451283	Fibroblasts	Macrophages
C3_C3AR1	C3ar1	im	5.27205e-169	1.03993	C3	mesothelial_cells	0	3.72252	Mesothelial_cells	Macrophages
C3_C3AR1	C3ar1	im	5.27205e-169	1.03993	C3	hires|activated AT2	8.66368e-24	0.804452	NA	Macrophages
C3_C3AR1	C3ar1	im	5.27205e-169	1.03993	C3	hires|activated club cells	3.24748e-08	0.443842	NA	Macrophages
C3_C3AR1	C3ar1	im	5.27205e-169	1.03993	C3	hires|club cells	2.96052e-16	0.611696	NA	Macrophages
C3_C3AR1	C3ar1	im	5.27205e-169	1.03993	C3	hires|goblet cells	8.66167e-46	1.57807	NA	Macrophages
C3_C3AR1	C3ar1	mono_im	2.22699e-153	0.64114	C3	fibroblasts	2.87193e-57	0.451283	Fibroblasts	Macrophages
C3_C3AR1	C3ar1	mono_im	2.22699e-153	0.64114	C3	mesothelial_cells	0	3.72252	Mesothelial_cells	Macrophages
C3_C3AR1	C3ar1	mono_im	2.22699e-153	0.64114	C3	hires|activated AT2	8.66368e-24	0.804452	NA	Macrophages
C3_C3AR1	C3ar1	mono_im	2.22699e-153	0.64114	C3	hires|activated club cells	3.24748e-08	0.443842	NA	Macrophages
C3_C3AR1	C3ar1	mono_im	2.22699e-153	0.64114	C3	hires|club cells	2.96052e-16	0.611696	NA	Macrophages
C3_C3AR1	C3ar1	mono_im	2.22699e-153	0.64114	C3	hires|goblet cells	8.66167e-46	1.57807	NA	Macrophages
C3_CD19	Cd19	b_cells	0	1.57709	C3	fibroblasts	2.87193e-57	0.451283	Fibroblasts	B_cells
C3_CD19	Cd19	b_cells	0	1.57709	C3	mesothelial_cells	0	3.72252	Mesothelial_cells	B_cells
C3_CD19	Cd19	b_cells	0	1.57709	C3	hires|activated AT2	8.66368e-24	0.804452	NA	B_cells
C3_CD19	Cd19	b_cells	0	1.57709	C3	hires|activated club cells	3.24748e-08	0.443842	NA	B_cells
C3_CD19	Cd19	b_cells	0	1.57709	C3	hires|club cells	2.96052e-16	0.611696	NA	B_cells
C3_CD19	Cd19	b_cells	0	1.57709	C3	hires|goblet cells	8.66167e-46	1.57807	NA	B_cells
C3_CD81	Cd81	alv_epithelium	2.59836e-87	0.415473	C3	fibroblasts	2.87193e-57	0.451283	Fibroblasts	Alveolar_epithelium
C3_CD81	Cd81	alv_epithelium	2.59836e-87	0.415473	C3	mesothelial_cells	0	3.72252	Mesothelial_cells	Alveolar_epithelium
C3_CD81	Cd81	alv_epithelium	2.59836e-87	0.415473	C3	hires|activated AT2	8.66368e-24	0.804452	NA	Alveolar_epithelium
C3_CD81	Cd81	alv_epithelium	2.59836e-87	0.415473	C3	hires|activated club cells	3.24748e-08	0.443842	NA	Alveolar_epithelium
C3_CD81	Cd81	alv_epithelium	2.59836e-87	0.415473	C3	hires|club cells	2.96052e-16	0.611696	NA	Alveolar_epithelium
C3_CD81	Cd81	alv_epithelium	2.59836e-87	0.415473	C3	hires|goblet cells	8.66167e-46	1.57807	NA	Alveolar_epithelium
C3_CD81	Cd81	cd163_im	5.98335e-24	0.768927	C3	fibroblasts	2.87193e-57	0.451283	Fibroblasts	Macrophages
C3_CD81	Cd81	cd163_im	5.98335e-24	0.768927	C3	mesothelial_cells	0	3.72252	Mesothelial_cells	Macrophages
C3_CD81	Cd81	cd163_im	5.98335e-24	0.768927	C3	hires|activated AT2	8.66368e-24	0.804452	NA	Macrophages
C3_CD81	Cd81	cd163_im	5.98335e-24	0.768927	C3	hires|activated club cells	3.24748e-08	0.443842	NA	Macrophages
C3_CD81	Cd81	cd163_im	5.98335e-24	0.768927	C3	hires|club cells	2.96052e-16	0.611696	NA	Macrophages
C3_CD81	Cd81	cd163_im	5.98335e-24	0.768927	C3	hires|goblet cells	8.66167e-46	1.57807	NA	Macrophages
C3_CD81	Cd81	fibroblasts	4.83848e-50	0.67632	C3	fibroblasts	2.87193e-57	0.451283	Fibroblasts	Fibroblasts
C3_CD81	Cd81	fibroblasts	4.83848e-50	0.67632	C3	mesothelial_cells	0	3.72252	Mesothelial_cells	Fibroblasts
C3_CD81	Cd81	fibroblasts	4.83848e-50	0.67632	C3	hires|activated AT2	8.66368e-24	0.804452	NA	Fibroblasts
C3_CD81	Cd81	fibroblasts	4.83848e-50	0.67632	C3	hires|activated club cells	3.24748e-08	0.443842	NA	Fibroblasts
C3_CD81	Cd81	fibroblasts	4.83848e-50	0.67632	C3	hires|club cells	2.96052e-16	0.611696	NA	Fibroblasts
C3_CD81	Cd81	fibroblasts	4.83848e-50	0.67632	C3	hires|goblet cells	8.66167e-46	1.57807	NA	Fibroblasts
C3_CD81	Cd81	im	4.10385e-30	0.68563	C3	fibroblasts	2.87193e-57	0.451283	Fibroblasts	Macrophages
C3_CD81	Cd81	im	4.10385e-30	0.68563	C3	mesothelial_cells	0	3.72252	Mesothelial_cells	Macrophages
C3_CD81	Cd81	im	4.10385e-30	0.68563	C3	hires|activated AT2	8.66368e-24	0.804452	NA	Macrophages
C3_CD81	Cd81	im	4.10385e-30	0.68563	C3	hires|activated club cells	3.24748e-08	0.443842	NA	Macrophages
C3_CD81	Cd81	im	4.10385e-30	0.68563	C3	hires|club cells	2.96052e-16	0.611696	NA	Macrophages
C3_CD81	Cd81	im	4.10385e-30	0.68563	C3	hires|goblet cells	8.66167e-46	1.57807	NA	Macrophages
C3_CD81	Cd81	lec	2.40599e-06	0.570509	C3	fibroblasts	2.87193e-57	0.451283	Fibroblasts	Endothelial_cells
C3_CD81	Cd81	lec	2.40599e-06	0.570509	C3	mesothelial_cells	0	3.72252	Mesothelial_cells	Endothelial_cells
C3_CD81	Cd81	lec	2.40599e-06	0.570509	C3	hires|activated AT2	8.66368e-24	0.804452	NA	Endothelial_cells
C3_CD81	Cd81	lec	2.40599e-06	0.570509	C3	hires|activated club cells	3.24748e-08	0.443842	NA	Endothelial_cells
C3_CD81	Cd81	lec	2.40599e-06	0.570509	C3	hires|club cells	2.96052e-16	0.611696	NA	Endothelial_cells
C3_CD81	Cd81	lec	2.40599e-06	0.570509	C3	hires|goblet cells	8.66167e-46	1.57807	NA	Endothelial_cells
C3_CD81	Cd81	mesothelial_cells	3.39534e-70	0.91251	C3	fibroblasts	2.87193e-57	0.451283	Fibroblasts	Mesothelial_cells
C3_CD81	Cd81	mesothelial_cells	3.39534e-70	0.91251	C3	mesothelial_cells	0	3.72252	Mesothelial_cells	Mesothelial_cells
C3_CD81	Cd81	mesothelial_cells	3.39534e-70	0.91251	C3	hires|activated AT2	8.66368e-24	0.804452	NA	Mesothelial_cells
C3_CD81	Cd81	mesothelial_cells	3.39534e-70	0.91251	C3	hires|activated club cells	3.24748e-08	0.443842	NA	Mesothelial_cells
C3_CD81	Cd81	mesothelial_cells	3.39534e-70	0.91251	C3	hires|club cells	2.96052e-16	0.611696	NA	Mesothelial_cells
C3_CD81	Cd81	mesothelial_cells	3.39534e-70	0.91251	C3	hires|goblet cells	8.66167e-46	1.57807	NA	Mesothelial_cells
C3_CD81	Cd81	smooth_muscle_cells	1.87581e-27	1.49751	C3	fibroblasts	2.87193e-57	0.451283	Fibroblasts	Smooth_muscle_cells
C3_CD81	Cd81	smooth_muscle_cells	1.87581e-27	1.49751	C3	mesothelial_cells	0	3.72252	Mesothelial_cells	Smooth_muscle_cells
C3_CD81	Cd81	smooth_muscle_cells	1.87581e-27	1.49751	C3	hires|activated AT2	8.66368e-24	0.804452	NA	Smooth_muscle_cells
C3_CD81	Cd81	smooth_muscle_cells	1.87581e-27	1.49751	C3	hires|activated club cells	3.24748e-08	0.443842	NA	Smooth_muscle_cells
C3_CD81	Cd81	smooth_muscle_cells	1.87581e-27	1.49751	C3	hires|club cells	2.96052e-16	0.611696	NA	Smooth_muscle_cells
C3_CD81	Cd81	smooth_muscle_cells	1.87581e-27	1.49751	C3	hires|goblet cells	8.66167e-46	1.57807	NA	Smooth_muscle_cells
C3_CD81	Cd81	vcam1_vec	7.29652e-15	0.713915	C3	fibroblasts	2.87193e-57	0.451283	Fibroblasts	Endothelial_cells
C3_CD81	Cd81	vcam1_vec	7.29652e-15	0.713915	C3	mesothelial_cells	0	3.72252	Mesothelial_cells	Endothelial_cells
C3_CD81	Cd81	vcam1_vec	7.29652e-15	0.713915	C3	hires|activated AT2	8.66368e-24	0.804452	NA	Endothelial_cells
C3_CD81	Cd81	vcam1_vec	7.29652e-15	0.713915	C3	hires|activated club cells	3.24748e-08	0.443842	NA	Endothelial_cells
C3_CD81	Cd81	vcam1_vec	7.29652e-15	0.713915	C3	hires|club cells	2.96052e-16	0.611696	NA	Endothelial_cells
C3_CD81	Cd81	vcam1_vec	7.29652e-15	0.713915	C3	hires|goblet cells	8.66167e-46	1.57807	NA	Endothelial_cells
C3_CD81	Cd81	hires|AT1 cells	2.37401e-44	1.76869	C3	fibroblasts	2.87193e-57	0.451283	Fibroblasts	NA
C3_CD81	Cd81	hires|AT1 cells	2.37401e-44	1.76869	C3	mesothelial_cells	0	3.72252	Mesothelial_cells	NA
C3_CD81	Cd81	hires|AT1 cells	2.37401e-44	1.76869	C3	hires|activated AT2	8.66368e-24	0.804452	NA	NA
C3_CD81	Cd81	hires|AT1 cells	2.37401e-44	1.76869	C3	hires|activated club cells	3.24748e-08	0.443842	NA	NA
C3_CD81	Cd81	hires|AT1 cells	2.37401e-44	1.76869	C3	hires|club cells	2.96052e-16	0.611696	NA	NA
C3_CD81	Cd81	hires|AT1 cells	2.37401e-44	1.76869	C3	hires|goblet cells	8.66167e-46	1.57807	NA	NA
C3_CD81	Cd81	hires|Krt8 ADI	3.80109e-251	2.62847	C3	fibroblasts	2.87193e-57	0.451283	Fibroblasts	NA
C3_CD81	Cd81	hires|Krt8 ADI	3.80109e-251	2.62847	C3	mesothelial_cells	0	3.72252	Mesothelial_cells	NA
C3_CD81	Cd81	hires|Krt8 ADI	3.80109e-251	2.62847	C3	hires|activated AT2	8.66368e-24	0.804452	NA	NA
C3_CD81	Cd81	hires|Krt8 ADI	3.80109e-251	2.62847	C3	hires|activated club cells	3.24748e-08	0.443842	NA	NA
C3_CD81	Cd81	hires|Krt8 ADI	3.80109e-251	2.62847	C3	hires|club cells	2.96052e-16	0.611696	NA	NA
C3_CD81	Cd81	hires|Krt8 ADI	3.80109e-251	2.62847	C3	hires|goblet cells	8.66167e-46	1.57807	NA	NA
C3_CD81	Cd81	hires|activated AT2	2.11215e-120	1.41895	C3	fibroblasts	2.87193e-57	0.451283	Fibroblasts	NA
C3_CD81	Cd81	hires|activated AT2	2.11215e-120	1.41895	C3	mesothelial_cells	0	3.72252	Mesothelial_cells	NA
C3_CD81	Cd81	hires|activated AT2	2.11215e-120	1.41895	C3	hires|activated AT2	8.66368e-24	0.804452	NA	NA
C3_CD81	Cd81	hires|activated AT2	2.11215e-120	1.41895	C3	hires|activated club cells	3.24748e-08	0.443842	NA	NA
C3_CD81	Cd81	hires|activated AT2	2.11215e-120	1.41895	C3	hires|club cells	2.96052e-16	0.611696	NA	NA
C3_CD81	Cd81	hires|activated AT2	2.11215e-120	1.41895	C3	hires|goblet cells	8.66167e-46	1.57807	NA	NA
C3_IFITM1	Ifitm1	ciliated_cells	3.98284e-164	1.21573	C3	fibroblasts	2.87193e-57	0.451283	Fibroblasts	Ciliated_cells
C3_IFITM1	Ifitm1	ciliated_cells	3.98284e-164	1.21573	C3	mesothelial_cells	0	3.72252	Mesothelial_cells	Ciliated_cells
C3_IFITM1	Ifitm1	ciliated_cells	3.98284e-164	1.21573	C3	hires|activated AT2	8.66368e-24	0.804452	NA	Ciliated_cells
C3_IFITM1	Ifitm1	ciliated_cells	3.98284e-164	1.21573	C3	hires|activated club cells	3.24748e-08	0.443842	NA	Ciliated_cells
C3_IFITM1	Ifitm1	ciliated_cells	3.98284e-164	1.21573	C3	hires|club cells	2.96052e-16	0.611696	NA	Ciliated_cells
C3_IFITM1	Ifitm1	ciliated_cells	3.98284e-164	1.21573	C3	hires|goblet cells	8.66167e-46	1.57807	NA	Ciliated_cells
C3_IFITM1	Ifitm1	fibroblasts	8.12664e-30	0.586599	C3	fibroblasts	2.87193e-57	0.451283	Fibroblasts	Fibroblasts
C3_IFITM1	Ifitm1	fibroblasts	8.12664e-30	0.586599	C3	mesothelial_cells	0	3.72252	Mesothelial_cells	Fibroblasts
C3_IFITM1	Ifitm1	fibroblasts	8.12664e-30	0.586599	C3	hires|activated AT2	8.66368e-24	0.804452	NA	Fibroblasts
C3_IFITM1	Ifitm1	fibroblasts	8.12664e-30	0.586599	C3	hires|activated club cells	3.24748e-08	0.443842	NA	Fibroblasts
C3_IFITM1	Ifitm1	fibroblasts	8.12664e-30	0.586599	C3	hires|club cells	2.96052e-16	0.611696	NA	Fibroblasts
C3_IFITM1	Ifitm1	fibroblasts	8.12664e-30	0.586599	C3	hires|goblet cells	8.66167e-46	1.57807	NA	Fibroblasts
C3_IFITM1	Ifitm1	goblet_cells	1.16739e-68	0.560682	C3	fibroblasts	2.87193e-57	0.451283	Fibroblasts	Goblet_cells
C3_IFITM1	Ifitm1	goblet_cells	1.16739e-68	0.560682	C3	mesothelial_cells	0	3.72252	Mesothelial_cells	Goblet_cells
C3_IFITM1	Ifitm1	goblet_cells	1.16739e-68	0.560682	C3	hires|activated AT2	8.66368e-24	0.804452	NA	Goblet_cells
C3_IFITM1	Ifitm1	goblet_cells	1.16739e-68	0.560682	C3	hires|activated club cells	3.24748e-08	0.443842	NA	Goblet_cells
C3_IFITM1	Ifitm1	goblet_cells	1.16739e-68	0.560682	C3	hires|club cells	2.96052e-16	0.611696	NA	Goblet_cells
C3_IFITM1	Ifitm1	goblet_cells	1.16739e-68	0.560682	C3	hires|goblet cells	8.66167e-46	1.57807	NA	Goblet_cells
C3_IFITM1	Ifitm1	granulocytes	8.42004e-101	1.71219	C3	fibroblasts	2.87193e-57	0.451283	Fibroblasts	Granulocytes
C3_IFITM1	Ifitm1	granulocytes	8.42004e-101	1.71219	C3	mesothelial_cells	0	3.72252	Mesothelial_cells	Granulocytes
C3_IFITM1	Ifitm1	granulocytes	8.42004e-101	1.71219	C3	hires|activated AT2	8.66368e-24	0.804452	NA	Granulocytes
C3_IFITM1	Ifitm1	granulocytes	8.42004e-101	1.71219	C3	hires|activated club cells	3.24748e-08	0.443842	NA	Granulocytes
C3_IFITM1	Ifitm1	granulocytes	8.42004e-101	1.71219	C3	hires|club cells	2.96052e-16	0.611696	NA	Granulocytes
C3_IFITM1	Ifitm1	granulocytes	8.42004e-101	1.71219	C3	hires|goblet cells	8.66167e-46	1.57807	NA	Granulocytes
C3_IFITM1	Ifitm1	smooth_muscle_cells	1.0993e-10	0.963198	C3	fibroblasts	2.87193e-57	0.451283	Fibroblasts	Smooth_muscle_cells
C3_IFITM1	Ifitm1	smooth_muscle_cells	1.0993e-10	0.963198	C3	mesothelial_cells	0	3.72252	Mesothelial_cells	Smooth_muscle_cells
C3_IFITM1	Ifitm1	smooth_muscle_cells	1.0993e-10	0.963198	C3	hires|activated AT2	8.66368e-24	0.804452	NA	Smooth_muscle_cells
C3_IFITM1	Ifitm1	smooth_muscle_cells	1.0993e-10	0.963198	C3	hires|activated club cells	3.24748e-08	0.443842	NA	Smooth_muscle_cells
C3_IFITM1	Ifitm1	smooth_muscle_cells	1.0993e-10	0.963198	C3	hires|club cells	2.96052e-16	0.611696	NA	Smooth_muscle_cells
C3_IFITM1	Ifitm1	smooth_muscle_cells	1.0993e-10	0.963198	C3	hires|goblet cells	8.66167e-46	1.57807	NA	Smooth_muscle_cells
C3_IFITM1	Ifitm1	hires|activated ciliated cells	2.30529e-229	3.34871	C3	fibroblasts	2.87193e-57	0.451283	Fibroblasts	NA
C3_IFITM1	Ifitm1	hires|activated ciliated cells	2.30529e-229	3.34871	C3	mesothelial_cells	0	3.72252	Mesothelial_cells	NA
C3_IFITM1	Ifitm1	hires|activated ciliated cells	2.30529e-229	3.34871	C3	hires|activated AT2	8.66368e-24	0.804452	NA	NA
C3_IFITM1	Ifitm1	hires|activated ciliated cells	2.30529e-229	3.34871	C3	hires|activated club cells	3.24748e-08	0.443842	NA	NA
C3_IFITM1	Ifitm1	hires|activated ciliated cells	2.30529e-229	3.34871	C3	hires|club cells	2.96052e-16	0.611696	NA	NA
C3_IFITM1	Ifitm1	hires|activated ciliated cells	2.30529e-229	3.34871	C3	hires|goblet cells	8.66167e-46	1.57807	NA	NA
C3_IFITM1	Ifitm1	hires|basal cells	3.2928e-26	3.84169	C3	fibroblasts	2.87193e-57	0.451283	Fibroblasts	NA
C3_IFITM1	Ifitm1	hires|basal cells	3.2928e-26	3.84169	C3	mesothelial_cells	0	3.72252	Mesothelial_cells	NA
C3_IFITM1	Ifitm1	hires|basal cells	3.2928e-26	3.84169	C3	hires|activated AT2	8.66368e-24	0.804452	NA	NA
C3_IFITM1	Ifitm1	hires|basal cells	3.2928e-26	3.84169	C3	hires|activated club cells	3.24748e-08	0.443842	NA	NA
C3_IFITM1	Ifitm1	hires|basal cells	3.2928e-26	3.84169	C3	hires|club cells	2.96052e-16	0.611696	NA	NA
C3_IFITM1	Ifitm1	hires|basal cells	3.2928e-26	3.84169	C3	hires|goblet cells	8.66167e-46	1.57807	NA	NA
C3_IFITM1	Ifitm1	hires|goblet cells	4.75933e-54	1.96812	C3	fibroblasts	2.87193e-57	0.451283	Fibroblasts	NA
C3_IFITM1	Ifitm1	hires|goblet cells	4.75933e-54	1.96812	C3	mesothelial_cells	0	3.72252	Mesothelial_cells	NA
C3_IFITM1	Ifitm1	hires|goblet cells	4.75933e-54	1.96812	C3	hires|activated AT2	8.66368e-24	0.804452	NA	NA
C3_IFITM1	Ifitm1	hires|goblet cells	4.75933e-54	1.96812	C3	hires|activated club cells	3.24748e-08	0.443842	NA	NA
C3_IFITM1	Ifitm1	hires|goblet cells	4.75933e-54	1.96812	C3	hires|club cells	2.96052e-16	0.611696	NA	NA
C3_IFITM1	Ifitm1	hires|goblet cells	4.75933e-54	1.96812	C3	hires|goblet cells	8.66167e-46	1.57807	NA	NA
C3_ITGAM	Itgam	cd163_im	3.80996e-45	0.836048	C3	fibroblasts	2.87193e-57	0.451283	Fibroblasts	Macrophages
C3_ITGAM	Itgam	cd163_im	3.80996e-45	0.836048	C3	mesothelial_cells	0	3.72252	Mesothelial_cells	Macrophages
C3_ITGAM	Itgam	cd163_im	3.80996e-45	0.836048	C3	hires|activated AT2	8.66368e-24	0.804452	NA	Macrophages
C3_ITGAM	Itgam	cd163_im	3.80996e-45	0.836048	C3	hires|activated club cells	3.24748e-08	0.443842	NA	Macrophages
C3_ITGAM	Itgam	cd163_im	3.80996e-45	0.836048	C3	hires|club cells	2.96052e-16	0.611696	NA	Macrophages
C3_ITGAM	Itgam	cd163_im	3.80996e-45	0.836048	C3	hires|goblet cells	8.66167e-46	1.57807	NA	Macrophages
C3_ITGAM	Itgam	classical_mo	9.53883e-86	0.808154	C3	fibroblasts	2.87193e-57	0.451283	Fibroblasts	Monocytes
C3_ITGAM	Itgam	classical_mo	9.53883e-86	0.808154	C3	mesothelial_cells	0	3.72252	Mesothelial_cells	Monocytes
C3_ITGAM	Itgam	classical_mo	9.53883e-86	0.808154	C3	hires|activated AT2	8.66368e-24	0.804452	NA	Monocytes
C3_ITGAM	Itgam	classical_mo	9.53883e-86	0.808154	C3	hires|activated club cells	3.24748e-08	0.443842	NA	Monocytes
C3_ITGAM	Itgam	classical_mo	9.53883e-86	0.808154	C3	hires|club cells	2.96052e-16	0.611696	NA	Monocytes
C3_ITGAM	Itgam	classical_mo	9.53883e-86	0.808154	C3	hires|goblet cells	8.66167e-46	1.57807	NA	Monocytes
C3_ITGAM	Itgam	dc	3.16351e-05	0.31391	C3	fibroblasts	2.87193e-57	0.451283	Fibroblasts	Dendritic_cells
C3_ITGAM	Itgam	dc	3.16351e-05	0.31391	C3	mesothelial_cells	0	3.72252	Mesothelial_cells	Dendritic_cells
C3_ITGAM	Itgam	dc	3.16351e-05	0.31391	C3	hires|activated AT2	8.66368e-24	0.804452	NA	Dendritic_cells
C3_ITGAM	Itgam	dc	3.16351e-05	0.31391	C3	hires|activated club cells	3.24748e-08	0.443842	NA	Dendritic_cells
C3_ITGAM	Itgam	dc	3.16351e-05	0.31391	C3	hires|club cells	2.96052e-16	0.611696	NA	Dendritic_cells
C3_ITGAM	Itgam	dc	3.16351e-05	0.31391	C3	hires|goblet cells	8.66167e-46	1.57807	NA	Dendritic_cells
C3_ITGAM	Itgam	fn1_mcpg	1.77164e-185	2.12837	C3	fibroblasts	2.87193e-57	0.451283	Fibroblasts	Macrophages
C3_ITGAM	Itgam	fn1_mcpg	1.77164e-185	2.12837	C3	mesothelial_cells	0	3.72252	Mesothelial_cells	Macrophages
C3_ITGAM	Itgam	fn1_mcpg	1.77164e-185	2.12837	C3	hires|activated AT2	8.66368e-24	0.804452	NA	Macrophages
C3_ITGAM	Itgam	fn1_mcpg	1.77164e-185	2.12837	C3	hires|activated club cells	3.24748e-08	0.443842	NA	Macrophages
C3_ITGAM	Itgam	fn1_mcpg	1.77164e-185	2.12837	C3	hires|club cells	2.96052e-16	0.611696	NA	Macrophages
C3_ITGAM	Itgam	fn1_mcpg	1.77164e-185	2.12837	C3	hires|goblet cells	8.66167e-46	1.57807	NA	Macrophages
C3_ITGAM	Itgam	granulocytes	4.42792e-14	0.749219	C3	fibroblasts	2.87193e-57	0.451283	Fibroblasts	Granulocytes
C3_ITGAM	Itgam	granulocytes	4.42792e-14	0.749219	C3	mesothelial_cells	0	3.72252	Mesothelial_cells	Granulocytes
C3_ITGAM	Itgam	granulocytes	4.42792e-14	0.749219	C3	hires|activated AT2	8.66368e-24	0.804452	NA	Granulocytes
C3_ITGAM	Itgam	granulocytes	4.42792e-14	0.749219	C3	hires|activated club cells	3.24748e-08	0.443842	NA	Granulocytes
C3_ITGAM	Itgam	granulocytes	4.42792e-14	0.749219	C3	hires|club cells	2.96052e-16	0.611696	NA	Granulocytes
C3_ITGAM	Itgam	granulocytes	4.42792e-14	0.749219	C3	hires|goblet cells	8.66167e-46	1.57807	NA	Granulocytes
C3_ITGAM	Itgam	im	1.44183e-57	0.528216	C3	fibroblasts	2.87193e-57	0.451283	Fibroblasts	Macrophages
C3_ITGAM	Itgam	im	1.44183e-57	0.528216	C3	mesothelial_cells	0	3.72252	Mesothelial_cells	Macrophages
C3_ITGAM	Itgam	im	1.44183e-57	0.528216	C3	hires|activated AT2	8.66368e-24	0.804452	NA	Macrophages
C3_ITGAM	Itgam	im	1.44183e-57	0.528216	C3	hires|activated club cells	3.24748e-08	0.443842	NA	Macrophages
C3_ITGAM	Itgam	im	1.44183e-57	0.528216	C3	hires|club cells	2.96052e-16	0.611696	NA	Macrophages
C3_ITGAM	Itgam	im	1.44183e-57	0.528216	C3	hires|goblet cells	8.66167e-46	1.57807	NA	Macrophages
C3_ITGAM	Itgam	mono_im	1.01744e-175	0.659122	C3	fibroblasts	2.87193e-57	0.451283	Fibroblasts	Macrophages
C3_ITGAM	Itgam	mono_im	1.01744e-175	0.659122	C3	mesothelial_cells	0	3.72252	Mesothelial_cells	Macrophages
C3_ITGAM	Itgam	mono_im	1.01744e-175	0.659122	C3	hires|activated AT2	8.66368e-24	0.804452	NA	Macrophages
C3_ITGAM	Itgam	mono_im	1.01744e-175	0.659122	C3	hires|activated club cells	3.24748e-08	0.443842	NA	Macrophages
C3_ITGAM	Itgam	mono_im	1.01744e-175	0.659122	C3	hires|club cells	2.96052e-16	0.611696	NA	Macrophages
C3_ITGAM	Itgam	mono_im	1.01744e-175	0.659122	C3	hires|goblet cells	8.66167e-46	1.57807	NA	Macrophages
C3_ITGAM	Itgam	nonclassical_mo	6.62684e-12	0.91681	C3	fibroblasts	2.87193e-57	0.451283	Fibroblasts	Monocytes
C3_ITGAM	Itgam	nonclassical_mo	6.62684e-12	0.91681	C3	mesothelial_cells	0	3.72252	Mesothelial_cells	Monocytes
C3_ITGAM	Itgam	nonclassical_mo	6.62684e-12	0.91681	C3	hires|activated AT2	8.66368e-24	0.804452	NA	Monocytes
C3_ITGAM	Itgam	nonclassical_mo	6.62684e-12	0.91681	C3	hires|activated club cells	3.24748e-08	0.443842	NA	Monocytes
C3_ITGAM	Itgam	nonclassical_mo	6.62684e-12	0.91681	C3	hires|club cells	2.96052e-16	0.611696	NA	Monocytes
C3_ITGAM	Itgam	nonclassical_mo	6.62684e-12	0.91681	C3	hires|goblet cells	8.66167e-46	1.57807	NA	Monocytes
C3_ITGAX	Itgax	am	1.93087e-158	0.86482	C3	fibroblasts	2.87193e-57	0.451283	Fibroblasts	Macrophages
C3_ITGAX	Itgax	am	1.93087e-158	0.86482	C3	mesothelial_cells	0	3.72252	Mesothelial_cells	Macrophages
C3_ITGAX	Itgax	am	1.93087e-158	0.86482	C3	hires|activated AT2	8.66368e-24	0.804452	NA	Macrophages
C3_ITGAX	Itgax	am	1.93087e-158	0.86482	C3	hires|activated club cells	3.24748e-08	0.443842	NA	Macrophages
C3_ITGAX	Itgax	am	1.93087e-158	0.86482	C3	hires|club cells	2.96052e-16	0.611696	NA	Macrophages
C3_ITGAX	Itgax	am	1.93087e-158	0.86482	C3	hires|goblet cells	8.66167e-46	1.57807	NA	Macrophages
C3_ITGB2	Itgb2	am	1.3638e-173	0.850708	C3	fibroblasts	2.87193e-57	0.451283	Fibroblasts	Macrophages
C3_ITGB2	Itgb2	am	1.3638e-173	0.850708	C3	mesothelial_cells	0	3.72252	Mesothelial_cells	Macrophages
C3_ITGB2	Itgb2	am	1.3638e-173	0.850708	C3	hires|activated AT2	8.66368e-24	0.804452	NA	Macrophages
C3_ITGB2	Itgb2	am	1.3638e-173	0.850708	C3	hires|activated club cells	3.24748e-08	0.443842	NA	Macrophages
C3_ITGB2	Itgb2	am	1.3638e-173	0.850708	C3	hires|club cells	2.96052e-16	0.611696	NA	Macrophages
C3_ITGB2	Itgb2	am	1.3638e-173	0.850708	C3	hires|goblet cells	8.66167e-46	1.57807	NA	Macrophages
C3_ITGB2	Itgb2	fn1_mcpg	2.65163e-12	0.704789	C3	fibroblasts	2.87193e-57	0.451283	Fibroblasts	Macrophages
C3_ITGB2	Itgb2	fn1_mcpg	2.65163e-12	0.704789	C3	mesothelial_cells	0	3.72252	Mesothelial_cells	Macrophages
C3_ITGB2	Itgb2	fn1_mcpg	2.65163e-12	0.704789	C3	hires|activated AT2	8.66368e-24	0.804452	NA	Macrophages
C3_ITGB2	Itgb2	fn1_mcpg	2.65163e-12	0.704789	C3	hires|activated club cells	3.24748e-08	0.443842	NA	Macrophages
C3_ITGB2	Itgb2	fn1_mcpg	2.65163e-12	0.704789	C3	hires|club cells	2.96052e-16	0.611696	NA	Macrophages
C3_ITGB2	Itgb2	fn1_mcpg	2.65163e-12	0.704789	C3	hires|goblet cells	8.66167e-46	1.57807	NA	Macrophages
C3_ITGB2	Itgb2	mono_im	2.25065e-163	0.492655	C3	fibroblasts	2.87193e-57	0.451283	Fibroblasts	Macrophages
C3_ITGB2	Itgb2	mono_im	2.25065e-163	0.492655	C3	mesothelial_cells	0	3.72252	Mesothelial_cells	Macrophages
C3_ITGB2	Itgb2	mono_im	2.25065e-163	0.492655	C3	hires|activated AT2	8.66368e-24	0.804452	NA	Macrophages
C3_ITGB2	Itgb2	mono_im	2.25065e-163	0.492655	C3	hires|activated club cells	3.24748e-08	0.443842	NA	Macrophages
C3_ITGB2	Itgb2	mono_im	2.25065e-163	0.492655	C3	hires|club cells	2.96052e-16	0.611696	NA	Macrophages
C3_ITGB2	Itgb2	mono_im	2.25065e-163	0.492655	C3	hires|goblet cells	8.66167e-46	1.57807	NA	Macrophages
C3_ITGB2	Itgb2	nonclassical_mo	2.15548e-05	0.766178	C3	fibroblasts	2.87193e-57	0.451283	Fibroblasts	Monocytes
C3_ITGB2	Itgb2	nonclassical_mo	2.15548e-05	0.766178	C3	mesothelial_cells	0	3.72252	Mesothelial_cells	Monocytes
C3_ITGB2	Itgb2	nonclassical_mo	2.15548e-05	0.766178	C3	hires|activated AT2	8.66368e-24	0.804452	NA	Monocytes
C3_ITGB2	Itgb2	nonclassical_mo	2.15548e-05	0.766178	C3	hires|activated club cells	3.24748e-08	0.443842	NA	Monocytes
C3_ITGB2	Itgb2	nonclassical_mo	2.15548e-05	0.766178	C3	hires|club cells	2.96052e-16	0.611696	NA	Monocytes
C3_ITGB2	Itgb2	nonclassical_mo	2.15548e-05	0.766178	C3	hires|goblet cells	8.66167e-46	1.57807	NA	Monocytes
C3_LRP1	Lrp1	am	4.20455e-62	0.641529	C3	fibroblasts	2.87193e-57	0.451283	Fibroblasts	Macrophages
C3_LRP1	Lrp1	am	4.20455e-62	0.641529	C3	mesothelial_cells	0	3.72252	Mesothelial_cells	Macrophages
C3_LRP1	Lrp1	am	4.20455e-62	0.641529	C3	hires|activated AT2	8.66368e-24	0.804452	NA	Macrophages
C3_LRP1	Lrp1	am	4.20455e-62	0.641529	C3	hires|activated club cells	3.24748e-08	0.443842	NA	Macrophages
C3_LRP1	Lrp1	am	4.20455e-62	0.641529	C3	hires|club cells	2.96052e-16	0.611696	NA	Macrophages
C3_LRP1	Lrp1	am	4.20455e-62	0.641529	C3	hires|goblet cells	8.66167e-46	1.57807	NA	Macrophages
C3_LRP1	Lrp1	fibroblasts	4.78287e-17	0.330123	C3	fibroblasts	2.87193e-57	0.451283	Fibroblasts	Fibroblasts
C3_LRP1	Lrp1	fibroblasts	4.78287e-17	0.330123	C3	mesothelial_cells	0	3.72252	Mesothelial_cells	Fibroblasts
C3_LRP1	Lrp1	fibroblasts	4.78287e-17	0.330123	C3	hires|activated AT2	8.66368e-24	0.804452	NA	Fibroblasts
C3_LRP1	Lrp1	fibroblasts	4.78287e-17	0.330123	C3	hires|activated club cells	3.24748e-08	0.443842	NA	Fibroblasts
C3_LRP1	Lrp1	fibroblasts	4.78287e-17	0.330123	C3	hires|club cells	2.96052e-16	0.611696	NA	Fibroblasts
C3_LRP1	Lrp1	fibroblasts	4.78287e-17	0.330123	C3	hires|goblet cells	8.66167e-46	1.57807	NA	Fibroblasts
C3_LRP1	Lrp1	mesothelial_cells	1.61859e-10	0.321306	C3	fibroblasts	2.87193e-57	0.451283	Fibroblasts	Mesothelial_cells
C3_LRP1	Lrp1	mesothelial_cells	1.61859e-10	0.321306	C3	mesothelial_cells	0	3.72252	Mesothelial_cells	Mesothelial_cells
C3_LRP1	Lrp1	mesothelial_cells	1.61859e-10	0.321306	C3	hires|activated AT2	8.66368e-24	0.804452	NA	Mesothelial_cells
C3_LRP1	Lrp1	mesothelial_cells	1.61859e-10	0.321306	C3	hires|activated club cells	3.24748e-08	0.443842	NA	Mesothelial_cells
C3_LRP1	Lrp1	mesothelial_cells	1.61859e-10	0.321306	C3	hires|club cells	2.96052e-16	0.611696	NA	Mesothelial_cells
C3_LRP1	Lrp1	mesothelial_cells	1.61859e-10	0.321306	C3	hires|goblet cells	8.66167e-46	1.57807	NA	Mesothelial_cells
C3_LRP1	Lrp1	mono_im	2.43517e-125	0.490524	C3	fibroblasts	2.87193e-57	0.451283	Fibroblasts	Macrophages
C3_LRP1	Lrp1	mono_im	2.43517e-125	0.490524	C3	mesothelial_cells	0	3.72252	Mesothelial_cells	Macrophages
C3_LRP1	Lrp1	mono_im	2.43517e-125	0.490524	C3	hires|activated AT2	8.66368e-24	0.804452	NA	Macrophages
C3_LRP1	Lrp1	mono_im	2.43517e-125	0.490524	C3	hires|activated club cells	3.24748e-08	0.443842	NA	Macrophages
C3_LRP1	Lrp1	mono_im	2.43517e-125	0.490524	C3	hires|club cells	2.96052e-16	0.611696	NA	Macrophages
C3_LRP1	Lrp1	mono_im	2.43517e-125	0.490524	C3	hires|goblet cells	8.66167e-46	1.57807	NA	Macrophages
CALCA_CALCRL	Calcrl	cec	2.5764e-187	2.22572	Calca	hires|neuroendocrine cells	2.37061e-29	11.7378	NA	Endothelial_cells
CALCA_CALCRL	Calcrl	lec	2.73856e-15	0.709736	Calca	hires|neuroendocrine cells	2.37061e-29	11.7378	NA	Endothelial_cells
CALCA_CALCRL	Calcrl	vcam1_vec	5.72236e-175	1.7627	Calca	hires|neuroendocrine cells	2.37061e-29	11.7378	NA	Endothelial_cells
CALCA_CALCRL	Calcrl	vec	0	2.79431	Calca	hires|neuroendocrine cells	2.37061e-29	11.7378	NA	Endothelial_cells
CALCA_RAMP1	Ramp1	am	1.16466e-53	0.517815	Calca	hires|neuroendocrine cells	2.37061e-29	11.7378	NA	Macrophages
CALCA_RAMP1	Ramp1	t_cells	3.11597e-19	0.62974	Calca	hires|neuroendocrine cells	2.37061e-29	11.7378	NA	T_cells
CALCA_RAMP1	Ramp1	hires|AT2 cells	5.12287e-13	1.07402	Calca	hires|neuroendocrine cells	2.37061e-29	11.7378	NA	NA
CALCA_RAMP2	Ramp2	cec	5.76032e-283	2.31892	Calca	hires|neuroendocrine cells	2.37061e-29	11.7378	NA	Endothelial_cells
CALCA_RAMP2	Ramp2	lec	4.70601e-97	1.16487	Calca	hires|neuroendocrine cells	2.37061e-29	11.7378	NA	Endothelial_cells
CALCA_RAMP2	Ramp2	vcam1_vec	5.29099e-291	1.9875	Calca	hires|neuroendocrine cells	2.37061e-29	11.7378	NA	Endothelial_cells
CALCA_RAMP2	Ramp2	vec	0	2.6014	Calca	hires|neuroendocrine cells	2.37061e-29	11.7378	NA	Endothelial_cells
CALM1_ABCA1	Abca1	cd163_im	3.41445e-11	0.405434	Calm1	ccl17_dc	6.99321e-38	0.938266	Dendritic_cells	Macrophages
CALM1_ABCA1	Abca1	cd163_im	3.41445e-11	0.405434	Calm1	ciliated_cells	8.26083e-229	0.944244	Ciliated_cells	Macrophages
CALM1_ABCA1	Abca1	cd163_im	3.41445e-11	0.405434	Calm1	classical_mo	7.7914e-63	0.435392	Monocytes	Macrophages
CALM1_ABCA1	Abca1	cd163_im	3.41445e-11	0.405434	Calm1	nonclassical_mo	0.00105532	0.297158	Monocytes	Macrophages
CALM1_ABCA1	Abca1	cd163_im	3.41445e-11	0.405434	Calm1	hires|AT1 cells	4.60727e-20	1.12908	NA	Macrophages
CALM1_ABCA1	Abca1	cd163_im	3.41445e-11	0.405434	Calm1	hires|Krt8 ADI	1.01763e-96	1.71377	NA	Macrophages
CALM1_ABCA1	Abca1	cd163_im	3.41445e-11	0.405434	Calm1	hires|activated ciliated cells	0	4.42678	NA	Macrophages
CALM1_ABCA1	Abca1	cd163_im	3.41445e-11	0.405434	Calm1	hires|ciliated cells	0	3.96648	NA	Macrophages
CALM1_ABCA1	Abca1	im	1.17178e-27	0.370042	Calm1	ccl17_dc	6.99321e-38	0.938266	Dendritic_cells	Macrophages
CALM1_ABCA1	Abca1	im	1.17178e-27	0.370042	Calm1	ciliated_cells	8.26083e-229	0.944244	Ciliated_cells	Macrophages
CALM1_ABCA1	Abca1	im	1.17178e-27	0.370042	Calm1	classical_mo	7.7914e-63	0.435392	Monocytes	Macrophages
CALM1_ABCA1	Abca1	im	1.17178e-27	0.370042	Calm1	nonclassical_mo	0.00105532	0.297158	Monocytes	Macrophages
CALM1_ABCA1	Abca1	im	1.17178e-27	0.370042	Calm1	hires|AT1 cells	4.60727e-20	1.12908	NA	Macrophages
CALM1_ABCA1	Abca1	im	1.17178e-27	0.370042	Calm1	hires|Krt8 ADI	1.01763e-96	1.71377	NA	Macrophages
CALM1_ABCA1	Abca1	im	1.17178e-27	0.370042	Calm1	hires|activated ciliated cells	0	4.42678	NA	Macrophages
CALM1_ABCA1	Abca1	im	1.17178e-27	0.370042	Calm1	hires|ciliated cells	0	3.96648	NA	Macrophages
CALM1_ABCA1	Abca1	lec	2.03153e-11	0.658923	Calm1	ccl17_dc	6.99321e-38	0.938266	Dendritic_cells	Endothelial_cells
CALM1_ABCA1	Abca1	lec	2.03153e-11	0.658923	Calm1	ciliated_cells	8.26083e-229	0.944244	Ciliated_cells	Endothelial_cells
CALM1_ABCA1	Abca1	lec	2.03153e-11	0.658923	Calm1	classical_mo	7.7914e-63	0.435392	Monocytes	Endothelial_cells
CALM1_ABCA1	Abca1	lec	2.03153e-11	0.658923	Calm1	nonclassical_mo	0.00105532	0.297158	Monocytes	Endothelial_cells
CALM1_ABCA1	Abca1	lec	2.03153e-11	0.658923	Calm1	hires|AT1 cells	4.60727e-20	1.12908	NA	Endothelial_cells
CALM1_ABCA1	Abca1	lec	2.03153e-11	0.658923	Calm1	hires|Krt8 ADI	1.01763e-96	1.71377	NA	Endothelial_cells
CALM1_ABCA1	Abca1	lec	2.03153e-11	0.658923	Calm1	hires|activated ciliated cells	0	4.42678	NA	Endothelial_cells
CALM1_ABCA1	Abca1	lec	2.03153e-11	0.658923	Calm1	hires|ciliated cells	0	3.96648	NA	Endothelial_cells
CALM1_ABCA1	Abca1	mono_im	1.92678e-106	0.465249	Calm1	ccl17_dc	6.99321e-38	0.938266	Dendritic_cells	Macrophages
CALM1_ABCA1	Abca1	mono_im	1.92678e-106	0.465249	Calm1	ciliated_cells	8.26083e-229	0.944244	Ciliated_cells	Macrophages
CALM1_ABCA1	Abca1	mono_im	1.92678e-106	0.465249	Calm1	classical_mo	7.7914e-63	0.435392	Monocytes	Macrophages
CALM1_ABCA1	Abca1	mono_im	1.92678e-106	0.465249	Calm1	nonclassical_mo	0.00105532	0.297158	Monocytes	Macrophages
CALM1_ABCA1	Abca1	mono_im	1.92678e-106	0.465249	Calm1	hires|AT1 cells	4.60727e-20	1.12908	NA	Macrophages
CALM1_ABCA1	Abca1	mono_im	1.92678e-106	0.465249	Calm1	hires|Krt8 ADI	1.01763e-96	1.71377	NA	Macrophages
CALM1_ABCA1	Abca1	mono_im	1.92678e-106	0.465249	Calm1	hires|activated ciliated cells	0	4.42678	NA	Macrophages
CALM1_ABCA1	Abca1	mono_im	1.92678e-106	0.465249	Calm1	hires|ciliated cells	0	3.96648	NA	Macrophages
CALM1_FAS	Fas	ccl17_dc	6.98342e-11	0.629129	Calm1	ccl17_dc	6.99321e-38	0.938266	Dendritic_cells	Dendritic_cells
CALM1_FAS	Fas	ccl17_dc	6.98342e-11	0.629129	Calm1	ciliated_cells	8.26083e-229	0.944244	Ciliated_cells	Dendritic_cells
CALM1_FAS	Fas	ccl17_dc	6.98342e-11	0.629129	Calm1	classical_mo	7.7914e-63	0.435392	Monocytes	Dendritic_cells
CALM1_FAS	Fas	ccl17_dc	6.98342e-11	0.629129	Calm1	nonclassical_mo	0.00105532	0.297158	Monocytes	Dendritic_cells
CALM1_FAS	Fas	ccl17_dc	6.98342e-11	0.629129	Calm1	hires|AT1 cells	4.60727e-20	1.12908	NA	Dendritic_cells
CALM1_FAS	Fas	ccl17_dc	6.98342e-11	0.629129	Calm1	hires|Krt8 ADI	1.01763e-96	1.71377	NA	Dendritic_cells
CALM1_FAS	Fas	ccl17_dc	6.98342e-11	0.629129	Calm1	hires|activated ciliated cells	0	4.42678	NA	Dendritic_cells
CALM1_FAS	Fas	ccl17_dc	6.98342e-11	0.629129	Calm1	hires|ciliated cells	0	3.96648	NA	Dendritic_cells
CALM1_FAS	Fas	cec	3.15695e-18	1.03607	Calm1	ccl17_dc	6.99321e-38	0.938266	Dendritic_cells	Endothelial_cells
CALM1_FAS	Fas	cec	3.15695e-18	1.03607	Calm1	ciliated_cells	8.26083e-229	0.944244	Ciliated_cells	Endothelial_cells
CALM1_FAS	Fas	cec	3.15695e-18	1.03607	Calm1	classical_mo	7.7914e-63	0.435392	Monocytes	Endothelial_cells
CALM1_FAS	Fas	cec	3.15695e-18	1.03607	Calm1	nonclassical_mo	0.00105532	0.297158	Monocytes	Endothelial_cells
CALM1_FAS	Fas	cec	3.15695e-18	1.03607	Calm1	hires|AT1 cells	4.60727e-20	1.12908	NA	Endothelial_cells
CALM1_FAS	Fas	cec	3.15695e-18	1.03607	Calm1	hires|Krt8 ADI	1.01763e-96	1.71377	NA	Endothelial_cells
CALM1_FAS	Fas	cec	3.15695e-18	1.03607	Calm1	hires|activated ciliated cells	0	4.42678	NA	Endothelial_cells
CALM1_FAS	Fas	cec	3.15695e-18	1.03607	Calm1	hires|ciliated cells	0	3.96648	NA	Endothelial_cells
CALM1_FAS	Fas	vcam1_vec	2.48174e-80	1.38288	Calm1	ccl17_dc	6.99321e-38	0.938266	Dendritic_cells	Endothelial_cells
CALM1_FAS	Fas	vcam1_vec	2.48174e-80	1.38288	Calm1	ciliated_cells	8.26083e-229	0.944244	Ciliated_cells	Endothelial_cells
CALM1_FAS	Fas	vcam1_vec	2.48174e-80	1.38288	Calm1	classical_mo	7.7914e-63	0.435392	Monocytes	Endothelial_cells
CALM1_FAS	Fas	vcam1_vec	2.48174e-80	1.38288	Calm1	nonclassical_mo	0.00105532	0.297158	Monocytes	Endothelial_cells
CALM1_FAS	Fas	vcam1_vec	2.48174e-80	1.38288	Calm1	hires|AT1 cells	4.60727e-20	1.12908	NA	Endothelial_cells
CALM1_FAS	Fas	vcam1_vec	2.48174e-80	1.38288	Calm1	hires|Krt8 ADI	1.01763e-96	1.71377	NA	Endothelial_cells
CALM1_FAS	Fas	vcam1_vec	2.48174e-80	1.38288	Calm1	hires|activated ciliated cells	0	4.42678	NA	Endothelial_cells
CALM1_FAS	Fas	vcam1_vec	2.48174e-80	1.38288	Calm1	hires|ciliated cells	0	3.96648	NA	Endothelial_cells
CALM1_FAS	Fas	vec	7.89807e-157	1.53993	Calm1	ccl17_dc	6.99321e-38	0.938266	Dendritic_cells	Endothelial_cells
CALM1_FAS	Fas	vec	7.89807e-157	1.53993	Calm1	ciliated_cells	8.26083e-229	0.944244	Ciliated_cells	Endothelial_cells
CALM1_FAS	Fas	vec	7.89807e-157	1.53993	Calm1	classical_mo	7.7914e-63	0.435392	Monocytes	Endothelial_cells
CALM1_FAS	Fas	vec	7.89807e-157	1.53993	Calm1	nonclassical_mo	0.00105532	0.297158	Monocytes	Endothelial_cells
CALM1_FAS	Fas	vec	7.89807e-157	1.53993	Calm1	hires|AT1 cells	4.60727e-20	1.12908	NA	Endothelial_cells
CALM1_FAS	Fas	vec	7.89807e-157	1.53993	Calm1	hires|Krt8 ADI	1.01763e-96	1.71377	NA	Endothelial_cells
CALM1_FAS	Fas	vec	7.89807e-157	1.53993	Calm1	hires|activated ciliated cells	0	4.42678	NA	Endothelial_cells
CALM1_FAS	Fas	vec	7.89807e-157	1.53993	Calm1	hires|ciliated cells	0	3.96648	NA	Endothelial_cells
CALM1_HMMR	Hmmr	unassigned	7.13508e-172	0.884126	Calm1	ccl17_dc	6.99321e-38	0.938266	Dendritic_cells	NA
CALM1_HMMR	Hmmr	unassigned	7.13508e-172	0.884126	Calm1	ciliated_cells	8.26083e-229	0.944244	Ciliated_cells	NA
CALM1_HMMR	Hmmr	unassigned	7.13508e-172	0.884126	Calm1	classical_mo	7.7914e-63	0.435392	Monocytes	NA
CALM1_HMMR	Hmmr	unassigned	7.13508e-172	0.884126	Calm1	nonclassical_mo	0.00105532	0.297158	Monocytes	NA
CALM1_HMMR	Hmmr	unassigned	7.13508e-172	0.884126	Calm1	hires|AT1 cells	4.60727e-20	1.12908	NA	NA
CALM1_HMMR	Hmmr	unassigned	7.13508e-172	0.884126	Calm1	hires|Krt8 ADI	1.01763e-96	1.71377	NA	NA
CALM1_HMMR	Hmmr	unassigned	7.13508e-172	0.884126	Calm1	hires|activated ciliated cells	0	4.42678	NA	NA
CALM1_HMMR	Hmmr	unassigned	7.13508e-172	0.884126	Calm1	hires|ciliated cells	0	3.96648	NA	NA
CALM1_HMMR	Hmmr	hires|proliferation	8.25164e-71	5.90745	Calm1	ccl17_dc	6.99321e-38	0.938266	Dendritic_cells	NA
CALM1_HMMR	Hmmr	hires|proliferation	8.25164e-71	5.90745	Calm1	ciliated_cells	8.26083e-229	0.944244	Ciliated_cells	NA
CALM1_HMMR	Hmmr	hires|proliferation	8.25164e-71	5.90745	Calm1	classical_mo	7.7914e-63	0.435392	Monocytes	NA
CALM1_HMMR	Hmmr	hires|proliferation	8.25164e-71	5.90745	Calm1	nonclassical_mo	0.00105532	0.297158	Monocytes	NA
CALM1_HMMR	Hmmr	hires|proliferation	8.25164e-71	5.90745	Calm1	hires|AT1 cells	4.60727e-20	1.12908	NA	NA
CALM1_HMMR	Hmmr	hires|proliferation	8.25164e-71	5.90745	Calm1	hires|Krt8 ADI	1.01763e-96	1.71377	NA	NA
CALM1_HMMR	Hmmr	hires|proliferation	8.25164e-71	5.90745	Calm1	hires|activated ciliated cells	0	4.42678	NA	NA
CALM1_HMMR	Hmmr	hires|proliferation	8.25164e-71	5.90745	Calm1	hires|ciliated cells	0	3.96648	NA	NA
CALM1_MYLK	Mylk	fibroblasts	1.02446e-211	1.02983	Calm1	ccl17_dc	6.99321e-38	0.938266	Dendritic_cells	Fibroblasts
CALM1_MYLK	Mylk	fibroblasts	1.02446e-211	1.02983	Calm1	ciliated_cells	8.26083e-229	0.944244	Ciliated_cells	Fibroblasts
CALM1_MYLK	Mylk	fibroblasts	1.02446e-211	1.02983	Calm1	classical_mo	7.7914e-63	0.435392	Monocytes	Fibroblasts
CALM1_MYLK	Mylk	fibroblasts	1.02446e-211	1.02983	Calm1	nonclassical_mo	0.00105532	0.297158	Monocytes	Fibroblasts
CALM1_MYLK	Mylk	fibroblasts	1.02446e-211	1.02983	Calm1	hires|AT1 cells	4.60727e-20	1.12908	NA	Fibroblasts
CALM1_MYLK	Mylk	fibroblasts	1.02446e-211	1.02983	Calm1	hires|Krt8 ADI	1.01763e-96	1.71377	NA	Fibroblasts
CALM1_MYLK	Mylk	fibroblasts	1.02446e-211	1.02983	Calm1	hires|activated ciliated cells	0	4.42678	NA	Fibroblasts
CALM1_MYLK	Mylk	fibroblasts	1.02446e-211	1.02983	Calm1	hires|ciliated cells	0	3.96648	NA	Fibroblasts
CALM1_MYLK	Mylk	smooth_muscle_cells	1.39616e-233	2.60684	Calm1	ccl17_dc	6.99321e-38	0.938266	Dendritic_cells	Smooth_muscle_cells
CALM1_MYLK	Mylk	smooth_muscle_cells	1.39616e-233	2.60684	Calm1	ciliated_cells	8.26083e-229	0.944244	Ciliated_cells	Smooth_muscle_cells
CALM1_MYLK	Mylk	smooth_muscle_cells	1.39616e-233	2.60684	Calm1	classical_mo	7.7914e-63	0.435392	Monocytes	Smooth_muscle_cells
CALM1_MYLK	Mylk	smooth_muscle_cells	1.39616e-233	2.60684	Calm1	nonclassical_mo	0.00105532	0.297158	Monocytes	Smooth_muscle_cells
CALM1_MYLK	Mylk	smooth_muscle_cells	1.39616e-233	2.60684	Calm1	hires|AT1 cells	4.60727e-20	1.12908	NA	Smooth_muscle_cells
CALM1_MYLK	Mylk	smooth_muscle_cells	1.39616e-233	2.60684	Calm1	hires|Krt8 ADI	1.01763e-96	1.71377	NA	Smooth_muscle_cells
CALM1_MYLK	Mylk	smooth_muscle_cells	1.39616e-233	2.60684	Calm1	hires|activated ciliated cells	0	4.42678	NA	Smooth_muscle_cells
CALM1_MYLK	Mylk	smooth_muscle_cells	1.39616e-233	2.60684	Calm1	hires|ciliated cells	0	3.96648	NA	Smooth_muscle_cells
CALM1_MYLK	Mylk	hires|AT2 cells	1.9064e-25	1.67421	Calm1	ccl17_dc	6.99321e-38	0.938266	Dendritic_cells	NA
CALM1_MYLK	Mylk	hires|AT2 cells	1.9064e-25	1.67421	Calm1	ciliated_cells	8.26083e-229	0.944244	Ciliated_cells	NA
CALM1_MYLK	Mylk	hires|AT2 cells	1.9064e-25	1.67421	Calm1	classical_mo	7.7914e-63	0.435392	Monocytes	NA
CALM1_MYLK	Mylk	hires|AT2 cells	1.9064e-25	1.67421	Calm1	nonclassical_mo	0.00105532	0.297158	Monocytes	NA
CALM1_MYLK	Mylk	hires|AT2 cells	1.9064e-25	1.67421	Calm1	hires|AT1 cells	4.60727e-20	1.12908	NA	NA
CALM1_MYLK	Mylk	hires|AT2 cells	1.9064e-25	1.67421	Calm1	hires|Krt8 ADI	1.01763e-96	1.71377	NA	NA
CALM1_MYLK	Mylk	hires|AT2 cells	1.9064e-25	1.67421	Calm1	hires|activated ciliated cells	0	4.42678	NA	NA
CALM1_MYLK	Mylk	hires|AT2 cells	1.9064e-25	1.67421	Calm1	hires|ciliated cells	0	3.96648	NA	NA
CALM1_SELL	Sell	b_cells	5.65804e-149	1.29529	Calm1	ccl17_dc	6.99321e-38	0.938266	Dendritic_cells	B_cells
CALM1_SELL	Sell	b_cells	5.65804e-149	1.29529	Calm1	ciliated_cells	8.26083e-229	0.944244	Ciliated_cells	B_cells
CALM1_SELL	Sell	b_cells	5.65804e-149	1.29529	Calm1	classical_mo	7.7914e-63	0.435392	Monocytes	B_cells
CALM1_SELL	Sell	b_cells	5.65804e-149	1.29529	Calm1	nonclassical_mo	0.00105532	0.297158	Monocytes	B_cells
CALM1_SELL	Sell	b_cells	5.65804e-149	1.29529	Calm1	hires|AT1 cells	4.60727e-20	1.12908	NA	B_cells
CALM1_SELL	Sell	b_cells	5.65804e-149	1.29529	Calm1	hires|Krt8 ADI	1.01763e-96	1.71377	NA	B_cells
CALM1_SELL	Sell	b_cells	5.65804e-149	1.29529	Calm1	hires|activated ciliated cells	0	4.42678	NA	B_cells
CALM1_SELL	Sell	b_cells	5.65804e-149	1.29529	Calm1	hires|ciliated cells	0	3.96648	NA	B_cells
CALM1_SELL	Sell	nk_cells	1.06559e-31	1.16802	Calm1	ccl17_dc	6.99321e-38	0.938266	Dendritic_cells	NK_cells
CALM1_SELL	Sell	nk_cells	1.06559e-31	1.16802	Calm1	ciliated_cells	8.26083e-229	0.944244	Ciliated_cells	NK_cells
CALM1_SELL	Sell	nk_cells	1.06559e-31	1.16802	Calm1	classical_mo	7.7914e-63	0.435392	Monocytes	NK_cells
CALM1_SELL	Sell	nk_cells	1.06559e-31	1.16802	Calm1	nonclassical_mo	0.00105532	0.297158	Monocytes	NK_cells
CALM1_SELL	Sell	nk_cells	1.06559e-31	1.16802	Calm1	hires|AT1 cells	4.60727e-20	1.12908	NA	NK_cells
CALM1_SELL	Sell	nk_cells	1.06559e-31	1.16802	Calm1	hires|Krt8 ADI	1.01763e-96	1.71377	NA	NK_cells
CALM1_SELL	Sell	nk_cells	1.06559e-31	1.16802	Calm1	hires|activated ciliated cells	0	4.42678	NA	NK_cells
CALM1_SELL	Sell	nk_cells	1.06559e-31	1.16802	Calm1	hires|ciliated cells	0	3.96648	NA	NK_cells
CALM2_ABCA1	Abca1	cd163_im	3.41445e-11	0.405434	Calm2	ciliated_cells	9.2553e-12	0.261236	Ciliated_cells	Macrophages
CALM2_ABCA1	Abca1	cd163_im	3.41445e-11	0.405434	Calm2	smooth_muscle_cells	0.00140397	0.484331	Smooth_muscle_cells	Macrophages
CALM2_ABCA1	Abca1	cd163_im	3.41445e-11	0.405434	Calm2	unassigned	3.55829e-29	0.404936	NA	Macrophages
CALM2_ABCA1	Abca1	cd163_im	3.41445e-11	0.405434	Calm2	hires|AT1 cells	2.10811e-25	1.03869	NA	Macrophages
CALM2_ABCA1	Abca1	cd163_im	3.41445e-11	0.405434	Calm2	hires|Krt8 ADI	3.96571e-163	1.70224	NA	Macrophages
CALM2_ABCA1	Abca1	cd163_im	3.41445e-11	0.405434	Calm2	hires|ciliated cells	1.17111e-69	1.09196	NA	Macrophages
CALM2_ABCA1	Abca1	cd163_im	3.41445e-11	0.405434	Calm2	hires|neuroendocrine cells	1.36165e-06	1.61573	NA	Macrophages
CALM2_ABCA1	Abca1	cd163_im	3.41445e-11	0.405434	Calm2	hires|proliferation	4.67655e-22	1.02962	NA	Macrophages
CALM2_ABCA1	Abca1	im	1.17178e-27	0.370042	Calm2	ciliated_cells	9.2553e-12	0.261236	Ciliated_cells	Macrophages
CALM2_ABCA1	Abca1	im	1.17178e-27	0.370042	Calm2	smooth_muscle_cells	0.00140397	0.484331	Smooth_muscle_cells	Macrophages
CALM2_ABCA1	Abca1	im	1.17178e-27	0.370042	Calm2	unassigned	3.55829e-29	0.404936	NA	Macrophages
CALM2_ABCA1	Abca1	im	1.17178e-27	0.370042	Calm2	hires|AT1 cells	2.10811e-25	1.03869	NA	Macrophages
CALM2_ABCA1	Abca1	im	1.17178e-27	0.370042	Calm2	hires|Krt8 ADI	3.96571e-163	1.70224	NA	Macrophages
CALM2_ABCA1	Abca1	im	1.17178e-27	0.370042	Calm2	hires|ciliated cells	1.17111e-69	1.09196	NA	Macrophages
CALM2_ABCA1	Abca1	im	1.17178e-27	0.370042	Calm2	hires|neuroendocrine cells	1.36165e-06	1.61573	NA	Macrophages
CALM2_ABCA1	Abca1	im	1.17178e-27	0.370042	Calm2	hires|proliferation	4.67655e-22	1.02962	NA	Macrophages
CALM2_ABCA1	Abca1	lec	2.03153e-11	0.658923	Calm2	ciliated_cells	9.2553e-12	0.261236	Ciliated_cells	Endothelial_cells
CALM2_ABCA1	Abca1	lec	2.03153e-11	0.658923	Calm2	smooth_muscle_cells	0.00140397	0.484331	Smooth_muscle_cells	Endothelial_cells
CALM2_ABCA1	Abca1	lec	2.03153e-11	0.658923	Calm2	unassigned	3.55829e-29	0.404936	NA	Endothelial_cells
CALM2_ABCA1	Abca1	lec	2.03153e-11	0.658923	Calm2	hires|AT1 cells	2.10811e-25	1.03869	NA	Endothelial_cells
CALM2_ABCA1	Abca1	lec	2.03153e-11	0.658923	Calm2	hires|Krt8 ADI	3.96571e-163	1.70224	NA	Endothelial_cells
CALM2_ABCA1	Abca1	lec	2.03153e-11	0.658923	Calm2	hires|ciliated cells	1.17111e-69	1.09196	NA	Endothelial_cells
CALM2_ABCA1	Abca1	lec	2.03153e-11	0.658923	Calm2	hires|neuroendocrine cells	1.36165e-06	1.61573	NA	Endothelial_cells
CALM2_ABCA1	Abca1	lec	2.03153e-11	0.658923	Calm2	hires|proliferation	4.67655e-22	1.02962	NA	Endothelial_cells
CALM2_ABCA1	Abca1	mono_im	1.92678e-106	0.465249	Calm2	ciliated_cells	9.2553e-12	0.261236	Ciliated_cells	Macrophages
CALM2_ABCA1	Abca1	mono_im	1.92678e-106	0.465249	Calm2	smooth_muscle_cells	0.00140397	0.484331	Smooth_muscle_cells	Macrophages
CALM2_ABCA1	Abca1	mono_im	1.92678e-106	0.465249	Calm2	unassigned	3.55829e-29	0.404936	NA	Macrophages
CALM2_ABCA1	Abca1	mono_im	1.92678e-106	0.465249	Calm2	hires|AT1 cells	2.10811e-25	1.03869	NA	Macrophages
CALM2_ABCA1	Abca1	mono_im	1.92678e-106	0.465249	Calm2	hires|Krt8 ADI	3.96571e-163	1.70224	NA	Macrophages
CALM2_ABCA1	Abca1	mono_im	1.92678e-106	0.465249	Calm2	hires|ciliated cells	1.17111e-69	1.09196	NA	Macrophages
CALM2_ABCA1	Abca1	mono_im	1.92678e-106	0.465249	Calm2	hires|neuroendocrine cells	1.36165e-06	1.61573	NA	Macrophages
CALM2_ABCA1	Abca1	mono_im	1.92678e-106	0.465249	Calm2	hires|proliferation	4.67655e-22	1.02962	NA	Macrophages
CALM2_MYLK	Mylk	fibroblasts	1.02446e-211	1.02983	Calm2	ciliated_cells	9.2553e-12	0.261236	Ciliated_cells	Fibroblasts
CALM2_MYLK	Mylk	fibroblasts	1.02446e-211	1.02983	Calm2	smooth_muscle_cells	0.00140397	0.484331	Smooth_muscle_cells	Fibroblasts
CALM2_MYLK	Mylk	fibroblasts	1.02446e-211	1.02983	Calm2	unassigned	3.55829e-29	0.404936	NA	Fibroblasts
CALM2_MYLK	Mylk	fibroblasts	1.02446e-211	1.02983	Calm2	hires|AT1 cells	2.10811e-25	1.03869	NA	Fibroblasts
CALM2_MYLK	Mylk	fibroblasts	1.02446e-211	1.02983	Calm2	hires|Krt8 ADI	3.96571e-163	1.70224	NA	Fibroblasts
CALM2_MYLK	Mylk	fibroblasts	1.02446e-211	1.02983	Calm2	hires|ciliated cells	1.17111e-69	1.09196	NA	Fibroblasts
CALM2_MYLK	Mylk	fibroblasts	1.02446e-211	1.02983	Calm2	hires|neuroendocrine cells	1.36165e-06	1.61573	NA	Fibroblasts
CALM2_MYLK	Mylk	fibroblasts	1.02446e-211	1.02983	Calm2	hires|proliferation	4.67655e-22	1.02962	NA	Fibroblasts
CALM2_MYLK	Mylk	smooth_muscle_cells	1.39616e-233	2.60684	Calm2	ciliated_cells	9.2553e-12	0.261236	Ciliated_cells	Smooth_muscle_cells
CALM2_MYLK	Mylk	smooth_muscle_cells	1.39616e-233	2.60684	Calm2	smooth_muscle_cells	0.00140397	0.484331	Smooth_muscle_cells	Smooth_muscle_cells
CALM2_MYLK	Mylk	smooth_muscle_cells	1.39616e-233	2.60684	Calm2	unassigned	3.55829e-29	0.404936	NA	Smooth_muscle_cells
CALM2_MYLK	Mylk	smooth_muscle_cells	1.39616e-233	2.60684	Calm2	hires|AT1 cells	2.10811e-25	1.03869	NA	Smooth_muscle_cells
CALM2_MYLK	Mylk	smooth_muscle_cells	1.39616e-233	2.60684	Calm2	hires|Krt8 ADI	3.96571e-163	1.70224	NA	Smooth_muscle_cells
CALM2_MYLK	Mylk	smooth_muscle_cells	1.39616e-233	2.60684	Calm2	hires|ciliated cells	1.17111e-69	1.09196	NA	Smooth_muscle_cells
CALM2_MYLK	Mylk	smooth_muscle_cells	1.39616e-233	2.60684	Calm2	hires|neuroendocrine cells	1.36165e-06	1.61573	NA	Smooth_muscle_cells
CALM2_MYLK	Mylk	smooth_muscle_cells	1.39616e-233	2.60684	Calm2	hires|proliferation	4.67655e-22	1.02962	NA	Smooth_muscle_cells
CALM2_MYLK	Mylk	hires|AT2 cells	1.9064e-25	1.67421	Calm2	ciliated_cells	9.2553e-12	0.261236	Ciliated_cells	NA
CALM2_MYLK	Mylk	hires|AT2 cells	1.9064e-25	1.67421	Calm2	smooth_muscle_cells	0.00140397	0.484331	Smooth_muscle_cells	NA
CALM2_MYLK	Mylk	hires|AT2 cells	1.9064e-25	1.67421	Calm2	unassigned	3.55829e-29	0.404936	NA	NA
CALM2_MYLK	Mylk	hires|AT2 cells	1.9064e-25	1.67421	Calm2	hires|AT1 cells	2.10811e-25	1.03869	NA	NA
CALM2_MYLK	Mylk	hires|AT2 cells	1.9064e-25	1.67421	Calm2	hires|Krt8 ADI	3.96571e-163	1.70224	NA	NA
CALM2_MYLK	Mylk	hires|AT2 cells	1.9064e-25	1.67421	Calm2	hires|ciliated cells	1.17111e-69	1.09196	NA	NA
CALM2_MYLK	Mylk	hires|AT2 cells	1.9064e-25	1.67421	Calm2	hires|neuroendocrine cells	1.36165e-06	1.61573	NA	NA
CALM2_MYLK	Mylk	hires|AT2 cells	1.9064e-25	1.67421	Calm2	hires|proliferation	4.67655e-22	1.02962	NA	NA
CALM2_SELL	Sell	b_cells	5.65804e-149	1.29529	Calm2	ciliated_cells	9.2553e-12	0.261236	Ciliated_cells	B_cells
CALM2_SELL	Sell	b_cells	5.65804e-149	1.29529	Calm2	smooth_muscle_cells	0.00140397	0.484331	Smooth_muscle_cells	B_cells
CALM2_SELL	Sell	b_cells	5.65804e-149	1.29529	Calm2	unassigned	3.55829e-29	0.404936	NA	B_cells
CALM2_SELL	Sell	b_cells	5.65804e-149	1.29529	Calm2	hires|AT1 cells	2.10811e-25	1.03869	NA	B_cells
CALM2_SELL	Sell	b_cells	5.65804e-149	1.29529	Calm2	hires|Krt8 ADI	3.96571e-163	1.70224	NA	B_cells
CALM2_SELL	Sell	b_cells	5.65804e-149	1.29529	Calm2	hires|ciliated cells	1.17111e-69	1.09196	NA	B_cells
CALM2_SELL	Sell	b_cells	5.65804e-149	1.29529	Calm2	hires|neuroendocrine cells	1.36165e-06	1.61573	NA	B_cells
CALM2_SELL	Sell	b_cells	5.65804e-149	1.29529	Calm2	hires|proliferation	4.67655e-22	1.02962	NA	B_cells
CALM2_SELL	Sell	nk_cells	1.06559e-31	1.16802	Calm2	ciliated_cells	9.2553e-12	0.261236	Ciliated_cells	NK_cells
CALM2_SELL	Sell	nk_cells	1.06559e-31	1.16802	Calm2	smooth_muscle_cells	0.00140397	0.484331	Smooth_muscle_cells	NK_cells
CALM2_SELL	Sell	nk_cells	1.06559e-31	1.16802	Calm2	unassigned	3.55829e-29	0.404936	NA	NK_cells
CALM2_SELL	Sell	nk_cells	1.06559e-31	1.16802	Calm2	hires|AT1 cells	2.10811e-25	1.03869	NA	NK_cells
CALM2_SELL	Sell	nk_cells	1.06559e-31	1.16802	Calm2	hires|Krt8 ADI	3.96571e-163	1.70224	NA	NK_cells
CALM2_SELL	Sell	nk_cells	1.06559e-31	1.16802	Calm2	hires|ciliated cells	1.17111e-69	1.09196	NA	NK_cells
CALM2_SELL	Sell	nk_cells	1.06559e-31	1.16802	Calm2	hires|neuroendocrine cells	1.36165e-06	1.61573	NA	NK_cells
CALM2_SELL	Sell	nk_cells	1.06559e-31	1.16802	Calm2	hires|proliferation	4.67655e-22	1.02962	NA	NK_cells
CALM3_ABCA1	Abca1	cd163_im	3.41445e-11	0.405434	Calm3	unassigned	1.01976e-28	0.341522	NA	Macrophages
CALM3_ABCA1	Abca1	im	1.17178e-27	0.370042	Calm3	unassigned	1.01976e-28	0.341522	NA	Macrophages
CALM3_ABCA1	Abca1	lec	2.03153e-11	0.658923	Calm3	unassigned	1.01976e-28	0.341522	NA	Endothelial_cells
CALM3_ABCA1	Abca1	mono_im	1.92678e-106	0.465249	Calm3	unassigned	1.01976e-28	0.341522	NA	Macrophages
CALM3_MYLK	Mylk	fibroblasts	1.02446e-211	1.02983	Calm3	unassigned	1.01976e-28	0.341522	NA	Fibroblasts
CALM3_MYLK	Mylk	smooth_muscle_cells	1.39616e-233	2.60684	Calm3	unassigned	1.01976e-28	0.341522	NA	Smooth_muscle_cells
CALM3_MYLK	Mylk	hires|AT2 cells	1.9064e-25	1.67421	Calm3	unassigned	1.01976e-28	0.341522	NA	NA
CALM3_SELL	Sell	b_cells	5.65804e-149	1.29529	Calm3	unassigned	1.01976e-28	0.341522	NA	B_cells
CALM3_SELL	Sell	nk_cells	1.06559e-31	1.16802	Calm3	unassigned	1.01976e-28	0.341522	NA	NK_cells
CALR_LRP1	Lrp1	am	4.20455e-62	0.641529	Calr	am	3.37985e-30	0.315004	Macrophages	Macrophages
CALR_LRP1	Lrp1	am	4.20455e-62	0.641529	Calr	classical_mo	1.21164e-14	0.267697	Monocytes	Macrophages
CALR_LRP1	Lrp1	am	4.20455e-62	0.641529	Calr	fibroblasts	4.36987e-26	0.414635	Fibroblasts	Macrophages
CALR_LRP1	Lrp1	am	4.20455e-62	0.641529	Calr	fn1_mcpg	0.00277649	0.286057	Macrophages	Macrophages
CALR_LRP1	Lrp1	am	4.20455e-62	0.641529	Calr	lec	0.00293585	0.314975	Endothelial_cells	Macrophages
CALR_LRP1	Lrp1	am	4.20455e-62	0.641529	Calr	mesothelial_cells	1.20761e-10	0.33356	Mesothelial_cells	Macrophages
CALR_LRP1	Lrp1	am	4.20455e-62	0.641529	Calr	plasma_cells	6.45307e-07	0.30574	NA	Macrophages
CALR_LRP1	Lrp1	am	4.20455e-62	0.641529	Calr	hires|AT1 cells	2.68738e-07	0.612465	NA	Macrophages
CALR_LRP1	Lrp1	am	4.20455e-62	0.641529	Calr	hires|club cells	5.65102e-06	0.276496	NA	Macrophages
CALR_LRP1	Lrp1	am	4.20455e-62	0.641529	Calr	hires|goblet cells	0.00229596	0.310411	NA	Macrophages
CALR_LRP1	Lrp1	am	4.20455e-62	0.641529	Calr	hires|neuroendocrine cells	7.46176e-05	1.59846	NA	Macrophages
CALR_LRP1	Lrp1	am	4.20455e-62	0.641529	Calr	hires|proliferation	4.86657e-22	1.1444	NA	Macrophages
CALR_LRP1	Lrp1	fibroblasts	4.78287e-17	0.330123	Calr	am	3.37985e-30	0.315004	Macrophages	Fibroblasts
CALR_LRP1	Lrp1	fibroblasts	4.78287e-17	0.330123	Calr	classical_mo	1.21164e-14	0.267697	Monocytes	Fibroblasts
CALR_LRP1	Lrp1	fibroblasts	4.78287e-17	0.330123	Calr	fibroblasts	4.36987e-26	0.414635	Fibroblasts	Fibroblasts
CALR_LRP1	Lrp1	fibroblasts	4.78287e-17	0.330123	Calr	fn1_mcpg	0.00277649	0.286057	Macrophages	Fibroblasts
CALR_LRP1	Lrp1	fibroblasts	4.78287e-17	0.330123	Calr	lec	0.00293585	0.314975	Endothelial_cells	Fibroblasts
CALR_LRP1	Lrp1	fibroblasts	4.78287e-17	0.330123	Calr	mesothelial_cells	1.20761e-10	0.33356	Mesothelial_cells	Fibroblasts
CALR_LRP1	Lrp1	fibroblasts	4.78287e-17	0.330123	Calr	plasma_cells	6.45307e-07	0.30574	NA	Fibroblasts
CALR_LRP1	Lrp1	fibroblasts	4.78287e-17	0.330123	Calr	hires|AT1 cells	2.68738e-07	0.612465	NA	Fibroblasts
CALR_LRP1	Lrp1	fibroblasts	4.78287e-17	0.330123	Calr	hires|club cells	5.65102e-06	0.276496	NA	Fibroblasts
CALR_LRP1	Lrp1	fibroblasts	4.78287e-17	0.330123	Calr	hires|goblet cells	0.00229596	0.310411	NA	Fibroblasts
CALR_LRP1	Lrp1	fibroblasts	4.78287e-17	0.330123	Calr	hires|neuroendocrine cells	7.46176e-05	1.59846	NA	Fibroblasts
CALR_LRP1	Lrp1	fibroblasts	4.78287e-17	0.330123	Calr	hires|proliferation	4.86657e-22	1.1444	NA	Fibroblasts
CALR_LRP1	Lrp1	mesothelial_cells	1.61859e-10	0.321306	Calr	am	3.37985e-30	0.315004	Macrophages	Mesothelial_cells
CALR_LRP1	Lrp1	mesothelial_cells	1.61859e-10	0.321306	Calr	classical_mo	1.21164e-14	0.267697	Monocytes	Mesothelial_cells
CALR_LRP1	Lrp1	mesothelial_cells	1.61859e-10	0.321306	Calr	fibroblasts	4.36987e-26	0.414635	Fibroblasts	Mesothelial_cells
CALR_LRP1	Lrp1	mesothelial_cells	1.61859e-10	0.321306	Calr	fn1_mcpg	0.00277649	0.286057	Macrophages	Mesothelial_cells
CALR_LRP1	Lrp1	mesothelial_cells	1.61859e-10	0.321306	Calr	lec	0.00293585	0.314975	Endothelial_cells	Mesothelial_cells
CALR_LRP1	Lrp1	mesothelial_cells	1.61859e-10	0.321306	Calr	mesothelial_cells	1.20761e-10	0.33356	Mesothelial_cells	Mesothelial_cells
CALR_LRP1	Lrp1	mesothelial_cells	1.61859e-10	0.321306	Calr	plasma_cells	6.45307e-07	0.30574	NA	Mesothelial_cells
CALR_LRP1	Lrp1	mesothelial_cells	1.61859e-10	0.321306	Calr	hires|AT1 cells	2.68738e-07	0.612465	NA	Mesothelial_cells
CALR_LRP1	Lrp1	mesothelial_cells	1.61859e-10	0.321306	Calr	hires|club cells	5.65102e-06	0.276496	NA	Mesothelial_cells
CALR_LRP1	Lrp1	mesothelial_cells	1.61859e-10	0.321306	Calr	hires|goblet cells	0.00229596	0.310411	NA	Mesothelial_cells
CALR_LRP1	Lrp1	mesothelial_cells	1.61859e-10	0.321306	Calr	hires|neuroendocrine cells	7.46176e-05	1.59846	NA	Mesothelial_cells
CALR_LRP1	Lrp1	mesothelial_cells	1.61859e-10	0.321306	Calr	hires|proliferation	4.86657e-22	1.1444	NA	Mesothelial_cells
CALR_LRP1	Lrp1	mono_im	2.43517e-125	0.490524	Calr	am	3.37985e-30	0.315004	Macrophages	Macrophages
CALR_LRP1	Lrp1	mono_im	2.43517e-125	0.490524	Calr	classical_mo	1.21164e-14	0.267697	Monocytes	Macrophages
CALR_LRP1	Lrp1	mono_im	2.43517e-125	0.490524	Calr	fibroblasts	4.36987e-26	0.414635	Fibroblasts	Macrophages
CALR_LRP1	Lrp1	mono_im	2.43517e-125	0.490524	Calr	fn1_mcpg	0.00277649	0.286057	Macrophages	Macrophages
CALR_LRP1	Lrp1	mono_im	2.43517e-125	0.490524	Calr	lec	0.00293585	0.314975	Endothelial_cells	Macrophages
CALR_LRP1	Lrp1	mono_im	2.43517e-125	0.490524	Calr	mesothelial_cells	1.20761e-10	0.33356	Mesothelial_cells	Macrophages
CALR_LRP1	Lrp1	mono_im	2.43517e-125	0.490524	Calr	plasma_cells	6.45307e-07	0.30574	NA	Macrophages
CALR_LRP1	Lrp1	mono_im	2.43517e-125	0.490524	Calr	hires|AT1 cells	2.68738e-07	0.612465	NA	Macrophages
CALR_LRP1	Lrp1	mono_im	2.43517e-125	0.490524	Calr	hires|club cells	5.65102e-06	0.276496	NA	Macrophages
CALR_LRP1	Lrp1	mono_im	2.43517e-125	0.490524	Calr	hires|goblet cells	0.00229596	0.310411	NA	Macrophages
CALR_LRP1	Lrp1	mono_im	2.43517e-125	0.490524	Calr	hires|neuroendocrine cells	7.46176e-05	1.59846	NA	Macrophages
CALR_LRP1	Lrp1	mono_im	2.43517e-125	0.490524	Calr	hires|proliferation	4.86657e-22	1.1444	NA	Macrophages
CCL24_CCR2	Ccr2	cd103_dc	7.40264e-68	0.841451	Ccl24	fn1_mcpg	1.67591e-132	1.6397	Macrophages	Dendritic_cells
CCL24_CCR2	Ccr2	classical_mo	4.05947e-278	1.37441	Ccl24	fn1_mcpg	1.67591e-132	1.6397	Macrophages	Monocytes
CCL24_CCR2	Ccr2	dc	2.27525e-187	1.17449	Ccl24	fn1_mcpg	1.67591e-132	1.6397	Macrophages	Dendritic_cells
CCL24_CCR2	Ccr2	im	1.58635e-163	1.29549	Ccl24	fn1_mcpg	1.67591e-132	1.6397	Macrophages	Macrophages
CCL24_CCR2	Ccr2	nonclassical_mo	9.18318e-18	1.17401	Ccl24	fn1_mcpg	1.67591e-132	1.6397	Macrophages	Monocytes
CCL24_CCR2	Ccr2	unassigned	5.95231e-36	0.476283	Ccl24	fn1_mcpg	1.67591e-132	1.6397	Macrophages	NA
CCL2_ACKR2	Ackr2	cec	3.12808e-120	1.13153	Ccl2	classical_mo	0	2.69695	Monocytes	Endothelial_cells
CCL2_ACKR2	Ackr2	cec	3.12808e-120	1.13153	Ccl2	im	1.04974e-44	0.490604	Macrophages	Endothelial_cells
CCL2_ACKR2	Ackr2	cec	3.12808e-120	1.13153	Ccl2	mono_im	6.18955e-53	0.258743	Macrophages	Endothelial_cells
CCL2_CCR1	Ccr1	am	8.77113e-28	0.416963	Ccl2	classical_mo	0	2.69695	Monocytes	Macrophages
CCL2_CCR1	Ccr1	am	8.77113e-28	0.416963	Ccl2	im	1.04974e-44	0.490604	Macrophages	Macrophages
CCL2_CCR1	Ccr1	am	8.77113e-28	0.416963	Ccl2	mono_im	6.18955e-53	0.258743	Macrophages	Macrophages
CCL2_CCR1	Ccr1	classical_mo	1.33899e-53	0.70182	Ccl2	classical_mo	0	2.69695	Monocytes	Monocytes
CCL2_CCR1	Ccr1	classical_mo	1.33899e-53	0.70182	Ccl2	im	1.04974e-44	0.490604	Macrophages	Monocytes
CCL2_CCR1	Ccr1	classical_mo	1.33899e-53	0.70182	Ccl2	mono_im	6.18955e-53	0.258743	Macrophages	Monocytes
CCL2_CCR1	Ccr1	dc	1.31888e-05	0.352291	Ccl2	classical_mo	0	2.69695	Monocytes	Dendritic_cells
CCL2_CCR1	Ccr1	dc	1.31888e-05	0.352291	Ccl2	im	1.04974e-44	0.490604	Macrophages	Dendritic_cells
CCL2_CCR1	Ccr1	dc	1.31888e-05	0.352291	Ccl2	mono_im	6.18955e-53	0.258743	Macrophages	Dendritic_cells
CCL2_CCR1	Ccr1	fn1_mcpg	2.63933e-07	0.606817	Ccl2	classical_mo	0	2.69695	Monocytes	Macrophages
CCL2_CCR1	Ccr1	fn1_mcpg	2.63933e-07	0.606817	Ccl2	im	1.04974e-44	0.490604	Macrophages	Macrophages
CCL2_CCR1	Ccr1	fn1_mcpg	2.63933e-07	0.606817	Ccl2	mono_im	6.18955e-53	0.258743	Macrophages	Macrophages
CCL2_CCR1	Ccr1	granulocytes	4.59349e-09	0.674642	Ccl2	classical_mo	0	2.69695	Monocytes	Granulocytes
CCL2_CCR1	Ccr1	granulocytes	4.59349e-09	0.674642	Ccl2	im	1.04974e-44	0.490604	Macrophages	Granulocytes
CCL2_CCR1	Ccr1	granulocytes	4.59349e-09	0.674642	Ccl2	mono_im	6.18955e-53	0.258743	Macrophages	Granulocytes
CCL2_CCR1	Ccr1	im	2.18946e-63	0.567154	Ccl2	classical_mo	0	2.69695	Monocytes	Macrophages
CCL2_CCR1	Ccr1	im	2.18946e-63	0.567154	Ccl2	im	1.04974e-44	0.490604	Macrophages	Macrophages
CCL2_CCR1	Ccr1	im	2.18946e-63	0.567154	Ccl2	mono_im	6.18955e-53	0.258743	Macrophages	Macrophages
CCL2_CCR1	Ccr1	mono_im	3.50546e-141	0.547768	Ccl2	classical_mo	0	2.69695	Monocytes	Macrophages
CCL2_CCR1	Ccr1	mono_im	3.50546e-141	0.547768	Ccl2	im	1.04974e-44	0.490604	Macrophages	Macrophages
CCL2_CCR1	Ccr1	mono_im	3.50546e-141	0.547768	Ccl2	mono_im	6.18955e-53	0.258743	Macrophages	Macrophages
CCL2_CCR1	Ccr1	unassigned	1.7772e-31	0.360136	Ccl2	classical_mo	0	2.69695	Monocytes	NA
CCL2_CCR1	Ccr1	unassigned	1.7772e-31	0.360136	Ccl2	im	1.04974e-44	0.490604	Macrophages	NA
CCL2_CCR1	Ccr1	unassigned	1.7772e-31	0.360136	Ccl2	mono_im	6.18955e-53	0.258743	Macrophages	NA
CCL2_CCR2	Ccr2	cd103_dc	7.40264e-68	0.841451	Ccl2	classical_mo	0	2.69695	Monocytes	Dendritic_cells
CCL2_CCR2	Ccr2	cd103_dc	7.40264e-68	0.841451	Ccl2	im	1.04974e-44	0.490604	Macrophages	Dendritic_cells
CCL2_CCR2	Ccr2	cd103_dc	7.40264e-68	0.841451	Ccl2	mono_im	6.18955e-53	0.258743	Macrophages	Dendritic_cells
CCL2_CCR2	Ccr2	classical_mo	4.05947e-278	1.37441	Ccl2	classical_mo	0	2.69695	Monocytes	Monocytes
CCL2_CCR2	Ccr2	classical_mo	4.05947e-278	1.37441	Ccl2	im	1.04974e-44	0.490604	Macrophages	Monocytes
CCL2_CCR2	Ccr2	classical_mo	4.05947e-278	1.37441	Ccl2	mono_im	6.18955e-53	0.258743	Macrophages	Monocytes
CCL2_CCR2	Ccr2	dc	2.27525e-187	1.17449	Ccl2	classical_mo	0	2.69695	Monocytes	Dendritic_cells
CCL2_CCR2	Ccr2	dc	2.27525e-187	1.17449	Ccl2	im	1.04974e-44	0.490604	Macrophages	Dendritic_cells
CCL2_CCR2	Ccr2	dc	2.27525e-187	1.17449	Ccl2	mono_im	6.18955e-53	0.258743	Macrophages	Dendritic_cells
CCL2_CCR2	Ccr2	im	1.58635e-163	1.29549	Ccl2	classical_mo	0	2.69695	Monocytes	Macrophages
CCL2_CCR2	Ccr2	im	1.58635e-163	1.29549	Ccl2	im	1.04974e-44	0.490604	Macrophages	Macrophages
CCL2_CCR2	Ccr2	im	1.58635e-163	1.29549	Ccl2	mono_im	6.18955e-53	0.258743	Macrophages	Macrophages
CCL2_CCR2	Ccr2	nonclassical_mo	9.18318e-18	1.17401	Ccl2	classical_mo	0	2.69695	Monocytes	Monocytes
CCL2_CCR2	Ccr2	nonclassical_mo	9.18318e-18	1.17401	Ccl2	im	1.04974e-44	0.490604	Macrophages	Monocytes
CCL2_CCR2	Ccr2	nonclassical_mo	9.18318e-18	1.17401	Ccl2	mono_im	6.18955e-53	0.258743	Macrophages	Monocytes
CCL2_CCR2	Ccr2	unassigned	5.95231e-36	0.476283	Ccl2	classical_mo	0	2.69695	Monocytes	NA
CCL2_CCR2	Ccr2	unassigned	5.95231e-36	0.476283	Ccl2	im	1.04974e-44	0.490604	Macrophages	NA
CCL2_CCR2	Ccr2	unassigned	5.95231e-36	0.476283	Ccl2	mono_im	6.18955e-53	0.258743	Macrophages	NA
CCL2_CCR5	Ccr5	cd163_im	1.90316e-10	0.434174	Ccl2	classical_mo	0	2.69695	Monocytes	Macrophages
CCL2_CCR5	Ccr5	cd163_im	1.90316e-10	0.434174	Ccl2	im	1.04974e-44	0.490604	Macrophages	Macrophages
CCL2_CCR5	Ccr5	cd163_im	1.90316e-10	0.434174	Ccl2	mono_im	6.18955e-53	0.258743	Macrophages	Macrophages
CCL2_CCR5	Ccr5	classical_mo	4.83242e-140	1.06918	Ccl2	classical_mo	0	2.69695	Monocytes	Monocytes
CCL2_CCR5	Ccr5	classical_mo	4.83242e-140	1.06918	Ccl2	im	1.04974e-44	0.490604	Macrophages	Monocytes
CCL2_CCR5	Ccr5	classical_mo	4.83242e-140	1.06918	Ccl2	mono_im	6.18955e-53	0.258743	Macrophages	Monocytes
CCL2_CCR5	Ccr5	dc	1.06311e-29	0.622041	Ccl2	classical_mo	0	2.69695	Monocytes	Dendritic_cells
CCL2_CCR5	Ccr5	dc	1.06311e-29	0.622041	Ccl2	im	1.04974e-44	0.490604	Macrophages	Dendritic_cells
CCL2_CCR5	Ccr5	dc	1.06311e-29	0.622041	Ccl2	mono_im	6.18955e-53	0.258743	Macrophages	Dendritic_cells
CCL2_CCR5	Ccr5	im	2.20211e-105	0.796549	Ccl2	classical_mo	0	2.69695	Monocytes	Macrophages
CCL2_CCR5	Ccr5	im	2.20211e-105	0.796549	Ccl2	im	1.04974e-44	0.490604	Macrophages	Macrophages
CCL2_CCR5	Ccr5	im	2.20211e-105	0.796549	Ccl2	mono_im	6.18955e-53	0.258743	Macrophages	Macrophages
CCL2_CCR5	Ccr5	mono_im	1.60061e-54	0.344869	Ccl2	classical_mo	0	2.69695	Monocytes	Macrophages
CCL2_CCR5	Ccr5	mono_im	1.60061e-54	0.344869	Ccl2	im	1.04974e-44	0.490604	Macrophages	Macrophages
CCL2_CCR5	Ccr5	mono_im	1.60061e-54	0.344869	Ccl2	mono_im	6.18955e-53	0.258743	Macrophages	Macrophages
CCL2_CCR5	Ccr5	unassigned	8.69338e-42	0.455388	Ccl2	classical_mo	0	2.69695	Monocytes	NA
CCL2_CCR5	Ccr5	unassigned	8.69338e-42	0.455388	Ccl2	im	1.04974e-44	0.490604	Macrophages	NA
CCL2_CCR5	Ccr5	unassigned	8.69338e-42	0.455388	Ccl2	mono_im	6.18955e-53	0.258743	Macrophages	NA
CCL5_ACKR2	Ackr2	cec	3.12808e-120	1.13153	Ccl5	ccl17_dc	0	2.83749	Dendritic_cells	Endothelial_cells
CCL5_ACKR2	Ackr2	cec	3.12808e-120	1.13153	Ccl5	nk_cells	0	4.06845	NK_cells	Endothelial_cells
CCL5_CCR1	Ccr1	am	8.77113e-28	0.416963	Ccl5	ccl17_dc	0	2.83749	Dendritic_cells	Macrophages
CCL5_CCR1	Ccr1	am	8.77113e-28	0.416963	Ccl5	nk_cells	0	4.06845	NK_cells	Macrophages
CCL5_CCR1	Ccr1	classical_mo	1.33899e-53	0.70182	Ccl5	ccl17_dc	0	2.83749	Dendritic_cells	Monocytes
CCL5_CCR1	Ccr1	classical_mo	1.33899e-53	0.70182	Ccl5	nk_cells	0	4.06845	NK_cells	Monocytes
CCL5_CCR1	Ccr1	dc	1.31888e-05	0.352291	Ccl5	ccl17_dc	0	2.83749	Dendritic_cells	Dendritic_cells
CCL5_CCR1	Ccr1	dc	1.31888e-05	0.352291	Ccl5	nk_cells	0	4.06845	NK_cells	Dendritic_cells
CCL5_CCR1	Ccr1	fn1_mcpg	2.63933e-07	0.606817	Ccl5	ccl17_dc	0	2.83749	Dendritic_cells	Macrophages
CCL5_CCR1	Ccr1	fn1_mcpg	2.63933e-07	0.606817	Ccl5	nk_cells	0	4.06845	NK_cells	Macrophages
CCL5_CCR1	Ccr1	granulocytes	4.59349e-09	0.674642	Ccl5	ccl17_dc	0	2.83749	Dendritic_cells	Granulocytes
CCL5_CCR1	Ccr1	granulocytes	4.59349e-09	0.674642	Ccl5	nk_cells	0	4.06845	NK_cells	Granulocytes
CCL5_CCR1	Ccr1	im	2.18946e-63	0.567154	Ccl5	ccl17_dc	0	2.83749	Dendritic_cells	Macrophages
CCL5_CCR1	Ccr1	im	2.18946e-63	0.567154	Ccl5	nk_cells	0	4.06845	NK_cells	Macrophages
CCL5_CCR1	Ccr1	mono_im	3.50546e-141	0.547768	Ccl5	ccl17_dc	0	2.83749	Dendritic_cells	Macrophages
CCL5_CCR1	Ccr1	mono_im	3.50546e-141	0.547768	Ccl5	nk_cells	0	4.06845	NK_cells	Macrophages
CCL5_CCR1	Ccr1	unassigned	1.7772e-31	0.360136	Ccl5	ccl17_dc	0	2.83749	Dendritic_cells	NA
CCL5_CCR1	Ccr1	unassigned	1.7772e-31	0.360136	Ccl5	nk_cells	0	4.06845	NK_cells	NA
CCL5_CCR5	Ccr5	cd163_im	1.90316e-10	0.434174	Ccl5	ccl17_dc	0	2.83749	Dendritic_cells	Macrophages
CCL5_CCR5	Ccr5	cd163_im	1.90316e-10	0.434174	Ccl5	nk_cells	0	4.06845	NK_cells	Macrophages
CCL5_CCR5	Ccr5	classical_mo	4.83242e-140	1.06918	Ccl5	ccl17_dc	0	2.83749	Dendritic_cells	Monocytes
CCL5_CCR5	Ccr5	classical_mo	4.83242e-140	1.06918	Ccl5	nk_cells	0	4.06845	NK_cells	Monocytes
CCL5_CCR5	Ccr5	dc	1.06311e-29	0.622041	Ccl5	ccl17_dc	0	2.83749	Dendritic_cells	Dendritic_cells
CCL5_CCR5	Ccr5	dc	1.06311e-29	0.622041	Ccl5	nk_cells	0	4.06845	NK_cells	Dendritic_cells
CCL5_CCR5	Ccr5	im	2.20211e-105	0.796549	Ccl5	ccl17_dc	0	2.83749	Dendritic_cells	Macrophages
CCL5_CCR5	Ccr5	im	2.20211e-105	0.796549	Ccl5	nk_cells	0	4.06845	NK_cells	Macrophages
CCL5_CCR5	Ccr5	mono_im	1.60061e-54	0.344869	Ccl5	ccl17_dc	0	2.83749	Dendritic_cells	Macrophages
CCL5_CCR5	Ccr5	mono_im	1.60061e-54	0.344869	Ccl5	nk_cells	0	4.06845	NK_cells	Macrophages
CCL5_CCR5	Ccr5	unassigned	8.69338e-42	0.455388	Ccl5	ccl17_dc	0	2.83749	Dendritic_cells	NA
CCL5_CCR5	Ccr5	unassigned	8.69338e-42	0.455388	Ccl5	nk_cells	0	4.06845	NK_cells	NA
CCL5_SDC1	Sdc1	alv_epithelium	0	1.11529	Ccl5	ccl17_dc	0	2.83749	Dendritic_cells	Alveolar_epithelium
CCL5_SDC1	Sdc1	alv_epithelium	0	1.11529	Ccl5	nk_cells	0	4.06845	NK_cells	Alveolar_epithelium
CCL5_SDC1	Sdc1	ciliated_cells	4.22243e-24	0.501872	Ccl5	ccl17_dc	0	2.83749	Dendritic_cells	Ciliated_cells
CCL5_SDC1	Sdc1	ciliated_cells	4.22243e-24	0.501872	Ccl5	nk_cells	0	4.06845	NK_cells	Ciliated_cells
CCL5_SDC1	Sdc1	club_cells	1.76508e-37	0.279356	Ccl5	ccl17_dc	0	2.83749	Dendritic_cells	Club_cells
CCL5_SDC1	Sdc1	club_cells	1.76508e-37	0.279356	Ccl5	nk_cells	0	4.06845	NK_cells	Club_cells
CCL5_SDC1	Sdc1	hires|AT1 cells	3.41069e-08	0.634078	Ccl5	ccl17_dc	0	2.83749	Dendritic_cells	NA
CCL5_SDC1	Sdc1	hires|AT1 cells	3.41069e-08	0.634078	Ccl5	nk_cells	0	4.06845	NK_cells	NA
CCL5_SDC1	Sdc1	hires|AT2 cells	2.73153e-20	0.461664	Ccl5	ccl17_dc	0	2.83749	Dendritic_cells	NA
CCL5_SDC1	Sdc1	hires|AT2 cells	2.73153e-20	0.461664	Ccl5	nk_cells	0	4.06845	NK_cells	NA
CCL5_SDC1	Sdc1	hires|activated AT2	1.78534e-34	0.616629	Ccl5	ccl17_dc	0	2.83749	Dendritic_cells	NA
CCL5_SDC1	Sdc1	hires|activated AT2	1.78534e-34	0.616629	Ccl5	nk_cells	0	4.06845	NK_cells	NA
CCL5_SDC1	Sdc1	hires|basal cells	1.77648e-05	1.09212	Ccl5	ccl17_dc	0	2.83749	Dendritic_cells	NA
CCL5_SDC1	Sdc1	hires|basal cells	1.77648e-05	1.09212	Ccl5	nk_cells	0	4.06845	NK_cells	NA
CCL5_SDC4	Sdc4	alv_epithelium	0	0.897237	Ccl5	ccl17_dc	0	2.83749	Dendritic_cells	Alveolar_epithelium
CCL5_SDC4	Sdc4	alv_epithelium	0	0.897237	Ccl5	nk_cells	0	4.06845	NK_cells	Alveolar_epithelium
CCL5_SDC4	Sdc4	ciliated_cells	6.43489e-23	0.405025	Ccl5	ccl17_dc	0	2.83749	Dendritic_cells	Ciliated_cells
CCL5_SDC4	Sdc4	ciliated_cells	6.43489e-23	0.405025	Ccl5	nk_cells	0	4.06845	NK_cells	Ciliated_cells
CCL5_SDC4	Sdc4	fibroblasts	4.77636e-30	0.590256	Ccl5	ccl17_dc	0	2.83749	Dendritic_cells	Fibroblasts
CCL5_SDC4	Sdc4	fibroblasts	4.77636e-30	0.590256	Ccl5	nk_cells	0	4.06845	NK_cells	Fibroblasts
CCL5_SDC4	Sdc4	mesothelial_cells	2.83255e-33	0.751438	Ccl5	ccl17_dc	0	2.83749	Dendritic_cells	Mesothelial_cells
CCL5_SDC4	Sdc4	mesothelial_cells	2.83255e-33	0.751438	Ccl5	nk_cells	0	4.06845	NK_cells	Mesothelial_cells
CCL5_SDC4	Sdc4	smooth_muscle_cells	0.000638445	0.889707	Ccl5	ccl17_dc	0	2.83749	Dendritic_cells	Smooth_muscle_cells
CCL5_SDC4	Sdc4	smooth_muscle_cells	0.000638445	0.889707	Ccl5	nk_cells	0	4.06845	NK_cells	Smooth_muscle_cells
CCL5_SDC4	Sdc4	hires|AT2 cells	1.49955e-10	0.329883	Ccl5	ccl17_dc	0	2.83749	Dendritic_cells	NA
CCL5_SDC4	Sdc4	hires|AT2 cells	1.49955e-10	0.329883	Ccl5	nk_cells	0	4.06845	NK_cells	NA
CCL5_SDC4	Sdc4	hires|Krt8 ADI	1.04035e-34	0.954114	Ccl5	ccl17_dc	0	2.83749	Dendritic_cells	NA
CCL5_SDC4	Sdc4	hires|Krt8 ADI	1.04035e-34	0.954114	Ccl5	nk_cells	0	4.06845	NK_cells	NA
CCL5_SDC4	Sdc4	hires|activated AT2	1.22381e-19	0.514245	Ccl5	ccl17_dc	0	2.83749	Dendritic_cells	NA
CCL5_SDC4	Sdc4	hires|activated AT2	1.22381e-19	0.514245	Ccl5	nk_cells	0	4.06845	NK_cells	NA
CCL7_ACKR2	Ackr2	cec	3.12808e-120	1.13153	Ccl7	cd163_im	1.76094e-45	0.649331	Macrophages	Endothelial_cells
CCL7_ACKR2	Ackr2	cec	3.12808e-120	1.13153	Ccl7	classical_mo	0	2.90839	Monocytes	Endothelial_cells
CCL7_ACKR2	Ackr2	cec	3.12808e-120	1.13153	Ccl7	im	4.99661e-31	0.314439	Macrophages	Endothelial_cells
CCL7_CCR1	Ccr1	am	8.77113e-28	0.416963	Ccl7	cd163_im	1.76094e-45	0.649331	Macrophages	Macrophages
CCL7_CCR1	Ccr1	am	8.77113e-28	0.416963	Ccl7	classical_mo	0	2.90839	Monocytes	Macrophages
CCL7_CCR1	Ccr1	am	8.77113e-28	0.416963	Ccl7	im	4.99661e-31	0.314439	Macrophages	Macrophages
CCL7_CCR1	Ccr1	classical_mo	1.33899e-53	0.70182	Ccl7	cd163_im	1.76094e-45	0.649331	Macrophages	Monocytes
CCL7_CCR1	Ccr1	classical_mo	1.33899e-53	0.70182	Ccl7	classical_mo	0	2.90839	Monocytes	Monocytes
CCL7_CCR1	Ccr1	classical_mo	1.33899e-53	0.70182	Ccl7	im	4.99661e-31	0.314439	Macrophages	Monocytes
CCL7_CCR1	Ccr1	dc	1.31888e-05	0.352291	Ccl7	cd163_im	1.76094e-45	0.649331	Macrophages	Dendritic_cells
CCL7_CCR1	Ccr1	dc	1.31888e-05	0.352291	Ccl7	classical_mo	0	2.90839	Monocytes	Dendritic_cells
CCL7_CCR1	Ccr1	dc	1.31888e-05	0.352291	Ccl7	im	4.99661e-31	0.314439	Macrophages	Dendritic_cells
CCL7_CCR1	Ccr1	fn1_mcpg	2.63933e-07	0.606817	Ccl7	cd163_im	1.76094e-45	0.649331	Macrophages	Macrophages
CCL7_CCR1	Ccr1	fn1_mcpg	2.63933e-07	0.606817	Ccl7	classical_mo	0	2.90839	Monocytes	Macrophages
CCL7_CCR1	Ccr1	fn1_mcpg	2.63933e-07	0.606817	Ccl7	im	4.99661e-31	0.314439	Macrophages	Macrophages
CCL7_CCR1	Ccr1	granulocytes	4.59349e-09	0.674642	Ccl7	cd163_im	1.76094e-45	0.649331	Macrophages	Granulocytes
CCL7_CCR1	Ccr1	granulocytes	4.59349e-09	0.674642	Ccl7	classical_mo	0	2.90839	Monocytes	Granulocytes
CCL7_CCR1	Ccr1	granulocytes	4.59349e-09	0.674642	Ccl7	im	4.99661e-31	0.314439	Macrophages	Granulocytes
CCL7_CCR1	Ccr1	im	2.18946e-63	0.567154	Ccl7	cd163_im	1.76094e-45	0.649331	Macrophages	Macrophages
CCL7_CCR1	Ccr1	im	2.18946e-63	0.567154	Ccl7	classical_mo	0	2.90839	Monocytes	Macrophages
CCL7_CCR1	Ccr1	im	2.18946e-63	0.567154	Ccl7	im	4.99661e-31	0.314439	Macrophages	Macrophages
CCL7_CCR1	Ccr1	mono_im	3.50546e-141	0.547768	Ccl7	cd163_im	1.76094e-45	0.649331	Macrophages	Macrophages
CCL7_CCR1	Ccr1	mono_im	3.50546e-141	0.547768	Ccl7	classical_mo	0	2.90839	Monocytes	Macrophages
CCL7_CCR1	Ccr1	mono_im	3.50546e-141	0.547768	Ccl7	im	4.99661e-31	0.314439	Macrophages	Macrophages
CCL7_CCR1	Ccr1	unassigned	1.7772e-31	0.360136	Ccl7	cd163_im	1.76094e-45	0.649331	Macrophages	NA
CCL7_CCR1	Ccr1	unassigned	1.7772e-31	0.360136	Ccl7	classical_mo	0	2.90839	Monocytes	NA
CCL7_CCR1	Ccr1	unassigned	1.7772e-31	0.360136	Ccl7	im	4.99661e-31	0.314439	Macrophages	NA
CCL7_CCR2	Ccr2	cd103_dc	7.40264e-68	0.841451	Ccl7	cd163_im	1.76094e-45	0.649331	Macrophages	Dendritic_cells
CCL7_CCR2	Ccr2	cd103_dc	7.40264e-68	0.841451	Ccl7	classical_mo	0	2.90839	Monocytes	Dendritic_cells
CCL7_CCR2	Ccr2	cd103_dc	7.40264e-68	0.841451	Ccl7	im	4.99661e-31	0.314439	Macrophages	Dendritic_cells
CCL7_CCR2	Ccr2	classical_mo	4.05947e-278	1.37441	Ccl7	cd163_im	1.76094e-45	0.649331	Macrophages	Monocytes
CCL7_CCR2	Ccr2	classical_mo	4.05947e-278	1.37441	Ccl7	classical_mo	0	2.90839	Monocytes	Monocytes
CCL7_CCR2	Ccr2	classical_mo	4.05947e-278	1.37441	Ccl7	im	4.99661e-31	0.314439	Macrophages	Monocytes
CCL7_CCR2	Ccr2	dc	2.27525e-187	1.17449	Ccl7	cd163_im	1.76094e-45	0.649331	Macrophages	Dendritic_cells
CCL7_CCR2	Ccr2	dc	2.27525e-187	1.17449	Ccl7	classical_mo	0	2.90839	Monocytes	Dendritic_cells
CCL7_CCR2	Ccr2	dc	2.27525e-187	1.17449	Ccl7	im	4.99661e-31	0.314439	Macrophages	Dendritic_cells
CCL7_CCR2	Ccr2	im	1.58635e-163	1.29549	Ccl7	cd163_im	1.76094e-45	0.649331	Macrophages	Macrophages
CCL7_CCR2	Ccr2	im	1.58635e-163	1.29549	Ccl7	classical_mo	0	2.90839	Monocytes	Macrophages
CCL7_CCR2	Ccr2	im	1.58635e-163	1.29549	Ccl7	im	4.99661e-31	0.314439	Macrophages	Macrophages
CCL7_CCR2	Ccr2	nonclassical_mo	9.18318e-18	1.17401	Ccl7	cd163_im	1.76094e-45	0.649331	Macrophages	Monocytes
CCL7_CCR2	Ccr2	nonclassical_mo	9.18318e-18	1.17401	Ccl7	classical_mo	0	2.90839	Monocytes	Monocytes
CCL7_CCR2	Ccr2	nonclassical_mo	9.18318e-18	1.17401	Ccl7	im	4.99661e-31	0.314439	Macrophages	Monocytes
CCL7_CCR2	Ccr2	unassigned	5.95231e-36	0.476283	Ccl7	cd163_im	1.76094e-45	0.649331	Macrophages	NA
CCL7_CCR2	Ccr2	unassigned	5.95231e-36	0.476283	Ccl7	classical_mo	0	2.90839	Monocytes	NA
CCL7_CCR2	Ccr2	unassigned	5.95231e-36	0.476283	Ccl7	im	4.99661e-31	0.314439	Macrophages	NA
CCL7_CCR5	Ccr5	cd163_im	1.90316e-10	0.434174	Ccl7	cd163_im	1.76094e-45	0.649331	Macrophages	Macrophages
CCL7_CCR5	Ccr5	cd163_im	1.90316e-10	0.434174	Ccl7	classical_mo	0	2.90839	Monocytes	Macrophages
CCL7_CCR5	Ccr5	cd163_im	1.90316e-10	0.434174	Ccl7	im	4.99661e-31	0.314439	Macrophages	Macrophages
CCL7_CCR5	Ccr5	classical_mo	4.83242e-140	1.06918	Ccl7	cd163_im	1.76094e-45	0.649331	Macrophages	Monocytes
CCL7_CCR5	Ccr5	classical_mo	4.83242e-140	1.06918	Ccl7	classical_mo	0	2.90839	Monocytes	Monocytes
CCL7_CCR5	Ccr5	classical_mo	4.83242e-140	1.06918	Ccl7	im	4.99661e-31	0.314439	Macrophages	Monocytes
CCL7_CCR5	Ccr5	dc	1.06311e-29	0.622041	Ccl7	cd163_im	1.76094e-45	0.649331	Macrophages	Dendritic_cells
CCL7_CCR5	Ccr5	dc	1.06311e-29	0.622041	Ccl7	classical_mo	0	2.90839	Monocytes	Dendritic_cells
CCL7_CCR5	Ccr5	dc	1.06311e-29	0.622041	Ccl7	im	4.99661e-31	0.314439	Macrophages	Dendritic_cells
CCL7_CCR5	Ccr5	im	2.20211e-105	0.796549	Ccl7	cd163_im	1.76094e-45	0.649331	Macrophages	Macrophages
CCL7_CCR5	Ccr5	im	2.20211e-105	0.796549	Ccl7	classical_mo	0	2.90839	Monocytes	Macrophages
CCL7_CCR5	Ccr5	im	2.20211e-105	0.796549	Ccl7	im	4.99661e-31	0.314439	Macrophages	Macrophages
CCL7_CCR5	Ccr5	mono_im	1.60061e-54	0.344869	Ccl7	cd163_im	1.76094e-45	0.649331	Macrophages	Macrophages
CCL7_CCR5	Ccr5	mono_im	1.60061e-54	0.344869	Ccl7	classical_mo	0	2.90839	Monocytes	Macrophages
CCL7_CCR5	Ccr5	mono_im	1.60061e-54	0.344869	Ccl7	im	4.99661e-31	0.314439	Macrophages	Macrophages
CCL7_CCR5	Ccr5	unassigned	8.69338e-42	0.455388	Ccl7	cd163_im	1.76094e-45	0.649331	Macrophages	NA
CCL7_CCR5	Ccr5	unassigned	8.69338e-42	0.455388	Ccl7	classical_mo	0	2.90839	Monocytes	NA
CCL7_CCR5	Ccr5	unassigned	8.69338e-42	0.455388	Ccl7	im	4.99661e-31	0.314439	Macrophages	NA
CCL8_ACKR2	Ackr2	cec	3.12808e-120	1.13153	Ccl8	cd163_im	0	3.67848	Macrophages	Endothelial_cells
CCL8_CCR1	Ccr1	am	8.77113e-28	0.416963	Ccl8	cd163_im	0	3.67848	Macrophages	Macrophages
CCL8_CCR1	Ccr1	classical_mo	1.33899e-53	0.70182	Ccl8	cd163_im	0	3.67848	Macrophages	Monocytes
CCL8_CCR1	Ccr1	dc	1.31888e-05	0.352291	Ccl8	cd163_im	0	3.67848	Macrophages	Dendritic_cells
CCL8_CCR1	Ccr1	fn1_mcpg	2.63933e-07	0.606817	Ccl8	cd163_im	0	3.67848	Macrophages	Macrophages
CCL8_CCR1	Ccr1	granulocytes	4.59349e-09	0.674642	Ccl8	cd163_im	0	3.67848	Macrophages	Granulocytes
CCL8_CCR1	Ccr1	im	2.18946e-63	0.567154	Ccl8	cd163_im	0	3.67848	Macrophages	Macrophages
CCL8_CCR1	Ccr1	mono_im	3.50546e-141	0.547768	Ccl8	cd163_im	0	3.67848	Macrophages	Macrophages
CCL8_CCR1	Ccr1	unassigned	1.7772e-31	0.360136	Ccl8	cd163_im	0	3.67848	Macrophages	NA
CCL8_CCR2	Ccr2	cd103_dc	7.40264e-68	0.841451	Ccl8	cd163_im	0	3.67848	Macrophages	Dendritic_cells
CCL8_CCR2	Ccr2	classical_mo	4.05947e-278	1.37441	Ccl8	cd163_im	0	3.67848	Macrophages	Monocytes
CCL8_CCR2	Ccr2	dc	2.27525e-187	1.17449	Ccl8	cd163_im	0	3.67848	Macrophages	Dendritic_cells
CCL8_CCR2	Ccr2	im	1.58635e-163	1.29549	Ccl8	cd163_im	0	3.67848	Macrophages	Macrophages
CCL8_CCR2	Ccr2	nonclassical_mo	9.18318e-18	1.17401	Ccl8	cd163_im	0	3.67848	Macrophages	Monocytes
CCL8_CCR2	Ccr2	unassigned	5.95231e-36	0.476283	Ccl8	cd163_im	0	3.67848	Macrophages	NA
CCL8_CCR5	Ccr5	cd163_im	1.90316e-10	0.434174	Ccl8	cd163_im	0	3.67848	Macrophages	Macrophages
CCL8_CCR5	Ccr5	classical_mo	4.83242e-140	1.06918	Ccl8	cd163_im	0	3.67848	Macrophages	Monocytes
CCL8_CCR5	Ccr5	dc	1.06311e-29	0.622041	Ccl8	cd163_im	0	3.67848	Macrophages	Dendritic_cells
CCL8_CCR5	Ccr5	im	2.20211e-105	0.796549	Ccl8	cd163_im	0	3.67848	Macrophages	Macrophages
CCL8_CCR5	Ccr5	mono_im	1.60061e-54	0.344869	Ccl8	cd163_im	0	3.67848	Macrophages	Macrophages
CCL8_CCR5	Ccr5	unassigned	8.69338e-42	0.455388	Ccl8	cd163_im	0	3.67848	Macrophages	NA
CD14_ITGA4	Itga4	ccl17_dc	1.90889e-17	0.836239	Cd14	cd163_im	9.50588e-16	0.63445	Macrophages	Dendritic_cells
CD14_ITGA4	Itga4	ccl17_dc	1.90889e-17	0.836239	Cd14	classical_mo	1.18593e-99	1.03572	Monocytes	Dendritic_cells
CD14_ITGA4	Itga4	ccl17_dc	1.90889e-17	0.836239	Cd14	dc	8.93847e-05	0.359902	Dendritic_cells	Dendritic_cells
CD14_ITGA4	Itga4	ccl17_dc	1.90889e-17	0.836239	Cd14	fn1_mcpg	7.28577e-19	0.827217	Macrophages	Dendritic_cells
CD14_ITGA4	Itga4	ccl17_dc	1.90889e-17	0.836239	Cd14	granulocytes	2.88728e-07	0.887212	Granulocytes	Dendritic_cells
CD14_ITGA4	Itga4	ccl17_dc	1.90889e-17	0.836239	Cd14	im	2.56036e-75	0.85107	Macrophages	Dendritic_cells
CD14_ITGA4	Itga4	ccl17_dc	1.90889e-17	0.836239	Cd14	mono_im	7.29598e-71	0.421369	Macrophages	Dendritic_cells
CD14_ITGA4	Itga4	ccl17_dc	1.90889e-17	0.836239	Cd14	hires|activated club cells	4.01814e-13	0.729987	NA	Dendritic_cells
CD14_ITGA4	Itga4	ccl17_dc	1.90889e-17	0.836239	Cd14	hires|basal cells	0.000609481	1.48679	NA	Dendritic_cells
CD14_ITGA4	Itga4	ccl17_dc	1.90889e-17	0.836239	Cd14	hires|club cells	1.86915e-10	0.567092	NA	Dendritic_cells
CD14_ITGA4	Itga4	ccl17_dc	1.90889e-17	0.836239	Cd14	hires|goblet cells	8.78734e-34	1.51725	NA	Dendritic_cells
CD14_ITGA4	Itga4	im	4.74736e-18	0.27944	Cd14	cd163_im	9.50588e-16	0.63445	Macrophages	Macrophages
CD14_ITGA4	Itga4	im	4.74736e-18	0.27944	Cd14	classical_mo	1.18593e-99	1.03572	Monocytes	Macrophages
CD14_ITGA4	Itga4	im	4.74736e-18	0.27944	Cd14	dc	8.93847e-05	0.359902	Dendritic_cells	Macrophages
CD14_ITGA4	Itga4	im	4.74736e-18	0.27944	Cd14	fn1_mcpg	7.28577e-19	0.827217	Macrophages	Macrophages
CD14_ITGA4	Itga4	im	4.74736e-18	0.27944	Cd14	granulocytes	2.88728e-07	0.887212	Granulocytes	Macrophages
CD14_ITGA4	Itga4	im	4.74736e-18	0.27944	Cd14	im	2.56036e-75	0.85107	Macrophages	Macrophages
CD14_ITGA4	Itga4	im	4.74736e-18	0.27944	Cd14	mono_im	7.29598e-71	0.421369	Macrophages	Macrophages
CD14_ITGA4	Itga4	im	4.74736e-18	0.27944	Cd14	hires|activated club cells	4.01814e-13	0.729987	NA	Macrophages
CD14_ITGA4	Itga4	im	4.74736e-18	0.27944	Cd14	hires|basal cells	0.000609481	1.48679	NA	Macrophages
CD14_ITGA4	Itga4	im	4.74736e-18	0.27944	Cd14	hires|club cells	1.86915e-10	0.567092	NA	Macrophages
CD14_ITGA4	Itga4	im	4.74736e-18	0.27944	Cd14	hires|goblet cells	8.78734e-34	1.51725	NA	Macrophages
CD14_ITGA4	Itga4	nk_cells	7.90378e-10	1.01227	Cd14	cd163_im	9.50588e-16	0.63445	Macrophages	NK_cells
CD14_ITGA4	Itga4	nk_cells	7.90378e-10	1.01227	Cd14	classical_mo	1.18593e-99	1.03572	Monocytes	NK_cells
CD14_ITGA4	Itga4	nk_cells	7.90378e-10	1.01227	Cd14	dc	8.93847e-05	0.359902	Dendritic_cells	NK_cells
CD14_ITGA4	Itga4	nk_cells	7.90378e-10	1.01227	Cd14	fn1_mcpg	7.28577e-19	0.827217	Macrophages	NK_cells
CD14_ITGA4	Itga4	nk_cells	7.90378e-10	1.01227	Cd14	granulocytes	2.88728e-07	0.887212	Granulocytes	NK_cells
CD14_ITGA4	Itga4	nk_cells	7.90378e-10	1.01227	Cd14	im	2.56036e-75	0.85107	Macrophages	NK_cells
CD14_ITGA4	Itga4	nk_cells	7.90378e-10	1.01227	Cd14	mono_im	7.29598e-71	0.421369	Macrophages	NK_cells
CD14_ITGA4	Itga4	nk_cells	7.90378e-10	1.01227	Cd14	hires|activated club cells	4.01814e-13	0.729987	NA	NK_cells
CD14_ITGA4	Itga4	nk_cells	7.90378e-10	1.01227	Cd14	hires|basal cells	0.000609481	1.48679	NA	NK_cells
CD14_ITGA4	Itga4	nk_cells	7.90378e-10	1.01227	Cd14	hires|club cells	1.86915e-10	0.567092	NA	NK_cells
CD14_ITGA4	Itga4	nk_cells	7.90378e-10	1.01227	Cd14	hires|goblet cells	8.78734e-34	1.51725	NA	NK_cells
CD14_ITGA4	Itga4	nonclassical_mo	5.54218e-24	1.25504	Cd14	cd163_im	9.50588e-16	0.63445	Macrophages	Monocytes
CD14_ITGA4	Itga4	nonclassical_mo	5.54218e-24	1.25504	Cd14	classical_mo	1.18593e-99	1.03572	Monocytes	Monocytes
CD14_ITGA4	Itga4	nonclassical_mo	5.54218e-24	1.25504	Cd14	dc	8.93847e-05	0.359902	Dendritic_cells	Monocytes
CD14_ITGA4	Itga4	nonclassical_mo	5.54218e-24	1.25504	Cd14	fn1_mcpg	7.28577e-19	0.827217	Macrophages	Monocytes
CD14_ITGA4	Itga4	nonclassical_mo	5.54218e-24	1.25504	Cd14	granulocytes	2.88728e-07	0.887212	Granulocytes	Monocytes
CD14_ITGA4	Itga4	nonclassical_mo	5.54218e-24	1.25504	Cd14	im	2.56036e-75	0.85107	Macrophages	Monocytes
CD14_ITGA4	Itga4	nonclassical_mo	5.54218e-24	1.25504	Cd14	mono_im	7.29598e-71	0.421369	Macrophages	Monocytes
CD14_ITGA4	Itga4	nonclassical_mo	5.54218e-24	1.25504	Cd14	hires|activated club cells	4.01814e-13	0.729987	NA	Monocytes
CD14_ITGA4	Itga4	nonclassical_mo	5.54218e-24	1.25504	Cd14	hires|basal cells	0.000609481	1.48679	NA	Monocytes
CD14_ITGA4	Itga4	nonclassical_mo	5.54218e-24	1.25504	Cd14	hires|club cells	1.86915e-10	0.567092	NA	Monocytes
CD14_ITGA4	Itga4	nonclassical_mo	5.54218e-24	1.25504	Cd14	hires|goblet cells	8.78734e-34	1.51725	NA	Monocytes
CD14_ITGB1	Itgb1	ccl17_dc	7.40534e-05	0.318264	Cd14	cd163_im	9.50588e-16	0.63445	Macrophages	Dendritic_cells
CD14_ITGB1	Itgb1	ccl17_dc	7.40534e-05	0.318264	Cd14	classical_mo	1.18593e-99	1.03572	Monocytes	Dendritic_cells
CD14_ITGB1	Itgb1	ccl17_dc	7.40534e-05	0.318264	Cd14	dc	8.93847e-05	0.359902	Dendritic_cells	Dendritic_cells
CD14_ITGB1	Itgb1	ccl17_dc	7.40534e-05	0.318264	Cd14	fn1_mcpg	7.28577e-19	0.827217	Macrophages	Dendritic_cells
CD14_ITGB1	Itgb1	ccl17_dc	7.40534e-05	0.318264	Cd14	granulocytes	2.88728e-07	0.887212	Granulocytes	Dendritic_cells
CD14_ITGB1	Itgb1	ccl17_dc	7.40534e-05	0.318264	Cd14	im	2.56036e-75	0.85107	Macrophages	Dendritic_cells
CD14_ITGB1	Itgb1	ccl17_dc	7.40534e-05	0.318264	Cd14	mono_im	7.29598e-71	0.421369	Macrophages	Dendritic_cells
CD14_ITGB1	Itgb1	ccl17_dc	7.40534e-05	0.318264	Cd14	hires|activated club cells	4.01814e-13	0.729987	NA	Dendritic_cells
CD14_ITGB1	Itgb1	ccl17_dc	7.40534e-05	0.318264	Cd14	hires|basal cells	0.000609481	1.48679	NA	Dendritic_cells
CD14_ITGB1	Itgb1	ccl17_dc	7.40534e-05	0.318264	Cd14	hires|club cells	1.86915e-10	0.567092	NA	Dendritic_cells
CD14_ITGB1	Itgb1	ccl17_dc	7.40534e-05	0.318264	Cd14	hires|goblet cells	8.78734e-34	1.51725	NA	Dendritic_cells
CD14_ITGB1	Itgb1	cec	6.87827e-06	0.621911	Cd14	cd163_im	9.50588e-16	0.63445	Macrophages	Endothelial_cells
CD14_ITGB1	Itgb1	cec	6.87827e-06	0.621911	Cd14	classical_mo	1.18593e-99	1.03572	Monocytes	Endothelial_cells
CD14_ITGB1	Itgb1	cec	6.87827e-06	0.621911	Cd14	dc	8.93847e-05	0.359902	Dendritic_cells	Endothelial_cells
CD14_ITGB1	Itgb1	cec	6.87827e-06	0.621911	Cd14	fn1_mcpg	7.28577e-19	0.827217	Macrophages	Endothelial_cells
CD14_ITGB1	Itgb1	cec	6.87827e-06	0.621911	Cd14	granulocytes	2.88728e-07	0.887212	Granulocytes	Endothelial_cells
CD14_ITGB1	Itgb1	cec	6.87827e-06	0.621911	Cd14	im	2.56036e-75	0.85107	Macrophages	Endothelial_cells
CD14_ITGB1	Itgb1	cec	6.87827e-06	0.621911	Cd14	mono_im	7.29598e-71	0.421369	Macrophages	Endothelial_cells
CD14_ITGB1	Itgb1	cec	6.87827e-06	0.621911	Cd14	hires|activated club cells	4.01814e-13	0.729987	NA	Endothelial_cells
CD14_ITGB1	Itgb1	cec	6.87827e-06	0.621911	Cd14	hires|basal cells	0.000609481	1.48679	NA	Endothelial_cells
CD14_ITGB1	Itgb1	cec	6.87827e-06	0.621911	Cd14	hires|club cells	1.86915e-10	0.567092	NA	Endothelial_cells
CD14_ITGB1	Itgb1	cec	6.87827e-06	0.621911	Cd14	hires|goblet cells	8.78734e-34	1.51725	NA	Endothelial_cells
CD14_ITGB1	Itgb1	fibroblasts	2.9467e-136	1.17169	Cd14	cd163_im	9.50588e-16	0.63445	Macrophages	Fibroblasts
CD14_ITGB1	Itgb1	fibroblasts	2.9467e-136	1.17169	Cd14	classical_mo	1.18593e-99	1.03572	Monocytes	Fibroblasts
CD14_ITGB1	Itgb1	fibroblasts	2.9467e-136	1.17169	Cd14	dc	8.93847e-05	0.359902	Dendritic_cells	Fibroblasts
CD14_ITGB1	Itgb1	fibroblasts	2.9467e-136	1.17169	Cd14	fn1_mcpg	7.28577e-19	0.827217	Macrophages	Fibroblasts
CD14_ITGB1	Itgb1	fibroblasts	2.9467e-136	1.17169	Cd14	granulocytes	2.88728e-07	0.887212	Granulocytes	Fibroblasts
CD14_ITGB1	Itgb1	fibroblasts	2.9467e-136	1.17169	Cd14	im	2.56036e-75	0.85107	Macrophages	Fibroblasts
CD14_ITGB1	Itgb1	fibroblasts	2.9467e-136	1.17169	Cd14	mono_im	7.29598e-71	0.421369	Macrophages	Fibroblasts
CD14_ITGB1	Itgb1	fibroblasts	2.9467e-136	1.17169	Cd14	hires|activated club cells	4.01814e-13	0.729987	NA	Fibroblasts
CD14_ITGB1	Itgb1	fibroblasts	2.9467e-136	1.17169	Cd14	hires|basal cells	0.000609481	1.48679	NA	Fibroblasts
CD14_ITGB1	Itgb1	fibroblasts	2.9467e-136	1.17169	Cd14	hires|club cells	1.86915e-10	0.567092	NA	Fibroblasts
CD14_ITGB1	Itgb1	fibroblasts	2.9467e-136	1.17169	Cd14	hires|goblet cells	8.78734e-34	1.51725	NA	Fibroblasts
CD14_ITGB1	Itgb1	fn1_mcpg	7.75909e-12	0.601385	Cd14	cd163_im	9.50588e-16	0.63445	Macrophages	Macrophages
CD14_ITGB1	Itgb1	fn1_mcpg	7.75909e-12	0.601385	Cd14	classical_mo	1.18593e-99	1.03572	Monocytes	Macrophages
CD14_ITGB1	Itgb1	fn1_mcpg	7.75909e-12	0.601385	Cd14	dc	8.93847e-05	0.359902	Dendritic_cells	Macrophages
CD14_ITGB1	Itgb1	fn1_mcpg	7.75909e-12	0.601385	Cd14	fn1_mcpg	7.28577e-19	0.827217	Macrophages	Macrophages
CD14_ITGB1	Itgb1	fn1_mcpg	7.75909e-12	0.601385	Cd14	granulocytes	2.88728e-07	0.887212	Granulocytes	Macrophages
CD14_ITGB1	Itgb1	fn1_mcpg	7.75909e-12	0.601385	Cd14	im	2.56036e-75	0.85107	Macrophages	Macrophages
CD14_ITGB1	Itgb1	fn1_mcpg	7.75909e-12	0.601385	Cd14	mono_im	7.29598e-71	0.421369	Macrophages	Macrophages
CD14_ITGB1	Itgb1	fn1_mcpg	7.75909e-12	0.601385	Cd14	hires|activated club cells	4.01814e-13	0.729987	NA	Macrophages
CD14_ITGB1	Itgb1	fn1_mcpg	7.75909e-12	0.601385	Cd14	hires|basal cells	0.000609481	1.48679	NA	Macrophages
CD14_ITGB1	Itgb1	fn1_mcpg	7.75909e-12	0.601385	Cd14	hires|club cells	1.86915e-10	0.567092	NA	Macrophages
CD14_ITGB1	Itgb1	fn1_mcpg	7.75909e-12	0.601385	Cd14	hires|goblet cells	8.78734e-34	1.51725	NA	Macrophages
CD14_ITGB1	Itgb1	lec	2.67439e-21	0.782269	Cd14	cd163_im	9.50588e-16	0.63445	Macrophages	Endothelial_cells
CD14_ITGB1	Itgb1	lec	2.67439e-21	0.782269	Cd14	classical_mo	1.18593e-99	1.03572	Monocytes	Endothelial_cells
CD14_ITGB1	Itgb1	lec	2.67439e-21	0.782269	Cd14	dc	8.93847e-05	0.359902	Dendritic_cells	Endothelial_cells
CD14_ITGB1	Itgb1	lec	2.67439e-21	0.782269	Cd14	fn1_mcpg	7.28577e-19	0.827217	Macrophages	Endothelial_cells
CD14_ITGB1	Itgb1	lec	2.67439e-21	0.782269	Cd14	granulocytes	2.88728e-07	0.887212	Granulocytes	Endothelial_cells
CD14_ITGB1	Itgb1	lec	2.67439e-21	0.782269	Cd14	im	2.56036e-75	0.85107	Macrophages	Endothelial_cells
CD14_ITGB1	Itgb1	lec	2.67439e-21	0.782269	Cd14	mono_im	7.29598e-71	0.421369	Macrophages	Endothelial_cells
CD14_ITGB1	Itgb1	lec	2.67439e-21	0.782269	Cd14	hires|activated club cells	4.01814e-13	0.729987	NA	Endothelial_cells
CD14_ITGB1	Itgb1	lec	2.67439e-21	0.782269	Cd14	hires|basal cells	0.000609481	1.48679	NA	Endothelial_cells
CD14_ITGB1	Itgb1	lec	2.67439e-21	0.782269	Cd14	hires|club cells	1.86915e-10	0.567092	NA	Endothelial_cells
CD14_ITGB1	Itgb1	lec	2.67439e-21	0.782269	Cd14	hires|goblet cells	8.78734e-34	1.51725	NA	Endothelial_cells
CD14_ITGB1	Itgb1	smooth_muscle_cells	6.51913e-13	1.09065	Cd14	cd163_im	9.50588e-16	0.63445	Macrophages	Smooth_muscle_cells
CD14_ITGB1	Itgb1	smooth_muscle_cells	6.51913e-13	1.09065	Cd14	classical_mo	1.18593e-99	1.03572	Monocytes	Smooth_muscle_cells
CD14_ITGB1	Itgb1	smooth_muscle_cells	6.51913e-13	1.09065	Cd14	dc	8.93847e-05	0.359902	Dendritic_cells	Smooth_muscle_cells
CD14_ITGB1	Itgb1	smooth_muscle_cells	6.51913e-13	1.09065	Cd14	fn1_mcpg	7.28577e-19	0.827217	Macrophages	Smooth_muscle_cells
CD14_ITGB1	Itgb1	smooth_muscle_cells	6.51913e-13	1.09065	Cd14	granulocytes	2.88728e-07	0.887212	Granulocytes	Smooth_muscle_cells
CD14_ITGB1	Itgb1	smooth_muscle_cells	6.51913e-13	1.09065	Cd14	im	2.56036e-75	0.85107	Macrophages	Smooth_muscle_cells
CD14_ITGB1	Itgb1	smooth_muscle_cells	6.51913e-13	1.09065	Cd14	mono_im	7.29598e-71	0.421369	Macrophages	Smooth_muscle_cells
CD14_ITGB1	Itgb1	smooth_muscle_cells	6.51913e-13	1.09065	Cd14	hires|activated club cells	4.01814e-13	0.729987	NA	Smooth_muscle_cells
CD14_ITGB1	Itgb1	smooth_muscle_cells	6.51913e-13	1.09065	Cd14	hires|basal cells	0.000609481	1.48679	NA	Smooth_muscle_cells
CD14_ITGB1	Itgb1	smooth_muscle_cells	6.51913e-13	1.09065	Cd14	hires|club cells	1.86915e-10	0.567092	NA	Smooth_muscle_cells
CD14_ITGB1	Itgb1	smooth_muscle_cells	6.51913e-13	1.09065	Cd14	hires|goblet cells	8.78734e-34	1.51725	NA	Smooth_muscle_cells
CD14_ITGB1	Itgb1	vcam1_vec	5.65911e-22	0.941592	Cd14	cd163_im	9.50588e-16	0.63445	Macrophages	Endothelial_cells
CD14_ITGB1	Itgb1	vcam1_vec	5.65911e-22	0.941592	Cd14	classical_mo	1.18593e-99	1.03572	Monocytes	Endothelial_cells
CD14_ITGB1	Itgb1	vcam1_vec	5.65911e-22	0.941592	Cd14	dc	8.93847e-05	0.359902	Dendritic_cells	Endothelial_cells
CD14_ITGB1	Itgb1	vcam1_vec	5.65911e-22	0.941592	Cd14	fn1_mcpg	7.28577e-19	0.827217	Macrophages	Endothelial_cells
CD14_ITGB1	Itgb1	vcam1_vec	5.65911e-22	0.941592	Cd14	granulocytes	2.88728e-07	0.887212	Granulocytes	Endothelial_cells
CD14_ITGB1	Itgb1	vcam1_vec	5.65911e-22	0.941592	Cd14	im	2.56036e-75	0.85107	Macrophages	Endothelial_cells
CD14_ITGB1	Itgb1	vcam1_vec	5.65911e-22	0.941592	Cd14	mono_im	7.29598e-71	0.421369	Macrophages	Endothelial_cells
CD14_ITGB1	Itgb1	vcam1_vec	5.65911e-22	0.941592	Cd14	hires|activated club cells	4.01814e-13	0.729987	NA	Endothelial_cells
CD14_ITGB1	Itgb1	vcam1_vec	5.65911e-22	0.941592	Cd14	hires|basal cells	0.000609481	1.48679	NA	Endothelial_cells
CD14_ITGB1	Itgb1	vcam1_vec	5.65911e-22	0.941592	Cd14	hires|club cells	1.86915e-10	0.567092	NA	Endothelial_cells
CD14_ITGB1	Itgb1	vcam1_vec	5.65911e-22	0.941592	Cd14	hires|goblet cells	8.78734e-34	1.51725	NA	Endothelial_cells
CD14_ITGB1	Itgb1	vec	2.05945e-20	0.732464	Cd14	cd163_im	9.50588e-16	0.63445	Macrophages	Endothelial_cells
CD14_ITGB1	Itgb1	vec	2.05945e-20	0.732464	Cd14	classical_mo	1.18593e-99	1.03572	Monocytes	Endothelial_cells
CD14_ITGB1	Itgb1	vec	2.05945e-20	0.732464	Cd14	dc	8.93847e-05	0.359902	Dendritic_cells	Endothelial_cells
CD14_ITGB1	Itgb1	vec	2.05945e-20	0.732464	Cd14	fn1_mcpg	7.28577e-19	0.827217	Macrophages	Endothelial_cells
CD14_ITGB1	Itgb1	vec	2.05945e-20	0.732464	Cd14	granulocytes	2.88728e-07	0.887212	Granulocytes	Endothelial_cells
CD14_ITGB1	Itgb1	vec	2.05945e-20	0.732464	Cd14	im	2.56036e-75	0.85107	Macrophages	Endothelial_cells
CD14_ITGB1	Itgb1	vec	2.05945e-20	0.732464	Cd14	mono_im	7.29598e-71	0.421369	Macrophages	Endothelial_cells
CD14_ITGB1	Itgb1	vec	2.05945e-20	0.732464	Cd14	hires|activated club cells	4.01814e-13	0.729987	NA	Endothelial_cells
CD14_ITGB1	Itgb1	vec	2.05945e-20	0.732464	Cd14	hires|basal cells	0.000609481	1.48679	NA	Endothelial_cells
CD14_ITGB1	Itgb1	vec	2.05945e-20	0.732464	Cd14	hires|club cells	1.86915e-10	0.567092	NA	Endothelial_cells
CD14_ITGB1	Itgb1	vec	2.05945e-20	0.732464	Cd14	hires|goblet cells	8.78734e-34	1.51725	NA	Endothelial_cells
CD14_ITGB1	Itgb1	hires|AT1 cells	1.06455e-23	1.38659	Cd14	cd163_im	9.50588e-16	0.63445	Macrophages	NA
CD14_ITGB1	Itgb1	hires|AT1 cells	1.06455e-23	1.38659	Cd14	classical_mo	1.18593e-99	1.03572	Monocytes	NA
CD14_ITGB1	Itgb1	hires|AT1 cells	1.06455e-23	1.38659	Cd14	dc	8.93847e-05	0.359902	Dendritic_cells	NA
CD14_ITGB1	Itgb1	hires|AT1 cells	1.06455e-23	1.38659	Cd14	fn1_mcpg	7.28577e-19	0.827217	Macrophages	NA
CD14_ITGB1	Itgb1	hires|AT1 cells	1.06455e-23	1.38659	Cd14	granulocytes	2.88728e-07	0.887212	Granulocytes	NA
CD14_ITGB1	Itgb1	hires|AT1 cells	1.06455e-23	1.38659	Cd14	im	2.56036e-75	0.85107	Macrophages	NA
CD14_ITGB1	Itgb1	hires|AT1 cells	1.06455e-23	1.38659	Cd14	mono_im	7.29598e-71	0.421369	Macrophages	NA
CD14_ITGB1	Itgb1	hires|AT1 cells	1.06455e-23	1.38659	Cd14	hires|activated club cells	4.01814e-13	0.729987	NA	NA
CD14_ITGB1	Itgb1	hires|AT1 cells	1.06455e-23	1.38659	Cd14	hires|basal cells	0.000609481	1.48679	NA	NA
CD14_ITGB1	Itgb1	hires|AT1 cells	1.06455e-23	1.38659	Cd14	hires|club cells	1.86915e-10	0.567092	NA	NA
CD14_ITGB1	Itgb1	hires|AT1 cells	1.06455e-23	1.38659	Cd14	hires|goblet cells	8.78734e-34	1.51725	NA	NA
CD14_ITGB1	Itgb1	hires|Krt8 ADI	5.07572e-129	2.10171	Cd14	cd163_im	9.50588e-16	0.63445	Macrophages	NA
CD14_ITGB1	Itgb1	hires|Krt8 ADI	5.07572e-129	2.10171	Cd14	classical_mo	1.18593e-99	1.03572	Monocytes	NA
CD14_ITGB1	Itgb1	hires|Krt8 ADI	5.07572e-129	2.10171	Cd14	dc	8.93847e-05	0.359902	Dendritic_cells	NA
CD14_ITGB1	Itgb1	hires|Krt8 ADI	5.07572e-129	2.10171	Cd14	fn1_mcpg	7.28577e-19	0.827217	Macrophages	NA
CD14_ITGB1	Itgb1	hires|Krt8 ADI	5.07572e-129	2.10171	Cd14	granulocytes	2.88728e-07	0.887212	Granulocytes	NA
CD14_ITGB1	Itgb1	hires|Krt8 ADI	5.07572e-129	2.10171	Cd14	im	2.56036e-75	0.85107	Macrophages	NA
CD14_ITGB1	Itgb1	hires|Krt8 ADI	5.07572e-129	2.10171	Cd14	mono_im	7.29598e-71	0.421369	Macrophages	NA
CD14_ITGB1	Itgb1	hires|Krt8 ADI	5.07572e-129	2.10171	Cd14	hires|activated club cells	4.01814e-13	0.729987	NA	NA
CD14_ITGB1	Itgb1	hires|Krt8 ADI	5.07572e-129	2.10171	Cd14	hires|basal cells	0.000609481	1.48679	NA	NA
CD14_ITGB1	Itgb1	hires|Krt8 ADI	5.07572e-129	2.10171	Cd14	hires|club cells	1.86915e-10	0.567092	NA	NA
CD14_ITGB1	Itgb1	hires|Krt8 ADI	5.07572e-129	2.10171	Cd14	hires|goblet cells	8.78734e-34	1.51725	NA	NA
CD34_SELL	Sell	b_cells	5.65804e-149	1.29529	Cd34	cec	3.17661e-163	1.99202	Endothelial_cells	B_cells
CD34_SELL	Sell	b_cells	5.65804e-149	1.29529	Cd34	mesothelial_cells	0	1.35457	Mesothelial_cells	B_cells
CD34_SELL	Sell	b_cells	5.65804e-149	1.29529	Cd34	vcam1_vec	6.25453e-51	1.17921	Endothelial_cells	B_cells
CD34_SELL	Sell	nk_cells	1.06559e-31	1.16802	Cd34	cec	3.17661e-163	1.99202	Endothelial_cells	NK_cells
CD34_SELL	Sell	nk_cells	1.06559e-31	1.16802	Cd34	mesothelial_cells	0	1.35457	Mesothelial_cells	NK_cells
CD34_SELL	Sell	nk_cells	1.06559e-31	1.16802	Cd34	vcam1_vec	6.25453e-51	1.17921	Endothelial_cells	NK_cells
CD34_SELP	Selp	fn1_mcpg	3.3477e-225	1.31767	Cd34	cec	3.17661e-163	1.99202	Endothelial_cells	Macrophages
CD34_SELP	Selp	fn1_mcpg	3.3477e-225	1.31767	Cd34	mesothelial_cells	0	1.35457	Mesothelial_cells	Macrophages
CD34_SELP	Selp	fn1_mcpg	3.3477e-225	1.31767	Cd34	vcam1_vec	6.25453e-51	1.17921	Endothelial_cells	Macrophages
CD34_SELP	Selp	vcam1_vec	1.184e-192	1.35367	Cd34	cec	3.17661e-163	1.99202	Endothelial_cells	Endothelial_cells
CD34_SELP	Selp	vcam1_vec	1.184e-192	1.35367	Cd34	mesothelial_cells	0	1.35457	Mesothelial_cells	Endothelial_cells
CD34_SELP	Selp	vcam1_vec	1.184e-192	1.35367	Cd34	vcam1_vec	6.25453e-51	1.17921	Endothelial_cells	Endothelial_cells
CD55_CD97	Cd97	cec	4.75337e-23	1.03967	Cd55	b_cells	1.9276e-48	1.06815	B_cells	Endothelial_cells
CD55_CD97	Cd97	cec	4.75337e-23	1.03967	Cd55	ciliated_cells	0	1.39308	Ciliated_cells	Endothelial_cells
CD55_CD97	Cd97	cec	4.75337e-23	1.03967	Cd55	club_cells	4.18253e-119	0.508962	Club_cells	Endothelial_cells
CD55_CD97	Cd97	cec	4.75337e-23	1.03967	Cd55	mesothelial_cells	1.21173e-24	0.515316	Mesothelial_cells	Endothelial_cells
CD55_CD97	Cd97	cec	4.75337e-23	1.03967	Cd55	hires|activated ciliated cells	2.70158e-288	2.1666	NA	Endothelial_cells
CD55_CD97	Cd97	cec	4.75337e-23	1.03967	Cd55	hires|activated club cells	3.06155e-08	0.378638	NA	Endothelial_cells
CD55_CD97	Cd97	cec	4.75337e-23	1.03967	Cd55	hires|ciliated cells	2.17817e-126	1.74723	NA	Endothelial_cells
CD55_CD97	Cd97	cec	4.75337e-23	1.03967	Cd55	hires|club cells	1.40315e-22	0.544854	NA	Endothelial_cells
CD55_CD97	Cd97	fn1_mcpg	9.79466e-13	0.687098	Cd55	b_cells	1.9276e-48	1.06815	B_cells	Macrophages
CD55_CD97	Cd97	fn1_mcpg	9.79466e-13	0.687098	Cd55	ciliated_cells	0	1.39308	Ciliated_cells	Macrophages
CD55_CD97	Cd97	fn1_mcpg	9.79466e-13	0.687098	Cd55	club_cells	4.18253e-119	0.508962	Club_cells	Macrophages
CD55_CD97	Cd97	fn1_mcpg	9.79466e-13	0.687098	Cd55	mesothelial_cells	1.21173e-24	0.515316	Mesothelial_cells	Macrophages
CD55_CD97	Cd97	fn1_mcpg	9.79466e-13	0.687098	Cd55	hires|activated ciliated cells	2.70158e-288	2.1666	NA	Macrophages
CD55_CD97	Cd97	fn1_mcpg	9.79466e-13	0.687098	Cd55	hires|activated club cells	3.06155e-08	0.378638	NA	Macrophages
CD55_CD97	Cd97	fn1_mcpg	9.79466e-13	0.687098	Cd55	hires|ciliated cells	2.17817e-126	1.74723	NA	Macrophages
CD55_CD97	Cd97	fn1_mcpg	9.79466e-13	0.687098	Cd55	hires|club cells	1.40315e-22	0.544854	NA	Macrophages
CD55_CD97	Cd97	nonclassical_mo	5.44605e-15	1.06956	Cd55	b_cells	1.9276e-48	1.06815	B_cells	Monocytes
CD55_CD97	Cd97	nonclassical_mo	5.44605e-15	1.06956	Cd55	ciliated_cells	0	1.39308	Ciliated_cells	Monocytes
CD55_CD97	Cd97	nonclassical_mo	5.44605e-15	1.06956	Cd55	club_cells	4.18253e-119	0.508962	Club_cells	Monocytes
CD55_CD97	Cd97	nonclassical_mo	5.44605e-15	1.06956	Cd55	mesothelial_cells	1.21173e-24	0.515316	Mesothelial_cells	Monocytes
CD55_CD97	Cd97	nonclassical_mo	5.44605e-15	1.06956	Cd55	hires|activated ciliated cells	2.70158e-288	2.1666	NA	Monocytes
CD55_CD97	Cd97	nonclassical_mo	5.44605e-15	1.06956	Cd55	hires|activated club cells	3.06155e-08	0.378638	NA	Monocytes
CD55_CD97	Cd97	nonclassical_mo	5.44605e-15	1.06956	Cd55	hires|ciliated cells	2.17817e-126	1.74723	NA	Monocytes
CD55_CD97	Cd97	nonclassical_mo	5.44605e-15	1.06956	Cd55	hires|club cells	1.40315e-22	0.544854	NA	Monocytes
CD55_CD97	Cd97	vec	4.41223e-116	1.42003	Cd55	b_cells	1.9276e-48	1.06815	B_cells	Endothelial_cells
CD55_CD97	Cd97	vec	4.41223e-116	1.42003	Cd55	ciliated_cells	0	1.39308	Ciliated_cells	Endothelial_cells
CD55_CD97	Cd97	vec	4.41223e-116	1.42003	Cd55	club_cells	4.18253e-119	0.508962	Club_cells	Endothelial_cells
CD55_CD97	Cd97	vec	4.41223e-116	1.42003	Cd55	mesothelial_cells	1.21173e-24	0.515316	Mesothelial_cells	Endothelial_cells
CD55_CD97	Cd97	vec	4.41223e-116	1.42003	Cd55	hires|activated ciliated cells	2.70158e-288	2.1666	NA	Endothelial_cells
CD55_CD97	Cd97	vec	4.41223e-116	1.42003	Cd55	hires|activated club cells	3.06155e-08	0.378638	NA	Endothelial_cells
CD55_CD97	Cd97	vec	4.41223e-116	1.42003	Cd55	hires|ciliated cells	2.17817e-126	1.74723	NA	Endothelial_cells
CD55_CD97	Cd97	vec	4.41223e-116	1.42003	Cd55	hires|club cells	1.40315e-22	0.544854	NA	Endothelial_cells
CDH1_ITGAE	Itgae	cd103_dc	0	1.45112	Cdh1	alv_epithelium	0	0.875904	Alveolar_epithelium	Dendritic_cells
CDH1_ITGAE	Itgae	cd103_dc	0	1.45112	Cdh1	ciliated_cells	1.87119e-124	0.981594	Ciliated_cells	Dendritic_cells
CDH1_ITGAE	Itgae	cd103_dc	0	1.45112	Cdh1	goblet_cells	6.60026e-16	0.250491	Goblet_cells	Dendritic_cells
CDH1_ITGB7	Itgb7	cd103_dc	4.81228e-128	0.940287	Cdh1	alv_epithelium	0	0.875904	Alveolar_epithelium	Dendritic_cells
CDH1_ITGB7	Itgb7	cd103_dc	4.81228e-128	0.940287	Cdh1	ciliated_cells	1.87119e-124	0.981594	Ciliated_cells	Dendritic_cells
CDH1_ITGB7	Itgb7	cd103_dc	4.81228e-128	0.940287	Cdh1	goblet_cells	6.60026e-16	0.250491	Goblet_cells	Dendritic_cells
CDH1_KLRG1	Klrg1	nk_cells	4.96626e-232	1.67941	Cdh1	alv_epithelium	0	0.875904	Alveolar_epithelium	NK_cells
CDH1_KLRG1	Klrg1	nk_cells	4.96626e-232	1.67941	Cdh1	ciliated_cells	1.87119e-124	0.981594	Ciliated_cells	NK_cells
CDH1_KLRG1	Klrg1	nk_cells	4.96626e-232	1.67941	Cdh1	goblet_cells	6.60026e-16	0.250491	Goblet_cells	NK_cells
CDH1_PTPRF	Ptprf	alv_epithelium	0	1.32891	Cdh1	alv_epithelium	0	0.875904	Alveolar_epithelium	Alveolar_epithelium
CDH1_PTPRF	Ptprf	alv_epithelium	0	1.32891	Cdh1	ciliated_cells	1.87119e-124	0.981594	Ciliated_cells	Alveolar_epithelium
CDH1_PTPRF	Ptprf	alv_epithelium	0	1.32891	Cdh1	goblet_cells	6.60026e-16	0.250491	Goblet_cells	Alveolar_epithelium
CDH1_PTPRF	Ptprf	ciliated_cells	6.54597e-34	0.579065	Cdh1	alv_epithelium	0	0.875904	Alveolar_epithelium	Ciliated_cells
CDH1_PTPRF	Ptprf	ciliated_cells	6.54597e-34	0.579065	Cdh1	ciliated_cells	1.87119e-124	0.981594	Ciliated_cells	Ciliated_cells
CDH1_PTPRF	Ptprf	ciliated_cells	6.54597e-34	0.579065	Cdh1	goblet_cells	6.60026e-16	0.250491	Goblet_cells	Ciliated_cells
CDH1_PTPRF	Ptprf	mesothelial_cells	1.41683e-17	0.428784	Cdh1	alv_epithelium	0	0.875904	Alveolar_epithelium	Mesothelial_cells
CDH1_PTPRF	Ptprf	mesothelial_cells	1.41683e-17	0.428784	Cdh1	ciliated_cells	1.87119e-124	0.981594	Ciliated_cells	Mesothelial_cells
CDH1_PTPRF	Ptprf	mesothelial_cells	1.41683e-17	0.428784	Cdh1	goblet_cells	6.60026e-16	0.250491	Goblet_cells	Mesothelial_cells
CDH1_PTPRF	Ptprf	hires|AT1 cells	1.39353e-14	0.900121	Cdh1	alv_epithelium	0	0.875904	Alveolar_epithelium	NA
CDH1_PTPRF	Ptprf	hires|AT1 cells	1.39353e-14	0.900121	Cdh1	ciliated_cells	1.87119e-124	0.981594	Ciliated_cells	NA
CDH1_PTPRF	Ptprf	hires|AT1 cells	1.39353e-14	0.900121	Cdh1	goblet_cells	6.60026e-16	0.250491	Goblet_cells	NA
CDH1_PTPRF	Ptprf	hires|AT2 cells	5.65007e-218	1.52873	Cdh1	alv_epithelium	0	0.875904	Alveolar_epithelium	NA
CDH1_PTPRF	Ptprf	hires|AT2 cells	5.65007e-218	1.52873	Cdh1	ciliated_cells	1.87119e-124	0.981594	Ciliated_cells	NA
CDH1_PTPRF	Ptprf	hires|AT2 cells	5.65007e-218	1.52873	Cdh1	goblet_cells	6.60026e-16	0.250491	Goblet_cells	NA
CDH1_PTPRF	Ptprf	hires|activated AT2	4.75183e-30	0.619959	Cdh1	alv_epithelium	0	0.875904	Alveolar_epithelium	NA
CDH1_PTPRF	Ptprf	hires|activated AT2	4.75183e-30	0.619959	Cdh1	ciliated_cells	1.87119e-124	0.981594	Ciliated_cells	NA
CDH1_PTPRF	Ptprf	hires|activated AT2	4.75183e-30	0.619959	Cdh1	goblet_cells	6.60026e-16	0.250491	Goblet_cells	NA
CFH_ITGAM	Itgam	cd163_im	3.80996e-45	0.836048	Cfh	cd163_im	4.56379e-130	1.30166	Macrophages	Macrophages
CFH_ITGAM	Itgam	cd163_im	3.80996e-45	0.836048	Cfh	fibroblasts	3.85163e-99	1.06179	Fibroblasts	Macrophages
CFH_ITGAM	Itgam	cd163_im	3.80996e-45	0.836048	Cfh	fn1_mcpg	3.5629e-25	1.06384	Macrophages	Macrophages
CFH_ITGAM	Itgam	cd163_im	3.80996e-45	0.836048	Cfh	im	1.9515e-18	0.358062	Macrophages	Macrophages
CFH_ITGAM	Itgam	cd163_im	3.80996e-45	0.836048	Cfh	lec	3.25306e-07	0.551862	Endothelial_cells	Macrophages
CFH_ITGAM	Itgam	cd163_im	3.80996e-45	0.836048	Cfh	mesothelial_cells	0	2.05585	Mesothelial_cells	Macrophages
CFH_ITGAM	Itgam	cd163_im	3.80996e-45	0.836048	Cfh	vcam1_vec	6.82437e-10	1.0705	Endothelial_cells	Macrophages
CFH_ITGAM	Itgam	cd163_im	3.80996e-45	0.836048	Cfh	hires|goblet cells	4.68645e-41	4.14147	NA	Macrophages
CFH_ITGAM	Itgam	classical_mo	9.53883e-86	0.808154	Cfh	cd163_im	4.56379e-130	1.30166	Macrophages	Monocytes
CFH_ITGAM	Itgam	classical_mo	9.53883e-86	0.808154	Cfh	fibroblasts	3.85163e-99	1.06179	Fibroblasts	Monocytes
CFH_ITGAM	Itgam	classical_mo	9.53883e-86	0.808154	Cfh	fn1_mcpg	3.5629e-25	1.06384	Macrophages	Monocytes
CFH_ITGAM	Itgam	classical_mo	9.53883e-86	0.808154	Cfh	im	1.9515e-18	0.358062	Macrophages	Monocytes
CFH_ITGAM	Itgam	classical_mo	9.53883e-86	0.808154	Cfh	lec	3.25306e-07	0.551862	Endothelial_cells	Monocytes
CFH_ITGAM	Itgam	classical_mo	9.53883e-86	0.808154	Cfh	mesothelial_cells	0	2.05585	Mesothelial_cells	Monocytes
CFH_ITGAM	Itgam	classical_mo	9.53883e-86	0.808154	Cfh	vcam1_vec	6.82437e-10	1.0705	Endothelial_cells	Monocytes
CFH_ITGAM	Itgam	classical_mo	9.53883e-86	0.808154	Cfh	hires|goblet cells	4.68645e-41	4.14147	NA	Monocytes
CFH_ITGAM	Itgam	dc	3.16351e-05	0.31391	Cfh	cd163_im	4.56379e-130	1.30166	Macrophages	Dendritic_cells
CFH_ITGAM	Itgam	dc	3.16351e-05	0.31391	Cfh	fibroblasts	3.85163e-99	1.06179	Fibroblasts	Dendritic_cells
CFH_ITGAM	Itgam	dc	3.16351e-05	0.31391	Cfh	fn1_mcpg	3.5629e-25	1.06384	Macrophages	Dendritic_cells
CFH_ITGAM	Itgam	dc	3.16351e-05	0.31391	Cfh	im	1.9515e-18	0.358062	Macrophages	Dendritic_cells
CFH_ITGAM	Itgam	dc	3.16351e-05	0.31391	Cfh	lec	3.25306e-07	0.551862	Endothelial_cells	Dendritic_cells
CFH_ITGAM	Itgam	dc	3.16351e-05	0.31391	Cfh	mesothelial_cells	0	2.05585	Mesothelial_cells	Dendritic_cells
CFH_ITGAM	Itgam	dc	3.16351e-05	0.31391	Cfh	vcam1_vec	6.82437e-10	1.0705	Endothelial_cells	Dendritic_cells
CFH_ITGAM	Itgam	dc	3.16351e-05	0.31391	Cfh	hires|goblet cells	4.68645e-41	4.14147	NA	Dendritic_cells
CFH_ITGAM	Itgam	fn1_mcpg	1.77164e-185	2.12837	Cfh	cd163_im	4.56379e-130	1.30166	Macrophages	Macrophages
CFH_ITGAM	Itgam	fn1_mcpg	1.77164e-185	2.12837	Cfh	fibroblasts	3.85163e-99	1.06179	Fibroblasts	Macrophages
CFH_ITGAM	Itgam	fn1_mcpg	1.77164e-185	2.12837	Cfh	fn1_mcpg	3.5629e-25	1.06384	Macrophages	Macrophages
CFH_ITGAM	Itgam	fn1_mcpg	1.77164e-185	2.12837	Cfh	im	1.9515e-18	0.358062	Macrophages	Macrophages
CFH_ITGAM	Itgam	fn1_mcpg	1.77164e-185	2.12837	Cfh	lec	3.25306e-07	0.551862	Endothelial_cells	Macrophages
CFH_ITGAM	Itgam	fn1_mcpg	1.77164e-185	2.12837	Cfh	mesothelial_cells	0	2.05585	Mesothelial_cells	Macrophages
CFH_ITGAM	Itgam	fn1_mcpg	1.77164e-185	2.12837	Cfh	vcam1_vec	6.82437e-10	1.0705	Endothelial_cells	Macrophages
CFH_ITGAM	Itgam	fn1_mcpg	1.77164e-185	2.12837	Cfh	hires|goblet cells	4.68645e-41	4.14147	NA	Macrophages
CFH_ITGAM	Itgam	granulocytes	4.42792e-14	0.749219	Cfh	cd163_im	4.56379e-130	1.30166	Macrophages	Granulocytes
CFH_ITGAM	Itgam	granulocytes	4.42792e-14	0.749219	Cfh	fibroblasts	3.85163e-99	1.06179	Fibroblasts	Granulocytes
CFH_ITGAM	Itgam	granulocytes	4.42792e-14	0.749219	Cfh	fn1_mcpg	3.5629e-25	1.06384	Macrophages	Granulocytes
CFH_ITGAM	Itgam	granulocytes	4.42792e-14	0.749219	Cfh	im	1.9515e-18	0.358062	Macrophages	Granulocytes
CFH_ITGAM	Itgam	granulocytes	4.42792e-14	0.749219	Cfh	lec	3.25306e-07	0.551862	Endothelial_cells	Granulocytes
CFH_ITGAM	Itgam	granulocytes	4.42792e-14	0.749219	Cfh	mesothelial_cells	0	2.05585	Mesothelial_cells	Granulocytes
CFH_ITGAM	Itgam	granulocytes	4.42792e-14	0.749219	Cfh	vcam1_vec	6.82437e-10	1.0705	Endothelial_cells	Granulocytes
CFH_ITGAM	Itgam	granulocytes	4.42792e-14	0.749219	Cfh	hires|goblet cells	4.68645e-41	4.14147	NA	Granulocytes
CFH_ITGAM	Itgam	im	1.44183e-57	0.528216	Cfh	cd163_im	4.56379e-130	1.30166	Macrophages	Macrophages
CFH_ITGAM	Itgam	im	1.44183e-57	0.528216	Cfh	fibroblasts	3.85163e-99	1.06179	Fibroblasts	Macrophages
CFH_ITGAM	Itgam	im	1.44183e-57	0.528216	Cfh	fn1_mcpg	3.5629e-25	1.06384	Macrophages	Macrophages
CFH_ITGAM	Itgam	im	1.44183e-57	0.528216	Cfh	im	1.9515e-18	0.358062	Macrophages	Macrophages
CFH_ITGAM	Itgam	im	1.44183e-57	0.528216	Cfh	lec	3.25306e-07	0.551862	Endothelial_cells	Macrophages
CFH_ITGAM	Itgam	im	1.44183e-57	0.528216	Cfh	mesothelial_cells	0	2.05585	Mesothelial_cells	Macrophages
CFH_ITGAM	Itgam	im	1.44183e-57	0.528216	Cfh	vcam1_vec	6.82437e-10	1.0705	Endothelial_cells	Macrophages
CFH_ITGAM	Itgam	im	1.44183e-57	0.528216	Cfh	hires|goblet cells	4.68645e-41	4.14147	NA	Macrophages
CFH_ITGAM	Itgam	mono_im	1.01744e-175	0.659122	Cfh	cd163_im	4.56379e-130	1.30166	Macrophages	Macrophages
CFH_ITGAM	Itgam	mono_im	1.01744e-175	0.659122	Cfh	fibroblasts	3.85163e-99	1.06179	Fibroblasts	Macrophages
CFH_ITGAM	Itgam	mono_im	1.01744e-175	0.659122	Cfh	fn1_mcpg	3.5629e-25	1.06384	Macrophages	Macrophages
CFH_ITGAM	Itgam	mono_im	1.01744e-175	0.659122	Cfh	im	1.9515e-18	0.358062	Macrophages	Macrophages
CFH_ITGAM	Itgam	mono_im	1.01744e-175	0.659122	Cfh	lec	3.25306e-07	0.551862	Endothelial_cells	Macrophages
CFH_ITGAM	Itgam	mono_im	1.01744e-175	0.659122	Cfh	mesothelial_cells	0	2.05585	Mesothelial_cells	Macrophages
CFH_ITGAM	Itgam	mono_im	1.01744e-175	0.659122	Cfh	vcam1_vec	6.82437e-10	1.0705	Endothelial_cells	Macrophages
CFH_ITGAM	Itgam	mono_im	1.01744e-175	0.659122	Cfh	hires|goblet cells	4.68645e-41	4.14147	NA	Macrophages
CFH_ITGAM	Itgam	nonclassical_mo	6.62684e-12	0.91681	Cfh	cd163_im	4.56379e-130	1.30166	Macrophages	Monocytes
CFH_ITGAM	Itgam	nonclassical_mo	6.62684e-12	0.91681	Cfh	fibroblasts	3.85163e-99	1.06179	Fibroblasts	Monocytes
CFH_ITGAM	Itgam	nonclassical_mo	6.62684e-12	0.91681	Cfh	fn1_mcpg	3.5629e-25	1.06384	Macrophages	Monocytes
CFH_ITGAM	Itgam	nonclassical_mo	6.62684e-12	0.91681	Cfh	im	1.9515e-18	0.358062	Macrophages	Monocytes
CFH_ITGAM	Itgam	nonclassical_mo	6.62684e-12	0.91681	Cfh	lec	3.25306e-07	0.551862	Endothelial_cells	Monocytes
CFH_ITGAM	Itgam	nonclassical_mo	6.62684e-12	0.91681	Cfh	mesothelial_cells	0	2.05585	Mesothelial_cells	Monocytes
CFH_ITGAM	Itgam	nonclassical_mo	6.62684e-12	0.91681	Cfh	vcam1_vec	6.82437e-10	1.0705	Endothelial_cells	Monocytes
CFH_ITGAM	Itgam	nonclassical_mo	6.62684e-12	0.91681	Cfh	hires|goblet cells	4.68645e-41	4.14147	NA	Monocytes
CFH_SELL	Sell	b_cells	5.65804e-149	1.29529	Cfh	cd163_im	4.56379e-130	1.30166	Macrophages	B_cells
CFH_SELL	Sell	b_cells	5.65804e-149	1.29529	Cfh	fibroblasts	3.85163e-99	1.06179	Fibroblasts	B_cells
CFH_SELL	Sell	b_cells	5.65804e-149	1.29529	Cfh	fn1_mcpg	3.5629e-25	1.06384	Macrophages	B_cells
CFH_SELL	Sell	b_cells	5.65804e-149	1.29529	Cfh	im	1.9515e-18	0.358062	Macrophages	B_cells
CFH_SELL	Sell	b_cells	5.65804e-149	1.29529	Cfh	lec	3.25306e-07	0.551862	Endothelial_cells	B_cells
CFH_SELL	Sell	b_cells	5.65804e-149	1.29529	Cfh	mesothelial_cells	0	2.05585	Mesothelial_cells	B_cells
CFH_SELL	Sell	b_cells	5.65804e-149	1.29529	Cfh	vcam1_vec	6.82437e-10	1.0705	Endothelial_cells	B_cells
CFH_SELL	Sell	b_cells	5.65804e-149	1.29529	Cfh	hires|goblet cells	4.68645e-41	4.14147	NA	B_cells
CFH_SELL	Sell	nk_cells	1.06559e-31	1.16802	Cfh	cd163_im	4.56379e-130	1.30166	Macrophages	NK_cells
CFH_SELL	Sell	nk_cells	1.06559e-31	1.16802	Cfh	fibroblasts	3.85163e-99	1.06179	Fibroblasts	NK_cells
CFH_SELL	Sell	nk_cells	1.06559e-31	1.16802	Cfh	fn1_mcpg	3.5629e-25	1.06384	Macrophages	NK_cells
CFH_SELL	Sell	nk_cells	1.06559e-31	1.16802	Cfh	im	1.9515e-18	0.358062	Macrophages	NK_cells
CFH_SELL	Sell	nk_cells	1.06559e-31	1.16802	Cfh	lec	3.25306e-07	0.551862	Endothelial_cells	NK_cells
CFH_SELL	Sell	nk_cells	1.06559e-31	1.16802	Cfh	mesothelial_cells	0	2.05585	Mesothelial_cells	NK_cells
CFH_SELL	Sell	nk_cells	1.06559e-31	1.16802	Cfh	vcam1_vec	6.82437e-10	1.0705	Endothelial_cells	NK_cells
CFH_SELL	Sell	nk_cells	1.06559e-31	1.16802	Cfh	hires|goblet cells	4.68645e-41	4.14147	NA	NK_cells
CGN_F11R	F11r	am	3.25244e-09	0.27858	Cgn	hires|AT1 cells	1.03558e-17	1.75638	NA	Macrophages
CGN_F11R	F11r	am	3.25244e-09	0.27858	Cgn	hires|club cells	5.5968e-09	0.557829	NA	Macrophages
CGN_F11R	F11r	im	2.17613e-14	0.281334	Cgn	hires|AT1 cells	1.03558e-17	1.75638	NA	Macrophages
CGN_F11R	F11r	im	2.17613e-14	0.281334	Cgn	hires|club cells	5.5968e-09	0.557829	NA	Macrophages
CGN_F11R	F11r	lec	7.38007e-13	0.881615	Cgn	hires|AT1 cells	1.03558e-17	1.75638	NA	Endothelial_cells
CGN_F11R	F11r	lec	7.38007e-13	0.881615	Cgn	hires|club cells	5.5968e-09	0.557829	NA	Endothelial_cells
CGN_F11R	F11r	mesothelial_cells	7.46662e-12	0.437729	Cgn	hires|AT1 cells	1.03558e-17	1.75638	NA	Mesothelial_cells
CGN_F11R	F11r	mesothelial_cells	7.46662e-12	0.437729	Cgn	hires|club cells	5.5968e-09	0.557829	NA	Mesothelial_cells
CGN_F11R	F11r	hires|AT1 cells	7.65314e-21	1.3238	Cgn	hires|AT1 cells	1.03558e-17	1.75638	NA	NA
CGN_F11R	F11r	hires|AT1 cells	7.65314e-21	1.3238	Cgn	hires|club cells	5.5968e-09	0.557829	NA	NA
CGN_F11R	F11r	hires|Krt8 ADI	2.15058e-99	1.78041	Cgn	hires|AT1 cells	1.03558e-17	1.75638	NA	NA
CGN_F11R	F11r	hires|Krt8 ADI	2.15058e-99	1.78041	Cgn	hires|club cells	5.5968e-09	0.557829	NA	NA
CGN_TGFBR1	Tgfbr1	im	4.4768e-44	0.65	Cgn	hires|AT1 cells	1.03558e-17	1.75638	NA	Macrophages
CGN_TGFBR1	Tgfbr1	im	4.4768e-44	0.65	Cgn	hires|club cells	5.5968e-09	0.557829	NA	Macrophages
CGN_TGFBR2	Tgfbr2	fibroblasts	3.29567e-39	0.583064	Cgn	hires|AT1 cells	1.03558e-17	1.75638	NA	Fibroblasts
CGN_TGFBR2	Tgfbr2	fibroblasts	3.29567e-39	0.583064	Cgn	hires|club cells	5.5968e-09	0.557829	NA	Fibroblasts
CGN_TGFBR2	Tgfbr2	lec	1.1619e-13	0.808748	Cgn	hires|AT1 cells	1.03558e-17	1.75638	NA	Endothelial_cells
CGN_TGFBR2	Tgfbr2	lec	1.1619e-13	0.808748	Cgn	hires|club cells	5.5968e-09	0.557829	NA	Endothelial_cells
CHAD_ITGB1	Itgb1	ccl17_dc	7.40534e-05	0.318264	Chad	goblet_cells	0	0.951377	Goblet_cells	Dendritic_cells
CHAD_ITGB1	Itgb1	ccl17_dc	7.40534e-05	0.318264	Chad	hires|activated club cells	2.70988e-10	1.49862	NA	Dendritic_cells
CHAD_ITGB1	Itgb1	ccl17_dc	7.40534e-05	0.318264	Chad	hires|club cells	1.59163e-14	1.50091	NA	Dendritic_cells
CHAD_ITGB1	Itgb1	ccl17_dc	7.40534e-05	0.318264	Chad	hires|goblet cells	3.04492e-140	4.58949	NA	Dendritic_cells
CHAD_ITGB1	Itgb1	cec	6.87827e-06	0.621911	Chad	goblet_cells	0	0.951377	Goblet_cells	Endothelial_cells
CHAD_ITGB1	Itgb1	cec	6.87827e-06	0.621911	Chad	hires|activated club cells	2.70988e-10	1.49862	NA	Endothelial_cells
CHAD_ITGB1	Itgb1	cec	6.87827e-06	0.621911	Chad	hires|club cells	1.59163e-14	1.50091	NA	Endothelial_cells
CHAD_ITGB1	Itgb1	cec	6.87827e-06	0.621911	Chad	hires|goblet cells	3.04492e-140	4.58949	NA	Endothelial_cells
CHAD_ITGB1	Itgb1	fibroblasts	2.9467e-136	1.17169	Chad	goblet_cells	0	0.951377	Goblet_cells	Fibroblasts
CHAD_ITGB1	Itgb1	fibroblasts	2.9467e-136	1.17169	Chad	hires|activated club cells	2.70988e-10	1.49862	NA	Fibroblasts
CHAD_ITGB1	Itgb1	fibroblasts	2.9467e-136	1.17169	Chad	hires|club cells	1.59163e-14	1.50091	NA	Fibroblasts
CHAD_ITGB1	Itgb1	fibroblasts	2.9467e-136	1.17169	Chad	hires|goblet cells	3.04492e-140	4.58949	NA	Fibroblasts
CHAD_ITGB1	Itgb1	fn1_mcpg	7.75909e-12	0.601385	Chad	goblet_cells	0	0.951377	Goblet_cells	Macrophages
CHAD_ITGB1	Itgb1	fn1_mcpg	7.75909e-12	0.601385	Chad	hires|activated club cells	2.70988e-10	1.49862	NA	Macrophages
CHAD_ITGB1	Itgb1	fn1_mcpg	7.75909e-12	0.601385	Chad	hires|club cells	1.59163e-14	1.50091	NA	Macrophages
CHAD_ITGB1	Itgb1	fn1_mcpg	7.75909e-12	0.601385	Chad	hires|goblet cells	3.04492e-140	4.58949	NA	Macrophages
CHAD_ITGB1	Itgb1	lec	2.67439e-21	0.782269	Chad	goblet_cells	0	0.951377	Goblet_cells	Endothelial_cells
CHAD_ITGB1	Itgb1	lec	2.67439e-21	0.782269	Chad	hires|activated club cells	2.70988e-10	1.49862	NA	Endothelial_cells
CHAD_ITGB1	Itgb1	lec	2.67439e-21	0.782269	Chad	hires|club cells	1.59163e-14	1.50091	NA	Endothelial_cells
CHAD_ITGB1	Itgb1	lec	2.67439e-21	0.782269	Chad	hires|goblet cells	3.04492e-140	4.58949	NA	Endothelial_cells
CHAD_ITGB1	Itgb1	smooth_muscle_cells	6.51913e-13	1.09065	Chad	goblet_cells	0	0.951377	Goblet_cells	Smooth_muscle_cells
CHAD_ITGB1	Itgb1	smooth_muscle_cells	6.51913e-13	1.09065	Chad	hires|activated club cells	2.70988e-10	1.49862	NA	Smooth_muscle_cells
CHAD_ITGB1	Itgb1	smooth_muscle_cells	6.51913e-13	1.09065	Chad	hires|club cells	1.59163e-14	1.50091	NA	Smooth_muscle_cells
CHAD_ITGB1	Itgb1	smooth_muscle_cells	6.51913e-13	1.09065	Chad	hires|goblet cells	3.04492e-140	4.58949	NA	Smooth_muscle_cells
CHAD_ITGB1	Itgb1	vcam1_vec	5.65911e-22	0.941592	Chad	goblet_cells	0	0.951377	Goblet_cells	Endothelial_cells
CHAD_ITGB1	Itgb1	vcam1_vec	5.65911e-22	0.941592	Chad	hires|activated club cells	2.70988e-10	1.49862	NA	Endothelial_cells
CHAD_ITGB1	Itgb1	vcam1_vec	5.65911e-22	0.941592	Chad	hires|club cells	1.59163e-14	1.50091	NA	Endothelial_cells
CHAD_ITGB1	Itgb1	vcam1_vec	5.65911e-22	0.941592	Chad	hires|goblet cells	3.04492e-140	4.58949	NA	Endothelial_cells
CHAD_ITGB1	Itgb1	vec	2.05945e-20	0.732464	Chad	goblet_cells	0	0.951377	Goblet_cells	Endothelial_cells
CHAD_ITGB1	Itgb1	vec	2.05945e-20	0.732464	Chad	hires|activated club cells	2.70988e-10	1.49862	NA	Endothelial_cells
CHAD_ITGB1	Itgb1	vec	2.05945e-20	0.732464	Chad	hires|club cells	1.59163e-14	1.50091	NA	Endothelial_cells
CHAD_ITGB1	Itgb1	vec	2.05945e-20	0.732464	Chad	hires|goblet cells	3.04492e-140	4.58949	NA	Endothelial_cells
CHAD_ITGB1	Itgb1	hires|AT1 cells	1.06455e-23	1.38659	Chad	goblet_cells	0	0.951377	Goblet_cells	NA
CHAD_ITGB1	Itgb1	hires|AT1 cells	1.06455e-23	1.38659	Chad	hires|activated club cells	2.70988e-10	1.49862	NA	NA
CHAD_ITGB1	Itgb1	hires|AT1 cells	1.06455e-23	1.38659	Chad	hires|club cells	1.59163e-14	1.50091	NA	NA
CHAD_ITGB1	Itgb1	hires|AT1 cells	1.06455e-23	1.38659	Chad	hires|goblet cells	3.04492e-140	4.58949	NA	NA
CHAD_ITGB1	Itgb1	hires|Krt8 ADI	5.07572e-129	2.10171	Chad	goblet_cells	0	0.951377	Goblet_cells	NA
CHAD_ITGB1	Itgb1	hires|Krt8 ADI	5.07572e-129	2.10171	Chad	hires|activated club cells	2.70988e-10	1.49862	NA	NA
CHAD_ITGB1	Itgb1	hires|Krt8 ADI	5.07572e-129	2.10171	Chad	hires|club cells	1.59163e-14	1.50091	NA	NA
CHAD_ITGB1	Itgb1	hires|Krt8 ADI	5.07572e-129	2.10171	Chad	hires|goblet cells	3.04492e-140	4.58949	NA	NA
COL18A1_ITGB1	Itgb1	ccl17_dc	7.40534e-05	0.318264	Col18a1	lec	1.23573e-201	1.34761	Endothelial_cells	Dendritic_cells
COL18A1_ITGB1	Itgb1	cec	6.87827e-06	0.621911	Col18a1	lec	1.23573e-201	1.34761	Endothelial_cells	Endothelial_cells
COL18A1_ITGB1	Itgb1	fibroblasts	2.9467e-136	1.17169	Col18a1	lec	1.23573e-201	1.34761	Endothelial_cells	Fibroblasts
COL18A1_ITGB1	Itgb1	fn1_mcpg	7.75909e-12	0.601385	Col18a1	lec	1.23573e-201	1.34761	Endothelial_cells	Macrophages
COL18A1_ITGB1	Itgb1	lec	2.67439e-21	0.782269	Col18a1	lec	1.23573e-201	1.34761	Endothelial_cells	Endothelial_cells
COL18A1_ITGB1	Itgb1	smooth_muscle_cells	6.51913e-13	1.09065	Col18a1	lec	1.23573e-201	1.34761	Endothelial_cells	Smooth_muscle_cells
COL18A1_ITGB1	Itgb1	vcam1_vec	5.65911e-22	0.941592	Col18a1	lec	1.23573e-201	1.34761	Endothelial_cells	Endothelial_cells
COL18A1_ITGB1	Itgb1	vec	2.05945e-20	0.732464	Col18a1	lec	1.23573e-201	1.34761	Endothelial_cells	Endothelial_cells
COL18A1_ITGB1	Itgb1	hires|AT1 cells	1.06455e-23	1.38659	Col18a1	lec	1.23573e-201	1.34761	Endothelial_cells	NA
COL18A1_ITGB1	Itgb1	hires|Krt8 ADI	5.07572e-129	2.10171	Col18a1	lec	1.23573e-201	1.34761	Endothelial_cells	NA
COL18A1_KDR	Kdr	cec	0	2.62031	Col18a1	lec	1.23573e-201	1.34761	Endothelial_cells	Endothelial_cells
COL18A1_KDR	Kdr	lec	1.82693e-182	1.65529	Col18a1	lec	1.23573e-201	1.34761	Endothelial_cells	Endothelial_cells
COL18A1_KDR	Kdr	mesothelial_cells	7.24299e-192	1.14323	Col18a1	lec	1.23573e-201	1.34761	Endothelial_cells	Mesothelial_cells
COL18A1_KDR	Kdr	hires|activated club cells	4.38572e-07	1.92601	Col18a1	lec	1.23573e-201	1.34761	Endothelial_cells	NA
COL18A1_KDR	Kdr	hires|club cells	2.5246e-25	3.40584	Col18a1	lec	1.23573e-201	1.34761	Endothelial_cells	NA
COL1A1_CD36	Cd36	alv_epithelium	0	0.91076	Col1a1	fibroblasts	0	2.84592	Fibroblasts	Alveolar_epithelium
COL1A1_CD36	Cd36	alv_epithelium	0	0.91076	Col1a1	mesothelial_cells	2.23098e-66	0.610968	Mesothelial_cells	Alveolar_epithelium
COL1A1_CD36	Cd36	alv_epithelium	0	0.91076	Col1a1	smooth_muscle_cells	2.38515e-06	0.666446	Smooth_muscle_cells	Alveolar_epithelium
COL1A1_CD36	Cd36	cec	1.89851e-89	1.90234	Col1a1	fibroblasts	0	2.84592	Fibroblasts	Endothelial_cells
COL1A1_CD36	Cd36	cec	1.89851e-89	1.90234	Col1a1	mesothelial_cells	2.23098e-66	0.610968	Mesothelial_cells	Endothelial_cells
COL1A1_CD36	Cd36	cec	1.89851e-89	1.90234	Col1a1	smooth_muscle_cells	2.38515e-06	0.666446	Smooth_muscle_cells	Endothelial_cells
COL1A1_CD36	Cd36	vcam1_vec	9.36285e-25	0.98798	Col1a1	fibroblasts	0	2.84592	Fibroblasts	Endothelial_cells
COL1A1_CD36	Cd36	vcam1_vec	9.36285e-25	0.98798	Col1a1	mesothelial_cells	2.23098e-66	0.610968	Mesothelial_cells	Endothelial_cells
COL1A1_CD36	Cd36	vcam1_vec	9.36285e-25	0.98798	Col1a1	smooth_muscle_cells	2.38515e-06	0.666446	Smooth_muscle_cells	Endothelial_cells
COL1A1_CD36	Cd36	vec	2.61872e-307	1.90161	Col1a1	fibroblasts	0	2.84592	Fibroblasts	Endothelial_cells
COL1A1_CD36	Cd36	vec	2.61872e-307	1.90161	Col1a1	mesothelial_cells	2.23098e-66	0.610968	Mesothelial_cells	Endothelial_cells
COL1A1_CD36	Cd36	vec	2.61872e-307	1.90161	Col1a1	smooth_muscle_cells	2.38515e-06	0.666446	Smooth_muscle_cells	Endothelial_cells
COL1A1_CD36	Cd36	hires|AT2 cells	3.83904e-155	1.28192	Col1a1	fibroblasts	0	2.84592	Fibroblasts	NA
COL1A1_CD36	Cd36	hires|AT2 cells	3.83904e-155	1.28192	Col1a1	mesothelial_cells	2.23098e-66	0.610968	Mesothelial_cells	NA
COL1A1_CD36	Cd36	hires|AT2 cells	3.83904e-155	1.28192	Col1a1	smooth_muscle_cells	2.38515e-06	0.666446	Smooth_muscle_cells	NA
COL1A1_CD36	Cd36	hires|activated AT2	0	2.10525	Col1a1	fibroblasts	0	2.84592	Fibroblasts	NA
COL1A1_CD36	Cd36	hires|activated AT2	0	2.10525	Col1a1	mesothelial_cells	2.23098e-66	0.610968	Mesothelial_cells	NA
COL1A1_CD36	Cd36	hires|activated AT2	0	2.10525	Col1a1	smooth_muscle_cells	2.38515e-06	0.666446	Smooth_muscle_cells	NA
COL1A1_CD44	Cd44	am	0	1.21491	Col1a1	fibroblasts	0	2.84592	Fibroblasts	Macrophages
COL1A1_CD44	Cd44	am	0	1.21491	Col1a1	mesothelial_cells	2.23098e-66	0.610968	Mesothelial_cells	Macrophages
COL1A1_CD44	Cd44	am	0	1.21491	Col1a1	smooth_muscle_cells	2.38515e-06	0.666446	Smooth_muscle_cells	Macrophages
COL1A1_CD44	Cd44	unassigned	6.98311e-25	0.265716	Col1a1	fibroblasts	0	2.84592	Fibroblasts	NA
COL1A1_CD44	Cd44	unassigned	6.98311e-25	0.265716	Col1a1	mesothelial_cells	2.23098e-66	0.610968	Mesothelial_cells	NA
COL1A1_CD44	Cd44	unassigned	6.98311e-25	0.265716	Col1a1	smooth_muscle_cells	2.38515e-06	0.666446	Smooth_muscle_cells	NA
COL1A1_CD44	Cd44	hires|Krt8 ADI	5.85952e-64	1.98118	Col1a1	fibroblasts	0	2.84592	Fibroblasts	NA
COL1A1_CD44	Cd44	hires|Krt8 ADI	5.85952e-64	1.98118	Col1a1	mesothelial_cells	2.23098e-66	0.610968	Mesothelial_cells	NA
COL1A1_CD44	Cd44	hires|Krt8 ADI	5.85952e-64	1.98118	Col1a1	smooth_muscle_cells	2.38515e-06	0.666446	Smooth_muscle_cells	NA
COL1A1_CD93	Cd93	vcam1_vec	7.32057e-17	0.776174	Col1a1	fibroblasts	0	2.84592	Fibroblasts	Endothelial_cells
COL1A1_CD93	Cd93	vcam1_vec	7.32057e-17	0.776174	Col1a1	mesothelial_cells	2.23098e-66	0.610968	Mesothelial_cells	Endothelial_cells
COL1A1_CD93	Cd93	vcam1_vec	7.32057e-17	0.776174	Col1a1	smooth_muscle_cells	2.38515e-06	0.666446	Smooth_muscle_cells	Endothelial_cells
COL1A1_CD93	Cd93	vec	0	1.97395	Col1a1	fibroblasts	0	2.84592	Fibroblasts	Endothelial_cells
COL1A1_CD93	Cd93	vec	0	1.97395	Col1a1	mesothelial_cells	2.23098e-66	0.610968	Mesothelial_cells	Endothelial_cells
COL1A1_CD93	Cd93	vec	0	1.97395	Col1a1	smooth_muscle_cells	2.38515e-06	0.666446	Smooth_muscle_cells	Endothelial_cells
COL1A1_FLT4	Flt4	lec	0	2.14383	Col1a1	fibroblasts	0	2.84592	Fibroblasts	Endothelial_cells
COL1A1_FLT4	Flt4	lec	0	2.14383	Col1a1	mesothelial_cells	2.23098e-66	0.610968	Mesothelial_cells	Endothelial_cells
COL1A1_FLT4	Flt4	lec	0	2.14383	Col1a1	smooth_muscle_cells	2.38515e-06	0.666446	Smooth_muscle_cells	Endothelial_cells
COL1A1_ITGA1	Itga1	smooth_muscle_cells	6.21478e-31	1.26456	Col1a1	fibroblasts	0	2.84592	Fibroblasts	Smooth_muscle_cells
COL1A1_ITGA1	Itga1	smooth_muscle_cells	6.21478e-31	1.26456	Col1a1	mesothelial_cells	2.23098e-66	0.610968	Mesothelial_cells	Smooth_muscle_cells
COL1A1_ITGA1	Itga1	smooth_muscle_cells	6.21478e-31	1.26456	Col1a1	smooth_muscle_cells	2.38515e-06	0.666446	Smooth_muscle_cells	Smooth_muscle_cells
COL1A1_ITGA1	Itga1	vec	1.88563e-264	1.49724	Col1a1	fibroblasts	0	2.84592	Fibroblasts	Endothelial_cells
COL1A1_ITGA1	Itga1	vec	1.88563e-264	1.49724	Col1a1	mesothelial_cells	2.23098e-66	0.610968	Mesothelial_cells	Endothelial_cells
COL1A1_ITGA1	Itga1	vec	1.88563e-264	1.49724	Col1a1	smooth_muscle_cells	2.38515e-06	0.666446	Smooth_muscle_cells	Endothelial_cells
COL1A1_ITGB1	Itgb1	ccl17_dc	7.40534e-05	0.318264	Col1a1	fibroblasts	0	2.84592	Fibroblasts	Dendritic_cells
COL1A1_ITGB1	Itgb1	ccl17_dc	7.40534e-05	0.318264	Col1a1	mesothelial_cells	2.23098e-66	0.610968	Mesothelial_cells	Dendritic_cells
COL1A1_ITGB1	Itgb1	ccl17_dc	7.40534e-05	0.318264	Col1a1	smooth_muscle_cells	2.38515e-06	0.666446	Smooth_muscle_cells	Dendritic_cells
COL1A1_ITGB1	Itgb1	cec	6.87827e-06	0.621911	Col1a1	fibroblasts	0	2.84592	Fibroblasts	Endothelial_cells
COL1A1_ITGB1	Itgb1	cec	6.87827e-06	0.621911	Col1a1	mesothelial_cells	2.23098e-66	0.610968	Mesothelial_cells	Endothelial_cells
COL1A1_ITGB1	Itgb1	cec	6.87827e-06	0.621911	Col1a1	smooth_muscle_cells	2.38515e-06	0.666446	Smooth_muscle_cells	Endothelial_cells
COL1A1_ITGB1	Itgb1	fibroblasts	2.9467e-136	1.17169	Col1a1	fibroblasts	0	2.84592	Fibroblasts	Fibroblasts
COL1A1_ITGB1	Itgb1	fibroblasts	2.9467e-136	1.17169	Col1a1	mesothelial_cells	2.23098e-66	0.610968	Mesothelial_cells	Fibroblasts
COL1A1_ITGB1	Itgb1	fibroblasts	2.9467e-136	1.17169	Col1a1	smooth_muscle_cells	2.38515e-06	0.666446	Smooth_muscle_cells	Fibroblasts
COL1A1_ITGB1	Itgb1	fn1_mcpg	7.75909e-12	0.601385	Col1a1	fibroblasts	0	2.84592	Fibroblasts	Macrophages
COL1A1_ITGB1	Itgb1	fn1_mcpg	7.75909e-12	0.601385	Col1a1	mesothelial_cells	2.23098e-66	0.610968	Mesothelial_cells	Macrophages
COL1A1_ITGB1	Itgb1	fn1_mcpg	7.75909e-12	0.601385	Col1a1	smooth_muscle_cells	2.38515e-06	0.666446	Smooth_muscle_cells	Macrophages
COL1A1_ITGB1	Itgb1	lec	2.67439e-21	0.782269	Col1a1	fibroblasts	0	2.84592	Fibroblasts	Endothelial_cells
COL1A1_ITGB1	Itgb1	lec	2.67439e-21	0.782269	Col1a1	mesothelial_cells	2.23098e-66	0.610968	Mesothelial_cells	Endothelial_cells
COL1A1_ITGB1	Itgb1	lec	2.67439e-21	0.782269	Col1a1	smooth_muscle_cells	2.38515e-06	0.666446	Smooth_muscle_cells	Endothelial_cells
COL1A1_ITGB1	Itgb1	smooth_muscle_cells	6.51913e-13	1.09065	Col1a1	fibroblasts	0	2.84592	Fibroblasts	Smooth_muscle_cells
COL1A1_ITGB1	Itgb1	smooth_muscle_cells	6.51913e-13	1.09065	Col1a1	mesothelial_cells	2.23098e-66	0.610968	Mesothelial_cells	Smooth_muscle_cells
COL1A1_ITGB1	Itgb1	smooth_muscle_cells	6.51913e-13	1.09065	Col1a1	smooth_muscle_cells	2.38515e-06	0.666446	Smooth_muscle_cells	Smooth_muscle_cells
COL1A1_ITGB1	Itgb1	vcam1_vec	5.65911e-22	0.941592	Col1a1	fibroblasts	0	2.84592	Fibroblasts	Endothelial_cells
COL1A1_ITGB1	Itgb1	vcam1_vec	5.65911e-22	0.941592	Col1a1	mesothelial_cells	2.23098e-66	0.610968	Mesothelial_cells	Endothelial_cells
COL1A1_ITGB1	Itgb1	vcam1_vec	5.65911e-22	0.941592	Col1a1	smooth_muscle_cells	2.38515e-06	0.666446	Smooth_muscle_cells	Endothelial_cells
COL1A1_ITGB1	Itgb1	vec	2.05945e-20	0.732464	Col1a1	fibroblasts	0	2.84592	Fibroblasts	Endothelial_cells
COL1A1_ITGB1	Itgb1	vec	2.05945e-20	0.732464	Col1a1	mesothelial_cells	2.23098e-66	0.610968	Mesothelial_cells	Endothelial_cells
COL1A1_ITGB1	Itgb1	vec	2.05945e-20	0.732464	Col1a1	smooth_muscle_cells	2.38515e-06	0.666446	Smooth_muscle_cells	Endothelial_cells
COL1A1_ITGB1	Itgb1	hires|AT1 cells	1.06455e-23	1.38659	Col1a1	fibroblasts	0	2.84592	Fibroblasts	NA
COL1A1_ITGB1	Itgb1	hires|AT1 cells	1.06455e-23	1.38659	Col1a1	mesothelial_cells	2.23098e-66	0.610968	Mesothelial_cells	NA
COL1A1_ITGB1	Itgb1	hires|AT1 cells	1.06455e-23	1.38659	Col1a1	smooth_muscle_cells	2.38515e-06	0.666446	Smooth_muscle_cells	NA
COL1A1_ITGB1	Itgb1	hires|Krt8 ADI	5.07572e-129	2.10171	Col1a1	fibroblasts	0	2.84592	Fibroblasts	NA
COL1A1_ITGB1	Itgb1	hires|Krt8 ADI	5.07572e-129	2.10171	Col1a1	mesothelial_cells	2.23098e-66	0.610968	Mesothelial_cells	NA
COL1A1_ITGB1	Itgb1	hires|Krt8 ADI	5.07572e-129	2.10171	Col1a1	smooth_muscle_cells	2.38515e-06	0.666446	Smooth_muscle_cells	NA
COL1A2_CD36	Cd36	alv_epithelium	0	0.91076	Col1a2	fibroblasts	0	3.44033	Fibroblasts	Alveolar_epithelium
COL1A2_CD36	Cd36	alv_epithelium	0	0.91076	Col1a2	mesothelial_cells	0	1.48622	Mesothelial_cells	Alveolar_epithelium
COL1A2_CD36	Cd36	alv_epithelium	0	0.91076	Col1a2	smooth_muscle_cells	6.77869e-38	1.05452	Smooth_muscle_cells	Alveolar_epithelium
COL1A2_CD36	Cd36	cec	1.89851e-89	1.90234	Col1a2	fibroblasts	0	3.44033	Fibroblasts	Endothelial_cells
COL1A2_CD36	Cd36	cec	1.89851e-89	1.90234	Col1a2	mesothelial_cells	0	1.48622	Mesothelial_cells	Endothelial_cells
COL1A2_CD36	Cd36	cec	1.89851e-89	1.90234	Col1a2	smooth_muscle_cells	6.77869e-38	1.05452	Smooth_muscle_cells	Endothelial_cells
COL1A2_CD36	Cd36	vcam1_vec	9.36285e-25	0.98798	Col1a2	fibroblasts	0	3.44033	Fibroblasts	Endothelial_cells
COL1A2_CD36	Cd36	vcam1_vec	9.36285e-25	0.98798	Col1a2	mesothelial_cells	0	1.48622	Mesothelial_cells	Endothelial_cells
COL1A2_CD36	Cd36	vcam1_vec	9.36285e-25	0.98798	Col1a2	smooth_muscle_cells	6.77869e-38	1.05452	Smooth_muscle_cells	Endothelial_cells
COL1A2_CD36	Cd36	vec	2.61872e-307	1.90161	Col1a2	fibroblasts	0	3.44033	Fibroblasts	Endothelial_cells
COL1A2_CD36	Cd36	vec	2.61872e-307	1.90161	Col1a2	mesothelial_cells	0	1.48622	Mesothelial_cells	Endothelial_cells
COL1A2_CD36	Cd36	vec	2.61872e-307	1.90161	Col1a2	smooth_muscle_cells	6.77869e-38	1.05452	Smooth_muscle_cells	Endothelial_cells
COL1A2_CD36	Cd36	hires|AT2 cells	3.83904e-155	1.28192	Col1a2	fibroblasts	0	3.44033	Fibroblasts	NA
COL1A2_CD36	Cd36	hires|AT2 cells	3.83904e-155	1.28192	Col1a2	mesothelial_cells	0	1.48622	Mesothelial_cells	NA
COL1A2_CD36	Cd36	hires|AT2 cells	3.83904e-155	1.28192	Col1a2	smooth_muscle_cells	6.77869e-38	1.05452	Smooth_muscle_cells	NA
COL1A2_CD36	Cd36	hires|activated AT2	0	2.10525	Col1a2	fibroblasts	0	3.44033	Fibroblasts	NA
COL1A2_CD36	Cd36	hires|activated AT2	0	2.10525	Col1a2	mesothelial_cells	0	1.48622	Mesothelial_cells	NA
COL1A2_CD36	Cd36	hires|activated AT2	0	2.10525	Col1a2	smooth_muscle_cells	6.77869e-38	1.05452	Smooth_muscle_cells	NA
COL1A2_CD44	Cd44	am	0	1.21491	Col1a2	fibroblasts	0	3.44033	Fibroblasts	Macrophages
COL1A2_CD44	Cd44	am	0	1.21491	Col1a2	mesothelial_cells	0	1.48622	Mesothelial_cells	Macrophages
COL1A2_CD44	Cd44	am	0	1.21491	Col1a2	smooth_muscle_cells	6.77869e-38	1.05452	Smooth_muscle_cells	Macrophages
COL1A2_CD44	Cd44	unassigned	6.98311e-25	0.265716	Col1a2	fibroblasts	0	3.44033	Fibroblasts	NA
COL1A2_CD44	Cd44	unassigned	6.98311e-25	0.265716	Col1a2	mesothelial_cells	0	1.48622	Mesothelial_cells	NA
COL1A2_CD44	Cd44	unassigned	6.98311e-25	0.265716	Col1a2	smooth_muscle_cells	6.77869e-38	1.05452	Smooth_muscle_cells	NA
COL1A2_CD44	Cd44	hires|Krt8 ADI	5.85952e-64	1.98118	Col1a2	fibroblasts	0	3.44033	Fibroblasts	NA
COL1A2_CD44	Cd44	hires|Krt8 ADI	5.85952e-64	1.98118	Col1a2	mesothelial_cells	0	1.48622	Mesothelial_cells	NA
COL1A2_CD44	Cd44	hires|Krt8 ADI	5.85952e-64	1.98118	Col1a2	smooth_muscle_cells	6.77869e-38	1.05452	Smooth_muscle_cells	NA
COL1A2_CD93	Cd93	vcam1_vec	7.32057e-17	0.776174	Col1a2	fibroblasts	0	3.44033	Fibroblasts	Endothelial_cells
COL1A2_CD93	Cd93	vcam1_vec	7.32057e-17	0.776174	Col1a2	mesothelial_cells	0	1.48622	Mesothelial_cells	Endothelial_cells
COL1A2_CD93	Cd93	vcam1_vec	7.32057e-17	0.776174	Col1a2	smooth_muscle_cells	6.77869e-38	1.05452	Smooth_muscle_cells	Endothelial_cells
COL1A2_CD93	Cd93	vec	0	1.97395	Col1a2	fibroblasts	0	3.44033	Fibroblasts	Endothelial_cells
COL1A2_CD93	Cd93	vec	0	1.97395	Col1a2	mesothelial_cells	0	1.48622	Mesothelial_cells	Endothelial_cells
COL1A2_CD93	Cd93	vec	0	1.97395	Col1a2	smooth_muscle_cells	6.77869e-38	1.05452	Smooth_muscle_cells	Endothelial_cells
COL1A2_FLT4	Flt4	lec	0	2.14383	Col1a2	fibroblasts	0	3.44033	Fibroblasts	Endothelial_cells
COL1A2_FLT4	Flt4	lec	0	2.14383	Col1a2	mesothelial_cells	0	1.48622	Mesothelial_cells	Endothelial_cells
COL1A2_FLT4	Flt4	lec	0	2.14383	Col1a2	smooth_muscle_cells	6.77869e-38	1.05452	Smooth_muscle_cells	Endothelial_cells
COL1A2_ITGA1	Itga1	smooth_muscle_cells	6.21478e-31	1.26456	Col1a2	fibroblasts	0	3.44033	Fibroblasts	Smooth_muscle_cells
COL1A2_ITGA1	Itga1	smooth_muscle_cells	6.21478e-31	1.26456	Col1a2	mesothelial_cells	0	1.48622	Mesothelial_cells	Smooth_muscle_cells
COL1A2_ITGA1	Itga1	smooth_muscle_cells	6.21478e-31	1.26456	Col1a2	smooth_muscle_cells	6.77869e-38	1.05452	Smooth_muscle_cells	Smooth_muscle_cells
COL1A2_ITGA1	Itga1	vec	1.88563e-264	1.49724	Col1a2	fibroblasts	0	3.44033	Fibroblasts	Endothelial_cells
COL1A2_ITGA1	Itga1	vec	1.88563e-264	1.49724	Col1a2	mesothelial_cells	0	1.48622	Mesothelial_cells	Endothelial_cells
COL1A2_ITGA1	Itga1	vec	1.88563e-264	1.49724	Col1a2	smooth_muscle_cells	6.77869e-38	1.05452	Smooth_muscle_cells	Endothelial_cells
COL1A2_ITGB1	Itgb1	ccl17_dc	7.40534e-05	0.318264	Col1a2	fibroblasts	0	3.44033	Fibroblasts	Dendritic_cells
COL1A2_ITGB1	Itgb1	ccl17_dc	7.40534e-05	0.318264	Col1a2	mesothelial_cells	0	1.48622	Mesothelial_cells	Dendritic_cells
COL1A2_ITGB1	Itgb1	ccl17_dc	7.40534e-05	0.318264	Col1a2	smooth_muscle_cells	6.77869e-38	1.05452	Smooth_muscle_cells	Dendritic_cells
COL1A2_ITGB1	Itgb1	cec	6.87827e-06	0.621911	Col1a2	fibroblasts	0	3.44033	Fibroblasts	Endothelial_cells
COL1A2_ITGB1	Itgb1	cec	6.87827e-06	0.621911	Col1a2	mesothelial_cells	0	1.48622	Mesothelial_cells	Endothelial_cells
COL1A2_ITGB1	Itgb1	cec	6.87827e-06	0.621911	Col1a2	smooth_muscle_cells	6.77869e-38	1.05452	Smooth_muscle_cells	Endothelial_cells
COL1A2_ITGB1	Itgb1	fibroblasts	2.9467e-136	1.17169	Col1a2	fibroblasts	0	3.44033	Fibroblasts	Fibroblasts
COL1A2_ITGB1	Itgb1	fibroblasts	2.9467e-136	1.17169	Col1a2	mesothelial_cells	0	1.48622	Mesothelial_cells	Fibroblasts
COL1A2_ITGB1	Itgb1	fibroblasts	2.9467e-136	1.17169	Col1a2	smooth_muscle_cells	6.77869e-38	1.05452	Smooth_muscle_cells	Fibroblasts
COL1A2_ITGB1	Itgb1	fn1_mcpg	7.75909e-12	0.601385	Col1a2	fibroblasts	0	3.44033	Fibroblasts	Macrophages
COL1A2_ITGB1	Itgb1	fn1_mcpg	7.75909e-12	0.601385	Col1a2	mesothelial_cells	0	1.48622	Mesothelial_cells	Macrophages
COL1A2_ITGB1	Itgb1	fn1_mcpg	7.75909e-12	0.601385	Col1a2	smooth_muscle_cells	6.77869e-38	1.05452	Smooth_muscle_cells	Macrophages
COL1A2_ITGB1	Itgb1	lec	2.67439e-21	0.782269	Col1a2	fibroblasts	0	3.44033	Fibroblasts	Endothelial_cells
COL1A2_ITGB1	Itgb1	lec	2.67439e-21	0.782269	Col1a2	mesothelial_cells	0	1.48622	Mesothelial_cells	Endothelial_cells
COL1A2_ITGB1	Itgb1	lec	2.67439e-21	0.782269	Col1a2	smooth_muscle_cells	6.77869e-38	1.05452	Smooth_muscle_cells	Endothelial_cells
COL1A2_ITGB1	Itgb1	smooth_muscle_cells	6.51913e-13	1.09065	Col1a2	fibroblasts	0	3.44033	Fibroblasts	Smooth_muscle_cells
COL1A2_ITGB1	Itgb1	smooth_muscle_cells	6.51913e-13	1.09065	Col1a2	mesothelial_cells	0	1.48622	Mesothelial_cells	Smooth_muscle_cells
COL1A2_ITGB1	Itgb1	smooth_muscle_cells	6.51913e-13	1.09065	Col1a2	smooth_muscle_cells	6.77869e-38	1.05452	Smooth_muscle_cells	Smooth_muscle_cells
COL1A2_ITGB1	Itgb1	vcam1_vec	5.65911e-22	0.941592	Col1a2	fibroblasts	0	3.44033	Fibroblasts	Endothelial_cells
COL1A2_ITGB1	Itgb1	vcam1_vec	5.65911e-22	0.941592	Col1a2	mesothelial_cells	0	1.48622	Mesothelial_cells	Endothelial_cells
COL1A2_ITGB1	Itgb1	vcam1_vec	5.65911e-22	0.941592	Col1a2	smooth_muscle_cells	6.77869e-38	1.05452	Smooth_muscle_cells	Endothelial_cells
COL1A2_ITGB1	Itgb1	vec	2.05945e-20	0.732464	Col1a2	fibroblasts	0	3.44033	Fibroblasts	Endothelial_cells
COL1A2_ITGB1	Itgb1	vec	2.05945e-20	0.732464	Col1a2	mesothelial_cells	0	1.48622	Mesothelial_cells	Endothelial_cells
COL1A2_ITGB1	Itgb1	vec	2.05945e-20	0.732464	Col1a2	smooth_muscle_cells	6.77869e-38	1.05452	Smooth_muscle_cells	Endothelial_cells
COL1A2_ITGB1	Itgb1	hires|AT1 cells	1.06455e-23	1.38659	Col1a2	fibroblasts	0	3.44033	Fibroblasts	NA
COL1A2_ITGB1	Itgb1	hires|AT1 cells	1.06455e-23	1.38659	Col1a2	mesothelial_cells	0	1.48622	Mesothelial_cells	NA
COL1A2_ITGB1	Itgb1	hires|AT1 cells	1.06455e-23	1.38659	Col1a2	smooth_muscle_cells	6.77869e-38	1.05452	Smooth_muscle_cells	NA
COL1A2_ITGB1	Itgb1	hires|Krt8 ADI	5.07572e-129	2.10171	Col1a2	fibroblasts	0	3.44033	Fibroblasts	NA
COL1A2_ITGB1	Itgb1	hires|Krt8 ADI	5.07572e-129	2.10171	Col1a2	mesothelial_cells	0	1.48622	Mesothelial_cells	NA
COL1A2_ITGB1	Itgb1	hires|Krt8 ADI	5.07572e-129	2.10171	Col1a2	smooth_muscle_cells	6.77869e-38	1.05452	Smooth_muscle_cells	NA
COL3A1_ITGB1	Itgb1	ccl17_dc	7.40534e-05	0.318264	Col3a1	fibroblasts	0	3.10638	Fibroblasts	Dendritic_cells
COL3A1_ITGB1	Itgb1	ccl17_dc	7.40534e-05	0.318264	Col3a1	mesothelial_cells	0	1.71098	Mesothelial_cells	Dendritic_cells
COL3A1_ITGB1	Itgb1	ccl17_dc	7.40534e-05	0.318264	Col3a1	smooth_muscle_cells	1.32897e-54	1.72827	Smooth_muscle_cells	Dendritic_cells
COL3A1_ITGB1	Itgb1	cec	6.87827e-06	0.621911	Col3a1	fibroblasts	0	3.10638	Fibroblasts	Endothelial_cells
COL3A1_ITGB1	Itgb1	cec	6.87827e-06	0.621911	Col3a1	mesothelial_cells	0	1.71098	Mesothelial_cells	Endothelial_cells
COL3A1_ITGB1	Itgb1	cec	6.87827e-06	0.621911	Col3a1	smooth_muscle_cells	1.32897e-54	1.72827	Smooth_muscle_cells	Endothelial_cells
COL3A1_ITGB1	Itgb1	fibroblasts	2.9467e-136	1.17169	Col3a1	fibroblasts	0	3.10638	Fibroblasts	Fibroblasts
COL3A1_ITGB1	Itgb1	fibroblasts	2.9467e-136	1.17169	Col3a1	mesothelial_cells	0	1.71098	Mesothelial_cells	Fibroblasts
COL3A1_ITGB1	Itgb1	fibroblasts	2.9467e-136	1.17169	Col3a1	smooth_muscle_cells	1.32897e-54	1.72827	Smooth_muscle_cells	Fibroblasts
COL3A1_ITGB1	Itgb1	fn1_mcpg	7.75909e-12	0.601385	Col3a1	fibroblasts	0	3.10638	Fibroblasts	Macrophages
COL3A1_ITGB1	Itgb1	fn1_mcpg	7.75909e-12	0.601385	Col3a1	mesothelial_cells	0	1.71098	Mesothelial_cells	Macrophages
COL3A1_ITGB1	Itgb1	fn1_mcpg	7.75909e-12	0.601385	Col3a1	smooth_muscle_cells	1.32897e-54	1.72827	Smooth_muscle_cells	Macrophages
COL3A1_ITGB1	Itgb1	lec	2.67439e-21	0.782269	Col3a1	fibroblasts	0	3.10638	Fibroblasts	Endothelial_cells
COL3A1_ITGB1	Itgb1	lec	2.67439e-21	0.782269	Col3a1	mesothelial_cells	0	1.71098	Mesothelial_cells	Endothelial_cells
COL3A1_ITGB1	Itgb1	lec	2.67439e-21	0.782269	Col3a1	smooth_muscle_cells	1.32897e-54	1.72827	Smooth_muscle_cells	Endothelial_cells
COL3A1_ITGB1	Itgb1	smooth_muscle_cells	6.51913e-13	1.09065	Col3a1	fibroblasts	0	3.10638	Fibroblasts	Smooth_muscle_cells
COL3A1_ITGB1	Itgb1	smooth_muscle_cells	6.51913e-13	1.09065	Col3a1	mesothelial_cells	0	1.71098	Mesothelial_cells	Smooth_muscle_cells
COL3A1_ITGB1	Itgb1	smooth_muscle_cells	6.51913e-13	1.09065	Col3a1	smooth_muscle_cells	1.32897e-54	1.72827	Smooth_muscle_cells	Smooth_muscle_cells
COL3A1_ITGB1	Itgb1	vcam1_vec	5.65911e-22	0.941592	Col3a1	fibroblasts	0	3.10638	Fibroblasts	Endothelial_cells
COL3A1_ITGB1	Itgb1	vcam1_vec	5.65911e-22	0.941592	Col3a1	mesothelial_cells	0	1.71098	Mesothelial_cells	Endothelial_cells
COL3A1_ITGB1	Itgb1	vcam1_vec	5.65911e-22	0.941592	Col3a1	smooth_muscle_cells	1.32897e-54	1.72827	Smooth_muscle_cells	Endothelial_cells
COL3A1_ITGB1	Itgb1	vec	2.05945e-20	0.732464	Col3a1	fibroblasts	0	3.10638	Fibroblasts	Endothelial_cells
COL3A1_ITGB1	Itgb1	vec	2.05945e-20	0.732464	Col3a1	mesothelial_cells	0	1.71098	Mesothelial_cells	Endothelial_cells
COL3A1_ITGB1	Itgb1	vec	2.05945e-20	0.732464	Col3a1	smooth_muscle_cells	1.32897e-54	1.72827	Smooth_muscle_cells	Endothelial_cells
COL3A1_ITGB1	Itgb1	hires|AT1 cells	1.06455e-23	1.38659	Col3a1	fibroblasts	0	3.10638	Fibroblasts	NA
COL3A1_ITGB1	Itgb1	hires|AT1 cells	1.06455e-23	1.38659	Col3a1	mesothelial_cells	0	1.71098	Mesothelial_cells	NA
COL3A1_ITGB1	Itgb1	hires|AT1 cells	1.06455e-23	1.38659	Col3a1	smooth_muscle_cells	1.32897e-54	1.72827	Smooth_muscle_cells	NA
COL3A1_ITGB1	Itgb1	hires|Krt8 ADI	5.07572e-129	2.10171	Col3a1	fibroblasts	0	3.10638	Fibroblasts	NA
COL3A1_ITGB1	Itgb1	hires|Krt8 ADI	5.07572e-129	2.10171	Col3a1	mesothelial_cells	0	1.71098	Mesothelial_cells	NA
COL3A1_ITGB1	Itgb1	hires|Krt8 ADI	5.07572e-129	2.10171	Col3a1	smooth_muscle_cells	1.32897e-54	1.72827	Smooth_muscle_cells	NA
COL4A1_CD47	Cd47	am	1.38496e-118	0.608281	Col4a1	alv_epithelium	8.3904e-70	0.26472	Alveolar_epithelium	Macrophages
COL4A1_CD47	Cd47	am	1.38496e-118	0.608281	Col4a1	cec	1.74696e-38	1.52213	Endothelial_cells	Macrophages
COL4A1_CD47	Cd47	am	1.38496e-118	0.608281	Col4a1	fibroblasts	5.8864e-199	1.2135	Fibroblasts	Macrophages
COL4A1_CD47	Cd47	am	1.38496e-118	0.608281	Col4a1	lec	3.25968e-48	1.24485	Endothelial_cells	Macrophages
COL4A1_CD47	Cd47	am	1.38496e-118	0.608281	Col4a1	mesothelial_cells	6.00111e-44	0.721116	Mesothelial_cells	Macrophages
COL4A1_CD47	Cd47	am	1.38496e-118	0.608281	Col4a1	smooth_muscle_cells	8.77044e-20	1.39816	Smooth_muscle_cells	Macrophages
COL4A1_CD47	Cd47	am	1.38496e-118	0.608281	Col4a1	vcam1_vec	2.85824e-14	0.807696	Endothelial_cells	Macrophages
COL4A1_CD47	Cd47	am	1.38496e-118	0.608281	Col4a1	vec	2.72858e-201	1.71199	Endothelial_cells	Macrophages
COL4A1_CD47	Cd47	am	1.38496e-118	0.608281	Col4a1	hires|AT1 cells	1.68098e-57	2.26915	NA	Macrophages
COL4A1_CD47	Cd47	am	1.38496e-118	0.608281	Col4a1	hires|AT2 cells	4.43077e-07	0.478824	NA	Macrophages
COL4A1_CD47	Cd47	am	1.38496e-118	0.608281	Col4a1	hires|activated AT2	5.81918e-77	1.28394	NA	Macrophages
COL4A1_CD47	Cd47	am	1.38496e-118	0.608281	Col4a1	hires|proliferation	7.45856e-17	1.22514	NA	Macrophages
COL4A1_CD47	Cd47	ccl17_dc	0.00107644	0.25239	Col4a1	alv_epithelium	8.3904e-70	0.26472	Alveolar_epithelium	Dendritic_cells
COL4A1_CD47	Cd47	ccl17_dc	0.00107644	0.25239	Col4a1	cec	1.74696e-38	1.52213	Endothelial_cells	Dendritic_cells
COL4A1_CD47	Cd47	ccl17_dc	0.00107644	0.25239	Col4a1	fibroblasts	5.8864e-199	1.2135	Fibroblasts	Dendritic_cells
COL4A1_CD47	Cd47	ccl17_dc	0.00107644	0.25239	Col4a1	lec	3.25968e-48	1.24485	Endothelial_cells	Dendritic_cells
COL4A1_CD47	Cd47	ccl17_dc	0.00107644	0.25239	Col4a1	mesothelial_cells	6.00111e-44	0.721116	Mesothelial_cells	Dendritic_cells
COL4A1_CD47	Cd47	ccl17_dc	0.00107644	0.25239	Col4a1	smooth_muscle_cells	8.77044e-20	1.39816	Smooth_muscle_cells	Dendritic_cells
COL4A1_CD47	Cd47	ccl17_dc	0.00107644	0.25239	Col4a1	vcam1_vec	2.85824e-14	0.807696	Endothelial_cells	Dendritic_cells
COL4A1_CD47	Cd47	ccl17_dc	0.00107644	0.25239	Col4a1	vec	2.72858e-201	1.71199	Endothelial_cells	Dendritic_cells
COL4A1_CD47	Cd47	ccl17_dc	0.00107644	0.25239	Col4a1	hires|AT1 cells	1.68098e-57	2.26915	NA	Dendritic_cells
COL4A1_CD47	Cd47	ccl17_dc	0.00107644	0.25239	Col4a1	hires|AT2 cells	4.43077e-07	0.478824	NA	Dendritic_cells
COL4A1_CD47	Cd47	ccl17_dc	0.00107644	0.25239	Col4a1	hires|activated AT2	5.81918e-77	1.28394	NA	Dendritic_cells
COL4A1_CD47	Cd47	ccl17_dc	0.00107644	0.25239	Col4a1	hires|proliferation	7.45856e-17	1.22514	NA	Dendritic_cells
COL4A1_CD47	Cd47	cec	9.1008e-11	0.849899	Col4a1	alv_epithelium	8.3904e-70	0.26472	Alveolar_epithelium	Endothelial_cells
COL4A1_CD47	Cd47	cec	9.1008e-11	0.849899	Col4a1	cec	1.74696e-38	1.52213	Endothelial_cells	Endothelial_cells
COL4A1_CD47	Cd47	cec	9.1008e-11	0.849899	Col4a1	fibroblasts	5.8864e-199	1.2135	Fibroblasts	Endothelial_cells
COL4A1_CD47	Cd47	cec	9.1008e-11	0.849899	Col4a1	lec	3.25968e-48	1.24485	Endothelial_cells	Endothelial_cells
COL4A1_CD47	Cd47	cec	9.1008e-11	0.849899	Col4a1	mesothelial_cells	6.00111e-44	0.721116	Mesothelial_cells	Endothelial_cells
COL4A1_CD47	Cd47	cec	9.1008e-11	0.849899	Col4a1	smooth_muscle_cells	8.77044e-20	1.39816	Smooth_muscle_cells	Endothelial_cells
COL4A1_CD47	Cd47	cec	9.1008e-11	0.849899	Col4a1	vcam1_vec	2.85824e-14	0.807696	Endothelial_cells	Endothelial_cells
COL4A1_CD47	Cd47	cec	9.1008e-11	0.849899	Col4a1	vec	2.72858e-201	1.71199	Endothelial_cells	Endothelial_cells
COL4A1_CD47	Cd47	cec	9.1008e-11	0.849899	Col4a1	hires|AT1 cells	1.68098e-57	2.26915	NA	Endothelial_cells
COL4A1_CD47	Cd47	cec	9.1008e-11	0.849899	Col4a1	hires|AT2 cells	4.43077e-07	0.478824	NA	Endothelial_cells
COL4A1_CD47	Cd47	cec	9.1008e-11	0.849899	Col4a1	hires|activated AT2	5.81918e-77	1.28394	NA	Endothelial_cells
COL4A1_CD47	Cd47	cec	9.1008e-11	0.849899	Col4a1	hires|proliferation	7.45856e-17	1.22514	NA	Endothelial_cells
COL4A1_CD47	Cd47	lec	0.0059263	0.401671	Col4a1	alv_epithelium	8.3904e-70	0.26472	Alveolar_epithelium	Endothelial_cells
COL4A1_CD47	Cd47	lec	0.0059263	0.401671	Col4a1	cec	1.74696e-38	1.52213	Endothelial_cells	Endothelial_cells
COL4A1_CD47	Cd47	lec	0.0059263	0.401671	Col4a1	fibroblasts	5.8864e-199	1.2135	Fibroblasts	Endothelial_cells
COL4A1_CD47	Cd47	lec	0.0059263	0.401671	Col4a1	lec	3.25968e-48	1.24485	Endothelial_cells	Endothelial_cells
COL4A1_CD47	Cd47	lec	0.0059263	0.401671	Col4a1	mesothelial_cells	6.00111e-44	0.721116	Mesothelial_cells	Endothelial_cells
COL4A1_CD47	Cd47	lec	0.0059263	0.401671	Col4a1	smooth_muscle_cells	8.77044e-20	1.39816	Smooth_muscle_cells	Endothelial_cells
COL4A1_CD47	Cd47	lec	0.0059263	0.401671	Col4a1	vcam1_vec	2.85824e-14	0.807696	Endothelial_cells	Endothelial_cells
COL4A1_CD47	Cd47	lec	0.0059263	0.401671	Col4a1	vec	2.72858e-201	1.71199	Endothelial_cells	Endothelial_cells
COL4A1_CD47	Cd47	lec	0.0059263	0.401671	Col4a1	hires|AT1 cells	1.68098e-57	2.26915	NA	Endothelial_cells
COL4A1_CD47	Cd47	lec	0.0059263	0.401671	Col4a1	hires|AT2 cells	4.43077e-07	0.478824	NA	Endothelial_cells
COL4A1_CD47	Cd47	lec	0.0059263	0.401671	Col4a1	hires|activated AT2	5.81918e-77	1.28394	NA	Endothelial_cells
COL4A1_CD47	Cd47	lec	0.0059263	0.401671	Col4a1	hires|proliferation	7.45856e-17	1.22514	NA	Endothelial_cells
COL4A1_CD93	Cd93	vcam1_vec	7.32057e-17	0.776174	Col4a1	alv_epithelium	8.3904e-70	0.26472	Alveolar_epithelium	Endothelial_cells
COL4A1_CD93	Cd93	vcam1_vec	7.32057e-17	0.776174	Col4a1	cec	1.74696e-38	1.52213	Endothelial_cells	Endothelial_cells
COL4A1_CD93	Cd93	vcam1_vec	7.32057e-17	0.776174	Col4a1	fibroblasts	5.8864e-199	1.2135	Fibroblasts	Endothelial_cells
COL4A1_CD93	Cd93	vcam1_vec	7.32057e-17	0.776174	Col4a1	lec	3.25968e-48	1.24485	Endothelial_cells	Endothelial_cells
COL4A1_CD93	Cd93	vcam1_vec	7.32057e-17	0.776174	Col4a1	mesothelial_cells	6.00111e-44	0.721116	Mesothelial_cells	Endothelial_cells
COL4A1_CD93	Cd93	vcam1_vec	7.32057e-17	0.776174	Col4a1	smooth_muscle_cells	8.77044e-20	1.39816	Smooth_muscle_cells	Endothelial_cells
COL4A1_CD93	Cd93	vcam1_vec	7.32057e-17	0.776174	Col4a1	vcam1_vec	2.85824e-14	0.807696	Endothelial_cells	Endothelial_cells
COL4A1_CD93	Cd93	vcam1_vec	7.32057e-17	0.776174	Col4a1	vec	2.72858e-201	1.71199	Endothelial_cells	Endothelial_cells
COL4A1_CD93	Cd93	vcam1_vec	7.32057e-17	0.776174	Col4a1	hires|AT1 cells	1.68098e-57	2.26915	NA	Endothelial_cells
COL4A1_CD93	Cd93	vcam1_vec	7.32057e-17	0.776174	Col4a1	hires|AT2 cells	4.43077e-07	0.478824	NA	Endothelial_cells
COL4A1_CD93	Cd93	vcam1_vec	7.32057e-17	0.776174	Col4a1	hires|activated AT2	5.81918e-77	1.28394	NA	Endothelial_cells
COL4A1_CD93	Cd93	vcam1_vec	7.32057e-17	0.776174	Col4a1	hires|proliferation	7.45856e-17	1.22514	NA	Endothelial_cells
COL4A1_CD93	Cd93	vec	0	1.97395	Col4a1	alv_epithelium	8.3904e-70	0.26472	Alveolar_epithelium	Endothelial_cells
COL4A1_CD93	Cd93	vec	0	1.97395	Col4a1	cec	1.74696e-38	1.52213	Endothelial_cells	Endothelial_cells
COL4A1_CD93	Cd93	vec	0	1.97395	Col4a1	fibroblasts	5.8864e-199	1.2135	Fibroblasts	Endothelial_cells
COL4A1_CD93	Cd93	vec	0	1.97395	Col4a1	lec	3.25968e-48	1.24485	Endothelial_cells	Endothelial_cells
COL4A1_CD93	Cd93	vec	0	1.97395	Col4a1	mesothelial_cells	6.00111e-44	0.721116	Mesothelial_cells	Endothelial_cells
COL4A1_CD93	Cd93	vec	0	1.97395	Col4a1	smooth_muscle_cells	8.77044e-20	1.39816	Smooth_muscle_cells	Endothelial_cells
COL4A1_CD93	Cd93	vec	0	1.97395	Col4a1	vcam1_vec	2.85824e-14	0.807696	Endothelial_cells	Endothelial_cells
COL4A1_CD93	Cd93	vec	0	1.97395	Col4a1	vec	2.72858e-201	1.71199	Endothelial_cells	Endothelial_cells
COL4A1_CD93	Cd93	vec	0	1.97395	Col4a1	hires|AT1 cells	1.68098e-57	2.26915	NA	Endothelial_cells
COL4A1_CD93	Cd93	vec	0	1.97395	Col4a1	hires|AT2 cells	4.43077e-07	0.478824	NA	Endothelial_cells
COL4A1_CD93	Cd93	vec	0	1.97395	Col4a1	hires|activated AT2	5.81918e-77	1.28394	NA	Endothelial_cells
COL4A1_CD93	Cd93	vec	0	1.97395	Col4a1	hires|proliferation	7.45856e-17	1.22514	NA	Endothelial_cells
COL4A1_ITGA1	Itga1	smooth_muscle_cells	6.21478e-31	1.26456	Col4a1	alv_epithelium	8.3904e-70	0.26472	Alveolar_epithelium	Smooth_muscle_cells
COL4A1_ITGA1	Itga1	smooth_muscle_cells	6.21478e-31	1.26456	Col4a1	cec	1.74696e-38	1.52213	Endothelial_cells	Smooth_muscle_cells
COL4A1_ITGA1	Itga1	smooth_muscle_cells	6.21478e-31	1.26456	Col4a1	fibroblasts	5.8864e-199	1.2135	Fibroblasts	Smooth_muscle_cells
COL4A1_ITGA1	Itga1	smooth_muscle_cells	6.21478e-31	1.26456	Col4a1	lec	3.25968e-48	1.24485	Endothelial_cells	Smooth_muscle_cells
COL4A1_ITGA1	Itga1	smooth_muscle_cells	6.21478e-31	1.26456	Col4a1	mesothelial_cells	6.00111e-44	0.721116	Mesothelial_cells	Smooth_muscle_cells
COL4A1_ITGA1	Itga1	smooth_muscle_cells	6.21478e-31	1.26456	Col4a1	smooth_muscle_cells	8.77044e-20	1.39816	Smooth_muscle_cells	Smooth_muscle_cells
COL4A1_ITGA1	Itga1	smooth_muscle_cells	6.21478e-31	1.26456	Col4a1	vcam1_vec	2.85824e-14	0.807696	Endothelial_cells	Smooth_muscle_cells
COL4A1_ITGA1	Itga1	smooth_muscle_cells	6.21478e-31	1.26456	Col4a1	vec	2.72858e-201	1.71199	Endothelial_cells	Smooth_muscle_cells
COL4A1_ITGA1	Itga1	smooth_muscle_cells	6.21478e-31	1.26456	Col4a1	hires|AT1 cells	1.68098e-57	2.26915	NA	Smooth_muscle_cells
COL4A1_ITGA1	Itga1	smooth_muscle_cells	6.21478e-31	1.26456	Col4a1	hires|AT2 cells	4.43077e-07	0.478824	NA	Smooth_muscle_cells
COL4A1_ITGA1	Itga1	smooth_muscle_cells	6.21478e-31	1.26456	Col4a1	hires|activated AT2	5.81918e-77	1.28394	NA	Smooth_muscle_cells
COL4A1_ITGA1	Itga1	smooth_muscle_cells	6.21478e-31	1.26456	Col4a1	hires|proliferation	7.45856e-17	1.22514	NA	Smooth_muscle_cells
COL4A1_ITGA1	Itga1	vec	1.88563e-264	1.49724	Col4a1	alv_epithelium	8.3904e-70	0.26472	Alveolar_epithelium	Endothelial_cells
COL4A1_ITGA1	Itga1	vec	1.88563e-264	1.49724	Col4a1	cec	1.74696e-38	1.52213	Endothelial_cells	Endothelial_cells
COL4A1_ITGA1	Itga1	vec	1.88563e-264	1.49724	Col4a1	fibroblasts	5.8864e-199	1.2135	Fibroblasts	Endothelial_cells
COL4A1_ITGA1	Itga1	vec	1.88563e-264	1.49724	Col4a1	lec	3.25968e-48	1.24485	Endothelial_cells	Endothelial_cells
COL4A1_ITGA1	Itga1	vec	1.88563e-264	1.49724	Col4a1	mesothelial_cells	6.00111e-44	0.721116	Mesothelial_cells	Endothelial_cells
COL4A1_ITGA1	Itga1	vec	1.88563e-264	1.49724	Col4a1	smooth_muscle_cells	8.77044e-20	1.39816	Smooth_muscle_cells	Endothelial_cells
COL4A1_ITGA1	Itga1	vec	1.88563e-264	1.49724	Col4a1	vcam1_vec	2.85824e-14	0.807696	Endothelial_cells	Endothelial_cells
COL4A1_ITGA1	Itga1	vec	1.88563e-264	1.49724	Col4a1	vec	2.72858e-201	1.71199	Endothelial_cells	Endothelial_cells
COL4A1_ITGA1	Itga1	vec	1.88563e-264	1.49724	Col4a1	hires|AT1 cells	1.68098e-57	2.26915	NA	Endothelial_cells
COL4A1_ITGA1	Itga1	vec	1.88563e-264	1.49724	Col4a1	hires|AT2 cells	4.43077e-07	0.478824	NA	Endothelial_cells
COL4A1_ITGA1	Itga1	vec	1.88563e-264	1.49724	Col4a1	hires|activated AT2	5.81918e-77	1.28394	NA	Endothelial_cells
COL4A1_ITGA1	Itga1	vec	1.88563e-264	1.49724	Col4a1	hires|proliferation	7.45856e-17	1.22514	NA	Endothelial_cells
COL4A1_ITGB1	Itgb1	ccl17_dc	7.40534e-05	0.318264	Col4a1	alv_epithelium	8.3904e-70	0.26472	Alveolar_epithelium	Dendritic_cells
COL4A1_ITGB1	Itgb1	ccl17_dc	7.40534e-05	0.318264	Col4a1	cec	1.74696e-38	1.52213	Endothelial_cells	Dendritic_cells
COL4A1_ITGB1	Itgb1	ccl17_dc	7.40534e-05	0.318264	Col4a1	fibroblasts	5.8864e-199	1.2135	Fibroblasts	Dendritic_cells
COL4A1_ITGB1	Itgb1	ccl17_dc	7.40534e-05	0.318264	Col4a1	lec	3.25968e-48	1.24485	Endothelial_cells	Dendritic_cells
COL4A1_ITGB1	Itgb1	ccl17_dc	7.40534e-05	0.318264	Col4a1	mesothelial_cells	6.00111e-44	0.721116	Mesothelial_cells	Dendritic_cells
COL4A1_ITGB1	Itgb1	ccl17_dc	7.40534e-05	0.318264	Col4a1	smooth_muscle_cells	8.77044e-20	1.39816	Smooth_muscle_cells	Dendritic_cells
COL4A1_ITGB1	Itgb1	ccl17_dc	7.40534e-05	0.318264	Col4a1	vcam1_vec	2.85824e-14	0.807696	Endothelial_cells	Dendritic_cells
COL4A1_ITGB1	Itgb1	ccl17_dc	7.40534e-05	0.318264	Col4a1	vec	2.72858e-201	1.71199	Endothelial_cells	Dendritic_cells
COL4A1_ITGB1	Itgb1	ccl17_dc	7.40534e-05	0.318264	Col4a1	hires|AT1 cells	1.68098e-57	2.26915	NA	Dendritic_cells
COL4A1_ITGB1	Itgb1	ccl17_dc	7.40534e-05	0.318264	Col4a1	hires|AT2 cells	4.43077e-07	0.478824	NA	Dendritic_cells
COL4A1_ITGB1	Itgb1	ccl17_dc	7.40534e-05	0.318264	Col4a1	hires|activated AT2	5.81918e-77	1.28394	NA	Dendritic_cells
COL4A1_ITGB1	Itgb1	ccl17_dc	7.40534e-05	0.318264	Col4a1	hires|proliferation	7.45856e-17	1.22514	NA	Dendritic_cells
COL4A1_ITGB1	Itgb1	cec	6.87827e-06	0.621911	Col4a1	alv_epithelium	8.3904e-70	0.26472	Alveolar_epithelium	Endothelial_cells
COL4A1_ITGB1	Itgb1	cec	6.87827e-06	0.621911	Col4a1	cec	1.74696e-38	1.52213	Endothelial_cells	Endothelial_cells
COL4A1_ITGB1	Itgb1	cec	6.87827e-06	0.621911	Col4a1	fibroblasts	5.8864e-199	1.2135	Fibroblasts	Endothelial_cells
COL4A1_ITGB1	Itgb1	cec	6.87827e-06	0.621911	Col4a1	lec	3.25968e-48	1.24485	Endothelial_cells	Endothelial_cells
COL4A1_ITGB1	Itgb1	cec	6.87827e-06	0.621911	Col4a1	mesothelial_cells	6.00111e-44	0.721116	Mesothelial_cells	Endothelial_cells
COL4A1_ITGB1	Itgb1	cec	6.87827e-06	0.621911	Col4a1	smooth_muscle_cells	8.77044e-20	1.39816	Smooth_muscle_cells	Endothelial_cells
COL4A1_ITGB1	Itgb1	cec	6.87827e-06	0.621911	Col4a1	vcam1_vec	2.85824e-14	0.807696	Endothelial_cells	Endothelial_cells
COL4A1_ITGB1	Itgb1	cec	6.87827e-06	0.621911	Col4a1	vec	2.72858e-201	1.71199	Endothelial_cells	Endothelial_cells
COL4A1_ITGB1	Itgb1	cec	6.87827e-06	0.621911	Col4a1	hires|AT1 cells	1.68098e-57	2.26915	NA	Endothelial_cells
COL4A1_ITGB1	Itgb1	cec	6.87827e-06	0.621911	Col4a1	hires|AT2 cells	4.43077e-07	0.478824	NA	Endothelial_cells
COL4A1_ITGB1	Itgb1	cec	6.87827e-06	0.621911	Col4a1	hires|activated AT2	5.81918e-77	1.28394	NA	Endothelial_cells
COL4A1_ITGB1	Itgb1	cec	6.87827e-06	0.621911	Col4a1	hires|proliferation	7.45856e-17	1.22514	NA	Endothelial_cells
COL4A1_ITGB1	Itgb1	fibroblasts	2.9467e-136	1.17169	Col4a1	alv_epithelium	8.3904e-70	0.26472	Alveolar_epithelium	Fibroblasts
COL4A1_ITGB1	Itgb1	fibroblasts	2.9467e-136	1.17169	Col4a1	cec	1.74696e-38	1.52213	Endothelial_cells	Fibroblasts
COL4A1_ITGB1	Itgb1	fibroblasts	2.9467e-136	1.17169	Col4a1	fibroblasts	5.8864e-199	1.2135	Fibroblasts	Fibroblasts
COL4A1_ITGB1	Itgb1	fibroblasts	2.9467e-136	1.17169	Col4a1	lec	3.25968e-48	1.24485	Endothelial_cells	Fibroblasts
COL4A1_ITGB1	Itgb1	fibroblasts	2.9467e-136	1.17169	Col4a1	mesothelial_cells	6.00111e-44	0.721116	Mesothelial_cells	Fibroblasts
COL4A1_ITGB1	Itgb1	fibroblasts	2.9467e-136	1.17169	Col4a1	smooth_muscle_cells	8.77044e-20	1.39816	Smooth_muscle_cells	Fibroblasts
COL4A1_ITGB1	Itgb1	fibroblasts	2.9467e-136	1.17169	Col4a1	vcam1_vec	2.85824e-14	0.807696	Endothelial_cells	Fibroblasts
COL4A1_ITGB1	Itgb1	fibroblasts	2.9467e-136	1.17169	Col4a1	vec	2.72858e-201	1.71199	Endothelial_cells	Fibroblasts
COL4A1_ITGB1	Itgb1	fibroblasts	2.9467e-136	1.17169	Col4a1	hires|AT1 cells	1.68098e-57	2.26915	NA	Fibroblasts
COL4A1_ITGB1	Itgb1	fibroblasts	2.9467e-136	1.17169	Col4a1	hires|AT2 cells	4.43077e-07	0.478824	NA	Fibroblasts
COL4A1_ITGB1	Itgb1	fibroblasts	2.9467e-136	1.17169	Col4a1	hires|activated AT2	5.81918e-77	1.28394	NA	Fibroblasts
COL4A1_ITGB1	Itgb1	fibroblasts	2.9467e-136	1.17169	Col4a1	hires|proliferation	7.45856e-17	1.22514	NA	Fibroblasts
COL4A1_ITGB1	Itgb1	fn1_mcpg	7.75909e-12	0.601385	Col4a1	alv_epithelium	8.3904e-70	0.26472	Alveolar_epithelium	Macrophages
COL4A1_ITGB1	Itgb1	fn1_mcpg	7.75909e-12	0.601385	Col4a1	cec	1.74696e-38	1.52213	Endothelial_cells	Macrophages
COL4A1_ITGB1	Itgb1	fn1_mcpg	7.75909e-12	0.601385	Col4a1	fibroblasts	5.8864e-199	1.2135	Fibroblasts	Macrophages
COL4A1_ITGB1	Itgb1	fn1_mcpg	7.75909e-12	0.601385	Col4a1	lec	3.25968e-48	1.24485	Endothelial_cells	Macrophages
COL4A1_ITGB1	Itgb1	fn1_mcpg	7.75909e-12	0.601385	Col4a1	mesothelial_cells	6.00111e-44	0.721116	Mesothelial_cells	Macrophages
COL4A1_ITGB1	Itgb1	fn1_mcpg	7.75909e-12	0.601385	Col4a1	smooth_muscle_cells	8.77044e-20	1.39816	Smooth_muscle_cells	Macrophages
COL4A1_ITGB1	Itgb1	fn1_mcpg	7.75909e-12	0.601385	Col4a1	vcam1_vec	2.85824e-14	0.807696	Endothelial_cells	Macrophages
COL4A1_ITGB1	Itgb1	fn1_mcpg	7.75909e-12	0.601385	Col4a1	vec	2.72858e-201	1.71199	Endothelial_cells	Macrophages
COL4A1_ITGB1	Itgb1	fn1_mcpg	7.75909e-12	0.601385	Col4a1	hires|AT1 cells	1.68098e-57	2.26915	NA	Macrophages
COL4A1_ITGB1	Itgb1	fn1_mcpg	7.75909e-12	0.601385	Col4a1	hires|AT2 cells	4.43077e-07	0.478824	NA	Macrophages
COL4A1_ITGB1	Itgb1	fn1_mcpg	7.75909e-12	0.601385	Col4a1	hires|activated AT2	5.81918e-77	1.28394	NA	Macrophages
COL4A1_ITGB1	Itgb1	fn1_mcpg	7.75909e-12	0.601385	Col4a1	hires|proliferation	7.45856e-17	1.22514	NA	Macrophages
COL4A1_ITGB1	Itgb1	lec	2.67439e-21	0.782269	Col4a1	alv_epithelium	8.3904e-70	0.26472	Alveolar_epithelium	Endothelial_cells
COL4A1_ITGB1	Itgb1	lec	2.67439e-21	0.782269	Col4a1	cec	1.74696e-38	1.52213	Endothelial_cells	Endothelial_cells
COL4A1_ITGB1	Itgb1	lec	2.67439e-21	0.782269	Col4a1	fibroblasts	5.8864e-199	1.2135	Fibroblasts	Endothelial_cells
COL4A1_ITGB1	Itgb1	lec	2.67439e-21	0.782269	Col4a1	lec	3.25968e-48	1.24485	Endothelial_cells	Endothelial_cells
COL4A1_ITGB1	Itgb1	lec	2.67439e-21	0.782269	Col4a1	mesothelial_cells	6.00111e-44	0.721116	Mesothelial_cells	Endothelial_cells
COL4A1_ITGB1	Itgb1	lec	2.67439e-21	0.782269	Col4a1	smooth_muscle_cells	8.77044e-20	1.39816	Smooth_muscle_cells	Endothelial_cells
COL4A1_ITGB1	Itgb1	lec	2.67439e-21	0.782269	Col4a1	vcam1_vec	2.85824e-14	0.807696	Endothelial_cells	Endothelial_cells
COL4A1_ITGB1	Itgb1	lec	2.67439e-21	0.782269	Col4a1	vec	2.72858e-201	1.71199	Endothelial_cells	Endothelial_cells
COL4A1_ITGB1	Itgb1	lec	2.67439e-21	0.782269	Col4a1	hires|AT1 cells	1.68098e-57	2.26915	NA	Endothelial_cells
COL4A1_ITGB1	Itgb1	lec	2.67439e-21	0.782269	Col4a1	hires|AT2 cells	4.43077e-07	0.478824	NA	Endothelial_cells
COL4A1_ITGB1	Itgb1	lec	2.67439e-21	0.782269	Col4a1	hires|activated AT2	5.81918e-77	1.28394	NA	Endothelial_cells
COL4A1_ITGB1	Itgb1	lec	2.67439e-21	0.782269	Col4a1	hires|proliferation	7.45856e-17	1.22514	NA	Endothelial_cells
COL4A1_ITGB1	Itgb1	smooth_muscle_cells	6.51913e-13	1.09065	Col4a1	alv_epithelium	8.3904e-70	0.26472	Alveolar_epithelium	Smooth_muscle_cells
COL4A1_ITGB1	Itgb1	smooth_muscle_cells	6.51913e-13	1.09065	Col4a1	cec	1.74696e-38	1.52213	Endothelial_cells	Smooth_muscle_cells
COL4A1_ITGB1	Itgb1	smooth_muscle_cells	6.51913e-13	1.09065	Col4a1	fibroblasts	5.8864e-199	1.2135	Fibroblasts	Smooth_muscle_cells
COL4A1_ITGB1	Itgb1	smooth_muscle_cells	6.51913e-13	1.09065	Col4a1	lec	3.25968e-48	1.24485	Endothelial_cells	Smooth_muscle_cells
COL4A1_ITGB1	Itgb1	smooth_muscle_cells	6.51913e-13	1.09065	Col4a1	mesothelial_cells	6.00111e-44	0.721116	Mesothelial_cells	Smooth_muscle_cells
COL4A1_ITGB1	Itgb1	smooth_muscle_cells	6.51913e-13	1.09065	Col4a1	smooth_muscle_cells	8.77044e-20	1.39816	Smooth_muscle_cells	Smooth_muscle_cells
COL4A1_ITGB1	Itgb1	smooth_muscle_cells	6.51913e-13	1.09065	Col4a1	vcam1_vec	2.85824e-14	0.807696	Endothelial_cells	Smooth_muscle_cells
COL4A1_ITGB1	Itgb1	smooth_muscle_cells	6.51913e-13	1.09065	Col4a1	vec	2.72858e-201	1.71199	Endothelial_cells	Smooth_muscle_cells
COL4A1_ITGB1	Itgb1	smooth_muscle_cells	6.51913e-13	1.09065	Col4a1	hires|AT1 cells	1.68098e-57	2.26915	NA	Smooth_muscle_cells
COL4A1_ITGB1	Itgb1	smooth_muscle_cells	6.51913e-13	1.09065	Col4a1	hires|AT2 cells	4.43077e-07	0.478824	NA	Smooth_muscle_cells
COL4A1_ITGB1	Itgb1	smooth_muscle_cells	6.51913e-13	1.09065	Col4a1	hires|activated AT2	5.81918e-77	1.28394	NA	Smooth_muscle_cells
COL4A1_ITGB1	Itgb1	smooth_muscle_cells	6.51913e-13	1.09065	Col4a1	hires|proliferation	7.45856e-17	1.22514	NA	Smooth_muscle_cells
COL4A1_ITGB1	Itgb1	vcam1_vec	5.65911e-22	0.941592	Col4a1	alv_epithelium	8.3904e-70	0.26472	Alveolar_epithelium	Endothelial_cells
COL4A1_ITGB1	Itgb1	vcam1_vec	5.65911e-22	0.941592	Col4a1	cec	1.74696e-38	1.52213	Endothelial_cells	Endothelial_cells
COL4A1_ITGB1	Itgb1	vcam1_vec	5.65911e-22	0.941592	Col4a1	fibroblasts	5.8864e-199	1.2135	Fibroblasts	Endothelial_cells
COL4A1_ITGB1	Itgb1	vcam1_vec	5.65911e-22	0.941592	Col4a1	lec	3.25968e-48	1.24485	Endothelial_cells	Endothelial_cells
COL4A1_ITGB1	Itgb1	vcam1_vec	5.65911e-22	0.941592	Col4a1	mesothelial_cells	6.00111e-44	0.721116	Mesothelial_cells	Endothelial_cells
COL4A1_ITGB1	Itgb1	vcam1_vec	5.65911e-22	0.941592	Col4a1	smooth_muscle_cells	8.77044e-20	1.39816	Smooth_muscle_cells	Endothelial_cells
COL4A1_ITGB1	Itgb1	vcam1_vec	5.65911e-22	0.941592	Col4a1	vcam1_vec	2.85824e-14	0.807696	Endothelial_cells	Endothelial_cells
COL4A1_ITGB1	Itgb1	vcam1_vec	5.65911e-22	0.941592	Col4a1	vec	2.72858e-201	1.71199	Endothelial_cells	Endothelial_cells
COL4A1_ITGB1	Itgb1	vcam1_vec	5.65911e-22	0.941592	Col4a1	hires|AT1 cells	1.68098e-57	2.26915	NA	Endothelial_cells
COL4A1_ITGB1	Itgb1	vcam1_vec	5.65911e-22	0.941592	Col4a1	hires|AT2 cells	4.43077e-07	0.478824	NA	Endothelial_cells
COL4A1_ITGB1	Itgb1	vcam1_vec	5.65911e-22	0.941592	Col4a1	hires|activated AT2	5.81918e-77	1.28394	NA	Endothelial_cells
COL4A1_ITGB1	Itgb1	vcam1_vec	5.65911e-22	0.941592	Col4a1	hires|proliferation	7.45856e-17	1.22514	NA	Endothelial_cells
COL4A1_ITGB1	Itgb1	vec	2.05945e-20	0.732464	Col4a1	alv_epithelium	8.3904e-70	0.26472	Alveolar_epithelium	Endothelial_cells
COL4A1_ITGB1	Itgb1	vec	2.05945e-20	0.732464	Col4a1	cec	1.74696e-38	1.52213	Endothelial_cells	Endothelial_cells
COL4A1_ITGB1	Itgb1	vec	2.05945e-20	0.732464	Col4a1	fibroblasts	5.8864e-199	1.2135	Fibroblasts	Endothelial_cells
COL4A1_ITGB1	Itgb1	vec	2.05945e-20	0.732464	Col4a1	lec	3.25968e-48	1.24485	Endothelial_cells	Endothelial_cells
COL4A1_ITGB1	Itgb1	vec	2.05945e-20	0.732464	Col4a1	mesothelial_cells	6.00111e-44	0.721116	Mesothelial_cells	Endothelial_cells
COL4A1_ITGB1	Itgb1	vec	2.05945e-20	0.732464	Col4a1	smooth_muscle_cells	8.77044e-20	1.39816	Smooth_muscle_cells	Endothelial_cells
COL4A1_ITGB1	Itgb1	vec	2.05945e-20	0.732464	Col4a1	vcam1_vec	2.85824e-14	0.807696	Endothelial_cells	Endothelial_cells
COL4A1_ITGB1	Itgb1	vec	2.05945e-20	0.732464	Col4a1	vec	2.72858e-201	1.71199	Endothelial_cells	Endothelial_cells
COL4A1_ITGB1	Itgb1	vec	2.05945e-20	0.732464	Col4a1	hires|AT1 cells	1.68098e-57	2.26915	NA	Endothelial_cells
COL4A1_ITGB1	Itgb1	vec	2.05945e-20	0.732464	Col4a1	hires|AT2 cells	4.43077e-07	0.478824	NA	Endothelial_cells
COL4A1_ITGB1	Itgb1	vec	2.05945e-20	0.732464	Col4a1	hires|activated AT2	5.81918e-77	1.28394	NA	Endothelial_cells
[truncated: 3,916 more rows]
